# Supplementary material for: Comparative genomics of drug-resistant strains of Mycobacterium tuberculosis in Ecuador
Source: BMC Genomics. 2022 Dec 21;23:844. doi: 10.1186/s12864-022-09042-1 (PMC9769008; doi:10.1186/s12864-022-09042-1)
Supplement: Supplementary file 1 — Additional file 1: Supplementary table 1. Sociodemographic, epidemiological and assembly quality data from 21 isolates of Mycobacterium tuberculosis. [file 12864_2022_9042_MOESM1_ESM.xlsx]

## Sheet: ST_1
Supplementary table 1 - Sociodemografic, epidemiological and assembly quality data from 21 isolates of Mycobacterium tuberculosis
Clinical isolate	Gender	Province	Canton	Area	HIV	History of previous treatment	BK	indels per 100 Kbp	% GC	Medium-coverage sequencing depth (X)	% sequenced genome	N50	Assembly size (bp)	rRNA	tmRNA	SNP intragenic	INS	DEL	Confirmed CRISPRs	Candidates CRISPRs	SNP intergenic	WGS profile
S001_MTb_EC	0	1	1	1	0	0	4	3.43	65.53	35.12	97.84	81849	4347493	3	1	907	54	45	2	5	120	pre-XDR
S007_MTb_EC	0	1	1	1	0	1	4	3.66	65.53	33.31	97.83	63690	4376093	3	1	893	70	43	2	5	124	MDR
S008_MTb_EC	0	1	1	1	0	1	3	3.5	65.54	40.72	97.86	63599	4347753	3	1	905	65	40	2	6	122	MDR
S013_MTb_EC	0	1	2	0	0	1	3	3.32	65.51	34.14	97.67	64842	4332765	3	1	795	61	45	3	3	108	XDR
S017_MTb_EC	1	1	1	1	1	1	4	4.09	65.57	32.78	98.11	64771	4430228	3	1	848	62	52	2	7	114	MDR
S022_MTb_EC	1	1	1	1	0	0	3	3.51	65.55	41.23	98.09	75385	4426810	3	1	830	59	41	2	5	112	MDR
S036_MTb_EC	0	1	1	1	0	0	2	3.51	65.54	38.22	96.92	75386	4302370	3	1	829	54	47	2	3	104	MDR
S039_MTb_EC	0	1	1	1	0	0	3	3.93	65.55	37.64	97.97	64771	4354693	3	1	854	55	52	3	5	111	MDR
S040_MTb_EC	0	1	1	1	0	1	3	3.27	65.52	32.52	97.85	64771	4346496	3	1	805	51	40	2	4	110	MDR
S046_MTb_EC	1	2	3	1	0	0	3	3.19	65.56	37.64	98.13	70980	4358080	3	1	815	53	46	3	3	109	MDR
S059_MTb_EC	1	1	1	1	0	0	3	2.92	65.39	46.71	97.15	49032	4311104	3	1	783	49	48	3	5	116	pre-XDR
S066_MTb_EC	1	1	1	1	0	0	1	2.33	65.54	37.71	98.15	70698	4346861	3	1	539	35	29	3	2	79	MDR
S070_MTb_EC	0	1	1	1	0	0	3	3.22	65.55	36.23	97.25	82090	4381525	3	1	814	59	38	3	5	97	MDR
S091_MTb_EC	0	1	1	1	0	0	3	2.95	65.56	53.55	98.23	71093	4359354	3	1	825	73	39	2	7	104	MDR
S149_MTb_EC	1	1	1	1	1	0	4	3.61	65.42	31.2	98	66863	4376992	4	1	834	48	41	2	4	115	MDR
S165_MTb_EC	0	1	1	1	0	0	3	3.54	65.56	36.6	98	83977	4356387	3	1	925	60	46	2	6	121	pre-XDR
S194_MTb_EC	0	1	2	0	0	1	4	3.82	65.55	25.35	97.98	68254	4347380	3	1	782	53	40	4	5	115	XDR
S196_MTb_EC	1	3	4	0	0	0	3	3.18	65.56	29.03	97.73	71093	4332019	3	1	810	46	35	2	4	117	MDR
S202_MTb_EC	0	1	1	0	0	0	4	3.5	65.52	22.71	97.77	58402	4359243	3	1	802	44	39	2	4	110	pre-XDR
S204_MTb_EC	1	1	1	1	0	0	3	3.37	65.58	43.59	98.3	74733	4395555	3	1	804	54	48	2	6	115	MDR
S205_MTb_EC	1	1	1	1	1	0	3	3.36	65.52	26.02	97.77	66675	4341656	3	1	815	49	38	2	3	110	MDR
	0=Female 1=Male	1: Guayas 2: Los Rios 3: Manabi	1: Guayaquil 2: El Empalme 3: Babahoyo 4: Chone	0=Rural 1=Urban	0 - No 1- Yes	0- Relapse 1- In Tto (1st line) 2- In Tto (2nd line) 3- Recovered	0- None 1- Negative 2- BAAR (+) 3- BAAR (++) 4- BAAR (+++)
