# Supplementary material for: Comparative genomics of drug-resistant strains of Mycobacterium tuberculosis in Ecuador
Source: BMC Genomics. 2022 Dec 21;23:844. doi: 10.1186/s12864-022-09042-1 (PMC9769008; doi:10.1186/s12864-022-09042-1)
Supplement: Supplementary file 2 — Additional file 2: Supplementary table 2. Distribution of COG annotations on 21 samples of Mycobacterium tuberculosis. [file 12864_2022_9042_MOESM2_ESM.xlsx]

## Sheet: ST_2_COG
Supplementary table 2 - Distribution of COG annotations on 21 samples of Mycobacterium tuberculosis
COG	SAMPLE	product	Metabolic pathway
COG0001	S0001_Mtb_EC	Glutamate-1-semialdehyde 2,1-aminomutase	Coenzyme metabolism
COG0002	S0001_Mtb_EC	N-acetyl-gamma-glutamyl-phosphate reductase	Amino acid transport and metabolism
COG0003	S0001_Mtb_EC	Putative ATPase	Cell division and chromosome partitioning
COG0005	S0001_Mtb_EC	S-methyl-5'-thioadenosine phosphorylase	Nucleotide transport and metabolism
COG0005	S0001_Mtb_EC	Purine nucleoside phosphorylase	Nucleotide transport and metabolism
COG0006	S0001_Mtb_EC	putative dipeptidase PepE	Amino acid transport and metabolism
COG0006	S0001_Mtb_EC	Aminopeptidase YpdF	Amino acid transport and metabolism
COG0007	S0001_Mtb_EC	Siroheme synthase	Coenzyme metabolism
COG0008	S0001_Mtb_EC	Glutamate--tRNA ligase	Translation ribosomal structure and biogenesis
COG0009	S0001_Mtb_EC	Putative threonylcarbamoyl-AMP synthase	Translation ribosomal structure and biogenesis
COG0012	S0001_Mtb_EC	Ribosome-binding ATPase YchF	Translation ribosomal structure and biogenesis
COG0013	S0001_Mtb_EC	Alanine--tRNA ligase	Translation ribosomal structure and biogenesis
COG0014	S0001_Mtb_EC	Gamma-glutamyl phosphate reductase	Amino acid transport and metabolism
COG0015	S0001_Mtb_EC	Adenylosuccinate lyase	Nucleotide transport and metabolism
COG0016	S0001_Mtb_EC	Phenylalanine--tRNA ligase alpha subunit	Translation ribosomal structure and biogenesis
COG0018	S0001_Mtb_EC	Arginine--tRNA ligase	Translation ribosomal structure and biogenesis
COG0019	S0001_Mtb_EC	Diaminopimelate decarboxylase	Amino acid transport and metabolism
COG0020	S0001_Mtb_EC	(2Z,6E)-farnesyl diphosphate synthase	Lipid metabolism
COG0020	S0001_Mtb_EC	Decaprenyl diphosphate synthase	Lipid metabolism
COG0021	S0001_Mtb_EC	Transketolase	Carbohydrate transport and metabolism
COG0022	S0001_Mtb_EC	3-methyl-2-oxobutanoate dehydrogenase subunit beta	Energy production and conversion
COG0024	S0001_Mtb_EC	Methionine aminopeptidase 2	Translation ribosomal structure and biogenesis
COG0024	S0001_Mtb_EC	Methionine aminopeptidase 1	Translation ribosomal structure and biogenesis
COG0025	S0001_Mtb_EC	putative Na(+)/H(+) exchanger	Inorganic ion transport and metabolism
COG0026	S0001_Mtb_EC	N5-carboxyaminoimidazole ribonucleotide synthase	Nucleotide transport and metabolism
COG0027	S0001_Mtb_EC	Formate-dependent phosphoribosylglycinamide formyltransferase	Nucleotide transport and metabolism
COG0028	S0001_Mtb_EC	Putative acetolactate synthase large subunit IlvX	Amino acid transport and metabolism
COG0028	S0001_Mtb_EC	Putative acetolactate synthase large subunit IlvB2	Amino acid transport and metabolism
COG0028	S0001_Mtb_EC	Acetolactate synthase large subunit IlvB1	Amino acid transport and metabolism
COG0028	S0001_Mtb_EC	Oxalyl-CoA decarboxylase	Amino acid transport and metabolism
COG0028	S0001_Mtb_EC	Acetolactate synthase large subunit IlvG	Amino acid transport and metabolism
COG0029	S0001_Mtb_EC	L-aspartate oxidase	Coenzyme metabolism
COG0030	S0001_Mtb_EC	Ribosomal RNA small subunit methyltransferase A	Translation ribosomal structure and biogenesis
COG0031	S0001_Mtb_EC	O-phosphoserine sulfhydrylase	Amino acid transport and metabolism
COG0031	S0001_Mtb_EC	Putative cystathionine beta-synthase	Amino acid transport and metabolism
COG0031	S0001_Mtb_EC	S-sulfocysteine synthase	Amino acid transport and metabolism
COG0031	S0001_Mtb_EC	O-acetylserine sulfhydrylase	Amino acid transport and metabolism
COG0033	S0001_Mtb_EC	Phosphoglucomutase	Carbohydrate transport and metabolism
COG0034	S0001_Mtb_EC	Amidophosphoribosyltransferase	Nucleotide transport and metabolism
COG0035	S0001_Mtb_EC	Uracil phosphoribosyltransferase	Nucleotide transport and metabolism
COG0036	S0001_Mtb_EC	Ribulose-phosphate 3-epimerase	Carbohydrate transport and metabolism
COG0037	S0001_Mtb_EC	tRNA(Ile)-lysidine synthase	Cell division and chromosome partitioning
COG0039	S0001_Mtb_EC	Malate dehydrogenase	Energy production and conversion
COG0040	S0001_Mtb_EC	ATP phosphoribosyltransferase	Amino acid transport and metabolism
COG0041	S0001_Mtb_EC	N5-carboxyaminoimidazole ribonucleotide mutase	Nucleotide transport and metabolism
COG0042	S0001_Mtb_EC	putative tRNA-dihydrouridine synthase	Translation ribosomal structure and biogenesis
COG0044	S0001_Mtb_EC	Dihydroorotase	Nucleotide transport and metabolism
COG0045	S0001_Mtb_EC	Succinate--CoA ligase [ADP-forming] subunit beta	Energy production and conversion
COG0046	S0001_Mtb_EC	Phosphoribosylformylglycinamidine synthase subunit PurL	Nucleotide transport and metabolism
COG0047	S0001_Mtb_EC	Phosphoribosylformylglycinamidine synthase subunit PurQ	Nucleotide transport and metabolism
COG0048	S0001_Mtb_EC	30S ribosomal protein S12	Translation ribosomal structure and biogenesis
COG0049	S0001_Mtb_EC	30S ribosomal protein S7	Translation ribosomal structure and biogenesis
COG0050	S0001_Mtb_EC	Elongation factor Tu	Translation ribosomal structure and biogenesis
COG0051	S0001_Mtb_EC	30S ribosomal protein S10	Translation ribosomal structure and biogenesis
COG0052	S0001_Mtb_EC	30S ribosomal protein S2	Translation ribosomal structure and biogenesis
COG0053	S0001_Mtb_EC	putative cation efflux system protein	Inorganic ion transport and metabolism
COG0054	S0001_Mtb_EC	6,7-dimethyl-8-ribityllumazine synthase	Coenzyme metabolism
COG0055	S0001_Mtb_EC	ATP synthase subunit beta	Energy production and conversion
COG0056	S0001_Mtb_EC	ATP synthase subunit alpha	Energy production and conversion
COG0057	S0001_Mtb_EC	Glyceraldehyde-3-phosphate dehydrogenase	Carbohydrate transport and metabolism
COG0058	S0001_Mtb_EC	Glycogen phosphorylase	Carbohydrate transport and metabolism
COG0059	S0001_Mtb_EC	Ketol-acid reductoisomerase (NADP(+))	Amino acid transport and metabolism / Coenzyme metabolism
COG0060	S0001_Mtb_EC	Isoleucine--tRNA ligase	Translation ribosomal structure and biogenesis
COG0061	S0001_Mtb_EC	NAD kinase	Carbohydrate transport and metabolism
COG0062	S0001_Mtb_EC	Bifunctional NAD(P)H-hydrate repair enzyme Nnr	Function unknown
COG0064	S0001_Mtb_EC	Aspartyl/glutamyl-tRNA(Asn/Gln) amidotransferase subunit B	Translation ribosomal structure and biogenesis
COG0065	S0001_Mtb_EC	3-isopropylmalate dehydratase large subunit	Amino acid transport and metabolism
COG0066	S0001_Mtb_EC	3-isopropylmalate dehydratase small subunit	Amino acid transport and metabolism
COG0067	S0001_Mtb_EC	Glutamate synthase [NADPH] large chain	Coenzyme metabolism / Amino acid transport and metabolism
COG0071	S0001_Mtb_EC	Alpha-crystallin	Posttranslational modification protein turnover chaperones
COG0072	S0001_Mtb_EC	Phenylalanine--tRNA ligase beta subunit	Translation ribosomal structure and biogenesis
COG0074	S0001_Mtb_EC	Succinate--CoA ligase [ADP-forming] subunit alpha	Energy production and conversion
COG0076	S0001_Mtb_EC	Glutamate decarboxylase	Amino acid transport and metabolism
COG0077	S0001_Mtb_EC	Prephenate dehydratase	Amino acid transport and metabolism
COG0078	S0001_Mtb_EC	Ornithine carbamoyltransferase	Amino acid transport and metabolism
COG0079	S0001_Mtb_EC	Putative phenylalanine aminotransferase	Amino acid transport and metabolism
COG0079	S0001_Mtb_EC	putative aminotransferase	Amino acid transport and metabolism
COG0079	S0001_Mtb_EC	Histidinol-phosphate aminotransferase	Amino acid transport and metabolism
COG0080	S0001_Mtb_EC	50S ribosomal protein L11	Translation ribosomal structure and biogenesis
COG0081	S0001_Mtb_EC	50S ribosomal protein L1	Translation ribosomal structure and biogenesis
COG0082	S0001_Mtb_EC	Chorismate synthase	Amino acid transport and metabolism
COG0083	S0001_Mtb_EC	Homoserine kinase	Amino acid transport and metabolism
COG0084	S0001_Mtb_EC	putative metal-dependent hydrolase TatD	DNA replication recombination and repair
COG0085	S0001_Mtb_EC	DNA-directed RNA polymerase subunit beta	Transcription
COG0086	S0001_Mtb_EC	DNA-directed RNA polymerase subunit beta'	Transcription
COG0087	S0001_Mtb_EC	50S ribosomal protein L3	Translation ribosomal structure and biogenesis
COG0088	S0001_Mtb_EC	50S ribosomal protein L4	Translation ribosomal structure and biogenesis
COG0089	S0001_Mtb_EC	50S ribosomal protein L23	Translation ribosomal structure and biogenesis
COG0090	S0001_Mtb_EC	50S ribosomal protein L2	Translation ribosomal structure and biogenesis
COG0091	S0001_Mtb_EC	50S ribosomal protein L22	Translation ribosomal structure and biogenesis
COG0092	S0001_Mtb_EC	30S ribosomal protein S3	Translation ribosomal structure and biogenesis
COG0093	S0001_Mtb_EC	50S ribosomal protein L14	Translation ribosomal structure and biogenesis
COG0094	S0001_Mtb_EC	50S ribosomal protein L5	Translation ribosomal structure and biogenesis
COG0096	S0001_Mtb_EC	30S ribosomal protein S8	Translation ribosomal structure and biogenesis
COG0097	S0001_Mtb_EC	50S ribosomal protein L6	Translation ribosomal structure and biogenesis
COG0098	S0001_Mtb_EC	30S ribosomal protein S5	Translation ribosomal structure and biogenesis
COG0099	S0001_Mtb_EC	30S ribosomal protein S13	Translation ribosomal structure and biogenesis
COG0100	S0001_Mtb_EC	30S ribosomal protein S11	Translation ribosomal structure and biogenesis
COG0101	S0001_Mtb_EC	tRNA pseudouridine synthase A	Translation ribosomal structure and biogenesis
COG0102	S0001_Mtb_EC	50S ribosomal protein L13	Translation ribosomal structure and biogenesis
COG0103	S0001_Mtb_EC	30S ribosomal protein S9	Translation ribosomal structure and biogenesis
COG0104	S0001_Mtb_EC	Adenylosuccinate synthetase	Nucleotide transport and metabolism
COG0105	S0001_Mtb_EC	Nucleoside diphosphate kinase	Nucleotide transport and metabolism
COG0106	S0001_Mtb_EC	Phosphoribosyl isomerase A	Amino acid transport and metabolism
COG0107	S0001_Mtb_EC	Imidazole glycerol phosphate synthase subunit HisF	Amino acid transport and metabolism
COG0108	S0001_Mtb_EC	Riboflavin biosynthesis protein RibBA	Coenzyme metabolism
COG0108	S0001_Mtb_EC	Riboflavin biosynthesis protein RibBA	Coenzyme metabolism
COG0109	S0001_Mtb_EC	Protoheme IX farnesyltransferase	Posttranslational modification protein turnover chaperones
COG0110	S0001_Mtb_EC	Putative acetyltransferase	General function prediction only
COG0111	S0001_Mtb_EC	D-3-phosphoglycerate dehydrogenase	Amino acid transport and metabolism
COG0111	S0001_Mtb_EC	Putative 2-hydroxyacid dehydrogenase YoaD	Amino acid transport and metabolism
COG0112	S0001_Mtb_EC	Serine hydroxymethyltransferase 1	Amino acid transport and metabolism
COG0112	S0001_Mtb_EC	Serine hydroxymethyltransferase 2	Amino acid transport and metabolism
COG0113	S0001_Mtb_EC	Delta-aminolevulinic acid dehydratase	Coenzyme metabolism
COG0114	S0001_Mtb_EC	Fumarate hydratase class II	Energy production and conversion
COG0115	S0001_Mtb_EC	Branched-chain-amino-acid aminotransferase	Amino acid transport and metabolism / Coenzyme metabolism
COG0117	S0001_Mtb_EC	Riboflavin biosynthesis protein RibD	Coenzyme metabolism
COG0119	S0001_Mtb_EC	4-hydroxy-2-oxovalerate aldolase	Amino acid transport and metabolism
COG0119	S0001_Mtb_EC	2-isopropylmalate synthase	Amino acid transport and metabolism
COG0121	S0001_Mtb_EC	Putative glutamine amidotransferase YafJ	General function prediction only
COG0121	S0001_Mtb_EC	Gamma-glutamyl-hercynylcysteine sulfoxide hydrolase	General function prediction only
COG0122	S0001_Mtb_EC	putative bifunctional transcriptional activator/DNA repair enzyme AlkA	DNA replication recombination and repair
COG0124	S0001_Mtb_EC	Histidine--tRNA ligase	Translation ribosomal structure and biogenesis
COG0125	S0001_Mtb_EC	Thymidylate kinase	Nucleotide transport and metabolism
COG0126	S0001_Mtb_EC	Phosphoglycerate kinase	Carbohydrate transport and metabolism
COG0127	S0001_Mtb_EC	dITP/XTP pyrophosphatase	Nucleotide transport and metabolism
COG0128	S0001_Mtb_EC	3-phosphoshikimate 1-carboxyvinyltransferase	Amino acid transport and metabolism
COG0129	S0001_Mtb_EC	Dihydroxy-acid dehydratase	Amino acid transport and metabolism / Carbohydrate transport and metabolism
COG0130	S0001_Mtb_EC	tRNA pseudouridine synthase B	Translation ribosomal structure and biogenesis
COG0131	S0001_Mtb_EC	Imidazoleglycerol-phosphate dehydratase	Amino acid transport and metabolism
COG0132	S0001_Mtb_EC	ATP-dependent dethiobiotin synthetase BioD	Coenzyme metabolism
COG0133	S0001_Mtb_EC	Tryptophan synthase beta chain	Amino acid transport and metabolism
COG0134	S0001_Mtb_EC	Indole-3-glycerol phosphate synthase	Amino acid transport and metabolism
COG0136	S0001_Mtb_EC	Aspartate-semialdehyde dehydrogenase	Amino acid transport and metabolism
COG0137	S0001_Mtb_EC	Argininosuccinate synthase	Amino acid transport and metabolism
COG0138	S0001_Mtb_EC	Bifunctional purine biosynthesis protein PurH	Nucleotide transport and metabolism
COG0139	S0001_Mtb_EC	Phosphoribosyl-AMP cyclohydrolase	Amino acid transport and metabolism
COG0140	S0001_Mtb_EC	Phosphoribosyl-ATP pyrophosphatase	Amino acid transport and metabolism
COG0141	S0001_Mtb_EC	Histidinol dehydrogenase	Amino acid transport and metabolism
COG0142	S0001_Mtb_EC	Heptaprenyl diphosphate synthase component 2	Coenzyme metabolism
COG0142	S0001_Mtb_EC	Heptaprenyl diphosphate synthase component 2	Coenzyme metabolism
COG0142	S0001_Mtb_EC	(2E,6E)-farnesyl diphosphate synthase	Coenzyme metabolism
COG0143	S0001_Mtb_EC	Methionine--tRNA ligase	Translation ribosomal structure and biogenesis
COG0144	S0001_Mtb_EC	Putative methyltransferase	Translation ribosomal structure and biogenesis
COG0147	S0001_Mtb_EC	Salicylate synthase	Amino acid transport and metabolism / Coenzyme metabolism
COG0147	S0001_Mtb_EC	Anthranilate synthase component 1	Amino acid transport and metabolism / Coenzyme metabolism
COG0148	S0001_Mtb_EC	Enolase	Carbohydrate transport and metabolism
COG0149	S0001_Mtb_EC	Triosephosphate isomerase	Carbohydrate transport and metabolism
COG0150	S0001_Mtb_EC	Phosphoribosylformylglycinamidine cyclo-ligase	Nucleotide transport and metabolism
COG0151	S0001_Mtb_EC	Phosphoribosylamine--glycine ligase	Nucleotide transport and metabolism
COG0152	S0001_Mtb_EC	Phosphoribosylaminoimidazole-succinocarboxamide synthase	Nucleotide transport and metabolism
COG0153	S0001_Mtb_EC	Galactokinase	Carbohydrate transport and metabolism
COG0154	S0001_Mtb_EC	Putative amidase AmiD	Translation ribosomal structure and biogenesis
COG0154	S0001_Mtb_EC	Glutamyl-tRNA(Gln) amidotransferase subunit A	Translation ribosomal structure and biogenesis
COG0154	S0001_Mtb_EC	Putative amidase AmiB2	Translation ribosomal structure and biogenesis
COG0154	S0001_Mtb_EC	Putative amidase AmiC	Translation ribosomal structure and biogenesis
COG0154	S0001_Mtb_EC	Acylamidase	Translation ribosomal structure and biogenesis
COG0154	S0001_Mtb_EC	Putative amidase AmiA2	Translation ribosomal structure and biogenesis
COG0154	S0001_Mtb_EC	Putative amidase AmiD	Translation ribosomal structure and biogenesis
COG0155	S0001_Mtb_EC	Sulfite reductase [ferredoxin]	Inorganic ion transport and metabolism
COG0156	S0001_Mtb_EC	8-amino-7-oxononanoate synthase 1	Coenzyme metabolism
COG0156	S0001_Mtb_EC	Putative 8-amino-7-oxononanoate synthase 2	Coenzyme metabolism
COG0156	S0001_Mtb_EC	Putative 8-amino-7-oxononanoate synthase 2	Coenzyme metabolism
COG0157	S0001_Mtb_EC	Nicotinate-nucleotide pyrophosphorylase [carboxylating]	Coenzyme metabolism
COG0159	S0001_Mtb_EC	Tryptophan synthase alpha chain	Amino acid transport and metabolism
COG0160	S0001_Mtb_EC	4-aminobutyrate aminotransferase	Amino acid transport and metabolism
COG0160	S0001_Mtb_EC	putative L-lysine-epsilon aminotransferase	Amino acid transport and metabolism
COG0161	S0001_Mtb_EC	putative aminotransferase	Coenzyme metabolism
COG0161	S0001_Mtb_EC	Adenosylmethionine-8-amino-7-oxononanoate aminotransferase	Coenzyme metabolism
COG0162	S0001_Mtb_EC	Tyrosine--tRNA ligase	Translation ribosomal structure and biogenesis
COG0164	S0001_Mtb_EC	Ribonuclease HII	DNA replication recombination and repair
COG0165	S0001_Mtb_EC	Argininosuccinate lyase	Amino acid transport and metabolism
COG0166	S0001_Mtb_EC	Glucose-6-phosphate isomerase	Carbohydrate transport and metabolism
COG0167	S0001_Mtb_EC	Dihydroorotate dehydrogenase (quinone)	Nucleotide transport and metabolism
COG0169	S0001_Mtb_EC	Shikimate dehydrogenase (NADP(+))	Amino acid transport and metabolism
COG0171	S0001_Mtb_EC	Glutamine-dependent NAD(+) synthetase	Coenzyme metabolism
COG0172	S0001_Mtb_EC	Serine--tRNA ligase	Translation ribosomal structure and biogenesis
COG0173	S0001_Mtb_EC	Aspartate--tRNA(Asp/Asn) ligase	Translation ribosomal structure and biogenesis
COG0174	S0001_Mtb_EC	Glutamine synthetase	Amino acid transport and metabolism
COG0174	S0001_Mtb_EC	Glutamine synthetase	Amino acid transport and metabolism
COG0175	S0001_Mtb_EC	Sulfate adenylyltransferase subunit 2	Amino acid transport and metabolism / Coenzyme metabolism
COG0175	S0001_Mtb_EC	putative phosphoadenosine phosphosulfate reductase	Amino acid transport and metabolism / Coenzyme metabolism
COG0177	S0001_Mtb_EC	Endonuclease III	DNA replication recombination and repair
COG0178	S0001_Mtb_EC	UvrABC system protein A	DNA replication recombination and repair
COG0180	S0001_Mtb_EC	Tryptophan--tRNA ligase	Translation ribosomal structure and biogenesis
COG0181	S0001_Mtb_EC	Porphobilinogen deaminase	Coenzyme metabolism
COG0183	S0001_Mtb_EC	3-ketoacyl-CoA thiolase	Lipid metabolism
COG0183	S0001_Mtb_EC	Putative acyltransferase	Lipid metabolism
COG0183	S0001_Mtb_EC	Beta-ketoadipyl-CoA thiolase	Lipid metabolism
COG0183	S0001_Mtb_EC	3-ketoacyl-CoA thiolase FadI	Lipid metabolism
COG0183	S0001_Mtb_EC	putative acetyl-CoA acetyltransferase	Lipid metabolism
COG0184	S0001_Mtb_EC	30S ribosomal protein S15	Translation ribosomal structure and biogenesis
COG0185	S0001_Mtb_EC	30S ribosomal protein S19	Translation ribosomal structure and biogenesis
COG0186	S0001_Mtb_EC	30S ribosomal protein S17	Translation ribosomal structure and biogenesis
COG0190	S0001_Mtb_EC	Bifunctional protein FolD protein	Coenzyme metabolism
COG0191	S0001_Mtb_EC	Fructose-bisphosphate aldolase	Carbohydrate transport and metabolism
COG0192	S0001_Mtb_EC	S-adenosylmethionine synthase	Coenzyme metabolism
COG0193	S0001_Mtb_EC	Peptidyl-tRNA hydrolase	Translation ribosomal structure and biogenesis
COG0194	S0001_Mtb_EC	Guanylate kinase	Nucleotide transport and metabolism
COG0195	S0001_Mtb_EC	Transcription termination/antitermination protein NusA	Transcription
COG0197	S0001_Mtb_EC	50S ribosomal protein L16	Translation ribosomal structure and biogenesis
COG0198	S0001_Mtb_EC	50S ribosomal protein L24	Translation ribosomal structure and biogenesis
COG0199	S0001_Mtb_EC	30S ribosomal protein S14	Translation ribosomal structure and biogenesis
COG0199	S0001_Mtb_EC	30S ribosomal protein S14 type Z	Translation ribosomal structure and biogenesis
COG0200	S0001_Mtb_EC	50S ribosomal protein L15	Translation ribosomal structure and biogenesis
COG0201	S0001_Mtb_EC	Protein translocase subunit SecY	Intracellular trafficking and secretion
COG0202	S0001_Mtb_EC	DNA-directed RNA polymerase subunit alpha	Transcription
COG0203	S0001_Mtb_EC	50S ribosomal protein L17	Translation ribosomal structure and biogenesis
COG0204	S0001_Mtb_EC	putative protein	Lipid metabolism
COG0204	S0001_Mtb_EC	putative protein	Lipid metabolism
COG0205	S0001_Mtb_EC	ATP-dependent 6-phosphofructokinase	Carbohydrate transport and metabolism
COG0206	S0001_Mtb_EC	Cell division protein FtsZ	Cell division and chromosome partitioning
COG0207	S0001_Mtb_EC	Thymidylate synthase ThyA	Nucleotide transport and metabolism
COG0208	S0001_Mtb_EC	Ribonucleoside-diphosphate reductase subunit beta nrdF1	Nucleotide transport and metabolism
COG0208	S0001_Mtb_EC	R2-like ligand binding oxidase	Nucleotide transport and metabolism
COG0208	S0001_Mtb_EC	Ribonucleoside-diphosphate reductase subunit beta nrdF2	Nucleotide transport and metabolism
COG0209	S0001_Mtb_EC	Vitamin B12-dependent ribonucleoside-diphosphate reductase	Nucleotide transport and metabolism
COG0209	S0001_Mtb_EC	Ribonucleoside-diphosphate reductase subunit alpha	Nucleotide transport and metabolism
COG0210	S0001_Mtb_EC	ATP-dependent DNA helicase UvrD2	DNA replication recombination and repair
COG0210	S0001_Mtb_EC	ATP-dependent DNA helicase UvrD1	DNA replication recombination and repair
COG0211	S0001_Mtb_EC	50S ribosomal protein L27	Translation ribosomal structure and biogenesis
COG0212	S0001_Mtb_EC	5-formyltetrahydrofolate cyclo-ligase	Coenzyme metabolism
COG0213	S0001_Mtb_EC	Thymidine phosphorylase	Nucleotide transport and metabolism
COG0214	S0001_Mtb_EC	Pyridoxal 5'-phosphate synthase subunit PdxS	Coenzyme metabolism
COG0215	S0001_Mtb_EC	Cysteine--tRNA ligase	Translation ribosomal structure and biogenesis
COG0215	S0001_Mtb_EC	L-cysteine:1D-myo-inositol 2-amino-2-deoxy-alpha-D-glucopyranoside ligase	Translation ribosomal structure and biogenesis
COG0216	S0001_Mtb_EC	Peptide chain release factor 1	Translation ribosomal structure and biogenesis
COG0217	S0001_Mtb_EC	putative transcriptional regulatory protein	Function unknown
COG0219	S0001_Mtb_EC	tRNA (cytidine(34)-2'-O)-methyltransferase	Translation ribosomal structure and biogenesis
COG0220	S0001_Mtb_EC	tRNA (guanine-N(7)-)-methyltransferase	General function prediction only
COG0221	S0001_Mtb_EC	Inorganic pyrophosphatase	Energy production and conversion
COG0222	S0001_Mtb_EC	50S ribosomal protein L7/L12	Translation ribosomal structure and biogenesis
COG0223	S0001_Mtb_EC	dTDP-4-amino-4,6-dideoxyglucose formyltransferase	Translation ribosomal structure and biogenesis
COG0223	S0001_Mtb_EC	Methionyl-tRNA formyltransferase	Translation ribosomal structure and biogenesis
COG0224	S0001_Mtb_EC	ATP synthase gamma chain	Energy production and conversion
COG0225	S0001_Mtb_EC	Peptide methionine sulfoxide reductase MsrA	Posttranslational modification protein turnover chaperones
COG0226	S0001_Mtb_EC	Phosphate-binding protein PstS 3	Inorganic ion transport and metabolism
COG0226	S0001_Mtb_EC	Phosphate-binding protein PstS 2	Inorganic ion transport and metabolism
COG0226	S0001_Mtb_EC	Phosphate-binding protein PstS 1	Inorganic ion transport and metabolism
COG0227	S0001_Mtb_EC	50S ribosomal protein L28	Translation ribosomal structure and biogenesis
COG0228	S0001_Mtb_EC	30S ribosomal protein S16	Translation ribosomal structure and biogenesis
COG0231	S0001_Mtb_EC	Elongation factor P	Translation ribosomal structure and biogenesis
COG0232	S0001_Mtb_EC	Deoxyguanosinetriphosphate triphosphohydrolase-like protein	Nucleotide transport and metabolism
COG0233	S0001_Mtb_EC	Ribosome-recycling factor	Translation ribosomal structure and biogenesis
COG0234	S0001_Mtb_EC	10 kDa chaperonin	Posttranslational modification protein turnover chaperones
COG0236	S0001_Mtb_EC	Acyl carrier protein MbtL	Lipid metabolism / Secondary metabolites biosynthesis transport and catabolism
COG0236	S0001_Mtb_EC	Meromycolate extension acyl carrier protein	Lipid metabolism / Secondary metabolites biosynthesis transport and catabolism
COG0237	S0001_Mtb_EC	Dephospho-CoA kinase	Coenzyme metabolism / Amino acid transport and metabolism
COG0238	S0001_Mtb_EC	30S ribosomal protein S18 1	Translation ribosomal structure and biogenesis
COG0238	S0001_Mtb_EC	30S ribosomal protein S18 1	Translation ribosomal structure and biogenesis
COG0239	S0001_Mtb_EC	Putative fluoride ion transporter CrcB	Cell division and chromosome partitioning
COG0239	S0001_Mtb_EC	Putative fluoride ion transporter CrcB 1	Cell division and chromosome partitioning
COG0240	S0001_Mtb_EC	Glycerol-3-phosphate dehydrogenase [NAD(P)+]	Energy production and conversion
COG0240	S0001_Mtb_EC	putative glycerol-3-phosphate dehydrogenase 2 [NAD(P)+]	Energy production and conversion
COG0242	S0001_Mtb_EC	Peptide deformylase	Translation ribosomal structure and biogenesis
COG0243	S0001_Mtb_EC	putative oxidoreductase	Energy production and conversion
COG0243	S0001_Mtb_EC	Dimethyl sulfoxide/trimethylamine N-oxide reductase	Energy production and conversion
COG0244	S0001_Mtb_EC	50S ribosomal protein L10	Translation ribosomal structure and biogenesis
COG0245	S0001_Mtb_EC	2-C-methyl-D-erythritol 2,4-cyclodiphosphate synthase	Lipid metabolism
COG0248	S0001_Mtb_EC	Exopolyphosphatase 1	Nucleotide transport and metabolism / Inorganic ion transport and metabolism
COG0248	S0001_Mtb_EC	Exopolyphosphatase 2	Nucleotide transport and metabolism / Inorganic ion transport and metabolism
COG0250	S0001_Mtb_EC	Transcription termination/antitermination protein NusG	Transcription
COG0252	S0001_Mtb_EC	putative L-asparaginase	Amino acid transport and metabolism / Translation ribosomal structure and biogenesis
COG0253	S0001_Mtb_EC	Diaminopimelate epimerase	Amino acid transport and metabolism
COG0254	S0001_Mtb_EC	50S ribosomal protein L31	Translation ribosomal structure and biogenesis
COG0255	S0001_Mtb_EC	50S ribosomal protein L29	Translation ribosomal structure and biogenesis
COG0256	S0001_Mtb_EC	50S ribosomal protein L18	Translation ribosomal structure and biogenesis
COG0258	S0001_Mtb_EC	5'-3' exonuclease	DNA replication recombination and repair
COG0258	S0001_Mtb_EC	DNA polymerase I	DNA replication recombination and repair
COG0259	S0001_Mtb_EC	Pyridoxine 5'-phosphate oxidase	Coenzyme metabolism
COG0260	S0001_Mtb_EC	putative cytosol aminopeptidase	Amino acid transport and metabolism
COG0261	S0001_Mtb_EC	50S ribosomal protein L21	Translation ribosomal structure and biogenesis
COG0262	S0001_Mtb_EC	Dihydrofolate reductase	Coenzyme metabolism
COG0263	S0001_Mtb_EC	Glutamate 5-kinase	Amino acid transport and metabolism
COG0264	S0001_Mtb_EC	Elongation factor Ts	Translation ribosomal structure and biogenesis
COG0266	S0001_Mtb_EC	Formamidopyrimidine-DNA glycosylase 1	DNA replication recombination and repair
COG0266	S0001_Mtb_EC	Endonuclease 8 1	DNA replication recombination and repair
COG0266	S0001_Mtb_EC	putative formamidopyrimidine-DNA glycosylase-like protein	DNA replication recombination and repair
COG0266	S0001_Mtb_EC	Endonuclease 8 1	DNA replication recombination and repair
COG0267	S0001_Mtb_EC	50S ribosomal protein L33 2	Translation ribosomal structure and biogenesis
COG0267	S0001_Mtb_EC	50S ribosomal protein L33 2	Translation ribosomal structure and biogenesis
COG0268	S0001_Mtb_EC	30S ribosomal protein S20	Translation ribosomal structure and biogenesis
COG0272	S0001_Mtb_EC	DNA ligase A	DNA replication recombination and repair
COG0274	S0001_Mtb_EC	Deoxyribose-phosphate aldolase	Nucleotide transport and metabolism
COG0275	S0001_Mtb_EC	Ribosomal RNA small subunit methyltransferase H	Cell envelope biogenesis outer membrane
COG0276	S0001_Mtb_EC	Ferrochelatase	Coenzyme metabolism
COG0277	S0001_Mtb_EC	putative FAD-linked oxidoreductase	Energy production and conversion
COG0277	S0001_Mtb_EC	Decaprenylphosphoryl-beta-D-ribose oxidase	Energy production and conversion
COG0277	S0001_Mtb_EC	L-gulono-1,4-lactone dehydrogenase	Energy production and conversion
COG0277	S0001_Mtb_EC	putative FAD-linked oxidoreductase	Energy production and conversion
COG0277	S0001_Mtb_EC	putative FAD-linked oxidoreductase	Energy production and conversion
COG0277	S0001_Mtb_EC	putative FAD-linked oxidoreductase YvdP	Energy production and conversion
COG0280	S0001_Mtb_EC	Phosphate acetyltransferase	Energy production and conversion
COG0281	S0001_Mtb_EC	Putative malate oxidoreductase [NAD]	Energy production and conversion
COG0282	S0001_Mtb_EC	Acetate kinase	Energy production and conversion
COG0283	S0001_Mtb_EC	Cytidylate kinase	Nucleotide transport and metabolism
COG0284	S0001_Mtb_EC	Orotidine 5'-phosphate decarboxylase	Nucleotide transport and metabolism
COG0285	S0001_Mtb_EC	Dihydrofolate synthase/folylpolyglutamate synthase	Coenzyme metabolism
COG0287	S0001_Mtb_EC	Prephenate dehydrogenase	Amino acid transport and metabolism
COG0288	S0001_Mtb_EC	Beta-carbonic anhydrase 1	Inorganic ion transport and metabolism
COG0288	S0001_Mtb_EC	Carbonic anhydrase 2	Inorganic ion transport and metabolism
COG0289	S0001_Mtb_EC	4-hydroxy-tetrahydrodipicolinate reductase	Amino acid transport and metabolism
COG0290	S0001_Mtb_EC	Translation initiation factor IF-3	Translation ribosomal structure and biogenesis
COG0291	S0001_Mtb_EC	50S ribosomal protein L35	Translation ribosomal structure and biogenesis
COG0292	S0001_Mtb_EC	50S ribosomal protein L20	Translation ribosomal structure and biogenesis
COG0294	S0001_Mtb_EC	Dihydropteroate synthase	Coenzyme metabolism
COG0294	S0001_Mtb_EC	Inactive dihydropteroate synthase 2	Coenzyme metabolism
COG0295	S0001_Mtb_EC	Cytidine deaminase	Nucleotide transport and metabolism
COG0296	S0001_Mtb_EC	1,4-alpha-glucan branching enzyme GlgB	Carbohydrate transport and metabolism
COG0296	S0001_Mtb_EC	Malto-oligosyltrehalose trehalohydrolase	Carbohydrate transport and metabolism
COG0299	S0001_Mtb_EC	Phosphoribosylglycinamide formyltransferase	Nucleotide transport and metabolism
COG0302	S0001_Mtb_EC	GTP cyclohydrolase 1	Coenzyme metabolism
COG0303	S0001_Mtb_EC	Molybdopterin molybdenumtransferase 2	Coenzyme metabolism
COG0303	S0001_Mtb_EC	Molybdopterin molybdenumtransferase 1	Coenzyme metabolism
COG0304	S0001_Mtb_EC	3-oxoacyl-[acyl-carrier-protein] synthase 2	Lipid metabolism / Secondary metabolites biosynthesis transport and catabolism
COG0304	S0001_Mtb_EC	3-oxoacyl-[acyl-carrier-protein] synthase 1	Lipid metabolism / Secondary metabolites biosynthesis transport and catabolism
COG0305	S0001_Mtb_EC	Replicative DNA helicase	DNA replication recombination and repair
COG0307	S0001_Mtb_EC	Riboflavin synthase	Coenzyme metabolism
COG0311	S0001_Mtb_EC	Pyridoxal 5'-phosphate synthase subunit PdxT	Coenzyme metabolism
COG0312	S0001_Mtb_EC	Metalloprotease TldD	General function prediction only
COG0313	S0001_Mtb_EC	Ribosomal RNA small subunit methyltransferase I	General function prediction only
COG0314	S0001_Mtb_EC	Molybdopterin synthase catalytic subunit 1	Coenzyme metabolism
COG0314	S0001_Mtb_EC	Molybdopterin synthase catalytic subunit 2	Coenzyme metabolism
COG0315	S0001_Mtb_EC	Cyclic pyranopterin monophosphate synthase 2	Coenzyme metabolism
COG0315	S0001_Mtb_EC	Cyclic pyranopterin monophosphate synthase 1	Coenzyme metabolism
COG0315	S0001_Mtb_EC	Cyclic pyranopterin monophosphate synthase 1	Coenzyme metabolism
COG0317	S0001_Mtb_EC	Bifunctional (p)ppGpp synthase/hydrolase RelA	Signal transduction mechanisms / Transcription
COG0318	S0001_Mtb_EC	Long-chain-fatty-acid--CoA ligase	Lipid metabolism / Secondary metabolites biosynthesis transport and catabolism
COG0318	S0001_Mtb_EC	Putative fatty-acid--CoA ligase FadD21	Lipid metabolism / Secondary metabolites biosynthesis transport and catabolism
COG0318	S0001_Mtb_EC	3-methylmercaptopropionyl-CoA ligase	Lipid metabolism / Secondary metabolites biosynthesis transport and catabolism
COG0318	S0001_Mtb_EC	Long-chain-fatty-acid--[acyl-carrier-protein] ligase MbtM	Lipid metabolism / Secondary metabolites biosynthesis transport and catabolism
COG0318	S0001_Mtb_EC	3-[(3aS,4S,7aS)-7a-methyl-1,5-dioxo-octahydro-1H-inden-4-yl]propanoyl:CoA ligase	Lipid metabolism / Secondary metabolites biosynthesis transport and catabolism
COG0318	S0001_Mtb_EC	putative 2-succinylbenzoate--CoA ligase	Lipid metabolism / Secondary metabolites biosynthesis transport and catabolism
COG0318	S0001_Mtb_EC	Long-chain-fatty-acid--CoA ligase	Lipid metabolism / Secondary metabolites biosynthesis transport and catabolism
COG0318	S0001_Mtb_EC	Long-chain-fatty-acid--CoA ligase FadD17	Lipid metabolism / Secondary metabolites biosynthesis transport and catabolism
COG0318	S0001_Mtb_EC	3-[(3aS,4S,7aS)-7a-methyl-1,5-dioxo-octahydro-1H-inden-4-yl]propanoyl:CoA ligase	Lipid metabolism / Secondary metabolites biosynthesis transport and catabolism
COG0318	S0001_Mtb_EC	Long-chain-fatty-acid--AMP ligase FadD30	Lipid metabolism / Secondary metabolites biosynthesis transport and catabolism
COG0318	S0001_Mtb_EC	Long-chain-fatty-acid--CoA ligase	Lipid metabolism / Secondary metabolites biosynthesis transport and catabolism
COG0318	S0001_Mtb_EC	Putative ligase	Lipid metabolism / Secondary metabolites biosynthesis transport and catabolism
COG0318	S0001_Mtb_EC	Long-chain-fatty-acid--AMP ligase FadD32	Lipid metabolism / Secondary metabolites biosynthesis transport and catabolism
COG0318	S0001_Mtb_EC	Long-chain-fatty-acid--CoA ligase FadD23	Lipid metabolism / Secondary metabolites biosynthesis transport and catabolism
COG0318	S0001_Mtb_EC	Long-chain-fatty-acid--CoA ligase FadD13	Lipid metabolism / Secondary metabolites biosynthesis transport and catabolism
COG0318	S0001_Mtb_EC	Long-chain-fatty-acid--CoA ligase FadD13	Lipid metabolism / Secondary metabolites biosynthesis transport and catabolism
COG0318	S0001_Mtb_EC	putative sulfoacetate--CoA ligase	Lipid metabolism / Secondary metabolites biosynthesis transport and catabolism
COG0318	S0001_Mtb_EC	Putative fatty-acid--CoA ligase FadD10	Lipid metabolism / Secondary metabolites biosynthesis transport and catabolism
COG0318	S0001_Mtb_EC	Long-chain-fatty-acid--CoA ligase FadD13	Lipid metabolism / Secondary metabolites biosynthesis transport and catabolism
COG0318	S0001_Mtb_EC	Putative fatty-acid--CoA ligase fadD25	Lipid metabolism / Secondary metabolites biosynthesis transport and catabolism
COG0318	S0001_Mtb_EC	Putative fatty-acid--CoA ligase fadD25	Lipid metabolism / Secondary metabolites biosynthesis transport and catabolism
COG0318	S0001_Mtb_EC	Long-chain-fatty-acid--AMP ligase FadD32	Lipid metabolism / Secondary metabolites biosynthesis transport and catabolism
COG0318	S0001_Mtb_EC	Long-chain-fatty-acid--CoA ligase	Lipid metabolism / Secondary metabolites biosynthesis transport and catabolism
COG0318	S0001_Mtb_EC	Long-chain-fatty-acid--AMP ligase FadD26	Lipid metabolism / Secondary metabolites biosynthesis transport and catabolism
COG0318	S0001_Mtb_EC	Long-chain-fatty-acid--AMP ligase FadD28	Lipid metabolism / Secondary metabolites biosynthesis transport and catabolism
COG0318	S0001_Mtb_EC	p-hydroxybenzoic acid--AMP ligase FadD22	Lipid metabolism / Secondary metabolites biosynthesis transport and catabolism
COG0318	S0001_Mtb_EC	4-hydroxyphenylalkanoate adenylyltransferase	Lipid metabolism / Secondary metabolites biosynthesis transport and catabolism
COG0318	S0001_Mtb_EC	Long-chain-fatty-acid--CoA ligase FadD13	Lipid metabolism / Secondary metabolites biosynthesis transport and catabolism
COG0318	S0001_Mtb_EC	Long-chain-fatty-acid--CoA ligase FadD17	Lipid metabolism / Secondary metabolites biosynthesis transport and catabolism
COG0319	S0001_Mtb_EC	Endoribonuclease YbeY	General function prediction only
COG0320	S0001_Mtb_EC	Lipoyl synthase	Coenzyme metabolism
COG0321	S0001_Mtb_EC	Octanoyltransferase	Coenzyme metabolism
COG0322	S0001_Mtb_EC	Putative bifunctional exonuclease/endonuclease protein	DNA replication recombination and repair
COG0322	S0001_Mtb_EC	UvrABC system protein C	DNA replication recombination and repair
COG0322	S0001_Mtb_EC	Putative bifunctional exonuclease/endonuclease protein	DNA replication recombination and repair
COG0324	S0001_Mtb_EC	tRNA dimethylallyltransferase	Translation ribosomal structure and biogenesis
COG0325	S0001_Mtb_EC	Pyridoxal phosphate homeostasis protein	General function prediction only
COG0326	S0001_Mtb_EC	Chaperone protein HtpG	Posttranslational modification protein turnover chaperones
COG0327	S0001_Mtb_EC	GTP cyclohydrolase 1 type 2	Function unknown
COG0328	S0001_Mtb_EC	Bifunctional protein	DNA replication recombination and repair
COG0329	S0001_Mtb_EC	4-hydroxy-tetrahydrodipicolinate synthase	Amino acid transport and metabolism / Cell envelope biogenesis outer membrane
COG0330	S0001_Mtb_EC	putative protein	Posttranslational modification protein turnover chaperones
COG0331	S0001_Mtb_EC	Malonyl CoA-acyl carrier protein transacylase	Lipid metabolism
COG0332	S0001_Mtb_EC	3-oxoacyl-[acyl-carrier-protein] synthase 3	Lipid Metabolism
COG0335	S0001_Mtb_EC	50S ribosomal protein L19	Translation ribosomal structure and biogenesis
COG0336	S0001_Mtb_EC	tRNA (guanine-N(1)-)-methyltransferase	Translation ribosomal structure and biogenesis
COG0337	S0001_Mtb_EC	3-dehydroquinate synthase	Amino acid transport and metabolism
COG0340	S0001_Mtb_EC	Bifunctional ligase/repressor BirA	Coenzyme metabolism
COG0341	S0001_Mtb_EC	Protein translocase subunit SecF	Intracellular trafficking and secretion
COG0342	S0001_Mtb_EC	Protein translocase subunit SecD	Intracellular trafficking and secretion
COG0345	S0001_Mtb_EC	Pyrroline-5-carboxylate reductase	Amino acid transport and metabolism
COG0346	S0001_Mtb_EC	Iron-dependent extradiol dioxygenase	Amino acid transport and metabolism
COG0346	S0001_Mtb_EC	Cadmium-induced protein CadI	Amino acid transport and metabolism
COG0346	S0001_Mtb_EC	Ethylmalonyl-CoA/methylmalonyl-CoA epimerase	Amino acid transport and metabolism
COG0347	S0001_Mtb_EC	Nitrogen regulatory protein P-II	Amino acid transport and metabolism
COG0350	S0001_Mtb_EC	Methylated-DNA--protein-cysteine methyltransferase	DNA replication recombination and repair
COG0351	S0001_Mtb_EC	Hydroxymethylpyrimidine/phosphomethylpyrimidine kinase	Coenzyme metabolism
COG0352	S0001_Mtb_EC	Thiamine-phosphate synthase	Coenzyme metabolism
COG0353	S0001_Mtb_EC	Recombination protein RecR	DNA replication recombination and repair
COG0355	S0001_Mtb_EC	ATP synthase epsilon chain	Energy production and conversion
COG0356	S0001_Mtb_EC	ATP synthase subunit a	Energy production and conversion
COG0357	S0001_Mtb_EC	Ribosomal RNA small subunit methyltransferase G	Cell envelope biogenesis outer membrane
COG0358	S0001_Mtb_EC	DNA primase	DNA replication recombination and repair
COG0359	S0001_Mtb_EC	50S ribosomal protein L9	Translation ribosomal structure and biogenesis
COG0360	S0001_Mtb_EC	30S ribosomal protein S6	Translation ribosomal structure and biogenesis
COG0361	S0001_Mtb_EC	Translation initiation factor IF-1	Translation ribosomal structure and biogenesis
COG0362	S0001_Mtb_EC	6-phosphogluconate dehydrogenase, NADP(+)-dependent, decarboxylating	Carbohydrate transport and metabolism
COG0363	S0001_Mtb_EC	6-phosphogluconolactonase	Carbohydrate transport and metabolism
COG0364	S0001_Mtb_EC	Glucose-6-phosphate 1-dehydrogenase 2	Carbohydrate transport and metabolism
COG0364	S0001_Mtb_EC	Glucose-6-phosphate 1-dehydrogenase 1	Carbohydrate transport and metabolism
COG0365	S0001_Mtb_EC	Acetyl-coenzyme A synthetase	Lipid metabolism
COG0366	S0001_Mtb_EC	Alpha-1,4-glucan:maltose-1-phosphate maltosyltransferase	Carbohydrate transport and metabolism
COG0366	S0001_Mtb_EC	Oligo-1,6-glucosidase	Carbohydrate transport and metabolism
COG0366	S0001_Mtb_EC	Trehalose synthase/amylase TreS	Carbohydrate transport and metabolism
COG0367	S0001_Mtb_EC	Putative asparagine synthetase [glutamine-hydrolyzing]	Amino acid transport and metabolism
COG0368	S0001_Mtb_EC	Adenosylcobinamide-GDP ribazoletransferase	Coenzyme metabolism
COG0372	S0001_Mtb_EC	Putative citrate synthase 2	Energy production and conversion
COG0372	S0001_Mtb_EC	Citrate synthase 1	Energy production and conversion
COG0372	S0001_Mtb_EC	2-methylcitrate synthase	Energy production and conversion
COG0373	S0001_Mtb_EC	Glutamyl-tRNA reductase	Coenzyme metabolism
COG0376	S0001_Mtb_EC	Catalase-peroxidase	Inorganic ion transport and metabolism
COG0377	S0001_Mtb_EC	NADH-quinone oxidoreductase subunit B	Energy production and conversion
COG0378	S0001_Mtb_EC	Hydrogenase maturation factor HypB	Posttranslational modification protein turnover chaperones / Transcription
COG0378	S0001_Mtb_EC	Urease accessory protein UreG	Posttranslational modification protein turnover chaperones / Transcription
COG0379	S0001_Mtb_EC	Quinolinate synthase A	Coenzyme metabolism
COG0380	S0001_Mtb_EC	Trehalose-6-phosphate synthase	Carbohydrate transport and metabolism
COG0382	S0001_Mtb_EC	Decaprenyl-phosphate phosphoribosyltransferase	Coenzyme metabolism
COG0384	S0001_Mtb_EC	putative protein	General function prediction only
COG0387	S0001_Mtb_EC	Sodium-potassium/proton antiporter ChaA	Inorganic ion transport and metabolism
COG0388	S0001_Mtb_EC	Hydrolase	General function prediction only
COG0389	S0001_Mtb_EC	DNA polymerase IV 1	DNA replication recombination and repair
COG0389	S0001_Mtb_EC	DNA polymerase IV 1	DNA replication recombination and repair
COG0391	S0001_Mtb_EC	Phosphoenolpyruvate transferase	Function unknown
COG0391	S0001_Mtb_EC	Putative gluconeogenesis factor	Function unknown
COG0394	S0001_Mtb_EC	putative low molecular weight protein-tyrosine-phosphatase	Signal transduction mechanisms
COG0395	S0001_Mtb_EC	L-arabinose transport system permease protein AraQ	Carbohydrate transport and metabolism
COG0395	S0001_Mtb_EC	Trehalose transport system permease protein SugB	Carbohydrate transport and metabolism
COG0395	S0001_Mtb_EC	Diacetylchitobiose uptake system permease protein DasC	Carbohydrate transport and metabolism
COG0395	S0001_Mtb_EC	L-arabinose transport system permease protein AraQ	Carbohydrate transport and metabolism
COG0396	S0001_Mtb_EC	Vegetative protein 296	Posttranslational modification protein turnover chaperones
COG0398	S0001_Mtb_EC	TVP38/TMEM64 family membrane protein	Function unknown
COG0399	S0001_Mtb_EC	Protein	Cell envelope biogenesis outer membrane
COG0399	S0001_Mtb_EC	dTDP-4-amino-4,6-dideoxygalactose transaminase	Cell envelope biogenesis outer membrane
COG0399	S0001_Mtb_EC	dTDP-4-amino-4,6-dideoxygalactose transaminase	Cell envelope biogenesis outer membrane
COG0403	S0001_Mtb_EC	putative glycine dehydrogenase (decarboxylating)	Amino acid transport and metabolism
COG0404	S0001_Mtb_EC	Aminomethyltransferase	Amino acid transport and metabolism
COG0405	S0001_Mtb_EC	Glutathione hydrolase-like YwrD proenzyme	Amino acid transport and metabolism
COG0405	S0001_Mtb_EC	Glutathione hydrolase proenzyme	Amino acid transport and metabolism
COG0406	S0001_Mtb_EC	putative 8-oxo-dGTP diphosphatase 1	Carbohydrate transport and metabolism
COG0406	S0001_Mtb_EC	putative protein	Carbohydrate transport and metabolism
COG0406	S0001_Mtb_EC	Phosphoserine phosphatase 1	Carbohydrate transport and metabolism
COG0406	S0001_Mtb_EC	Glucosyl-3-phosphoglycerate phosphatase	Carbohydrate transport and metabolism
COG0406	S0001_Mtb_EC	Acid phosphatase	Carbohydrate transport and metabolism
COG0406	S0001_Mtb_EC	Phosphoserine phosphatase 1	Carbohydrate transport and metabolism
COG0406	S0001_Mtb_EC	PE-PGRS family protein PE_PGRS11	Carbohydrate transport and metabolism
COG0406	S0001_Mtb_EC	PE-PGRS family protein PE_PGRS11	Carbohydrate transport and metabolism
COG0407	S0001_Mtb_EC	Uroporphyrinogen decarboxylase	Coenzyme metabolism
COG0413	S0001_Mtb_EC	3-methyl-2-oxobutanoate hydroxymethyltransferase	Coenzyme metabolism
COG0414	S0001_Mtb_EC	Pantothenate synthetase	Coenzyme metabolism
COG0422	S0001_Mtb_EC	Phosphomethylpyrimidine synthase	Coenzyme metabolism
COG0423	S0001_Mtb_EC	Glycine--tRNA ligase	Translation ribosomal structure and biogenesis
COG0424	S0001_Mtb_EC	Nucleoside triphosphate pyrophosphatase	Cell division and chromosome partitioning
COG0436	S0001_Mtb_EC	putative N-succinyldiaminopimelate aminotransferase DapC	Amino acid transport and metabolism
COG0436	S0001_Mtb_EC	Glutamate-pyruvate aminotransferase AlaC	Amino acid transport and metabolism
COG0436	S0001_Mtb_EC	putative aspartate aminotransferase	Amino acid transport and metabolism
COG0436	S0001_Mtb_EC	Aspartate/prephenate aminotransferase	Amino acid transport and metabolism
COG0438	S0001_Mtb_EC	Phosphatidyl-myo-inositol mannosyltransferase	Cell envelope biogenesis outer membrane
COG0438	S0001_Mtb_EC	GDP-mannose-dependent alpha-mannosyltransferase	Cell envelope biogenesis outer membrane
COG0438	S0001_Mtb_EC	GDP-mannose-dependent alpha-(1-6)-phosphatidylinositol monomannoside mannosyltransferase	Cell envelope biogenesis outer membrane
COG0438	S0001_Mtb_EC	Alpha-maltose-1-phosphate synthase	Cell envelope biogenesis outer membrane
COG0438	S0001_Mtb_EC	D-inositol 3-phosphate glycosyltransferase	Cell envelope biogenesis outer membrane
COG0438	S0001_Mtb_EC	Glycogen synthase	Cell envelope biogenesis outer membrane
COG0440	S0001_Mtb_EC	Putative acetolactate synthase small subunit	Amino acid transport and metabolism
COG0441	S0001_Mtb_EC	Threonine--tRNA ligase	Translation ribosomal structure and biogenesis
COG0442	S0001_Mtb_EC	Proline--tRNA ligase	Translation ribosomal structure and biogenesis
COG0443	S0001_Mtb_EC	Chaperone protein DnaK	Posttranslational modification protein turnover chaperones
COG0446	S0001_Mtb_EC	Metal reductase	General function prediction only
COG0446	S0001_Mtb_EC	2,4-dienoyl-CoA reductase	General function prediction only
COG0447	S0001_Mtb_EC	1,4-dihydroxy-2-naphthoyl-CoA synthase	Coenzyme metabolism
COG0448	S0001_Mtb_EC	Glucose-1-phosphate adenylyltransferase	Carbohydrate transport and metabolism
COG0449	S0001_Mtb_EC	Glutamine--fructose-6-phosphate aminotransferase [isomerizing]	Cell envelope biogenesis outer membrane
COG0450	S0001_Mtb_EC	Alkyl hydroperoxide reductase C	Posttranslational modification protein turnover chaperones
COG0451	S0001_Mtb_EC	3 beta-hydroxysteroid dehydrogenase/Delta 5-->4-isomerase	Cell envelope biogenesis outer membrane / Carbohydrate transport and metabolism
COG0451	S0001_Mtb_EC	putative protein	Cell envelope biogenesis outer membrane / Carbohydrate transport and metabolism
COG0451	S0001_Mtb_EC	GDP-L-fucose synthase	Cell envelope biogenesis outer membrane / Carbohydrate transport and metabolism
COG0452	S0001_Mtb_EC	Coenzyme A biosynthesis bifunctional protein CoaBC	Coenzyme metabolism
COG0454	S0001_Mtb_EC	putative N-acetyltransferase	Function unknown
COG0454	S0001_Mtb_EC	Acetyltransferase Pat	DNA-binding transcription factor activity
COG0455	S0001_Mtb_EC	ESX-1 secretion-associated protein EspI	Cell division and chromosome partitioning
COG0455	S0001_Mtb_EC	ESX-1 secretion-associated protein EspI	Cell division and chromosome partitioning
COG0455	S0001_Mtb_EC	ESX-1 secretion-associated protein EspI	Cell division and chromosome partitioning
COG0456	S0001_Mtb_EC	Mycothiol acetyltransferase	General function prediction only
COG0456	S0001_Mtb_EC	N-alpha-acetyltransferase RimI	General function prediction only
COG0458	S0001_Mtb_EC	Carbamoyl-phosphate synthase large chain	Amino acid transport and metabolism / Nucleotide transport and metabolism
COG0459	S0001_Mtb_EC	60 kDa chaperonin 1	Posttranslational modification protein turnover chaperones
COG0459	S0001_Mtb_EC	60 kDa chaperonin 2	Posttranslational modification protein turnover chaperones
COG0460	S0001_Mtb_EC	Homoserine dehydrogenase	Amino acid transport and metabolism
COG0461	S0001_Mtb_EC	Orotate phosphoribosyltransferase	Nucleotide transport and metabolism
COG0462	S0001_Mtb_EC	Ribose-phosphate pyrophosphokinase	Nucleotide transport and metabolism / Amino acid transport and metabolism
COG0463	S0001_Mtb_EC	putative glycosyltransferase	Cell envelope biogenesis outer membrane
COG0463	S0001_Mtb_EC	Glucosyl-3-phosphoglycerate synthase	Cell envelope biogenesis outer membrane
COG0463	S0001_Mtb_EC	putative protein	Cell envelope biogenesis outer membrane
COG0463	S0001_Mtb_EC	putative protein	Cell envelope biogenesis outer membrane
COG0463	S0001_Mtb_EC	putative glycosyltransferase	Cell envelope biogenesis outer membrane
COG0463	S0001_Mtb_EC	Putative glycosyltransferases	Cell envelope biogenesis outer membrane
COG0463	S0001_Mtb_EC	Putative mycofactocin biosynthesis glycosyltransferase MftF	Cell envelope biogenesis outer membrane
COG0464	S0001_Mtb_EC	ESX-5 secretion system protein EccA5	Posttranslational modification protein turnover chaperones
COG0464	S0001_Mtb_EC	ESX-3 secretion system protein EccA3	Posttranslational modification protein turnover chaperones
COG0464	S0001_Mtb_EC	Proteasome-associated ATPase	Posttranslational modification protein turnover chaperones
COG0464	S0001_Mtb_EC	ESX-1 secretion system protein EccA1	Posttranslational modification protein turnover chaperones
COG0464	S0001_Mtb_EC	ESX-2 secretion system protein EccA2	Posttranslational modification protein turnover chaperones
COG0465	S0001_Mtb_EC	ATP-dependent zinc metalloprotease FtsH	Posttranslational modification protein turnover chaperones
COG0468	S0001_Mtb_EC	Protein RecA	DNA replication recombination and repair
COG0469	S0001_Mtb_EC	Pyruvate kinase	Carbohydrate transport and metabolism
COG0472	S0001_Mtb_EC	Decaprenyl-phosphate N-acetylglucosaminephosphotransferase	Cell envelope biogenesis outer membrane
COG0472	S0001_Mtb_EC	Phospho-N-acetylmuramoyl-pentapeptide-transferase	Cell envelope biogenesis outer membrane
COG0473	S0001_Mtb_EC	3-isopropylmalate dehydrogenase	Amino acid transport and metabolism
COG0474	S0001_Mtb_EC	putative cation-transporting ATPase F	Inorganic ion transport and metabolism
COG0474	S0001_Mtb_EC	Calcium-transporting ATPase CtpE	Inorganic ion transport and metabolism
COG0474	S0001_Mtb_EC	putative cation-transporting ATPase I	Inorganic ion transport and metabolism
COG0474	S0001_Mtb_EC	putative cation-transporting ATPase I	Inorganic ion transport and metabolism
COG0475	S0001_Mtb_EC	K(+)/H(+) antiporter subunit KhtU	Inorganic ion transport and metabolism
COG0476	S0001_Mtb_EC	putative adenylyltransferase/sulfurtransferase MoeZ	Coenzyme metabolism
COG0476	S0001_Mtb_EC	putative adenylyltransferase/sulfurtransferase MoeZ	Coenzyme metabolism
COG0477	S0001_Mtb_EC	putative protein	Intracellular trafficking and secretion
COG0477	S0001_Mtb_EC	putative MFS-type transporter	Intracellular trafficking and secretion
COG0479	S0001_Mtb_EC	Fumarate reductase iron-sulfur subunit	Energy production and conversion
COG0479	S0001_Mtb_EC	Succinate dehydrogenase iron-sulfur subunit	Energy production and conversion
COG0479	S0001_Mtb_EC	Fumarate reductase iron-sulfur subunit	Energy production and conversion
COG0480	S0001_Mtb_EC	Elongation factor G-like protein	Translation ribosomal structure and biogenesis
COG0480	S0001_Mtb_EC	Elongation factor G	Translation ribosomal structure and biogenesis
COG0481	S0001_Mtb_EC	Elongation factor 4	Cell envelope biogenesis outer membrane
COG0482	S0001_Mtb_EC	tRNA-specific 2-thiouridylase MnmA	Translation ribosomal structure and biogenesis
COG0483	S0001_Mtb_EC	Inositol-1-monophosphatase SuhB	Carbohydrate transport and metabolism
COG0483	S0001_Mtb_EC	Histidinol-phosphatase	Carbohydrate transport and metabolism
COG0483	S0001_Mtb_EC	putative inositol 1-monophosphatase ImpA	Carbohydrate transport and metabolism
COG0484	S0001_Mtb_EC	Chaperone protein DnaJ 1	Posttranslational modification protein turnover chaperones
COG0484	S0001_Mtb_EC	Chaperone protein DnaJ 2	Posttranslational modification protein turnover chaperones
COG0488	S0001_Mtb_EC	Energy-dependent translational throttle protein EttA	General function prediction only
COG0488	S0001_Mtb_EC	putative ABC transporter ATP-binding protein YbiT	General function prediction only
COG0488	S0001_Mtb_EC	Energy-dependent translational throttle protein EttA	General function prediction only
COG0489	S0001_Mtb_EC	Iron-sulfur cluster carrier protein	Cell division and chromosome partitioning
COG0490	S0001_Mtb_EC	Ammonium/H(+) antiporter subunit AmhM	Inorganic ion transport and metabolism
COG0491	S0001_Mtb_EC	putative polyketide biosynthesis zinc-dependent hydrolase BaeB	General function prediction only
COG0492	S0001_Mtb_EC	Thioredoxin reductase	Posttranslational modification protein turnover chaperones
COG0493	S0001_Mtb_EC	putative ferredoxin/ferredoxin--NADP reductase	Amino acid transport and metabolism / General function prediction only
COG0493	S0001_Mtb_EC	Glutamate synthase [NADPH] small chain	Amino acid transport and metabolism / General function prediction only
COG0493	S0001_Mtb_EC	NADPH-ferredoxin reductase FprA	Amino acid transport and metabolism / General function prediction only
COG0494	S0001_Mtb_EC	Putative 8-oxo-dGTP diphosphatase 2	DNA replication recombination and repair / General function prediction only
COG0494	S0001_Mtb_EC	Putative 8-oxo-dGTP diphosphatase 3	DNA replication recombination and repair / General function prediction only
COG0494	S0001_Mtb_EC	Putative mutator protein MutT4	DNA replication recombination and repair / General function prediction only
COG0495	S0001_Mtb_EC	Leucine--tRNA ligase	Translation ribosomal structure and biogenesis
COG0497	S0001_Mtb_EC	DNA repair protein RecN	DNA replication recombination and repair
COG0498	S0001_Mtb_EC	Threonine synthase	Amino acid transport and metabolism
COG0499	S0001_Mtb_EC	Adenosylhomocysteinase	Coenzyme metabolism
COG0500	S0001_Mtb_EC	putative methyltransferase	Secondary metabolites biosynthesis transport and catabolism
COG0500	S0001_Mtb_EC	putative protein	Secondary metabolites biosynthesis transport and catabolism
COG0501	S0001_Mtb_EC	Protease HtpX	Posttranslational modification protein turnover chaperones
COG0502	S0001_Mtb_EC	Biotin synthase	Coenzyme metabolism
COG0503	S0001_Mtb_EC	Adenine phosphoribosyltransferase	Nucleotide transport and metabolism
COG0504	S0001_Mtb_EC	CTP synthase	Nucleotide transport and metabolism
COG0505	S0001_Mtb_EC	Carbamoyl-phosphate synthase small chain	Amino acid transport and metabolism / Nucleotide transport and metabolism
COG0506	S0001_Mtb_EC	Proline dehydrogenase 1	Amino acid transport and metabolism
COG0507	S0001_Mtb_EC	RecBCD enzyme subunit RecD	DNA replication recombination and repair
COG0508	S0001_Mtb_EC	Dihydrolipoyllysine-residue acyltransferase component of branched-chain alpha-ketoacid dehydrogenase complex	Energy production and conversion
COG0508	S0001_Mtb_EC	Multifunctional 2-oxoglutarate metabolism enzyme	Energy production and conversion
COG0508	S0001_Mtb_EC	Dihydrolipoyllysine-residue acetyltransferase component of pyruvate dehydrogenase complex	Energy production and conversion
COG0508	S0001_Mtb_EC	putative protein	Energy production and conversion
COG0509	S0001_Mtb_EC	Glycine cleavage system H protein	Amino acid transport and metabolism
COG0511	S0001_Mtb_EC	Biotinylated protein TB7.3	Lipid metabolism
COG0512	S0001_Mtb_EC	Anthranilate synthase component 2	Amino acid transport and metabolism / Coenzyme metabolism
COG0513	S0001_Mtb_EC	ATP-dependent RNA helicase DeaD	DNA replication recombination and repair / Transcription / Translation ribosomal structure and biogenesis
COG0515	S0001_Mtb_EC	Serine/threonine-protein kinase PknD	General function prediction only / Signal transduction mechanisms / Transcription / DNA replication recombination and repair
COG0515	S0001_Mtb_EC	Serine/threonine-protein kinase PknD	General function prediction only / Signal transduction mechanisms / Transcription / DNA replication recombination and repair
COG0515	S0001_Mtb_EC	Serine/threonine-protein kinase PknH	General function prediction only / Signal transduction mechanisms / Transcription / DNA replication recombination and repair
COG0515	S0001_Mtb_EC	Serine/threonine-protein kinase PknL	General function prediction only / Signal transduction mechanisms / Transcription / DNA replication recombination and repair
COG0515	S0001_Mtb_EC	Serine/threonine-protein kinase PknD	General function prediction only / Signal transduction mechanisms / Transcription / DNA replication recombination and repair
COG0515	S0001_Mtb_EC	Serine/threonine-protein kinase PknG	General function prediction only / Signal transduction mechanisms / Transcription / DNA replication recombination and repair
COG0515	S0001_Mtb_EC	Serine/threonine-protein kinase PknB	General function prediction only / Signal transduction mechanisms / Transcription / DNA replication recombination and repair
COG0515	S0001_Mtb_EC	Serine/threonine-protein kinase PknA	General function prediction only / Signal transduction mechanisms / Transcription / DNA replication recombination and repair
COG0515	S0001_Mtb_EC	Serine/threonine-protein kinase PknF	General function prediction only / Signal transduction mechanisms / Transcription / DNA replication recombination and repair
COG0515	S0001_Mtb_EC	Serine/threonine-protein kinase PknE	General function prediction only / Signal transduction mechanisms / Transcription / DNA replication recombination and repair
COG0516	S0001_Mtb_EC	putative oxidoreductase	Nucleotide transport and metabolism
COG0516	S0001_Mtb_EC	Inosine-5'-monophosphate dehydrogenase	Nucleotide transport and metabolism
COG0516	S0001_Mtb_EC	putative oxidoreductase	Nucleotide transport and metabolism
COG0517	S0001_Mtb_EC	Hypoxic response protein 1	General function prediction only
COG0517	S0001_Mtb_EC	Putative zinc metalloprotease Rip3	General function prediction only
COG0518	S0001_Mtb_EC	GMP synthase [glutamine-hydrolyzing]	Nucleotide transport and metabolism
COG0520	S0001_Mtb_EC	putative protein	Amino acid transport and metabolism
COG0520	S0001_Mtb_EC	putative cysteine desulfurase	Amino acid transport and metabolism
COG0521	S0001_Mtb_EC	Molybdopterin adenylyltransferase	Coenzyme metabolism
COG0521	S0001_Mtb_EC	Molybdenum cofactor biosynthesis protein B	Coenzyme metabolism
COG0522	S0001_Mtb_EC	30S ribosomal protein S4	Translation ribosomal structure and biogenesis
COG0523	S0001_Mtb_EC	putative protein	General function prediction only
COG0524	S0001_Mtb_EC	Adenosine kinase	Carbohydrate transport and metabolism
COG0525	S0001_Mtb_EC	Valine--tRNA ligase	Translation ribosomal structure and biogenesis
COG0526	S0001_Mtb_EC	putative protein	Posttranslational modification protein turnover chaperones / Energy production and conversion
COG0526	S0001_Mtb_EC	Putative thioredoxin 2	Posttranslational modification protein turnover chaperones / Energy production and conversion
COG0526	S0001_Mtb_EC	Putative thioredoxin 2	Posttranslational modification protein turnover chaperones / Energy production and conversion
COG0526	S0001_Mtb_EC	Thioredoxin	Posttranslational modification protein turnover chaperones / Energy production and conversion
COG0527	S0001_Mtb_EC	Aspartokinase	Amino acid transport and metabolism
COG0528	S0001_Mtb_EC	Uridylate kinase	Nucleotide transport and metabolism
COG0529	S0001_Mtb_EC	Bifunctional enzyme CysN/CysC	Amino acid transport and metabolism / Coenzyme metabolism
COG0531	S0001_Mtb_EC	Potassium transporter KimA	Amino acid transport and metabolism
COG0531	S0001_Mtb_EC	putative transporter	Amino acid transport and metabolism
COG0531	S0001_Mtb_EC	putative transporter	Amino acid transport and metabolism
COG0531	S0001_Mtb_EC	putative amino acid permease YhdG	Amino acid transport and metabolism
COG0531	S0001_Mtb_EC	putative amino acid permease YhdG	Amino acid transport and metabolism
COG0532	S0001_Mtb_EC	Translation initiation factor IF-2	Translation ribosomal structure and biogenesis
COG0533	S0001_Mtb_EC	tRNA N6-adenosine threonylcarbamoyltransferase	Posttranslational modification protein turnover chaperones
COG0535	S0001_Mtb_EC	Putative mycofactocin radical SAM maturase MftC	General function prediction only
COG0536	S0001_Mtb_EC	GTPase Obg	General function prediction only
COG0537	S0001_Mtb_EC	AP-4-A phosphorylase	Nucleotide transport and metabolism / Carbohydrate transport and metabolism / General function prediction only
COG0537	S0001_Mtb_EC	putative HIT-like protein	Nucleotide transport and metabolism / Carbohydrate transport and metabolism / General function prediction only
COG0538	S0001_Mtb_EC	Isocitrate dehydrogenase [NADP]	Energy production and conversion
COG0539	S0001_Mtb_EC	30S ribosomal protein S1	Translation ribosomal structure and biogenesis
COG0540	S0001_Mtb_EC	Aspartate carbamoyltransferase	Nucleotide transport and metabolism
COG0541	S0001_Mtb_EC	Signal recognition particle protein	Intracellular trafficking and secretion
COG0542	S0001_Mtb_EC	ATP-dependent Clp protease ATP-binding subunit ClpC1	Posttranslational modification protein turnover chaperones
COG0542	S0001_Mtb_EC	Chaperone protein ClpB	Posttranslational modification protein turnover chaperones
COG0544	S0001_Mtb_EC	Trigger factor	Posttranslational modification protein turnover chaperones
COG0546	S0001_Mtb_EC	putative protein	General function prediction only
COG0547	S0001_Mtb_EC	Anthranilate phosphoribosyltransferase	Amino acid transport and metabolism
COG0548	S0001_Mtb_EC	Acetylglutamate kinase	Amino acid transport and metabolism
COG0550	S0001_Mtb_EC	DNA topoisomerase 1	DNA replication recombination and repair
COG0552	S0001_Mtb_EC	Signal recognition particle receptor FtsY	Intracellular trafficking and secretion
COG0554	S0001_Mtb_EC	Glycerol kinase	Energy production and conversion
COG0556	S0001_Mtb_EC	UvrABC system protein B	DNA replication recombination and repair
COG0558	S0001_Mtb_EC	Phosphatidylinositol phosphate synthase	Lipid metabolism
COG0558	S0001_Mtb_EC	Putative cardiolipin synthase	Lipid metabolism
COG0560	S0001_Mtb_EC	Phosphoserine phosphatase SerB1	Amino acid transport and metabolism
COG0560	S0001_Mtb_EC	putative phosphatase	Amino acid transport and metabolism
COG0560	S0001_Mtb_EC	Phosphoserine phosphatase SerB2	Amino acid transport and metabolism
COG0561	S0001_Mtb_EC	5-amino-6-(5-phospho-D-ribitylamino)uracil phosphatase YitU	General function prediction only
COG0562	S0001_Mtb_EC	UDP-galactopyranose mutase	Cell envelope biogenesis outer membrane
COG0563	S0001_Mtb_EC	Adenylate kinase	Nucleotide transport and metabolism
COG0564	S0001_Mtb_EC	putative RNA pseudouridine synthase	Translation ribosomal structure and biogenesis
COG0566	S0001_Mtb_EC	putative tRNA/rRNA methyltransferase	Translation ribosomal structure and biogenesis
COG0568	S0001_Mtb_EC	RNA polymerase sigma factor SigA	Transcription
COG0568	S0001_Mtb_EC	RNA polymerase sigma factor SigB	Transcription
COG0569	S0001_Mtb_EC	Trk system potassium uptake protein TrkA	Inorganic ion transport and metabolism
COG0569	S0001_Mtb_EC	Trk system potassium uptake protein TrkA	Inorganic ion transport and metabolism
COG0571	S0001_Mtb_EC	Ribonuclease 3	Transcription
COG0573	S0001_Mtb_EC	Phosphate transport system permease protein PstC 2	Inorganic ion transport and metabolism
COG0573	S0001_Mtb_EC	Phosphate transport system permease protein PstC 1	Inorganic ion transport and metabolism
COG0574	S0001_Mtb_EC	Pyruvate, phosphate dikinase	Carbohydrate transport and metabolism
COG0574	S0001_Mtb_EC	putative protein	Carbohydrate transport and metabolism
COG0574	S0001_Mtb_EC	putative protein	Carbohydrate transport and metabolism
COG0575	S0001_Mtb_EC	Phosphatidate cytidylyltransferase	Lipid metabolism
COG0576	S0001_Mtb_EC	Protein GrpE	Posttranslational modification protein turnover chaperones
COG0577	S0001_Mtb_EC	putative ABC transporter permease	Defense mechanisms
COG0577	S0001_Mtb_EC	putative ABC transporter permease	Defense mechanisms
COG0578	S0001_Mtb_EC	Glycerol-3-phosphate dehydrogenase 2	Energy production and conversion
COG0578	S0001_Mtb_EC	Glycerol-3-phosphate dehydrogenase 1	Energy production and conversion
COG0579	S0001_Mtb_EC	putative malate:quinone oxidoreductase	General function prediction only
COG0581	S0001_Mtb_EC	Phosphate transport system permease protein PstA 1	Inorganic ion transport and metabolism
COG0581	S0001_Mtb_EC	Phosphate transport system permease protein PstA 2	Inorganic ion transport and metabolism
COG0582	S0001_Mtb_EC	Tyrosine recombinase XerC	DNA replication recombination and repair
COG0582	S0001_Mtb_EC	Putative prophage phiRv2 integrase	DNA replication recombination and repair
COG0583	S0001_Mtb_EC	putative HTH-type transcriptional regulator	Transcription
COG0583	S0001_Mtb_EC	putative HTH-type transcriptional regulator	Transcription
COG0584	S0001_Mtb_EC	Glycerophosphodiester phosphodiesterase, cytoplasmic	Energy production and conversion
COG0584	S0001_Mtb_EC	putative glycerophosphodiester phosphodiesterase 1	Energy production and conversion
COG0584	S0001_Mtb_EC	putative protein	Energy production and conversion
COG0586	S0001_Mtb_EC	putative membrane protein	Function unknown
COG0586	S0001_Mtb_EC	putative membrane protein	Function unknown
COG0587	S0001_Mtb_EC	Error-prone DNA polymerase	DNA replication recombination and repair
COG0587	S0001_Mtb_EC	DNA polymerase III subunit alpha	DNA replication recombination and repair
COG0588	S0001_Mtb_EC	2,3-bisphosphoglycerate-dependent phosphoglycerate mutase	Carbohydrate transport and metabolism
COG0589	S0001_Mtb_EC	Universal stress protein	Signal transduction mechanisms
COG0589	S0001_Mtb_EC	Universal stress protein	Signal transduction mechanisms
COG0589	S0001_Mtb_EC	Universal stress protein	Signal transduction mechanisms
COG0589	S0001_Mtb_EC	Universal stress protein	Signal transduction mechanisms
COG0589	S0001_Mtb_EC	Universal stress protein	Signal transduction mechanisms
COG0589	S0001_Mtb_EC	Universal stress protein	Signal transduction mechanisms
COG0589	S0001_Mtb_EC	Universal stress protein	Signal transduction mechanisms
COG0590	S0001_Mtb_EC	tRNA-specific adenosine deaminase	Nucleotide transport and metabolism / Translation ribosomal structure and biogenesis
COG0592	S0001_Mtb_EC	Beta sliding clamp	DNA replication recombination and repair
COG0593	S0001_Mtb_EC	Chromosomal replication initiator protein DnaA	DNA replication recombination and repair
COG0595	S0001_Mtb_EC	Ribonuclease J	General function prediction only
COG0596	S0001_Mtb_EC	putative protein	General function prediction only
COG0596	S0001_Mtb_EC	Putative non-heme bromoperoxidase BpoC	General function prediction only
COG0596	S0001_Mtb_EC	Cis-3-alkyl-4-alkyloxetan-2-one decarboxylase	General function prediction only
COG0596	S0001_Mtb_EC	Putative non-heme bromoperoxidase BpoC	General function prediction only
COG0596	S0001_Mtb_EC	Haloalkane dehalogenase	General function prediction only
COG0596	S0001_Mtb_EC	Putative non-heme bromoperoxidase BpoC	General function prediction only
COG0597	S0001_Mtb_EC	Lipoprotein signal peptidase	Cell envelope biogenesis outer membrane / Intracellular trafficking and secretion
COG0598	S0001_Mtb_EC	Cobalt/magnesium transport protein CorA	Inorganic ion transport and metabolism
COG0601	S0001_Mtb_EC	Putative peptide transport permease protein	Amino acid transport and metabolism / Inorganic ion transport and metabolism
COG0601	S0001_Mtb_EC	Dipeptide transport system permease protein DppB	Amino acid transport and metabolism / Inorganic ion transport and metabolism
COG0604	S0001_Mtb_EC	Quinone oxidoreductase 1	Energy production and conversion / General function prediction only
COG0604	S0001_Mtb_EC	Quinone oxidoreductase 1	Energy production and conversion / General function prediction only
COG0605	S0001_Mtb_EC	Superoxide dismutase [Fe]	Inorganic ion transport and metabolism
COG0606	S0001_Mtb_EC	Competence protein ComM	Posttranslational modification protein turnover chaperones
COG0611	S0001_Mtb_EC	Thiamine-monophosphate kinase	Coenzyme metabolism
COG0612	S0001_Mtb_EC	putative zinc protease	General function prediction only
COG0614	S0001_Mtb_EC	putative siderophore-binding lipoprotein YfiY	Inorganic ion transport and metabolism
COG0618	S0001_Mtb_EC	Bifunctional oligoribonuclease and PAP phosphatase NrnA	General function prediction only
COG0619	S0001_Mtb_EC	putative protein	Inorganic ion transport and metabolism
COG0620	S0001_Mtb_EC	5-methyltetrahydropteroyltriglutamate--homocysteine methyltransferase	Amino acid transport and metabolism
COG0621	S0001_Mtb_EC	tRNA-2-methylthio-N(6)-dimethylallyladenosine synthase	Translation ribosomal structure and biogenesis
COG0623	S0001_Mtb_EC	Enoyl-[acyl-carrier-protein] reductase [NADH]	Lipid metabolism
COG0624	S0001_Mtb_EC	Putative succinyl-diaminopimelate desuccinylase DapE	Amino acid transport and metabolism
COG0626	S0001_Mtb_EC	Cystathionine gamma-synthase	Amino acid transport and metabolism
COG0626	S0001_Mtb_EC	O-succinylhomoserine sulfhydrylase	Amino acid transport and metabolism
COG0627	S0001_Mtb_EC	putative protein	General function prediction only
COG0627	S0001_Mtb_EC	MPT51/MPB51 antigen	General function prediction only
COG0627	S0001_Mtb_EC	Diacylglycerol acyltransferase/mycolyltransferase Ag85A	General function prediction only
COG0627	S0001_Mtb_EC	Diacylglycerol acyltransferase/mycolyltransferase Ag85C	General function prediction only
COG0627	S0001_Mtb_EC	Diacylglycerol acyltransferase/mycolyltransferase Ag85B	General function prediction only
COG0628	S0001_Mtb_EC	Putative transport protein	General function prediction only
COG0628	S0001_Mtb_EC	Putative transport protein	General function prediction only
COG0629	S0001_Mtb_EC	Single-stranded DNA-binding protein	DNA replication recombination and repair
COG0631	S0001_Mtb_EC	PP2C-family Ser/Thr phosphatase	Signal transduction mechanisms
COG0632	S0001_Mtb_EC	Holliday junction ATP-dependent DNA helicase RuvA	DNA replication recombination and repair
COG0634	S0001_Mtb_EC	Hypoxanthine-guanine phosphoribosyltransferase	Nucleotide transport and metabolism
COG0635	S0001_Mtb_EC	Heme chaperone HemW	Coenzyme metabolism
COG0636	S0001_Mtb_EC	ATP synthase subunit c	Energy production and conversion
COG0637	S0001_Mtb_EC	Trehalose-phosphate phosphatase	General function prediction only
COG0637	S0001_Mtb_EC	putative glycosyl hydrolase	General function prediction only
COG0637	S0001_Mtb_EC	putative protein	General function prediction only
COG0638	S0001_Mtb_EC	Proteasome subunit alpha	Posttranslational modification protein turnover chaperones
COG0638	S0001_Mtb_EC	Proteasome subunit beta	Posttranslational modification protein turnover chaperones
COG0640	S0001_Mtb_EC	HTH-type transcriptional regulator KmtR	Transcription
COG0640	S0001_Mtb_EC	HTH-type transcriptional regulator CmtR	Transcription
COG0640	S0001_Mtb_EC	putative HTH-type transcriptional regulator	Transcription
COG0640	S0001_Mtb_EC	HTH-type transcriptional regulator	Transcription
COG0640	S0001_Mtb_EC	Arsenic resistance transcriptional regulator ArsR1	Transcription
COG0640	S0001_Mtb_EC	HTH-type transcriptional repressor SmtB	Transcription
COG0642	S0001_Mtb_EC	Sensor-type histidine kinase PrrB	Signal transduction mechanisms
COG0642	S0001_Mtb_EC	Signal transduction histidine-protein kinase/phosphatase MprB	Signal transduction mechanisms
COG0642	S0001_Mtb_EC	Sensor histidine kinase component HK2	Signal transduction mechanisms
COG0642	S0001_Mtb_EC	Sensor histidine kinase component HK1	Signal transduction mechanisms
COG0644	S0001_Mtb_EC	Menaquinone reductase	Energy production and conversion
COG0645	S0001_Mtb_EC	putative protein	Function unknown
COG0646	S0001_Mtb_EC	Methionine synthase	Amino acid transport and metabolism
COG0647	S0001_Mtb_EC	D,L-glycerol 3-phosphate phosphatase	Carbohydrate transport and metabolism
COG0648	S0001_Mtb_EC	putative endonuclease 4	DNA replication recombination and repair
COG0649	S0001_Mtb_EC	NADH-quinone oxidoreductase subunit D	Energy production and conversion
COG0650	S0001_Mtb_EC	Formate hydrogenlyase subunit 4	Energy production and conversion
COG0651	S0001_Mtb_EC	Hydrogenase-4 component B	Energy production and conversion / Inorganic ion transport and metabolism
COG0652	S0001_Mtb_EC	putative peptidyl-prolyl cis-trans isomerase B	Posttranslational modification protein turnover chaperones
COG0652	S0001_Mtb_EC	Peptidyl-prolyl cis-trans isomerase A	Posttranslational modification protein turnover chaperones
COG0653	S0001_Mtb_EC	Protein translocase subunit SecA 1	Intracellular trafficking and secretion
COG0653	S0001_Mtb_EC	Protein translocase subunit SecA 2	Intracellular trafficking and secretion
COG0654	S0001_Mtb_EC	putative protein	Coenzyme metabolism / Energy production and conversion
COG0654	S0001_Mtb_EC	putative protein	Coenzyme metabolism / Energy production and conversion
COG0656	S0001_Mtb_EC	putative oxidoreductase	General function prediction only
COG0657	S0001_Mtb_EC	Carboxylesterase NlhH	Lipid metabolism
COG0657	S0001_Mtb_EC	Carboxylesterase NlhH	Lipid metabolism
COG0657	S0001_Mtb_EC	Carboxylesterase NlhH	Lipid metabolism
COG0657	S0001_Mtb_EC	Putative acetyl-hydrolase LipR	Lipid metabolism
COG0659	S0001_Mtb_EC	putative sulfate transporter	Inorganic ion transport and metabolism
COG0659	S0001_Mtb_EC	Bicarbonate transporter BicA	Inorganic ion transport and metabolism
COG0661	S0001_Mtb_EC	putative protein	General function prediction only
COG0663	S0001_Mtb_EC	Protein YrdA	General function prediction only
COG0664	S0001_Mtb_EC	putative NTE family protein	Signal transduction mechanisms
COG0664	S0001_Mtb_EC	putative ABC transporter ATP-binding protein	Signal transduction mechanisms
COG0664	S0001_Mtb_EC	putative ABC transporter ATP-binding protein	Signal transduction mechanisms
COG0664	S0001_Mtb_EC	CRP-like cAMP-activated global transcriptional regulator	Signal transduction mechanisms
COG0664	S0001_Mtb_EC	HTH-type transcriptional regulator Cmr	Signal transduction mechanisms
COG0665	S0001_Mtb_EC	Glycine oxidase	Amino acid transport and metabolism
COG0665	S0001_Mtb_EC	putative D-amino-acid oxidase	Amino acid transport and metabolism
COG0667	S0001_Mtb_EC	putative oxidoreductase	Energy production and conversion
COG0668	S0001_Mtb_EC	putative MscS family protein YkuT	Cell envelope biogenesis outer membrane
COG0669	S0001_Mtb_EC	Phosphopantetheine adenylyltransferase	Coenzyme metabolism
COG0671	S0001_Mtb_EC	Putative decaprenylphosphoryl-5-phosphoribose phosphatase	Lipid metabolism
COG0674	S0001_Mtb_EC	2-oxoglutarate oxidoreductase subunit KorA	Energy production and conversion
COG0681	S0001_Mtb_EC	Signal peptidase I	Intracellular trafficking and secretion
COG0682	S0001_Mtb_EC	Phosphatidylglycerol--prolipoprotein diacylglyceryl transferase	Cell envelope biogenesis outer membrane
COG0684	S0001_Mtb_EC	Putative 4-hydroxy-4-methyl-2-oxoglutarate aldolase	Coenzyme metabolism
COG0686	S0001_Mtb_EC	Alanine dehydrogenase	Amino acid transport and metabolism
COG0688	S0001_Mtb_EC	Phosphatidylserine decarboxylase proenzyme	Lipid metabolism
COG0689	S0001_Mtb_EC	Ribonuclease PH	Translation ribosomal structure and biogenesis
COG0691	S0001_Mtb_EC	SsrA-binding protein	Posttranslational modification protein turnover chaperones
COG0692	S0001_Mtb_EC	Uracil-DNA glycosylase	DNA replication recombination and repair
COG0693	S0001_Mtb_EC	HTH-type transcriptional regulator	Amino acid transport and metabolism / Carbohydrate transport and metabolism
COG0695	S0001_Mtb_EC	Putative glutaredoxin.1	Posttranslational modification protein turnover chaperones
COG0695	S0001_Mtb_EC	Glutaredoxin-like protein NrdH	Posttranslational modification protein turnover chaperones
COG0698	S0001_Mtb_EC	Ribose-5-phosphate isomerase B	Carbohydrate transport and metabolism
COG0699	S0001_Mtb_EC	Isoniazid-induced protein IniA	General function prediction only
COG0699	S0001_Mtb_EC	Isoniazid-induced protein IniC	General function prediction only
COG0701	S0001_Mtb_EC	Putative permease	General function prediction only
COG0703	S0001_Mtb_EC	Shikimate kinase	Amino acid transport and metabolism
COG0704	S0001_Mtb_EC	Phosphate-specific transport system accessory protein PhoU	Inorganic ion transport and metabolism
COG0704	S0001_Mtb_EC	Phosphate-specific transport system accessory protein PhoU	Inorganic ion transport and metabolism
COG0706	S0001_Mtb_EC	Membrane protein insertase YidC	Intracellular trafficking and secretion
COG0707	S0001_Mtb_EC	UDP-N-acetylglucosamine--N-acetylmuramyl-(pentapeptide) pyrophosphoryl-undecaprenol N-acetylglucosamine transferase	Cell envelope biogenesis outer membrane
COG0708	S0001_Mtb_EC	Exodeoxyribonuclease III	DNA replication recombination and repair
COG0711	S0001_Mtb_EC	ATP synthase subunit b-delta	Energy production and conversion
COG0711	S0001_Mtb_EC	ATP synthase subunit b	Energy production and conversion
COG0713	S0001_Mtb_EC	NADH-quinone oxidoreductase subunit 11	Energy production and conversion
COG0717	S0001_Mtb_EC	dCTP deaminase, dUMP-forming	Nucleotide transport and metabolism
COG0718	S0001_Mtb_EC	Nucleoid-associated protein	Function unknown
COG0721	S0001_Mtb_EC	Glutamyl-tRNA(Gln) amidotransferase subunit C	Translation ribosomal structure and biogenesis
COG0723	S0001_Mtb_EC	Cytochrome bc1 complex Rieske iron-sulfur subunit	Energy production and conversion
COG0725	S0001_Mtb_EC	Molybdate-binding protein ModA	Inorganic ion transport and metabolism
COG0728	S0001_Mtb_EC	putative peptidoglycan biosynthesis protein MviN	General function prediction only
COG0735	S0001_Mtb_EC	Zinc uptake regulation protein	Inorganic ion transport and metabolism
COG0735	S0001_Mtb_EC	Transcriptional regulator FurA	Inorganic ion transport and metabolism
COG0736	S0001_Mtb_EC	Holo-[acyl-carrier-protein] synthase	Lipid metabolism
COG0739	S0001_Mtb_EC	putative protein	Cell envelope biogenesis outer membrane
COG0740	S0001_Mtb_EC	ATP-dependent Clp protease proteolytic subunit 1	Posttranslational modification protein turnover chaperones / Intracellular trafficking and secretion
COG0740	S0001_Mtb_EC	ATP-dependent Clp protease proteolytic subunit 2	Posttranslational modification protein turnover chaperones / Intracellular trafficking and secretion
COG0742	S0001_Mtb_EC	Ribosomal RNA small subunit methyltransferase D	DNA replication recombination and repair
COG0743	S0001_Mtb_EC	1-deoxy-D-xylulose 5-phosphate reductoisomerase	Lipid metabolism
COG0744	S0001_Mtb_EC	Penicillin-binding protein 1A	Cell envelope biogenesis outer membrane
COG0745	S0001_Mtb_EC	putative transcriptional regulatory protein TcrX	Signal transduction mechanisms / Transcription
COG0745	S0001_Mtb_EC	Sensory transduction protein regX3	Signal transduction mechanisms / Transcription
COG0745	S0001_Mtb_EC	Response regulator MprA	Signal transduction mechanisms / Transcription
COG0745	S0001_Mtb_EC	Transcriptional regulatory protein KdpE	Signal transduction mechanisms / Transcription
COG0745	S0001_Mtb_EC	putative transcriptional regulatory protein TcrX	Signal transduction mechanisms / Transcription
COG0745	S0001_Mtb_EC	DNA-binding response regulator MtrA	Signal transduction mechanisms / Transcription
COG0745	S0001_Mtb_EC	putative transcriptional regulatory protein TcrX	Signal transduction mechanisms / Transcription
COG0745	S0001_Mtb_EC	Transcriptional regulatory protein TcrA	Signal transduction mechanisms / Transcription
COG0746	S0001_Mtb_EC	putative molybdenum cofactor guanylyltransferase	Coenzyme metabolism
COG0747	S0001_Mtb_EC	putative protein	Amino acid transport and metabolism
COG0747	S0001_Mtb_EC	putative lipoprotein	Amino acid transport and metabolism
COG0747	S0001_Mtb_EC	putative monoacyl phosphatidylinositol tetramannoside-binding protein LpqW	Amino acid transport and metabolism
COG0750	S0001_Mtb_EC	Zinc metalloprotease Rip1	Cell envelope biogenesis outer membrane
COG0756	S0001_Mtb_EC	Deoxyuridine 5'-triphosphate nucleotidohydrolase	Nucleotide transport and metabolism
COG0757	S0001_Mtb_EC	3-dehydroquinate dehydratase	Amino acid transport and metabolism
COG0758	S0001_Mtb_EC	Putative DNA processing protein DprA	DNA replication recombination and repair / Intracellular trafficking and secretion
COG0761	S0001_Mtb_EC	4-hydroxy-3-methylbut-2-enyl diphosphate reductase 1	Lipid metabolism / Cell envelope biogenesis outer membrane
COG0761	S0001_Mtb_EC	4-hydroxy-3-methylbut-2-enyl diphosphate reductase 2	Lipid metabolism / Cell envelope biogenesis outer membrane
COG0766	S0001_Mtb_EC	UDP-N-acetylglucosamine 1-carboxyvinyltransferase	Cell envelope biogenesis outer membrane
COG0767	S0001_Mtb_EC	Intermembrane phospholipid transport system permease protein MlaE	Secondary metabolites biosynthesis transport and catabolism
COG0768	S0001_Mtb_EC	Penicillin-binding protein PbpB	Cell envelope biogenesis outer membrane
COG0768	S0001_Mtb_EC	Penicillin-binding protein A	Cell envelope biogenesis outer membrane
COG0769	S0001_Mtb_EC	Lipid II isoglutaminyl synthase (glutamine-hydrolyzing) subunit MurT	Cell envelope biogenesis outer membrane
COG0769	S0001_Mtb_EC	UDP-N-acetylmuramoyl-L-alanyl-D-glutamate--2,6-diaminopimelate ligase	Cell envelope biogenesis outer membrane
COG0770	S0001_Mtb_EC	UDP-N-acetylmuramoyl-tripeptide--D-alanyl-D-alanine ligase	Cell envelope biogenesis outer membrane
COG0771	S0001_Mtb_EC	UDP-N-acetylmuramoylalanine--D-glutamate ligase	Cell envelope biogenesis outer membrane
COG0772	S0001_Mtb_EC	putative peptidoglycan glycosyltransferase FtsW	Cell division and chromosome partitioning
COG0772	S0001_Mtb_EC	putative FtsW-like protein	Cell division and chromosome partitioning
COG0773	S0001_Mtb_EC	UDP-N-acetylmuramate--L-alanine ligase	Cell envelope biogenesis outer membrane
COG0775	S0001_Mtb_EC	5'-methylthioadenosine/S-adenosylhomocysteine nucleosidase	Nucleotide transport and metabolism
COG0776	S0001_Mtb_EC	DNA-binding protein HU	DNA replication recombination and repair
COG0777	S0001_Mtb_EC	Putative acetyl-coenzyme A carboxylase carboxyl transferase subunit beta	Lipid metabolism
COG0778	S0001_Mtb_EC	5,6-dimethylbenzimidazole synthase	Energy production and conversion
COG0778	S0001_Mtb_EC	Bifunctional F420 biosynthesis protein FbiB	Energy production and conversion
COG0779	S0001_Mtb_EC	Ribosome maturation factor RimP	Function unknown
COG0781	S0001_Mtb_EC	Transcription antitermination protein NusB	Transcription
COG0782	S0001_Mtb_EC	Transcription elongation factor GreA	Transcription
COG0782	S0001_Mtb_EC	putative protein	Transcription
COG0784	S0001_Mtb_EC	putative response regulatory protein	Signal transduction mechanisms
COG0785	S0001_Mtb_EC	Protein DipZ	Posttranslational modification protein turnover chaperones
COG0785	S0001_Mtb_EC	Protein DipZ	Posttranslational modification protein turnover chaperones
COG0787	S0001_Mtb_EC	Alanine racemase	Cell envelope biogenesis outer membrane
COG0788	S0001_Mtb_EC	Formyltetrahydrofolate deformylase	Nucleotide transport and metabolism
COG0789	S0001_Mtb_EC	Putative heat shock protein HspR	Transcription
COG0789	S0001_Mtb_EC	putative HTH-type transcriptional regulator	Transcription
COG0789	S0001_Mtb_EC	putative HTH-type transcriptional regulator	Transcription
COG0791	S0001_Mtb_EC	Peptidoglycan endopeptidase RipB	Cell envelope biogenesis outer membrane
COG0791	S0001_Mtb_EC	Peptidoglycan endopeptidase RipA	Cell envelope biogenesis outer membrane
COG0796	S0001_Mtb_EC	Glutamate racemase	Cell envelope biogenesis outer membrane
COG0799	S0001_Mtb_EC	Ribosomal silencing factor RsfS	Function unknown
COG0801	S0001_Mtb_EC	2-amino-4-hydroxy-6-hydroxymethyldihydropteridine pyrophosphokinase	Coenzyme metabolism
COG0802	S0001_Mtb_EC	tRNA threonylcarbamoyladenosine biosynthesis protein TsaE	General function prediction only
COG0804	S0001_Mtb_EC	Urease subunit alpha	Amino acid transport and metabolism
COG0804	S0001_Mtb_EC	Urease subunit alpha	Amino acid transport and metabolism
COG0805	S0001_Mtb_EC	Sec-independent protein translocase protein TatC	Intracellular trafficking and secretion
COG0806	S0001_Mtb_EC	Ribosome maturation factor RimM	Translation ribosomal structure and biogenesis
COG0812	S0001_Mtb_EC	UDP-N-acetylenolpyruvoylglucosamine reductase	Cell envelope biogenesis outer membrane
COG0815	S0001_Mtb_EC	Bifunctional apolipoprotein N-acyltransferase/polyprenol monophosphomannose synthase	Cell envelope biogenesis outer membrane
COG0816	S0001_Mtb_EC	Putative pre-16S rRNA nuclease	DNA replication recombination and repair
COG0817	S0001_Mtb_EC	Crossover junction endodeoxyribonuclease RuvC	DNA replication recombination and repair
COG0821	S0001_Mtb_EC	4-hydroxy-3-methylbut-2-en-1-yl diphosphate synthase (flavodoxin)	Lipid metabolism
COG0822	S0001_Mtb_EC	Iron-sulfur cluster assembly scaffold protein IscU	Energy production and conversion
COG0831	S0001_Mtb_EC	Urease subunit gamma	Amino acid transport and metabolism
COG0832	S0001_Mtb_EC	Urease subunit beta	Amino acid transport and metabolism
COG0842	S0001_Mtb_EC	ABC transporter ATP-binding/permease protein	Defense mechanisms
COG0842	S0001_Mtb_EC	Doxorubicin resistance ABC transporter permease protein DrrB	Defense mechanisms
COG0842	S0001_Mtb_EC	putative doxorubicin resistance ABC transporter permease protein DrrC	Defense mechanisms
COG0842	S0001_Mtb_EC	ABC transporter ATP-binding/permease protein	Defense mechanisms
COG0843	S0001_Mtb_EC	putative cytochrome c oxidase subunit 1	Energy production and conversion
COG0846	S0001_Mtb_EC	NAD-dependent protein deacylase	Transcription
COG0852	S0001_Mtb_EC	NADH-quinone oxidoreductase subunit C	Energy production and conversion
COG0853	S0001_Mtb_EC	Aspartate 1-decarboxylase	Coenzyme metabolism
COG0855	S0001_Mtb_EC	Polyphosphate kinase	Inorganic ion transport and metabolism
COG0858	S0001_Mtb_EC	Ribosome-binding factor A	Translation ribosomal structure and biogenesis
COG0860	S0001_Mtb_EC	N-acetylmuramoyl-L-alanine amidase	Cell envelope biogenesis outer membrane
COG0860	S0001_Mtb_EC	N-acetylmuramoyl-L-alanine amidase CwlM	Cell envelope biogenesis outer membrane
COG0861	S0001_Mtb_EC	putative membrane protein	Inorganic ion transport and metabolism
COG1004	S0001_Mtb_EC	UDP-glucose 6-dehydrogenase	Cell envelope biogenesis outer membrane
COG1005	S0001_Mtb_EC	NADH-quinone oxidoreductase subunit H	Energy production and conversion
COG1007	S0001_Mtb_EC	NADH-quinone oxidoreductase subunit N	Energy production and conversion
COG1008	S0001_Mtb_EC	NADH-quinone oxidoreductase subunit M	Energy production and conversion
COG1009	S0001_Mtb_EC	NADH-quinone oxidoreductase subunit L	Energy production and conversion / Inorganic ion transport and metabolism
COG1010	S0001_Mtb_EC	Cobalamin biosynthesis protein CobIJ	Coenzyme metabolism
COG1011	S0001_Mtb_EC	Phosphatase	General function prediction only
COG1012	S0001_Mtb_EC	1-pyrroline-5-carboxylate dehydrogenase 1	Energy production and conversion
COG1012	S0001_Mtb_EC	Phenylacetaldehyde dehydrogenase	Energy production and conversion
COG1012	S0001_Mtb_EC	putative aldehyde dehydrogenase	Energy production and conversion
COG1012	S0001_Mtb_EC	Succinate-semialdehyde dehydrogenase [NADP(+)] 1	Energy production and conversion
COG1012	S0001_Mtb_EC	Succinate-semialdehyde dehydrogenase [NADP(+)]	Energy production and conversion
COG1012	S0001_Mtb_EC	4,4'-diaponeurosporen-aldehyde dehydrogenase	Energy production and conversion
COG1012	S0001_Mtb_EC	Putative 3-oxopropanoate dehydrogenase	Energy production and conversion
COG1012	S0001_Mtb_EC	Putative succinate-semialdehyde dehydrogenase [NADP(+)] 2	Energy production and conversion
COG1013	S0001_Mtb_EC	2-oxoglutarate oxidoreductase subunit KorB	Energy production and conversion
COG1018	S0001_Mtb_EC	3-ketosteroid-9-alpha-monooxygenase, ferredoxin reductase component	Energy production and conversion
COG1018	S0001_Mtb_EC	NADPH oxidoreductase	Energy production and conversion
COG1020	S0001_Mtb_EC	Acyltransferase papA3	Secondary metabolites biosynthesis transport and catabolism
COG1020	S0001_Mtb_EC	Trehalose-2-sulfate acyltransferase papA2	Secondary metabolites biosynthesis transport and catabolism
COG1020	S0001_Mtb_EC	SL659 acyltransferase papA1	Secondary metabolites biosynthesis transport and catabolism
COG1020	S0001_Mtb_EC	Dimodular nonribosomal peptide synthase	Secondary metabolites biosynthesis transport and catabolism
COG1020	S0001_Mtb_EC	Phenyloxazoline synthase MbtB	Secondary metabolites biosynthesis transport and catabolism
COG1021	S0001_Mtb_EC	Salicyl-AMP ligase / salicyl-S-ArCP synthetase	Secondary metabolites biosynthesis transport and catabolism
COG1022	S0001_Mtb_EC	Carboxylic acid reductase	Lipid metabolism
COG1022	S0001_Mtb_EC	Long-chain-fatty-acid--CoA ligase FadD15	Lipid metabolism
COG1022	S0001_Mtb_EC	Long-chain-fatty-acid--CoA ligase FadD15	Lipid metabolism
COG1023	S0001_Mtb_EC	6-phosphogluconate dehydrogenase, NAD(+)-dependent, decarboxylating	Carbohydrate transport and metabolism
COG1024	S0001_Mtb_EC	putative enoyl-CoA hydratase echA12	Lipid metabolism
COG1024	S0001_Mtb_EC	Short-chain-enoyl-CoA hydratase	Lipid metabolism
COG1024	S0001_Mtb_EC	putative enoyl-CoA hydratase echA8	Lipid metabolism
COG1024	S0001_Mtb_EC	Fatty acid oxidation complex subunit alpha	Lipid metabolism
COG1024	S0001_Mtb_EC	putative enoyl-CoA hydratase echA6	Lipid metabolism
COG1024	S0001_Mtb_EC	putative enoyl-CoA hydratase	Lipid metabolism
COG1024	S0001_Mtb_EC	putative enoyl-CoA hydratase echA8	Lipid metabolism
COG1024	S0001_Mtb_EC	1,2-epoxyphenylacetyl-CoA isomerase	Lipid metabolism
COG1024	S0001_Mtb_EC	1,2-epoxyphenylacetyl-CoA isomerase	Lipid metabolism
COG1024	S0001_Mtb_EC	Carnitinyl-CoA dehydratase	Lipid metabolism
COG1024	S0001_Mtb_EC	Short-chain-enoyl-CoA hydratase	Lipid metabolism
COG1024	S0001_Mtb_EC	2,3-dehydroadipyl-CoA hydratase	Lipid metabolism
COG1024	S0001_Mtb_EC	putative enoyl-CoA hydratase echA12	Lipid metabolism
COG1024	S0001_Mtb_EC	putative enoyl-CoA hydratase echA8	Lipid metabolism
COG1028	S0001_Mtb_EC	putative oxidoreductase	Secondary metabolites biosynthesis transport and catabolism / General function prediction only
COG1028	S0001_Mtb_EC	putative oxidoreductase	Secondary metabolites biosynthesis transport and catabolism / General function prediction only
COG1028	S0001_Mtb_EC	Putative short-chain type dehydrogenase/reductase	Secondary metabolites biosynthesis transport and catabolism / General function prediction only
COG1028	S0001_Mtb_EC	Decaprenylphosphoryl-2-keto-beta-D-erythro-pentose reductase	Secondary metabolites biosynthesis transport and catabolism / General function prediction only
COG1028	S0001_Mtb_EC	putative oxidoreductase EphD	Secondary metabolites biosynthesis transport and catabolism / General function prediction only
COG1028	S0001_Mtb_EC	putative 2,4-dienoyl-CoA reductase	Secondary metabolites biosynthesis transport and catabolism / General function prediction only
COG1028	S0001_Mtb_EC	Putative short-chain type dehydrogenase/reductase	Secondary metabolites biosynthesis transport and catabolism / General function prediction only
COG1028	S0001_Mtb_EC	Putative short-chain type dehydrogenase/reductase	Secondary metabolites biosynthesis transport and catabolism / General function prediction only
COG1028	S0001_Mtb_EC	2,5-dichloro-2,5-cyclohexadiene-1,4-diol dehydrogenase	Secondary metabolites biosynthesis transport and catabolism / General function prediction only
COG1028	S0001_Mtb_EC	2,3-dihydro-2,3-dihydroxybenzoate dehydrogenase	Secondary metabolites biosynthesis transport and catabolism / General function prediction only
COG1028	S0001_Mtb_EC	putative oxidoreductase EphD	Secondary metabolites biosynthesis transport and catabolism / General function prediction only
COG1028	S0001_Mtb_EC	putative NAD-dependent oxidoreductase	Secondary metabolites biosynthesis transport and catabolism / General function prediction only
COG1034	S0001_Mtb_EC	NADH-quinone oxidoreductase subunit G	Energy production and conversion
COG1045	S0001_Mtb_EC	Serine acetyltransferase	Amino acid transport and metabolism
COG1048	S0001_Mtb_EC	Aconitate hydratase A	Energy production and conversion
COG1053	S0001_Mtb_EC	Fumarate reductase flavoprotein subunit	Energy production and conversion
COG1053	S0001_Mtb_EC	3-oxosteroid 1-dehydrogenase	Energy production and conversion
COG1053	S0001_Mtb_EC	Succinate dehydrogenase flavoprotein subunit	Energy production and conversion
COG1053	S0001_Mtb_EC	Succinate dehydrogenase flavoprotein subunit	Energy production and conversion
COG1053	S0001_Mtb_EC	Fumarate reductase flavoprotein subunit	Energy production and conversion
COG1055	S0001_Mtb_EC	putative transporter	Inorganic ion transport and metabolism
COG1055	S0001_Mtb_EC	putative transporter	Inorganic ion transport and metabolism
COG1055	S0001_Mtb_EC	Arsenical pump membrane protein	Inorganic ion transport and metabolism
COG1056	S0001_Mtb_EC	Trifunctional NAD biosynthesis/regulator protein NadR	Coenzyme metabolism / Amino acid transport and metabolism
COG1057	S0001_Mtb_EC	putative nicotinate-nucleotide adenylyltransferase	Coenzyme metabolism
COG1058	S0001_Mtb_EC	CinA-like protein	General function prediction only
COG1060	S0001_Mtb_EC	FO synthase	Coenzyme metabolism / General function prediction only
COG1062	S0001_Mtb_EC	Alcohol dehydrogenase B	Energy production and conversion
COG1062	S0001_Mtb_EC	Alcohol dehydrogenase B	Energy production and conversion
COG1062	S0001_Mtb_EC	Putative alcohol dehydrogenase D	Energy production and conversion
COG1063	S0001_Mtb_EC	putative alcohol dehydrogenase adh	Amino acid transport and metabolism / General function prediction only
COG1063	S0001_Mtb_EC	putative zinc-binding alcohol dehydrogenase	Amino acid transport and metabolism / General function prediction only
COG1064	S0001_Mtb_EC	putative alcohol dehydrogenase AdhA	General function prediction only
COG1064	S0001_Mtb_EC	NADP-dependent alcohol dehydrogenase C	General function prediction only
COG1066	S0001_Mtb_EC	DNA repair protein RadA	Posttranslational modification protein turnover chaperones
COG1070	S0001_Mtb_EC	Xylulose kinase	Carbohydrate transport and metabolism
COG1071	S0001_Mtb_EC	3-methyl-2-oxobutanoate dehydrogenase subunit alpha	Energy production and conversion
COG1071	S0001_Mtb_EC	Acetoin:2,6-dichlorophenolindophenol oxidoreductase subunit alpha	Energy production and conversion
COG1072	S0001_Mtb_EC	Pantothenate kinase	Coenzyme metabolism
COG1073	S0001_Mtb_EC	putative protein	General function prediction only
COG1074	S0001_Mtb_EC	RecBCD enzyme subunit RecB	DNA replication recombination and repair
COG1082	S0001_Mtb_EC	putative protein	Carbohydrate transport and metabolism
COG1085	S0001_Mtb_EC	Galactose-1-phosphate uridylyltransferase	Energy production and conversion
COG1088	S0001_Mtb_EC	dTDP-glucose 4,6-dehydratase	Cell envelope biogenesis outer membrane
COG1088	S0001_Mtb_EC	UDP-glucose 4-epimerase	Cell envelope biogenesis outer membrane
COG1089	S0001_Mtb_EC	GDP-mannose 4,6-dehydratase	Cell envelope biogenesis outer membrane
COG1090	S0001_Mtb_EC	Epimerase family protein	General function prediction only
COG1091	S0001_Mtb_EC	dTDP-4-dehydrorhamnose reductase	Cell envelope biogenesis outer membrane
COG1104	S0001_Mtb_EC	IscS-like cysteine desulfurase	Amino acid transport and metabolism
COG1105	S0001_Mtb_EC	Putative ATP-dependent 6-phosphofructokinase isozyme 2	Carbohydrate transport and metabolism
COG1108	S0001_Mtb_EC	Manganese transport system membrane protein MntD	Inorganic ion transport and metabolism
COG1109	S0001_Mtb_EC	Phosphoglucosamine mutase	Carbohydrate transport and metabolism
COG1109	S0001_Mtb_EC	Phosphomannomutase/phosphoglucomutase	Carbohydrate transport and metabolism
COG1109	S0001_Mtb_EC	putative phosphomannomutase	Carbohydrate transport and metabolism
COG1113	S0001_Mtb_EC	GABA permease	Amino acid transport and metabolism
COG1113	S0001_Mtb_EC	L-asparagine permease 1	Amino acid transport and metabolism
COG1113	S0001_Mtb_EC	L-asparagine permease 2	Amino acid transport and metabolism
COG1113	S0001_Mtb_EC	D-serine/D-alanine/glycine transporter	Amino acid transport and metabolism
COG1117	S0001_Mtb_EC	Phosphate import ATP-binding protein PstB 1	Inorganic ion transport and metabolism
COG1117	S0001_Mtb_EC	Phosphate import ATP-binding protein PstB 2	Inorganic ion transport and metabolism
COG1118	S0001_Mtb_EC	Sulfate/thiosulfate import ATP-binding protein CysA	Inorganic ion transport and metabolism
COG1118	S0001_Mtb_EC	Molybdenum import ATP-binding protein ModC	Inorganic ion transport and metabolism
COG1119	S0001_Mtb_EC	putative ABC transporter ATP-binding protein YlmA	Inorganic ion transport and metabolism
COG1122	S0001_Mtb_EC	putative ABC transporter ATP-binding protein	Inorganic ion transport and metabolism
COG1123	S0001_Mtb_EC	putative ABC transporter ATP-binding protein	General function prediction only
COG1123	S0001_Mtb_EC	Glutathione import ATP-binding protein GsiA	General function prediction only
COG1125	S0001_Mtb_EC	Choline transport ATP-binding protein OpuBA	Amino acid transport and metabolism
COG1127	S0001_Mtb_EC	putative ribonucleotide transport ATP-binding protein mkl	Secondary metabolites biosynthesis transport and catabolism
COG1131	S0001_Mtb_EC	Fluoroquinolones export ATP-binding protein	Defense mechanisms
COG1131	S0001_Mtb_EC	Multidrug efflux system ATP-binding protein	Defense mechanisms
COG1131	S0001_Mtb_EC	Doxorubicin resistance ATP-binding protein DrrA	Defense mechanisms
COG1131	S0001_Mtb_EC	putative multidrug ABC transporter ATP-binding protein YbhF	Defense mechanisms
COG1132	S0001_Mtb_EC	Iron import ATP-binding/permease protein IrtB	Defense mechanisms
COG1132	S0001_Mtb_EC	Iron import ATP-binding/permease protein IrtA	Defense mechanisms
COG1132	S0001_Mtb_EC	putative ABC transporter ATP-binding protein	Defense mechanisms
COG1132	S0001_Mtb_EC	Fatty acid ABC transporter ATP-binding/permease protein	Defense mechanisms
COG1132	S0001_Mtb_EC	Multidrug efflux ATP-binding/permease protein	Defense mechanisms
COG1132	S0001_Mtb_EC	putative ABC transporter ATP-binding/permease protein	Defense mechanisms
COG1136	S0001_Mtb_EC	putative ABC transporter ATP-binding protein	Defense mechanisms
COG1140	S0001_Mtb_EC	Respiratory nitrate reductase 2 beta chain	Energy production and conversion
COG1143	S0001_Mtb_EC	NADH-quinone oxidoreductase subunit I	Energy production and conversion
COG1146	S0001_Mtb_EC	Ferredoxin	Energy production and conversion
COG1146	S0001_Mtb_EC	Ferredoxin	Energy production and conversion
COG1154	S0001_Mtb_EC	1-deoxy-D-xylulose-5-phosphate synthase	Coenzyme metabolism / Lipid metabolism
COG1154	S0001_Mtb_EC	1-deoxy-D-xylulose-5-phosphate synthase	Coenzyme metabolism / Lipid metabolism
COG1158	S0001_Mtb_EC	Transcription termination factor Rho	Transcription
COG1159	S0001_Mtb_EC	GTPase Era	General function prediction only
COG1160	S0001_Mtb_EC	GTPase Der	General function prediction only
COG1165	S0001_Mtb_EC	2-succinyl-5-enolpyruvyl-6-hydroxy-3-cyclohexene-1-carboxylate synthase	Coenzyme metabolism
COG1167	S0001_Mtb_EC	Putative aminotransferase/MSMEI_6121	Transcription / Amino acid transport and metabolism
COG1168	S0001_Mtb_EC	Cystathionine beta-lyase	Amino acid transport and metabolism
COG1168	S0001_Mtb_EC	Cystathionine beta-lyase	Amino acid transport and metabolism
COG1168	S0001_Mtb_EC	Putative cystathionine beta-lyase	Amino acid transport and metabolism
COG1169	S0001_Mtb_EC	Putative isochorismate synthase MenF	Coenzyme metabolism / Secondary metabolites biosynthesis transport and catabolism
COG1171	S0001_Mtb_EC	L-threonine dehydratase biosynthetic IlvA	Amino acid transport and metabolism
COG1173	S0001_Mtb_EC	Putative peptide transport permease protein	Amino acid transport and metabolism / Inorganic ion transport and metabolism
COG1173	S0001_Mtb_EC	Oligopeptide transport system permease protein OppC	Amino acid transport and metabolism / Inorganic ion transport and metabolism
COG1174	S0001_Mtb_EC	Choline transport system permease protein OpuBB	Amino acid transport and metabolism
COG1175	S0001_Mtb_EC	Trehalose transport system permease protein SugA	Carbohydrate transport and metabolism
COG1175	S0001_Mtb_EC	sn-glycerol-3-phosphate transport system permease protein UgpA	Carbohydrate transport and metabolism
COG1175	S0001_Mtb_EC	sn-glycerol-3-phosphate transport system permease protein UgpA	Carbohydrate transport and metabolism
COG1181	S0001_Mtb_EC	D-alanine--D-alanine ligase	Cell envelope biogenesis outer membrane
COG1185	S0001_Mtb_EC	Polyribonucleotide nucleotidyltransferase	Translation ribosomal structure and biogenesis
COG1186	S0001_Mtb_EC	Peptide chain release factor 2	Translation ribosomal structure and biogenesis
COG1187	S0001_Mtb_EC	putative RNA pseudouridine synthase	Translation ribosomal structure and biogenesis
COG1189	S0001_Mtb_EC	16S/23S rRNA (cytidine-2'-O)-methyltransferase TlyA	Translation ribosomal structure and biogenesis
COG1190	S0001_Mtb_EC	Lysine--tRNA ligase 1	Translation ribosomal structure and biogenesis
COG1190	S0001_Mtb_EC	Lysylphosphatidylglycerol biosynthesis bifunctional protein LysX	Translation ribosomal structure and biogenesis
COG1190	S0001_Mtb_EC	Lysylphosphatidylglycerol biosynthesis bifunctional protein LysX	Translation ribosomal structure and biogenesis
COG1191	S0001_Mtb_EC	RNA polymerase sigma factor SigF	Transcription
COG1192	S0001_Mtb_EC	putative protein	Cell division and chromosome partitioning
COG1192	S0001_Mtb_EC	putative protein	Cell division and chromosome partitioning
COG1194	S0001_Mtb_EC	Adenine DNA glycosylase	DNA replication recombination and repair
COG1195	S0001_Mtb_EC	DNA replication and repair protein RecF	DNA replication recombination and repair
COG1196	S0001_Mtb_EC	Chromosome partition protein Smc	Cell division and chromosome partitioning
COG1197	S0001_Mtb_EC	Transcription-repair-coupling factor	DNA replication recombination and repair / Transcription
COG1198	S0001_Mtb_EC	putative primosomal protein N'	DNA replication recombination and repair
COG1199	S0001_Mtb_EC	putative ATP-dependent helicase DinG	Transcription / DNA replication recombination and repair
COG1207	S0001_Mtb_EC	Bifunctional protein GlmU	Cell envelope biogenesis outer membrane
COG1209	S0001_Mtb_EC	Glucose-1-phosphate thymidylyltransferase	Cell envelope biogenesis outer membrane
COG1211	S0001_Mtb_EC	2-C-methyl-D-erythritol 4-phosphate cytidylyltransferase	Lipid metabolism
COG1214	S0001_Mtb_EC	putative protein	Posttranslational modification protein turnover chaperones
COG1216	S0001_Mtb_EC	Galactofuranosyltransferase GlfT1	General function prediction only
COG1216	S0001_Mtb_EC	Galactofuranosyltransferase GlfT2	General function prediction only
COG1216	S0001_Mtb_EC	N-acetylglucosaminyl-diphospho-decaprenol L-rhamnosyltransferase	General function prediction only
COG1217	S0001_Mtb_EC	GTP-binding protein TypA/BipA	Signal transduction mechanisms
COG1218	S0001_Mtb_EC	3'-phosphoadenosine 5'-phosphate phosphatase	Inorganic ion transport and metabolism
COG1219	S0001_Mtb_EC	ATP-dependent Clp protease ATP-binding subunit ClpX	Posttranslational modification protein turnover chaperones
COG1225	S0001_Mtb_EC	Putative peroxiredoxin	Posttranslational modification protein turnover chaperones
COG1225	S0001_Mtb_EC	Alkyl hydroperoxide reductase E	Posttranslational modification protein turnover chaperones
COG1225	S0001_Mtb_EC	Putative peroxiredoxin	Posttranslational modification protein turnover chaperones
COG1228	S0001_Mtb_EC	putative protein	Secondary metabolites biosynthesis transport and catabolism
COG1231	S0001_Mtb_EC	Putative flavin-containing monoamine oxidase AofH	Amino acid transport and metabolism
COG1232	S0001_Mtb_EC	Protoporphyrinogen oxidase	Coenzyme metabolism
COG1233	S0001_Mtb_EC	putative protein	Secondary metabolites biosynthesis transport and catabolism
COG1234	S0001_Mtb_EC	putative protein	General function prediction only
COG1234	S0001_Mtb_EC	Ribonuclease BN	General function prediction only
COG1239	S0001_Mtb_EC	putative protein	Coenzyme metabolism
COG1246	S0001_Mtb_EC	Amino-acid acetyltransferase	Amino acid transport and metabolism
COG1249	S0001_Mtb_EC	Mycothione reductase	Energy production and conversion
COG1249	S0001_Mtb_EC	putative soluble pyridine nucleotide transhydrogenase	Energy production and conversion
COG1249	S0001_Mtb_EC	Dihydrolipoyl dehydrogenase	Energy production and conversion
COG1249	S0001_Mtb_EC	NAD(P)H dehydrogenase (quinone)	Energy production and conversion
COG1250	S0001_Mtb_EC	3-hydroxybutyryl-CoA dehydrogenase	Lipid metabolism
COG1250	S0001_Mtb_EC	putative 3-hydroxybutyryl-CoA dehydrogenase	Lipid metabolism
COG1251	S0001_Mtb_EC	Nitrite reductase [NAD(P)H]	Energy production and conversion
COG1252	S0001_Mtb_EC	NADH dehydrogenase-like protein	Energy production and conversion
COG1253	S0001_Mtb_EC	putative protein	General function prediction only
COG1254	S0001_Mtb_EC	Acylphosphatase	Energy production and conversion
COG1259	S0001_Mtb_EC	putative protein	Function unknown
COG1260	S0001_Mtb_EC	Inositol-3-phosphate synthase	Lipid metabolism
COG1262	S0001_Mtb_EC	Formylglycine-generating enzyme	Function unknown
COG1270	S0001_Mtb_EC	Cobalamin biosynthesis protein CobD	Coenzyme metabolism
COG1271	S0001_Mtb_EC	Cytochrome bd-II ubiquinol oxidase subunit 1	Energy production and conversion
COG1273	S0001_Mtb_EC	Non-homologous end joining protein Ku	Function unknown
COG1274	S0001_Mtb_EC	Phosphoenolpyruvate carboxykinase [GTP]	Energy production and conversion
COG1275	S0001_Mtb_EC	putative membrane protein	Inorganic ion transport and metabolism
COG1278	S0001_Mtb_EC	putative cold shock protein A	Transcription
COG1279	S0001_Mtb_EC	Arginine exporter protein ArgO	General function prediction only
COG1282	S0001_Mtb_EC	NAD(P) transhydrogenase subunit beta	Energy production and conversion
COG1285	S0001_Mtb_EC	Protein MgtC	Function unknown
COG1290	S0001_Mtb_EC	Cytochrome bc1 complex cytochrome b subunit	Energy production and conversion
COG1294	S0001_Mtb_EC	Cytochrome bd-I ubiquinol oxidase subunit 2	Energy production and conversion
COG1295	S0001_Mtb_EC	Inner membrane protein YhjD	Function unknown
COG1301	S0001_Mtb_EC	Aerobic C4-dicarboxylate transport protein	Energy production and conversion
COG1304	S0001_Mtb_EC	Putative L-lactate dehydrogenase	Energy production and conversion
COG1304	S0001_Mtb_EC	Putative mycofactocin system heme/flavin oxidoreductase MftD	Energy production and conversion
COG1305	S0001_Mtb_EC	putative protein	Amino acid transport and metabolism
COG1305	S0001_Mtb_EC	putative protein	Amino acid transport and metabolism
COG1305	S0001_Mtb_EC	putative protein	Amino acid transport and metabolism
COG1307	S0001_Mtb_EC	DegV domain-containing protein	Function unknown
COG1309	S0001_Mtb_EC	putative HTH-type transcriptional regulator	Transcription
COG1310	S0001_Mtb_EC	CysO-cysteine peptidase	General function prediction only
COG1316	S0001_Mtb_EC	Cell wall biosynthesis protein LcpA	Transcription
COG1316	S0001_Mtb_EC	putative cell wall biosynthesis protein LcpB	Transcription
COG1316	S0001_Mtb_EC	Cell wall biosynthesis protein LcpA	Transcription
COG1321	S0001_Mtb_EC	Iron-dependent repressor IdeR	Transcription
COG1327	S0001_Mtb_EC	Transcriptional repressor NrdR	Transcription
COG1329	S0001_Mtb_EC	RNA polymerase-binding transcription factor CarD	Transcription
COG1330	S0001_Mtb_EC	RecBCD enzyme subunit RecC	DNA replication recombination and repair
COG1332	S0001_Mtb_EC	CRISPR system Cms protein Csm5	DNA replication recombination and repair
COG1335	S0001_Mtb_EC	Nicotinamidase/pyrazinamidase	Secondary metabolites biosynthesis transport and catabolism
COG1337	S0001_Mtb_EC	CRISPR system Cms endoribonuclease Csm3	DNA replication recombination and repair
COG1343	S0001_Mtb_EC	CRISPR-associated endoribonuclease Cas2	DNA replication recombination and repair
COG1351	S0001_Mtb_EC	Flavin-dependent thymidylate synthase	Nucleotide transport and metabolism
COG1353	S0001_Mtb_EC	CRISPR system single-strand-specific deoxyribonuclease Cas10/Csm1 (subtype III-A)	General function prediction only
COG1354	S0001_Mtb_EC	Segregation and condensation protein A	Function unknown
COG1357	S0001_Mtb_EC	Pentapeptide repeat protein MfpA	Function unknown
COG1359	S0001_Mtb_EC	Putative monooxygenase	Function unknown
COG1359	S0001_Mtb_EC	Putative monooxygenase	Function unknown
COG1362	S0001_Mtb_EC	putative M18 family aminopeptidase 2	Amino acid transport and metabolism
COG1364	S0001_Mtb_EC	Arginine biosynthesis bifunctional protein ArgJ	Amino acid transport and metabolism
COG1366	S0001_Mtb_EC	Anti-sigma-F factor antagonist RsfA	Signal transduction mechanisms
COG1366	S0001_Mtb_EC	putative protein	Signal transduction mechanisms
COG1366	S0001_Mtb_EC	Anti-sigma-F factor antagonist RsfA	Signal transduction mechanisms
COG1366	S0001_Mtb_EC	Anti-sigma-F factor antagonist RsfB	Signal transduction mechanisms
COG1371	S0001_Mtb_EC	putative protein archease	Function unknown
COG1373	S0001_Mtb_EC	putative protein	General function prediction only
COG1373	S0001_Mtb_EC	putative protein	General function prediction only
COG1373	S0001_Mtb_EC	putative protein	General function prediction only
COG1373	S0001_Mtb_EC	putative protein	General function prediction only
COG1376	S0001_Mtb_EC	L,D-transpeptidase 2	Function unknown
COG1376	S0001_Mtb_EC	L,D-transpeptidase 5	Function unknown
COG1376	S0001_Mtb_EC	L,D-transpeptidase 4	Function unknown
COG1376	S0001_Mtb_EC	L,D-transpeptidase 1	Function unknown
COG1376	S0001_Mtb_EC	putative L,D-transpeptidase 3	Function unknown
COG1385	S0001_Mtb_EC	Ribosomal RNA small subunit methyltransferase E	Function unknown
COG1391	S0001_Mtb_EC	Bifunctional glutamine synthetase adenylyltransferase/adenylyl-removing enzyme	Posttranslational modification protein turnover chaperones / Signal transduction mechanisms
COG1396	S0001_Mtb_EC	Antitoxin HigA1	Transcription
COG1396	S0001_Mtb_EC	HTH-type transcriptional regulator PrpR	Transcription
COG1396	S0001_Mtb_EC	HTH-type transcriptional regulator RamB	Transcription
COG1396	S0001_Mtb_EC	putative HTH-type transcriptional regulator	Transcription
COG1396	S0001_Mtb_EC	putative HTH-type transcriptional regulator	Transcription
COG1399	S0001_Mtb_EC	putative protein	General function prediction only
COG1402	S0001_Mtb_EC	Putative mycofactocin system creatinine amidohydrolase family protein MftE	General function prediction only
COG1404	S0001_Mtb_EC	Mycosin-4	Posttranslational modification protein turnover chaperones
COG1404	S0001_Mtb_EC	Mycosin-5	Posttranslational modification protein turnover chaperones
COG1404	S0001_Mtb_EC	Mycosin-3	Posttranslational modification protein turnover chaperones
COG1404	S0001_Mtb_EC	Mycosin-1	Posttranslational modification protein turnover chaperones
COG1404	S0001_Mtb_EC	Mycosin-2	Posttranslational modification protein turnover chaperones
COG1409	S0001_Mtb_EC	3',5'-cyclic adenosine monophosphate phosphodiesterase CpdA	General function prediction only
COG1414	S0001_Mtb_EC	Transcriptional regulator KdgR	Transcription
COG1420	S0001_Mtb_EC	Heat-inducible transcription repressor HrcA	Transcription
COG1438	S0001_Mtb_EC	Arginine repressor	Transcription
COG1443	S0001_Mtb_EC	Isopentenyl-diphosphate Delta-isomerase	Lipid metabolism
COG1472	S0001_Mtb_EC	Beta-hexosaminidase LpqI	Carbohydrate transport and metabolism
COG1472	S0001_Mtb_EC	Thermostable beta-glucosidase B	Carbohydrate transport and metabolism
COG1473	S0001_Mtb_EC	N-acetylcysteine deacetylase	General function prediction only
COG1475	S0001_Mtb_EC	putative chromosome-partitioning protein ParB	Transcription
COG1481	S0001_Mtb_EC	putative cell division protein WhiA	Function unknown
COG1482	S0001_Mtb_EC	Mannose-6-phosphate isomerase	Carbohydrate transport and metabolism
COG1487	S0001_Mtb_EC	Ribonuclease VapC51	General function prediction only
COG1487	S0001_Mtb_EC	Ribonuclease VapC2	General function prediction only
COG1487	S0001_Mtb_EC	Ribonuclease VapC32	General function prediction only
COG1487	S0001_Mtb_EC	Ribonuclease VapC51	General function prediction only
COG1487	S0001_Mtb_EC	Ribonuclease VapC11	General function prediction only
COG1487	S0001_Mtb_EC	Ribonuclease VapC10	General function prediction only
COG1487	S0001_Mtb_EC	Ribonuclease VapC5	General function prediction only
COG1487	S0001_Mtb_EC	Ribonuclease VapC5	General function prediction only
COG1487	S0001_Mtb_EC	Ribonuclease VapC4	General function prediction only
COG1488	S0001_Mtb_EC	Nicotinate phosphoribosyltransferase pncB1	Coenzyme metabolism
COG1488	S0001_Mtb_EC	Nicotinate phosphoribosyltransferase pncB2	Coenzyme metabolism
COG1490	S0001_Mtb_EC	D-aminoacyl-tRNA deacylase	Translation ribosomal structure and biogenesis
COG1492	S0001_Mtb_EC	Cobyric acid synthase	Coenzyme metabolism
COG1494	S0001_Mtb_EC	Fructose-1,6-bisphosphatase class 2	Carbohydrate transport and metabolism
COG1496	S0001_Mtb_EC	Polyphenol oxidase	Function unknown
COG1518	S0001_Mtb_EC	CRISPR-associated endonuclease Cas1	DNA replication recombination and repair
COG1520	S0001_Mtb_EC	putative protein	Function unknown
COG1521	S0001_Mtb_EC	Type III pantothenate kinase	Transcription
COG1522	S0001_Mtb_EC	DNA-binding transcriptional activator DecR	Transcription
COG1522	S0001_Mtb_EC	Regulatory protein AsnC	Transcription
COG1523	S0001_Mtb_EC	Glycogen operon protein GlgX	Carbohydrate transport and metabolism
COG1526	S0001_Mtb_EC	Sulfur carrier protein FdhD	Energy production and conversion
COG1528	S0001_Mtb_EC	Ferritin BfrB	Inorganic ion transport and metabolism
COG1539	S0001_Mtb_EC	Dihydroneopterin aldolase	Coenzyme metabolism
COG1543	S0001_Mtb_EC	putative 1,4-alpha-glucan branching enzyme	Function unknown
COG1544	S0001_Mtb_EC	Ribosome hibernation promotion factor	Translation ribosomal structure and biogenesis
COG1554	S0001_Mtb_EC	putative glycosyl hydrolase	Carbohydrate transport and metabolism
COG1560	S0001_Mtb_EC	Phosphatidylinositol mannoside acyltransferase	Cell envelope biogenesis outer membrane
COG1562	S0001_Mtb_EC	Phytoene synthase	Lipid metabolism
COG1567	S0001_Mtb_EC	CRISPR system Cms protein Csm4	DNA replication recombination and repair
COG1570	S0001_Mtb_EC	Exodeoxyribonuclease 7 large subunit	DNA replication recombination and repair
COG1573	S0001_Mtb_EC	Type-5 uracil-DNA glycosylase	DNA replication recombination and repair
COG1575	S0001_Mtb_EC	1,4-dihydroxy-2-naphthoate octaprenyltransferase	Coenzyme metabolism
COG1579	S0001_Mtb_EC	putative protein	General function prediction only
COG1589	S0001_Mtb_EC	Cell division protein FtsQ	Cell envelope biogenesis outer membrane
COG1595	S0001_Mtb_EC	putative ECF RNA polymerase sigma factor SigI	Transcription
COG1595	S0001_Mtb_EC	ECF RNA polymerase sigma factor SigC	Transcription
COG1595	S0001_Mtb_EC	ECF RNA polymerase sigma factor SigL	Transcription
COG1595	S0001_Mtb_EC	ECF RNA polymerase sigma factor SigE	Transcription
COG1595	S0001_Mtb_EC	ECF RNA polymerase sigma factor SigK	Transcription
COG1595	S0001_Mtb_EC	ECF RNA polymerase sigma factor SigH	Transcription
COG1595	S0001_Mtb_EC	ECF RNA polymerase sigma factor SigG	Transcription
COG1597	S0001_Mtb_EC	Diacylglycerol kinase	Lipid metabolism / General function prediction only
COG1605	S0001_Mtb_EC	Intracellular chorismate mutase	Amino acid transport and metabolism
COG1605	S0001_Mtb_EC	Secreted chorismate mutase	Amino acid transport and metabolism
COG1610	S0001_Mtb_EC	putative protein YqeY	Function unknown
COG1611	S0001_Mtb_EC	Cytokinin riboside 5'-monophosphate phosphoribohydrolase	General function prediction only
COG1613	S0001_Mtb_EC	Sulfate-binding protein	Inorganic ion transport and metabolism
COG1622	S0001_Mtb_EC	Cytochrome c oxidase subunit 2	Energy production and conversion
COG1623	S0001_Mtb_EC	DNA integrity scanning protein DisA	General function prediction only
COG1637	S0001_Mtb_EC	Endonuclease NucS	DNA replication recombination and repair
COG1640	S0001_Mtb_EC	4-alpha-glucanotransferase	Carbohydrate transport and metabolism
COG1653	S0001_Mtb_EC	Trehalose-binding lipoprotein LpqY	Carbohydrate transport and metabolism
COG1653	S0001_Mtb_EC	sn-glycerol-3-phosphate-binding periplasmic protein UgpB	Carbohydrate transport and metabolism
COG1660	S0001_Mtb_EC	Nucleotide-binding protein	General function prediction only
COG1670	S0001_Mtb_EC	Lysine N-acyltransferase MbtK	Translation ribosomal structure and biogenesis
COG1670	S0001_Mtb_EC	Putative succinyl-CoA transferase	Translation ribosomal structure and biogenesis
COG1670	S0001_Mtb_EC	[Ribosomal protein S5]-alanine N-acetyltransferase	Translation ribosomal structure and biogenesis
COG1674	S0001_Mtb_EC	ESX secretion system protein EccC	Cell division and chromosome partitioning
COG1674	S0001_Mtb_EC	ESX-3 secretion system protein EccC3	Cell division and chromosome partitioning
COG1674	S0001_Mtb_EC	DNA translocase FtsK	Cell division and chromosome partitioning
COG1674	S0001_Mtb_EC	ESX-5 secretion system protein EccC5	Cell division and chromosome partitioning
COG1674	S0001_Mtb_EC	ESX-1 secretion system protein EccCa1	Cell division and chromosome partitioning
COG1674	S0001_Mtb_EC	ESX-1 secretion system protein EccCb1	Cell division and chromosome partitioning
COG1674	S0001_Mtb_EC	ESX-5 secretion system protein EccC5	Cell division and chromosome partitioning
COG1680	S0001_Mtb_EC	Putative D-alanyl-D-alanine carboxypeptidase	Defense mechanisms
COG1680	S0001_Mtb_EC	putative protein	Defense mechanisms
COG1686	S0001_Mtb_EC	D-alanyl-D-alanine carboxypeptidase DacB	Cell envelope biogenesis outer membrane
COG1694	S0001_Mtb_EC	Nucleoside triphosphate pyrophosphohydrolase	Function unknown
COG1695	S0001_Mtb_EC	Transcriptional regulator	Transcription
COG1702	S0001_Mtb_EC	PhoH-like protein	Signal transduction mechanisms
COG1703	S0001_Mtb_EC	putative GTPase	Amino acid transport and metabolism
COG1714	S0001_Mtb_EC	Proline-rich antigen	Function unknown
COG1715	S0001_Mtb_EC	Mrr restriction system protein	Defense mechanisms
COG1716	S0001_Mtb_EC	Transcriptional regulatory protein EmbR	Signal transduction mechanisms
COG1716	S0001_Mtb_EC	Transcriptional regulatory protein EmbR	Signal transduction mechanisms
COG1716	S0001_Mtb_EC	FHA domain-containing protein FhaB	Signal transduction mechanisms
COG1716	S0001_Mtb_EC	FHA domain-containing protein FhaA	Signal transduction mechanisms
COG1721	S0001_Mtb_EC	putative protein	General function prediction only
COG1722	S0001_Mtb_EC	Exodeoxyribonuclease 7 small subunit	DNA replication recombination and repair
COG1732	S0001_Mtb_EC	Glycine betaine-binding protein YehZ	Cell envelope biogenesis outer membrane
COG1733	S0001_Mtb_EC	putative HTH-type transcriptional regulator	Transcription
COG1735	S0001_Mtb_EC	Phosphotriesterase homology protein	General function prediction only
COG1741	S0001_Mtb_EC	Putative quercetin 2,3-dioxygenase	General function prediction only
COG1752	S0001_Mtb_EC	putative NTE family protein	General function prediction only
COG1758	S0001_Mtb_EC	DNA-directed RNA polymerase subunit omega	Transcription
COG1760	S0001_Mtb_EC	L-serine dehydratase	Amino acid transport and metabolism
COG1765	S0001_Mtb_EC	putative protein	Posttranslational modification protein turnover chaperones
COG1773	S0001_Mtb_EC	Rubredoxin	Energy production and conversion
COG1780	S0001_Mtb_EC	Protein NrdI	Nucleotide transport and metabolism
COG1788	S0001_Mtb_EC	putative succinyl-CoA:3-ketoacid coenzyme A transferase subunit A	Lipid metabolism
COG1788	S0001_Mtb_EC	Putative CoA-transferase subunit alpha	Lipid metabolism
COG1793	S0001_Mtb_EC	Multifunctional non-homologous end joining DNA repair protein LigD	DNA replication recombination and repair
COG1793	S0001_Mtb_EC	Multifunctional non-homologous end joining protein LigD	DNA replication recombination and repair
COG1793	S0001_Mtb_EC	DNA ligase C	DNA replication recombination and repair
COG1793	S0001_Mtb_EC	DNA ligase B	DNA replication recombination and repair
COG1797	S0001_Mtb_EC	Hydrogenobyrinate a,c-diamide synthase	Coenzyme metabolism
COG1799	S0001_Mtb_EC	Cell division protein SepF	Function unknown
COG1802	S0001_Mtb_EC	putative HTH-type transcriptional regulator	Transcription
COG1804	S0001_Mtb_EC	putative fatty acyl-CoA transferase	Energy production and conversion
COG1804	S0001_Mtb_EC	putative CoA-transferase	Energy production and conversion
COG1816	S0001_Mtb_EC	Adenosine deaminase	Nucleotide transport and metabolism
COG1819	S0001_Mtb_EC	putative glycosyltransferase	Carbohydrate transport and metabolism / Signal transduction mechanisms
COG1819	S0001_Mtb_EC	putative glycosyltransferase	Carbohydrate transport and metabolism / Signal transduction mechanisms
COG1819	S0001_Mtb_EC	PGL/p-HBAD biosynthesis glycosyltransferase	Carbohydrate transport and metabolism / Signal transduction mechanisms
COG1819	S0001_Mtb_EC	PGL/p-HBAD biosynthesis rhamnosyltransferase	Carbohydrate transport and metabolism / Signal transduction mechanisms
COG1820	S0001_Mtb_EC	N-acetylgalactosamine-6-phosphate deacetylase	Carbohydrate transport and metabolism
COG1825	S0001_Mtb_EC	50S ribosomal protein L25	Translation ribosomal structure and biogenesis
COG1828	S0001_Mtb_EC	Phosphoribosylformylglycinamidine synthase subunit PurS	Nucleotide transport and metabolism
COG1834	S0001_Mtb_EC	N(G),N(G)-dimethylarginine dimethylaminohydrolase	Amino acid transport and metabolism
COG1841	S0001_Mtb_EC	50S ribosomal protein L30	Translation ribosomal structure and biogenesis
COG1842	S0001_Mtb_EC	35 kDa protein	Transcription / Signal transduction mechanisms
COG1845	S0001_Mtb_EC	putative cytochrome c oxidase subunit 3	Energy production and conversion
COG1846	S0001_Mtb_EC	putative HTH-type transcriptional regulator	Transcription
COG1846	S0001_Mtb_EC	putative HTH-type transcriptional regulator	Transcription
COG1846	S0001_Mtb_EC	putative HTH-type transcriptional regulator	Transcription
COG1848	S0001_Mtb_EC	Ribonuclease VapC13	General function prediction only
COG1848	S0001_Mtb_EC	Ribonuclease VapC31	General function prediction only
COG1848	S0001_Mtb_EC	Ribonuclease VapC33	General function prediction only
COG1848	S0001_Mtb_EC	Ribonuclease VapC24	General function prediction only
COG1848	S0001_Mtb_EC	Ribonuclease VapC13	General function prediction only
COG1848	S0001_Mtb_EC	Ribonuclease VapC29	General function prediction only
COG1853	S0001_Mtb_EC	Flavin-dependent monooxygenase, reductase subunit HsaB	General function prediction only
COG1862	S0001_Mtb_EC	Sec translocon accessory complex subunit YajC	Intracellular trafficking and secretion
COG1881	S0001_Mtb_EC	Putative lipoprotein LppC	General function prediction only
COG1884	S0001_Mtb_EC	putative methylmalonyl-CoA mutase large subunit	Lipid metabolism
COG1884	S0001_Mtb_EC	putative methylmalonyl-CoA mutase small subunit	Lipid metabolism
COG1884	S0001_Mtb_EC	putative methylmalonyl-CoA mutase large subunit	Lipid metabolism
COG1893	S0001_Mtb_EC	2-dehydropantoate 2-reductase	Coenzyme metabolism
COG1894	S0001_Mtb_EC	NADH-quinone oxidoreductase subunit F	Energy production and conversion
COG1898	S0001_Mtb_EC	dTDP-4-dehydrorhamnose 3,5-epimerase	Cell envelope biogenesis outer membrane
COG1905	S0001_Mtb_EC	NADH-quinone oxidoreductase subunit E	Energy production and conversion
COG1914	S0001_Mtb_EC	Divalent metal cation transporter MntH	Inorganic ion transport and metabolism
COG1920	S0001_Mtb_EC	Phosphoenolpyruvate guanylyltransferase	Function unknown
COG1926	S0001_Mtb_EC	Putative phosphoribosyl transferase	General function prediction only
COG1926	S0001_Mtb_EC	putative protein	General function prediction only
COG1928	S0001_Mtb_EC	putative dolichyl-phosphate-mannose--protein mannosyltransferase	Posttranslational modification protein turnover chaperones
COG1929	S0001_Mtb_EC	putative protein	Carbohydrate transport and metabolism
COG1932	S0001_Mtb_EC	Phosphoserine aminotransferase	Coenzyme metabolism / Amino acid transport and metabolism
COG1937	S0001_Mtb_EC	Copper-sensing transcriptional repressor CsoR	Function unknown
COG1937	S0001_Mtb_EC	Copper-sensing transcriptional repressor CsoR	Function unknown
COG1937	S0001_Mtb_EC	Copper-sensing transcriptional repressor RicR	Function unknown
COG1940	S0001_Mtb_EC	Polyphosphate glucokinase	Transcription / Carbohydrate transport and metabolism
COG1940	S0001_Mtb_EC	Transcriptional regulator	Transcription / Carbohydrate transport and metabolism
COG1940	S0001_Mtb_EC	N-acetylmannosamine kinase	Transcription / Carbohydrate transport and metabolism
COG1946	S0001_Mtb_EC	Acyl-CoA thioesterase 2	Lipid metabolism
COG1946	S0001_Mtb_EC	Acyl-CoA thioesterase 2	Lipid metabolism
COG1947	S0001_Mtb_EC	4-diphosphocytidyl-2-C-methyl-D-erythritol kinase	Lipid metabolism
COG1949	S0001_Mtb_EC	Oligoribonuclease	RNA processing and modification
COG1957	S0001_Mtb_EC	Pyrimidine-specific ribonucleoside hydrolase RihA	Nucleotide transport and metabolism
COG1959	S0001_Mtb_EC	Putative HTH-type transcriptional regulator	Transcription
COG1960	S0001_Mtb_EC	Acyl-CoA dehydrogenase	Lipid metabolism
COG1960	S0001_Mtb_EC	Acyl-CoA dehydrogenase	Lipid metabolism
COG1960	S0001_Mtb_EC	Acyl-CoA dehydrogenase	Lipid metabolism
COG1960	S0001_Mtb_EC	putative acyl-CoA dehydrogenase FadE10	Lipid metabolism
COG1960	S0001_Mtb_EC	Acyl-CoA dehydrogenase fadE12	Lipid metabolism
COG1960	S0001_Mtb_EC	Acyl-CoA dehydrogenase	Lipid metabolism
COG1960	S0001_Mtb_EC	Acyl-CoA dehydrogenase	Lipid metabolism
COG1960	S0001_Mtb_EC	Butyryl-CoA dehydrogenase	Lipid metabolism
COG1960	S0001_Mtb_EC	putative acyl-CoA dehydrogenase fadE25	Lipid metabolism
COG1960	S0001_Mtb_EC	(2S)-methylsuccinyl-CoA dehydrogenase	Lipid metabolism
COG1960	S0001_Mtb_EC	3-methylmercaptopropionyl-CoA dehydrogenase	Lipid metabolism
COG1960	S0001_Mtb_EC	Acyl-CoA dehydrogenase	Lipid metabolism
COG1960	S0001_Mtb_EC	Acyl-CoA dehydrogenase	Lipid metabolism
COG1960	S0001_Mtb_EC	Putative acyl-CoA dehydrogenase AidB	Lipid metabolism
COG1966	S0001_Mtb_EC	Peptide transporter CstA	Signal transduction mechanisms
COG1968	S0001_Mtb_EC	Undecaprenyl-diphosphatase	Defense mechanisms
COG1970	S0001_Mtb_EC	Large-conductance mechanosensitive channel	Cell envelope biogenesis outer membrane
COG1974	S0001_Mtb_EC	LexA repressor	Transcription / Signal transduction mechanisms
COG1975	S0001_Mtb_EC	putative xanthine dehydrogenase subunit A	Posttranslational modification protein turnover chaperones
COG1977	S0001_Mtb_EC	Sulfur carrier protein CysO	Coenzyme metabolism
COG1984	S0001_Mtb_EC	5-oxoprolinase subunit C	Amino acid transport and metabolism
COG1994	S0001_Mtb_EC	Putative zinc metalloprotease Rip2	General function prediction only
COG2001	S0001_Mtb_EC	Transcriptional regulator MraZ	Function unknown
COG2002	S0001_Mtb_EC	Antitoxin VapB40	Transcription
COG2002	S0001_Mtb_EC	Antitoxin VapB27	Transcription
COG2009	S0001_Mtb_EC	Succinate dehydrogenase 2 membrane subunit SdhC	Energy production and conversion
COG2010	S0001_Mtb_EC	Cytochrome bc1 complex cytochrome c subunit	Energy production and conversion
COG2015	S0001_Mtb_EC	Putative alkyl/aryl-sulfatase YjcS	Secondary metabolites biosynthesis transport and catabolism
COG2015	S0001_Mtb_EC	Putative alkyl/aryl-sulfatase YjcS	Secondary metabolites biosynthesis transport and catabolism
COG2018	S0001_Mtb_EC	Serine protease inhibitor	General function prediction only
COG2020	S0001_Mtb_EC	Methanethiol S-methyltransferase	Posttranslational modification protein turnover chaperones
COG2021	S0001_Mtb_EC	Homoserine O-acetyltransferase	Amino acid transport and metabolism
COG2022	S0001_Mtb_EC	Thiazole synthase	Nucleotide transport and metabolism
COG2025	S0001_Mtb_EC	Electron transfer flavoprotein subunit alpha	Energy production and conversion
COG2026	S0001_Mtb_EC	Toxin RelG	Translation ribosomal structure and biogenesis / Cell division and chromosome partitioning
COG2026	S0001_Mtb_EC	Toxin RelE	Translation ribosomal structure and biogenesis / Cell division and chromosome partitioning
COG2027	S0001_Mtb_EC	Carboxypeptidase	Cell envelope biogenesis outer membrane
COG2030	S0001_Mtb_EC	Beta-methylmalyl-CoA dehydratase	Lipid metabolism
COG2030	S0001_Mtb_EC	putative enoyl-CoA hydratase 1	Lipid metabolism
COG2030	S0001_Mtb_EC	(R)-specific enoyl-CoA hydratase	Lipid metabolism
COG2032	S0001_Mtb_EC	Superoxide dismutase [Cu-Zn]	Inorganic ion transport and metabolism
COG2038	S0001_Mtb_EC	Nicotinate-nucleotide--dimethylbenzimidazole phosphoribosyltransferase	Coenzyme metabolism
COG2039	S0001_Mtb_EC	Pyrrolidone-carboxylate peptidase	Posttranslational modification protein turnover chaperones
COG2040	S0001_Mtb_EC	Homocysteine S-methyltransferase	Amino acid transport and metabolism
COG2049	S0001_Mtb_EC	5-oxoprolinase subunit B	Amino acid transport and metabolism
COG2050	S0001_Mtb_EC	Putative esterase	Secondary metabolites biosynthesis transport and catabolism
COG2057	S0001_Mtb_EC	putative succinyl-CoA:3-ketoacid coenzyme A transferase subunit B	Lipid metabolism
COG2057	S0001_Mtb_EC	Putative CoA-transferase subunit beta	Lipid metabolism
COG2060	S0001_Mtb_EC	Potassium-transporting ATPase potassium-binding subunit	Inorganic ion transport and metabolism
COG2062	S0001_Mtb_EC	putative protein	Signal transduction mechanisms
COG2065	S0001_Mtb_EC	Bifunctional protein PyrR	Nucleotide transport and metabolism
COG2068	S0001_Mtb_EC	Purine catabolism protein PucB	General function prediction only
COG2070	S0001_Mtb_EC	Nitronate monooxygenase	General function prediction only
COG2070	S0001_Mtb_EC	NADH:quinone reductase	General function prediction only
COG2070	S0001_Mtb_EC	Putative monooxygenase	General function prediction only
COG2070	S0001_Mtb_EC	Putative monooxygenase	General function prediction only
COG2071	S0001_Mtb_EC	Putative glutamine amidotransferase	General function prediction only
COG2072	S0001_Mtb_EC	putative monooxygenase	Inorganic ion transport and metabolism
COG2072	S0001_Mtb_EC	FAD-containing monooxygenase EthA	Inorganic ion transport and metabolism
COG2072	S0001_Mtb_EC	FAD-containing monooxygenase EthA	Inorganic ion transport and metabolism
COG2072	S0001_Mtb_EC	FAD-containing monooxygenase EthA	Inorganic ion transport and metabolism
COG2072	S0001_Mtb_EC	Baeyer-Villiger monooxygenase	Inorganic ion transport and metabolism
COG2072	S0001_Mtb_EC	Putative FAD-containing monooxygenase MymA	Inorganic ion transport and metabolism
COG2072	S0001_Mtb_EC	Baeyer-Villiger monooxygenase	Inorganic ion transport and metabolism
COG2076	S0001_Mtb_EC	Multidrug resistance protein Mmr	Inorganic ion transport and metabolism
COG2077	S0001_Mtb_EC	Thiol peroxidase	Posttranslational modification protein turnover chaperones
COG2082	S0001_Mtb_EC	Precorrin-8X methylmutase	Coenzyme metabolism
COG2084	S0001_Mtb_EC	putative 3-hydroxyisobutyrate dehydrogenase	Lipid metabolism
COG2084	S0001_Mtb_EC	putative oxidoreductase	Lipid metabolism
COG2084	S0001_Mtb_EC	putative 3-hydroxyisobutyrate dehydrogenase	Lipid metabolism
COG2086	S0001_Mtb_EC	Electron transfer flavoprotein subunit beta	Energy production and conversion
COG2087	S0001_Mtb_EC	Bifunctional adenosylcobalamin biosynthesis protein CobU	Coenzyme metabolism
COG2094	S0001_Mtb_EC	Putative 3-methyladenine DNA glycosylase	DNA replication recombination and repair
COG2096	S0001_Mtb_EC	Corrinoid adenosyltransferase	Function unknown
COG2099	S0001_Mtb_EC	Precorrin-6A reductase	Coenzyme metabolism
COG2109	S0001_Mtb_EC	Corrinoid adenosyltransferase	Coenzyme metabolism
COG2110	S0001_Mtb_EC	putative protein	General function prediction only
COG2114	S0001_Mtb_EC	pH-sensitive adenylate cyclase	Signal transduction mechanisms
COG2114	S0001_Mtb_EC	putative protein	Signal transduction mechanisms
COG2114	S0001_Mtb_EC	putative protein	Signal transduction mechanisms
COG2114	S0001_Mtb_EC	Adenylate cyclase	Signal transduction mechanisms
COG2120	S0001_Mtb_EC	Mycothiol S-conjugate amidase	Function unknown
COG2120	S0001_Mtb_EC	1D-myo-inositol 2-acetamido-2-deoxy-alpha-D-glucopyranoside deacetylase	Function unknown
COG2124	S0001_Mtb_EC	Putative cytochrome P450 135B1	Secondary metabolites biosynthesis transport and catabolism
COG2124	S0001_Mtb_EC	Cytochrome P450 130	Secondary metabolites biosynthesis transport and catabolism
COG2124	S0001_Mtb_EC	Putative cytochrome P450 135A1	Secondary metabolites biosynthesis transport and catabolism
COG2124	S0001_Mtb_EC	Cytochrome P450 144	Secondary metabolites biosynthesis transport and catabolism
COG2124	S0001_Mtb_EC	Steroid C26-monooxygenase	Secondary metabolites biosynthesis transport and catabolism
COG2124	S0001_Mtb_EC	Putative cytochrome P450 138	Secondary metabolites biosynthesis transport and catabolism
COG2124	S0001_Mtb_EC	Methyl-branched lipid omega-hydroxylase	Secondary metabolites biosynthesis transport and catabolism
COG2124	S0001_Mtb_EC	Putative cytochrome P450 126	Secondary metabolites biosynthesis transport and catabolism
COG2124	S0001_Mtb_EC	Putative cytochrome P450 123	Secondary metabolites biosynthesis transport and catabolism
COG2124	S0001_Mtb_EC	Lanosterol 14-alpha demethylase	Secondary metabolites biosynthesis transport and catabolism
COG2124	S0001_Mtb_EC	Putative cytochrome P450 136	Secondary metabolites biosynthesis transport and catabolism
COG2124	S0001_Mtb_EC	Putative cytochrome P450 139	Secondary metabolites biosynthesis transport and catabolism
COG2127	S0001_Mtb_EC	ATP-dependent Clp protease adapter protein ClpS	Function unknown
COG2128	S0001_Mtb_EC	Alkyl hydroperoxide reductase AhpD	Function unknown
COG2128	S0001_Mtb_EC	putative protein	Function unknown
COG2132	S0001_Mtb_EC	Multicopper oxidase MmcO	Secondary metabolites biosynthesis transport and catabolism
COG2134	S0001_Mtb_EC	putative CDP-diacylglycerol pyrophosphatase	Lipid metabolism
COG2135	S0001_Mtb_EC	SOS response-associated protein YedK	Function unknown
COG2137	S0001_Mtb_EC	Regulatory protein RecX	General function prediction only
COG2138	S0001_Mtb_EC	Sirohydrochlorin cobaltochelatase	Function unknown
COG2138	S0001_Mtb_EC	Sirohydrochlorin cobaltochelatase	Function unknown
COG2141	S0001_Mtb_EC	putative protein	Energy production and conversion
COG2141	S0001_Mtb_EC	putative protein	Energy production and conversion
COG2141	S0001_Mtb_EC	putative protein	Energy production and conversion
COG2141	S0001_Mtb_EC	putative protein	Energy production and conversion
COG2141	S0001_Mtb_EC	F420-dependent glucose-6-phosphate dehydrogenase	Energy production and conversion
COG2141	S0001_Mtb_EC	F420-dependent hydroxymycolic acid dehydrogenase	Energy production and conversion
COG2141	S0001_Mtb_EC	putative protein	Energy production and conversion
COG2141	S0001_Mtb_EC	F420-dependent glucose-6-phosphate dehydrogenase 1	Energy production and conversion
COG2141	S0001_Mtb_EC	putative protein	Energy production and conversion
COG2146	S0001_Mtb_EC	Nitrite reductase (NADH) small subunit	Inorganic ion transport and metabolism / General function prediction only
COG2149	S0001_Mtb_EC	putative protein	Function unknown
COG2154	S0001_Mtb_EC	Putative pterin-4-alpha-carbinolamine dehydratase	Coenzyme metabolism
COG2156	S0001_Mtb_EC	Potassium-transporting ATPase KdpC subunit	Inorganic ion transport and metabolism
COG2161	S0001_Mtb_EC	Antitoxin RelF	Cell division and chromosome partitioning
COG2161	S0001_Mtb_EC	Antitoxin RelJ	Cell division and chromosome partitioning
COG2161	S0001_Mtb_EC	Antitoxin RelB	Cell division and chromosome partitioning
COG2162	S0001_Mtb_EC	Arylamine N-acetyltransferase	Secondary metabolites biosynthesis transport and catabolism
COG2166	S0001_Mtb_EC	putative SufE-like protein	General function prediction only
COG2170	S0001_Mtb_EC	Putative glutamate--cysteine ligase 2	Function unknown
COG2171	S0001_Mtb_EC	2,3,4,5-tetrahydropyridine-2,6-dicarboxylate N-succinyltransferase	Amino acid transport and metabolism
COG2172	S0001_Mtb_EC	Anti-sigma-F factor RsbW	Signal transduction mechanisms
COG2173	S0001_Mtb_EC	D-alanyl-D-alanine dipeptidase	Cell envelope biogenesis outer membrane
COG2175	S0001_Mtb_EC	Alpha-ketoglutarate-dependent sulfate ester dioxygenase	Secondary metabolites biosynthesis transport and catabolism
COG2175	S0001_Mtb_EC	Putative dioxygenase	Secondary metabolites biosynthesis transport and catabolism
COG2177	S0001_Mtb_EC	Cell division protein FtsX	Cell division and chromosome partitioning
COG2180	S0001_Mtb_EC	Nitrate reductase-like protein NarX	Energy production and conversion
COG2180	S0001_Mtb_EC	Nitrate reductase-like protein NarX	Energy production and conversion
COG2184	S0001_Mtb_EC	putative protein adenylyltransferase Fic	Cell division and chromosome partitioning
COG2186	S0001_Mtb_EC	putative HTH-type transcriptional regulator	Transcription
COG2186	S0001_Mtb_EC	HTH-type transcriptional regulator Mce2R	Transcription
COG2188	S0001_Mtb_EC	HTH-type transcriptional repressor NagR	Transcription
COG2193	S0001_Mtb_EC	Bacterioferritin	Inorganic ion transport and metabolism
COG2197	S0001_Mtb_EC	DNA-binding transcriptional activator DevR/DosR	Signal transduction mechanisms / Transcription
COG2197	S0001_Mtb_EC	putative transcriptional regulatory protein NarL	Signal transduction mechanisms / Transcription
COG2199	S0001_Mtb_EC	putative signaling protein	Signal transduction mechanisms
COG2203	S0001_Mtb_EC	Oxygen sensor histidine kinase response regulator DevS/DosS	Signal transduction mechanisms
COG2203	S0001_Mtb_EC	Oxygen sensor histidine kinase response regulator DosT	Signal transduction mechanisms
COG2205	S0001_Mtb_EC	Sensor protein KdpD	Signal transduction mechanisms
COG2216	S0001_Mtb_EC	Potassium-transporting ATPase ATP-binding subunit	Inorganic ion transport and metabolism
COG2217	S0001_Mtb_EC	putative cation-transporting ATPase G	Inorganic ion transport and metabolism
COG2217	S0001_Mtb_EC	putative copper-exporting P-type ATPase V	Inorganic ion transport and metabolism
COG2217	S0001_Mtb_EC	Copper-exporting P-type ATPase	Inorganic ion transport and metabolism
COG2217	S0001_Mtb_EC	putative cation-transporting P-type ATPase J	Inorganic ion transport and metabolism
COG2217	S0001_Mtb_EC	Manganese-exporting P-type ATPase	Inorganic ion transport and metabolism
COG2217	S0001_Mtb_EC	Cation-transporting P-type ATPase B	Inorganic ion transport and metabolism
COG2217	S0001_Mtb_EC	putative cobalt/nickel-exporting P-type ATPase	Inorganic ion transport and metabolism
COG2220	S0001_Mtb_EC	putative protein	General function prediction only
COG2220	S0001_Mtb_EC	Putative Rieske 2Fe-2S iron-sulfur protein	General function prediction only
COG2223	S0001_Mtb_EC	Nitrate/nitrite transporter NarK	Inorganic ion transport and metabolism
COG2223	S0001_Mtb_EC	Nitrate/nitrite transporter NarK	Inorganic ion transport and metabolism
COG2223	S0001_Mtb_EC	Nitrate/nitrite transporter NarK	Inorganic ion transport and metabolism
COG2223	S0001_Mtb_EC	putative nitrate/nitrite transporter NarK2	Inorganic ion transport and metabolism
COG2224	S0001_Mtb_EC	Isocitrate lyase	Energy production and conversion
COG2225	S0001_Mtb_EC	Malate synthase G	Energy production and conversion
COG2226	S0001_Mtb_EC	Demethylmenaquinone methyltransferase	Coenzyme metabolism
COG2230	S0001_Mtb_EC	putative fatty acid methyltransferase	Cell envelope biogenesis outer membrane
COG2230	S0001_Mtb_EC	Tuberculostearic acid methyltransferase UfaA1	Cell envelope biogenesis outer membrane
COG2230	S0001_Mtb_EC	S-adenosylmethionine-dependent methyltransferase UmaA	Cell envelope biogenesis outer membrane
COG2230	S0001_Mtb_EC	Cyclopropane mycolic acid synthase 3	Cell envelope biogenesis outer membrane
COG2230	S0001_Mtb_EC	Cyclopropane mycolic acid synthase 2	Cell envelope biogenesis outer membrane
COG2230	S0001_Mtb_EC	Cyclopropane mycolic acid synthase 1	Cell envelope biogenesis outer membrane
COG2230	S0001_Mtb_EC	Mycolic acid methyltransferase MmaA1	Cell envelope biogenesis outer membrane
COG2230	S0001_Mtb_EC	Cyclopropane mycolic acid synthase MmaA2	Cell envelope biogenesis outer membrane
COG2230	S0001_Mtb_EC	Methoxy mycolic acid synthase MmaA3	Cell envelope biogenesis outer membrane
COG2230	S0001_Mtb_EC	Hydroxymycolate synthase MmaA4	Cell envelope biogenesis outer membrane
COG2234	S0001_Mtb_EC	putative lipoprotein aminopeptidase LpqL	General function prediction only
COG2235	S0001_Mtb_EC	Arginine deiminase	Amino acid transport and metabolism
COG2239	S0001_Mtb_EC	Magnesium transporter MgtE	Inorganic ion transport and metabolism
COG2241	S0001_Mtb_EC	Precorrin-6Y C(5,15)-methyltransferase [decarboxylating]	Coenzyme metabolism / Amino acid transport and metabolism
COG2246	S0001_Mtb_EC	Arabinogalactan biosynthesis recruiting protein	Function unknown
COG2255	S0001_Mtb_EC	Holliday junction ATP-dependent DNA helicase RuvB	DNA replication recombination and repair
COG2256	S0001_Mtb_EC	putative AAA domain-containing protein	DNA replication recombination and repair
COG2262	S0001_Mtb_EC	GTPase HflX	General function prediction only
COG2265	S0001_Mtb_EC	23S rRNA (uracil-C(5))-methyltransferase RlmCD	Translation ribosomal structure and biogenesis
COG2267	S0001_Mtb_EC	Monoacylglycerol lipase	Lipid metabolism
COG2272	S0001_Mtb_EC	Para-nitrobenzyl esterase	Lipid metabolism
COG2272	S0001_Mtb_EC	Para-nitrobenzyl esterase	Lipid metabolism
COG2272	S0001_Mtb_EC	Para-nitrobenzyl esterase	Lipid metabolism
COG2301	S0001_Mtb_EC	Citrate lyase subunit beta-like protein	Carbohydrate transport and metabolism
COG2303	S0001_Mtb_EC	Cholesterol oxidase	Amino acid transport and metabolism
COG2303	S0001_Mtb_EC	putative GMC-type oxidoreductase	Amino acid transport and metabolism
COG2303	S0001_Mtb_EC	putative GMC-type oxidoreductase	Amino acid transport and metabolism
COG2307	S0001_Mtb_EC	putative protein	Function unknown
COG2307	S0001_Mtb_EC	putative protein	Function unknown
COG2308	S0001_Mtb_EC	putative protein	Function unknown
COG2321	S0001_Mtb_EC	putative protein	General function prediction only
COG2326	S0001_Mtb_EC	Polyphosphate:GDP phosphotransferase	Function unknown
COG2329	S0001_Mtb_EC	Heme oxygenase (mycobilin-producing)	General function prediction only
COG2335	S0001_Mtb_EC	Immunogenic protein MPT70	Cell envelope biogenesis outer membrane
COG2335	S0001_Mtb_EC	Cell surface glycolipoprotein MPT83	Cell envelope biogenesis outer membrane
COG2337	S0001_Mtb_EC	Endoribonuclease MazF6	Signal transduction mechanisms
COG2337	S0001_Mtb_EC	putative endoribonuclease MazF7	Signal transduction mechanisms
COG2337	S0001_Mtb_EC	Endoribonuclease MazF9	Signal transduction mechanisms
COG2337	S0001_Mtb_EC	Endoribonuclease MazF3	Signal transduction mechanisms
COG2337	S0001_Mtb_EC	Endoribonuclease MazF4	Signal transduction mechanisms
COG2337	S0001_Mtb_EC	putative endoribonuclease MazF5	Signal transduction mechanisms
COG2337	S0001_Mtb_EC	putative endoribonuclease MazF2	Signal transduction mechanisms
COG2346	S0001_Mtb_EC	Group 2 truncated hemoglobin GlbO	General function prediction only
COG2346	S0001_Mtb_EC	Group 1 truncated hemoglobin GlbN	General function prediction only
COG2357	S0001_Mtb_EC	putative protein	Function unknown
COG2367	S0001_Mtb_EC	Beta-lactamase	Defense mechanisms
COG2375	S0001_Mtb_EC	putative protein	Inorganic ion transport and metabolism
COG2378	S0001_Mtb_EC	Protein PafC	Transcription
COG2378	S0001_Mtb_EC	Protein PafB	Transcription
COG2402	S0001_Mtb_EC	23S rRNA-specific endonuclease VapC20	General function prediction only
COG2402	S0001_Mtb_EC	Ribonuclease VapC26	General function prediction only
COG2409	S0001_Mtb_EC	Acyltrehalose exporter MmpL10	General function prediction only
COG2409	S0001_Mtb_EC	Trehalose monomycolate exporter MmpL3	General function prediction only
COG2409	S0001_Mtb_EC	Trehalose monomycolate exporter MmpL3	General function prediction only
COG2409	S0001_Mtb_EC	putative transport protein MmpL1	General function prediction only
COG2409	S0001_Mtb_EC	Siderophore exporter MmpL4	General function prediction only
COG2409	S0001_Mtb_EC	putative transport protein MmpL2	General function prediction only
COG2409	S0001_Mtb_EC	Sulfolipid-1 exporter MmpL8	General function prediction only
COG2409	S0001_Mtb_EC	Trehalose monomycolate exporter MmpL3	General function prediction only
COG2409	S0001_Mtb_EC	Heme uptake protein MmpL11	General function prediction only
COG2409	S0001_Mtb_EC	putative transport protein MmpL2	General function prediction only
COG2409	S0001_Mtb_EC	Sulfolipid-1 exporter MmpL8	General function prediction only
COG2409	S0001_Mtb_EC	Siderophore exporter MmpL5	General function prediction only
COG2409	S0001_Mtb_EC	Siderophore exporter MmpL5	General function prediction only
COG2442	S0001_Mtb_EC	Putative antitoxin VapB45	Function unknown
COG2442	S0001_Mtb_EC	Putative antitoxin VapB45	Function unknown
COG2452	S0001_Mtb_EC	putative protein	DNA replication recombination and repair
COG2452	S0001_Mtb_EC	putative protein	DNA replication recombination and repair
COG2452	S0001_Mtb_EC	putative protein	DNA replication recombination and repair
COG2452	S0001_Mtb_EC	putative protein	DNA replication recombination and repair
COG2452	S0001_Mtb_EC	putative protein	DNA replication recombination and repair
COG2452	S0001_Mtb_EC	putative protein	DNA replication recombination and repair
COG2508	S0001_Mtb_EC	putative protein	Signal transduction mechanisms / Secondary metabolites biosynthesis transport and catabolism
COG2513	S0001_Mtb_EC	putative protein	Carbohydrate transport and metabolism
COG2519	S0001_Mtb_EC	tRNA (adenine(58)-N(1))-methyltransferase TrmI	Translation ribosomal structure and biogenesis
COG2609	S0001_Mtb_EC	Pyruvate dehydrogenase E1 component	Energy production and conversion
COG2755	S0001_Mtb_EC	GDSL-like esterase	Amino acid transport and metabolism
COG2764	S0001_Mtb_EC	putative protein	Function unknown
COG2771	S0001_Mtb_EC	Putative HTH-type transcriptional regulator	Transcription
COG2771	S0001_Mtb_EC	Putative HTH-type transcriptional regulator	Transcription
COG2771	S0001_Mtb_EC	Putative HTH-type transcriptional regulator	Transcription
COG2812	S0001_Mtb_EC	DNA polymerase III subunit gamma/tau	DNA replication recombination and repair
COG2814	S0001_Mtb_EC	Chloramphenicol efflux pump	Carbohydrate transport and metabolism
COG2818	S0001_Mtb_EC	DNA-3-methyladenine glycosylase 1	DNA replication recombination and repair
COG2837	S0001_Mtb_EC	Dye-decolorizing peroxidase YfeX	Inorganic ion transport and metabolism
COG2843	S0001_Mtb_EC	putative polyglutamine synthesis accessory protein	Cell envelope biogenesis outer membrane
COG2844	S0001_Mtb_EC	Bifunctional uridylyltransferase/uridylyl-removing enzyme	Posttranslational modification protein turnover chaperones
COG2873	S0001_Mtb_EC	O-acetyl-L-homoserine sulfhydrylase	Amino acid transport and metabolism
COG2875	S0001_Mtb_EC	Precorrin-4 C(11)-methyltransferase	Coenzyme metabolism
COG2884	S0001_Mtb_EC	Cell division ATP-binding protein FtsE	Cell division and chromosome partitioning
COG2885	S0001_Mtb_EC	Peptidoglycan-binding protein ArfA	Cell envelope biogenesis outer membrane
COG2890	S0001_Mtb_EC	Release factor glutamine methyltransferase	Translation ribosomal structure and biogenesis
COG2896	S0001_Mtb_EC	GTP 3',8-cyclase 2	Coenzyme metabolism
COG2896	S0001_Mtb_EC	GTP 3',8-cyclase 1	Coenzyme metabolism
COG2896	S0001_Mtb_EC	GTP 3',8-cyclase 1	Coenzyme metabolism
COG2897	S0001_Mtb_EC	Putative thiosulfate sulfurtransferase	Inorganic ion transport and metabolism
COG2897	S0001_Mtb_EC	Putative thiosulfate sulfurtransferase SseA	Inorganic ion transport and metabolism
COG2897	S0001_Mtb_EC	Putative thiosulfate sulfurtransferase SseB	Inorganic ion transport and metabolism
COG2902	S0001_Mtb_EC	NAD-specific glutamate dehydrogenase	Amino acid transport and metabolism
COG2909	S0001_Mtb_EC	Serine/threonine-protein kinase PknK	Transcription
COG2937	S0001_Mtb_EC	Glycerol-3-phosphate acyltransferase	Lipid metabolism
COG2937	S0001_Mtb_EC	Putative acyltransferase plsB1	Lipid metabolism
COG3029	S0001_Mtb_EC	Fumarate reductase subunit C	Energy production and conversion
COG3039	S0001_Mtb_EC	IS5 family transposase ISMt1	DNA replication recombination and repair
COG3118	S0001_Mtb_EC	putative protein	Posttranslational modification protein turnover chaperones
COG3161	S0001_Mtb_EC	Chorismate pyruvate-lyase	Coenzyme metabolism / Amino acid transport and metabolism
COG3173	S0001_Mtb_EC	Putative aminoglycoside phosphotransferase	General function prediction only
COG3191	S0001_Mtb_EC	putative aminopeptidase	Amino acid transport and metabolism / Secondary metabolites biosynthesis transport and catabolism
COG3200	S0001_Mtb_EC	Phospho-2-dehydro-3-deoxyheptonate aldolase AroG	Amino acid transport and metabolism
COG3208	S0001_Mtb_EC	putative thioesterase TesA	Secondary metabolites biosynthesis transport and catabolism
COG3221	S0001_Mtb_EC	putative ABC transporter phosphite binding protein PhnD1	Inorganic ion transport and metabolism
COG3226	S0001_Mtb_EC	HTH-type transcriptional regulator RcdA	Function unknown
COG3239	S0001_Mtb_EC	NADPH-dependent stearoyl-CoA 9-desaturase	Lipid metabolism
COG3246	S0001_Mtb_EC	3-keto-5-aminohexanoate cleavage enzyme	Function unknown
COG3251	S0001_Mtb_EC	Protein MbtH	Function unknown
COG3253	S0001_Mtb_EC	putative protein	Function unknown
COG3260	S0001_Mtb_EC	Formate hydrogenlyase subunit 7	Energy production and conversion
COG3261	S0001_Mtb_EC	Hydrogenase-4 component G	Energy production and conversion
COG3268	S0001_Mtb_EC	Putative trans-acting enoyl reductase	Function unknown
COG3268	S0001_Mtb_EC	Trans-acting enoyl reductase	Function unknown
COG3280	S0001_Mtb_EC	Putative maltooligosyl trehalose synthase	Carbohydrate transport and metabolism
COG3288	S0001_Mtb_EC	NAD(P) transhydrogenase subunit alpha part 1	Energy production and conversion
COG3304	S0001_Mtb_EC	Inner membrane protein YccF	Function unknown
COG3305	S0001_Mtb_EC	putative protein	Function unknown
COG3315	S0001_Mtb_EC	Putative S-adenosyl-L-methionine-dependent methyltransferase	Secondary metabolites biosynthesis transport and catabolism
COG3315	S0001_Mtb_EC	Putative S-adenosyl-L-methionine-dependent methyltransferase	Secondary metabolites biosynthesis transport and catabolism
COG3315	S0001_Mtb_EC	Putative S-adenosyl-L-methionine-dependent methyltransferase	Secondary metabolites biosynthesis transport and catabolism
COG3315	S0001_Mtb_EC	Putative S-adenosyl-L-methionine-dependent methyltransferase	Secondary metabolites biosynthesis transport and catabolism
COG3315	S0001_Mtb_EC	Putative S-adenosyl-L-methionine-dependent methyltransferase	Secondary metabolites biosynthesis transport and catabolism
COG3315	S0001_Mtb_EC	Putative S-adenosyl-L-methionine-dependent methyltransferase	Secondary metabolites biosynthesis transport and catabolism
COG3315	S0001_Mtb_EC	Putative S-adenosyl-L-methionine-dependent methyltransferase	Secondary metabolites biosynthesis transport and catabolism
COG3315	S0001_Mtb_EC	Putative S-adenosyl-L-methionine-dependent methyltransferase	Secondary metabolites biosynthesis transport and catabolism
COG3320	S0001_Mtb_EC	Fatty acyl-CoA reductase	Secondary metabolites biosynthesis transport and catabolism
COG3321	S0001_Mtb_EC	Mycolipanoate synthase	Secondary metabolites biosynthesis transport and catabolism
COG3321	S0001_Mtb_EC	Mycocerosic acid synthase-like polyketide synthase	Secondary metabolites biosynthesis transport and catabolism
COG3321	S0001_Mtb_EC	Phthiocerol synthesis polyketide synthase type I PpsB	Secondary metabolites biosynthesis transport and catabolism
COG3321	S0001_Mtb_EC	Phthiocerol synthesis polyketide synthase type I PpsD	Secondary metabolites biosynthesis transport and catabolism
COG3321	S0001_Mtb_EC	Phthiocerol synthesis polyketide synthase type I PpsE	Secondary metabolites biosynthesis transport and catabolism
COG3321	S0001_Mtb_EC	6-deoxyerythronolide-B synthase EryA3, modules 5 and 6	Secondary metabolites biosynthesis transport and catabolism
COG3324	S0001_Mtb_EC	Putative glyoxylase CFP32	General function prediction only
COG3324	S0001_Mtb_EC	Putative glyoxylase CFP32	General function prediction only
COG3336	S0001_Mtb_EC	putative protein	Function unknown
COG3346	S0001_Mtb_EC	putative SURF1-like protein	Function unknown
COG3360	S0001_Mtb_EC	Calcium dodecin	Function unknown
COG3360	S0001_Mtb_EC	Dodecin	Function unknown
COG3376	S0001_Mtb_EC	Nickel transporter NixA	Inorganic ion transport and metabolism
COG3387	S0001_Mtb_EC	Trehalase	Carbohydrate transport and metabolism
COG3391	S0001_Mtb_EC	PE-PGRS family protein PE_PGRS18	Function unknown
COG3391	S0001_Mtb_EC	PE-PGRS family protein PE_PGRS17	Function unknown
COG3424	S0001_Mtb_EC	Alpha-pyrone synthesis polyketide synthase-like Pks18	Secondary metabolites biosynthesis transport and catabolism
COG3424	S0001_Mtb_EC	Alpha-pyrone synthesis polyketide synthase-like Pks11	Secondary metabolites biosynthesis transport and catabolism
COG3424	S0001_Mtb_EC	Polyketide synthase-like Pks10	Secondary metabolites biosynthesis transport and catabolism
COG3480	S0001_Mtb_EC	putative protein YlbL	Signal transduction mechanisms
COG3510	S0001_Mtb_EC	Rhamnosyl O-methyltransferase	Defense mechanisms
COG3511	S0001_Mtb_EC	Phospholipase C 1	Cell envelope biogenesis outer membrane
COG3511	S0001_Mtb_EC	Phospholipase C 2	Cell envelope biogenesis outer membrane
COG3511	S0001_Mtb_EC	Phospholipase C 3	Cell envelope biogenesis outer membrane
COG3511	S0001_Mtb_EC	Phospholipase C 1	Cell envelope biogenesis outer membrane
COG3559	S0001_Mtb_EC	Multidrug efflux system permease protein	Cell envelope biogenesis outer membrane
COG3572	S0001_Mtb_EC	Glutamate--cysteine ligase EgtA	Coenzyme metabolism
COG3573	S0001_Mtb_EC	KsdD-like steroid dehydrogenase	General function prediction only
COG3583	S0001_Mtb_EC	Resuscitation-promoting factor RpfB	Function unknown
COG3590	S0001_Mtb_EC	Neutral endopeptidase	Posttranslational modification protein turnover chaperones
COG3599	S0001_Mtb_EC	Cell wall synthesis protein Wag31	Cell division and chromosome partitioning
COG3599	S0001_Mtb_EC	putative protein	Cell division and chromosome partitioning
COG3609	S0001_Mtb_EC	Antitoxin ParD1	Transcription
COG3629	S0001_Mtb_EC	Transcriptional regulatory protein MoaR1	Signal transduction mechanisms
COG3631	S0001_Mtb_EC	putative protein	General function prediction only
COG3653	S0001_Mtb_EC	putative protein	Secondary metabolites biosynthesis transport and catabolism
COG3662	S0001_Mtb_EC	putative protein	Function unknown
COG3662	S0001_Mtb_EC	putative protein	Function unknown
COG3668	S0001_Mtb_EC	Toxin ParE1	General function prediction only
COG3670	S0001_Mtb_EC	Carotenoid cleavage oxygenase	Secondary metabolites biosynthesis transport and catabolism
COG3670	S0001_Mtb_EC	Carotenoid cleavage oxygenase	Secondary metabolites biosynthesis transport and catabolism
COG3682	S0001_Mtb_EC	Transcriptional regulator BlaI	Transcription
COG3695	S0001_Mtb_EC	DNA base-flipping protein	DNA replication recombination and repair
COG3707	S0001_Mtb_EC	putative transcriptional regulatory protein pdtaR	Signal transduction mechanisms
COG3714	S0001_Mtb_EC	putative membrane protein	Function unknown
COG3742	S0001_Mtb_EC	Ribonuclease VapC36	Function unknown
COG3742	S0001_Mtb_EC	Ribonuclease VapC42	Function unknown
COG3742	S0001_Mtb_EC	Ribonuclease VapC30	Function unknown
COG3742	S0001_Mtb_EC	Ribonuclease VapC30	Function unknown
COG3742	S0001_Mtb_EC	Ribonuclease VapC28	Function unknown
COG3744	S0001_Mtb_EC	Ribonuclease VapC22	Function unknown
COG3839	S0001_Mtb_EC	Diacetylchitobiose uptake system ATP-binding protein MsiK	Carbohydrate transport and metabolism
COG3839	S0001_Mtb_EC	Trehalose import ATP-binding protein SugC	Carbohydrate transport and metabolism
COG3839	S0001_Mtb_EC	Diacetylchitobiose uptake system ATP-binding protein MsiK	Carbohydrate transport and metabolism
COG3884	S0001_Mtb_EC	putative protein	Lipid metabolism
COG3884	S0001_Mtb_EC	putative protein	Lipid metabolism
COG3896	S0001_Mtb_EC	Putative O-phosphotransferase	Defense mechanisms
COG3920	S0001_Mtb_EC	putative sensor histidine kinase pdtaS	Signal transduction mechanisms
COG3961	S0001_Mtb_EC	Alpha-keto-acid decarboxylase	Carbohydrate transport and metabolism / Coenzyme metabolism / General function prediction only
COG4106	S0001_Mtb_EC	putative trans-aconitate 2-methyltransferase	General function prediction only
COG4113	S0001_Mtb_EC	Ribonuclease VapC9	General function prediction only
COG4113	S0001_Mtb_EC	Ribonuclease VapC3	General function prediction only
COG4113	S0001_Mtb_EC	Ribonuclease VapC9	General function prediction only
COG4113	S0001_Mtb_EC	Ribonuclease VapC3	General function prediction only
COG4115	S0001_Mtb_EC	Toxin RelK	Function unknown
COG4118	S0001_Mtb_EC	Antitoxin VapB46	Cell division and chromosome partitioning
COG4118	S0001_Mtb_EC	Putative antitoxin VapB49	Cell division and chromosome partitioning
COG4118	S0001_Mtb_EC	Antitoxin VapB22	Cell division and chromosome partitioning
COG4118	S0001_Mtb_EC	Putative antitoxin VapB5	Cell division and chromosome partitioning
COG4118	S0001_Mtb_EC	Antitoxin VapB4	Cell division and chromosome partitioning
COG4122	S0001_Mtb_EC	Putative O-methyltransferase	General function prediction only
COG4122	S0001_Mtb_EC	Catechol O-methyltransferase	General function prediction only
COG4129	S0001_Mtb_EC	putative protein	Function unknown
COG4166	S0001_Mtb_EC	Oligopeptide-binding protein OppA	Amino acid transport and metabolism
COG4178	S0001_Mtb_EC	Vitamin B12 transport ATP-binding protein BacA	General function prediction only
COG4208	S0001_Mtb_EC	Sulfate transport system permease protein CysW	Inorganic ion transport and metabolism
COG4208	S0001_Mtb_EC	Sulfate transport system permease protein CysW	Inorganic ion transport and metabolism
COG4221	S0001_Mtb_EC	putative oxidoreductase	General function prediction only
COG4279	S0001_Mtb_EC	putative protein	Function unknown
COG4301	S0001_Mtb_EC	Histidine N-alpha-methyltransferase	Function unknown
COG4307	S0001_Mtb_EC	putative protein	Function unknown
COG4308	S0001_Mtb_EC	Epoxide hydrolase EphG	Secondary metabolites biosynthesis transport and catabolism
COG4325	S0001_Mtb_EC	putative protein	Function unknown
COG4398	S0001_Mtb_EC	putative protein	Function unknown
COG4398	S0001_Mtb_EC	putative protein	Function unknown
COG4423	S0001_Mtb_EC	Putative antitoxin VapB36	Function unknown
COG4423	S0001_Mtb_EC	Antitoxin VapB30	Function unknown
COG4423	S0001_Mtb_EC	Antitoxin VapB30	Function unknown
COG4423	S0001_Mtb_EC	Antitoxin VapB28	Function unknown
COG4424	S0001_Mtb_EC	Trehalose 2-sulfotransferase	Function unknown
COG4461	S0001_Mtb_EC	Lipoprotein LprI	Function unknown
COG4552	S0001_Mtb_EC	N-acetyltransferase Eis	General function prediction only
COG4569	S0001_Mtb_EC	Acetaldehyde dehydrogenase	Secondary metabolites biosynthesis transport and catabolism
COG4581	S0001_Mtb_EC	putative helicase HelY	DNA replication recombination and repair
COG4585	S0001_Mtb_EC	putative sensor histidine kinase NarS	Signal transduction mechanisms
COG4638	S0001_Mtb_EC	Carnitine monooxygenase oxygenase subunit	Inorganic ion transport and metabolism / General function prediction only
COG4638	S0001_Mtb_EC	3-ketosteroid-9-alpha-monooxygenase, oxygenase component	Inorganic ion transport and metabolism / General function prediction only
COG4683	S0001_Mtb_EC	Putative toxin HigB2	Function unknown
COG4683	S0001_Mtb_EC	Putative toxin HigB2	Function unknown
COG4770	S0001_Mtb_EC	Acetyl-/propionyl-coenzyme A carboxylase alpha chain	Lipid metabolism
COG4770	S0001_Mtb_EC	Acetyl-/propionyl-coenzyme A carboxylase alpha chain	Lipid metabolism
COG4799	S0001_Mtb_EC	Methylmalonyl-CoA carboxyltransferase 12S subunit	Lipid metabolism
COG4799	S0001_Mtb_EC	putative propionyl-CoA carboxylase beta chain 5	Lipid metabolism
COG4799	S0001_Mtb_EC	putative propionyl-CoA carboxylase beta chain 6	Lipid metabolism
COG4799	S0001_Mtb_EC	putative propionyl-CoA carboxylase beta chain 5	Lipid metabolism
COG4799	S0001_Mtb_EC	putative propionyl-CoA carboxylase beta chain 5	Lipid metabolism
COG4842	S0001_Mtb_EC	ESAT-6-like protein EsxR	Function unknown
COG4842	S0001_Mtb_EC	ESAT-6-like protein EsxT	Function unknown
COG4842	S0001_Mtb_EC	ESAT-6-like protein EsxH	Function unknown
COG4842	S0001_Mtb_EC	6 kDa early secretory antigenic target	Function unknown
COG4842	S0001_Mtb_EC	ESAT-6-like protein EsxC	Function unknown
COG4867	S0001_Mtb_EC	putative protein	General function prediction only
COG4908	S0001_Mtb_EC	putative protein	General function prediction only
COG4948	S0001_Mtb_EC	o-succinylbenzoate synthase	Cell envelope biogenesis outer membrane / General function prediction only
COG4962	S0001_Mtb_EC	Putative conjugal transfer protein	Intracellular trafficking and secretion
COG4974	S0001_Mtb_EC	Tyrosine recombinase XerD	DNA replication recombination and repair
COG4988	S0001_Mtb_EC	ATP-binding/permease protein CydD	Energy production and conversion / Posttranslational modification protein turnover chaperones
COG4992	S0001_Mtb_EC	Ornithine aminotransferase	Amino acid transport and metabolism
COG4992	S0001_Mtb_EC	Acetylornithine aminotransferase	Amino acid transport and metabolism
COG5013	S0001_Mtb_EC	Nitrate reductase alpha subunit	Energy production and conversion
COG5285	S0001_Mtb_EC	putative protein	Secondary metabolites biosynthesis transport and catabolism
COG5285	S0001_Mtb_EC	putative protein	Secondary metabolites biosynthesis transport and catabolism
COG5297	S0001_Mtb_EC	Endoglucanase A	Carbohydrate transport and metabolism
COG5302	S0001_Mtb_EC	Antitoxin VapB3	General function prediction only
COG5383	S0001_Mtb_EC	putative protein	Function unknown
COG5416	S0001_Mtb_EC	putative membrane protein	Function unknown
COG5450	S0001_Mtb_EC	Antitoxin VapB15	Transcription
COG5450	S0001_Mtb_EC	Antitoxin VapB21	Transcription
COG5450	S0001_Mtb_EC	Antitoxin VapB11	Transcription
COG5450	S0001_Mtb_EC	putative proteinA	Transcription
COG5473	S0001_Mtb_EC	putative protein	Function unknown
COG5551	S0001_Mtb_EC	CRISPR-associated endoribonuclease Cas6	Function unknown
COG5651	S0001_Mtb_EC	putative PPE family protein PPE3	Cell motility and secretion
COG5651	S0001_Mtb_EC	PPE family protein PPE4	Cell motility and secretion
COG5651	S0001_Mtb_EC	PPE family protein PPE4	Cell motility and secretion
COG5651	S0001_Mtb_EC	putative PPE family protein PPE2	Cell motility and secretion
COG5654	S0001_Mtb_EC	putative protein	Function unknown
COG5660	S0001_Mtb_EC	putative protein	Function unknown
COG5662	S0001_Mtb_EC	Anti-sigma-L factor RslA	Transcription
COG0515	S0007_Mtb_EC	Serine/threonine-protein kinase PknL	General function prediction only / Signal transduction mechanisms / Transcription / DNA replication recombination and repair
COG2001	S0007_Mtb_EC	Transcriptional regulator MraZ	Function unknown
COG0275	S0007_Mtb_EC	Ribosomal RNA small subunit methyltransferase H	Cell envelope biogenesis outer membrane
COG0768	S0007_Mtb_EC	Penicillin-binding protein PbpB	Cell envelope biogenesis outer membrane
COG1842	S0007_Mtb_EC	35 kDa protein	Transcription / Signal transduction mechanisms
COG1246	S0007_Mtb_EC	Amino-acid acetyltransferase	Amino acid transport and metabolism
COG0243	S0007_Mtb_EC	Dimethyl sulfoxide/trimethylamine N-oxide reductase	Energy production and conversion
COG0363	S0007_Mtb_EC	6-phosphogluconolactonase	Carbohydrate transport and metabolism
COG0364	S0007_Mtb_EC	Glucose-6-phosphate 1-dehydrogenase 2	Carbohydrate transport and metabolism
COG0021	S0007_Mtb_EC	Transketolase	Carbohydrate transport and metabolism
COG2175	S0007_Mtb_EC	Putative dioxygenase	Secondary metabolites biosynthesis transport and catabolism
COG0318	S0007_Mtb_EC	Putative fatty-acid--CoA ligase FadD10	Lipid metabolism / Secondary metabolites biosynthesis transport and catabolism
COG3336	S0007_Mtb_EC	putative protein	Function unknown
COG2217	S0007_Mtb_EC	Cation-transporting P-type ATPase B	Inorganic ion transport and metabolism
COG0523	S0007_Mtb_EC	putative protein	General function prediction only
COG0474	S0007_Mtb_EC	putative cation-transporting ATPase I	Inorganic ion transport and metabolism
COG0279	S0007_Mtb_EC	Phosphoheptose isomerase	Carbohydrate transport and metabolism
COG1376	S0007_Mtb_EC	L,D-transpeptidase 1	Function unknown
COG0028	S0007_Mtb_EC	Oxalyl-CoA decarboxylase	Amino acid transport and metabolism
COG0318	S0007_Mtb_EC	putative sulfoacetate--CoA ligase	Lipid metabolism / Secondary metabolites biosynthesis transport and catabolism
COG0480	S0007_Mtb_EC	Elongation factor G-like protein	Translation ribosomal structure and biogenesis
COG0028	S0007_Mtb_EC	Putative acetolactate synthase large subunit IlvB2	Amino acid transport and metabolism
COG1209	S0007_Mtb_EC	Glucose-1-phosphate thymidylyltransferase	Cell envelope biogenesis outer membrane
COG2124	S0007_Mtb_EC	Putative cytochrome P450 135A1	Secondary metabolites biosynthesis transport and catabolism
COG1004	S0007_Mtb_EC	UDP-glucose 6-dehydrogenase	Cell envelope biogenesis outer membrane
COG0717	S0007_Mtb_EC	dCTP deaminase, dUMP-forming	Nucleotide transport and metabolism
COG2039	S0007_Mtb_EC	Pyrrolidone-carboxylate peptidase	Posttranslational modification protein turnover chaperones
COG0584	S0007_Mtb_EC	Glycerophosphodiester phosphodiesterase, cytoplasmic	Energy production and conversion
COG0778	S0007_Mtb_EC	5,6-dimethylbenzimidazole synthase	Energy production and conversion
COG1487	S0007_Mtb_EC	Ribonuclease VapC2	General function prediction only
COG4424	S0007_Mtb_EC	Trehalose 2-sulfotransferase	Function unknown
COG4106	S0007_Mtb_EC	putative trans-aconitate 2-methyltransferase	General function prediction only
COG1404	S0007_Mtb_EC	Mycosin-3	Posttranslational modification protein turnover chaperones
COG4842	S0007_Mtb_EC	ESAT-6-like protein EsxH	Function unknown
COG5651	S0007_Mtb_EC	PPE family protein PPE4	Cell motility and secretion
COG1674	S0007_Mtb_EC	ESX-3 secretion system protein EccC3	Cell division and chromosome partitioning
COG0464	S0007_Mtb_EC	ESX-3 secretion system protein EccA3	Posttranslational modification protein turnover chaperones
COG3315	S0007_Mtb_EC	Putative S-adenosyl-L-methionine-dependent methyltransferase	Secondary metabolites biosynthesis transport and catabolism
COG5651	S0007_Mtb_EC	putative PPE family protein PPE3	Cell motility and secretion
COG2897	S0007_Mtb_EC	Putative thiosulfate sulfurtransferase	Inorganic ion transport and metabolism
COG0584	S0007_Mtb_EC	putative glycerophosphodiester phosphodiesterase 1	Energy production and conversion
COG1528	S0007_Mtb_EC	Ferritin BfrB	Inorganic ion transport and metabolism
COG1316	S0007_Mtb_EC	putative cell wall biosynthesis protein LcpB	Transcription
COG0077	S0007_Mtb_EC	Prephenate dehydratase	Amino acid transport and metabolism
COG0406	S0007_Mtb_EC	Phosphoserine phosphatase 1	Carbohydrate transport and metabolism
COG0172	S0007_Mtb_EC	Serine--tRNA ligase	Translation ribosomal structure and biogenesis
COG2452	S0007_Mtb_EC	putative protein	DNA replication recombination and repair
COG0318	S0007_Mtb_EC	Long-chain-fatty-acid--CoA ligase FadD23	Lipid metabolism / Secondary metabolites biosynthesis transport and catabolism
COG1020	S0007_Mtb_EC	SL659 acyltransferase papA1	Secondary metabolites biosynthesis transport and catabolism
COG2409	S0007_Mtb_EC	Sulfolipid-1 exporter MmpL8	General function prediction only
COG1020	S0007_Mtb_EC	Trehalose-2-sulfate acyltransferase papA2	Secondary metabolites biosynthesis transport and catabolism
COG2220	S0007_Mtb_EC	Putative Rieske 2Fe-2S iron-sulfur protein	General function prediction only
COG0561	S0007_Mtb_EC	5-amino-6-(5-phospho-D-ribitylamino)uracil phosphatase YitU	General function prediction only
COG0562	S0007_Mtb_EC	UDP-galactopyranose mutase	Cell envelope biogenesis outer membrane
COG1216	S0007_Mtb_EC	Galactofuranosyltransferase GlfT2	General function prediction only
COG0671	S0007_Mtb_EC	Putative decaprenylphosphoryl-5-phosphoribose phosphatase	Lipid metabolism
COG0382	S0007_Mtb_EC	Decaprenyl-phosphate phosphoribosyltransferase	Coenzyme metabolism
COG0627	S0007_Mtb_EC	Diacylglycerol acyltransferase/mycolyltransferase Ag85A	General function prediction only
COG0627	S0007_Mtb_EC	MPT51/MPB51 antigen	General function prediction only
COG0318	S0007_Mtb_EC	Long-chain-fatty-acid--AMP ligase FadD32	Lipid metabolism / Secondary metabolites biosynthesis transport and catabolism
COG4799	S0007_Mtb_EC	putative propionyl-CoA carboxylase beta chain 5	Lipid metabolism
COG0192	S0007_Mtb_EC	S-adenosylmethionine synthase	Coenzyme metabolism
COG0452	S0007_Mtb_EC	Coenzyme A biosynthesis bifunctional protein CoaBC	Coenzyme metabolism
COG1758	S0007_Mtb_EC	DNA-directed RNA polymerase subunit omega	Transcription
COG0194	S0007_Mtb_EC	Guanylate kinase	Nucleotide transport and metabolism
COG0284	S0007_Mtb_EC	Orotidine 5'-phosphate decarboxylase	Nucleotide transport and metabolism
COG0458	S0007_Mtb_EC	Carbamoyl-phosphate synthase large chain	Amino acid transport and metabolism / Nucleotide transport and metabolism
COG0505	S0007_Mtb_EC	Carbamoyl-phosphate synthase small chain	Amino acid transport and metabolism / Nucleotide transport and metabolism
COG0044	S0007_Mtb_EC	Dihydroorotase	Nucleotide transport and metabolism
COG0540	S0007_Mtb_EC	Aspartate carbamoyltransferase	Nucleotide transport and metabolism
COG2065	S0007_Mtb_EC	Bifunctional protein PyrR	Nucleotide transport and metabolism
COG3424	S0007_Mtb_EC	Alpha-pyrone synthesis polyketide synthase-like Pks18	Secondary metabolites biosynthesis transport and catabolism
COG1680	S0007_Mtb_EC	putative protein	Defense mechanisms
COG2357	S0007_Mtb_EC	putative protein	Function unknown
COG1366	S0007_Mtb_EC	Anti-sigma-F factor antagonist RsfA	Signal transduction mechanisms
COG1366	S0007_Mtb_EC	putative protein	Signal transduction mechanisms
COG3315	S0007_Mtb_EC	Putative S-adenosyl-L-methionine-dependent methyltransferase	Secondary metabolites biosynthesis transport and catabolism
COG4683	S0007_Mtb_EC	Putative toxin HigB2	Function unknown
COG2442	S0007_Mtb_EC	Putative antitoxin VapB45	Function unknown
COG0261	S0007_Mtb_EC	50S ribosomal protein L21	Translation ribosomal structure and biogenesis
COG0211	S0007_Mtb_EC	50S ribosomal protein L27	Translation ribosomal structure and biogenesis
COG0536	S0007_Mtb_EC	GTPase Obg	General function prediction only
COG0263	S0007_Mtb_EC	Glutamate 5-kinase	Amino acid transport and metabolism
COG0171	S0007_Mtb_EC	Glutamine-dependent NAD(+) synthetase	Coenzyme metabolism
COG2128	S0007_Mtb_EC	Alkyl hydroperoxide reductase AhpD	Function unknown
COG0450	S0007_Mtb_EC	Alkyl hydroperoxide reductase C	Posttranslational modification protein turnover chaperones
COG0014	S0007_Mtb_EC	Gamma-glutamyl phosphate reductase	Amino acid transport and metabolism
COG3391	S0007_Mtb_EC	PE-PGRS family protein PE_PGRS17	Function unknown
COG1278	S0007_Mtb_EC	putative cold shock protein A	Transcription
COG0550	S0007_Mtb_EC	DNA topoisomerase 1	DNA replication recombination and repair
COG2184	S0007_Mtb_EC	putative protein adenylyltransferase Fic	Cell division and chromosome partitioning
COG1088	S0007_Mtb_EC	UDP-glucose 4-epimerase	Cell envelope biogenesis outer membrane
COG5285	S0007_Mtb_EC	putative protein	Secondary metabolites biosynthesis transport and catabolism
COG0221	S0007_Mtb_EC	Inorganic pyrophosphatase	Energy production and conversion
COG2027	S0007_Mtb_EC	Carboxypeptidase	Cell envelope biogenesis outer membrane
COG0037	S0007_Mtb_EC	tRNA(Ile)-lysidine synthase	Cell division and chromosome partitioning
COG0634	S0007_Mtb_EC	Hypoxanthine-guanine phosphoribosyltransferase	Nucleotide transport and metabolism
COG0482	S0007_Mtb_EC	tRNA-specific 2-thiouridylase MnmA	Translation ribosomal structure and biogenesis
COG1104	S0007_Mtb_EC	IscS-like cysteine desulfurase	Amino acid transport and metabolism
COG2025	S0007_Mtb_EC	Electron transfer flavoprotein subunit alpha	Energy production and conversion
COG2086	S0007_Mtb_EC	Electron transfer flavoprotein subunit beta	Energy production and conversion
COG1543	S0007_Mtb_EC	putative 1,4-alpha-glucan branching enzyme	Function unknown
COG0438	S0007_Mtb_EC	Glycogen synthase	Cell envelope biogenesis outer membrane
COG0110	S0007_Mtb_EC	Putative acetyltransferase	General function prediction only
COG1520	S0007_Mtb_EC	putative protein	Function unknown
COG1119	S0007_Mtb_EC	putative ABC transporter ATP-binding protein YlmA	Inorganic ion transport and metabolism
COG0560	S0007_Mtb_EC	Phosphoserine phosphatase SerB2	Amino acid transport and metabolism
COG0843	S0007_Mtb_EC	putative cytochrome c oxidase subunit 1	Energy production and conversion
COG0614	S0007_Mtb_EC	putative siderophore-binding lipoprotein YfiY	Inorganic ion transport and metabolism
COG1064	S0007_Mtb_EC	NADP-dependent alcohol dehydrogenase C	General function prediction only
COG0208	S0007_Mtb_EC	Ribonucleoside-diphosphate reductase subunit beta nrdF2	Nucleotide transport and metabolism
COG2072	S0007_Mtb_EC	Baeyer-Villiger monooxygenase	Inorganic ion transport and metabolism
COG0209	S0007_Mtb_EC	Ribonucleoside-diphosphate reductase subunit alpha	Nucleotide transport and metabolism
COG1780	S0007_Mtb_EC	Protein NrdI	Nucleotide transport and metabolism
COG0695	S0007_Mtb_EC	Glutaredoxin-like protein NrdH	Posttranslational modification protein turnover chaperones
COG0389	S0007_Mtb_EC	DNA polymerase IV 1	DNA replication recombination and repair
COG2124	S0007_Mtb_EC	Putative cytochrome P450 136	Secondary metabolites biosynthesis transport and catabolism
COG1793	S0007_Mtb_EC	DNA ligase B	DNA replication recombination and repair
COG1966	S0007_Mtb_EC	Peptide transporter CstA	Signal transduction mechanisms
COG2076	S0007_Mtb_EC	Multidrug resistance protein Mmr	Inorganic ion transport and metabolism
COG3226	S0007_Mtb_EC	HTH-type transcriptional regulator RcdA	Function unknown
COG0033	S0007_Mtb_EC	Phosphoglucomutase	Carbohydrate transport and metabolism
COG0239	S0007_Mtb_EC	Putative fluoride ion transporter CrcB 1	Cell division and chromosome partitioning
COG0239	S0007_Mtb_EC	Putative fluoride ion transporter CrcB	Cell division and chromosome partitioning
COG2141	S0007_Mtb_EC	putative protein	Energy production and conversion
COG2909	S0007_Mtb_EC	Serine/threonine-protein kinase PknK	Transcription
COG2072	S0007_Mtb_EC	Putative FAD-containing monooxygenase MymA	Inorganic ion transport and metabolism
COG0657	S0007_Mtb_EC	Putative acetyl-hydrolase LipR	Lipid metabolism
COG1062	S0007_Mtb_EC	Putative alcohol dehydrogenase D	Energy production and conversion
COG0318	S0007_Mtb_EC	Long-chain-fatty-acid--CoA ligase FadD13	Lipid metabolism / Secondary metabolites biosynthesis transport and catabolism
COG1733	S0007_Mtb_EC	putative HTH-type transcriptional regulator	Transcription
COG0691	S0007_Mtb_EC	SsrA-binding protein	Posttranslational modification protein turnover chaperones
COG2177	S0007_Mtb_EC	Cell division protein FtsX	Cell division and chromosome partitioning
COG2884	S0007_Mtb_EC	Cell division ATP-binding protein FtsE	Cell division and chromosome partitioning
COG0668	S0007_Mtb_EC	putative MscS family protein YkuT	Cell envelope biogenesis outer membrane
COG1186	S0007_Mtb_EC	Peptide chain release factor 2	Translation ribosomal structure and biogenesis
COG0493	S0007_Mtb_EC	NADPH-ferredoxin reductase FprA	Amino acid transport and metabolism / General function prediction only
COG2896	S0007_Mtb_EC	GTP 3',8-cyclase 1	Coenzyme metabolism
COG0315	S0007_Mtb_EC	Cyclic pyranopterin monophosphate synthase 1	Coenzyme metabolism
COG0454	S0007_Mtb_EC	putative N-acetyltransferase	Function unknown
COG3253	S0007_Mtb_EC	putative protein	Function unknown
COG1232	S0007_Mtb_EC	Protoporphyrinogen oxidase	Coenzyme metabolism
COG0407	S0007_Mtb_EC	Uroporphyrinogen decarboxylase	Coenzyme metabolism
COG1024	S0007_Mtb_EC	putative enoyl-CoA hydratase echA12	Lipid metabolism
COG0566	S0007_Mtb_EC	putative tRNA/rRNA methyltransferase	Translation ribosomal structure and biogenesis
COG0215	S0007_Mtb_EC	Cysteine--tRNA ligase	Translation ribosomal structure and biogenesis
COG0245	S0007_Mtb_EC	2-C-methyl-D-erythritol 2,4-cyclodiphosphate synthase	Lipid metabolism
COG1211	S0007_Mtb_EC	2-C-methyl-D-erythritol 4-phosphate cytidylyltransferase	Lipid metabolism
COG1329	S0007_Mtb_EC	RNA polymerase-binding transcription factor CarD	Transcription
COG1066	S0007_Mtb_EC	DNA repair protein RadA	Posttranslational modification protein turnover chaperones
COG1623	S0007_Mtb_EC	DNA integrity scanning protein DisA	General function prediction only
COG0288	S0007_Mtb_EC	Carbonic anhydrase 2	Inorganic ion transport and metabolism
COG1194	S0007_Mtb_EC	Adenine DNA glycosylase	DNA replication recombination and repair
COG1012	S0007_Mtb_EC	Succinate-semialdehyde dehydrogenase [NADP(+)] 1	Energy production and conversion
COG1472	S0007_Mtb_EC	Beta-hexosaminidase LpqI	Carbohydrate transport and metabolism
COG1848	S0007_Mtb_EC	Ribonuclease VapC24	General function prediction only
COG0183	S0007_Mtb_EC	3-ketoacyl-CoA thiolase FadI	Lipid metabolism
COG1960	S0007_Mtb_EC	Butyryl-CoA dehydrogenase	Lipid metabolism
COG0479	S0007_Mtb_EC	Fumarate reductase iron-sulfur subunit	Energy production and conversion
COG1053	S0007_Mtb_EC	Succinate dehydrogenase flavoprotein subunit	Energy production and conversion
COG1251	S0007_Mtb_EC	Nitrite reductase [NAD(P)H]	Energy production and conversion
COG2146	S0007_Mtb_EC	Nitrite reductase (NADH) small subunit	Inorganic ion transport and metabolism / General function prediction only
COG2087	S0007_Mtb_EC	Bifunctional adenosylcobalamin biosynthesis protein CobU	Coenzyme metabolism
COG1492	S0007_Mtb_EC	Cobyric acid synthase	Coenzyme metabolism
COG5651	S0007_Mtb_EC	putative PPE family protein PPE2	Cell motility and secretion
COG2223	S0007_Mtb_EC	Nitrate/nitrite transporter NarK	Inorganic ion transport and metabolism
COG1984	S0007_Mtb_EC	5-oxoprolinase subunit C	Amino acid transport and metabolism
COG2049	S0007_Mtb_EC	5-oxoprolinase subunit B	Amino acid transport and metabolism
COG2223	S0007_Mtb_EC	Nitrate/nitrite transporter NarK	Inorganic ion transport and metabolism
COG0318	S0007_Mtb_EC	Long-chain-fatty-acid--CoA ligase	Lipid metabolism / Secondary metabolites biosynthesis transport and catabolism
COG3662	S0007_Mtb_EC	putative protein	Function unknown
COG1404	S0007_Mtb_EC	Mycosin-5	Posttranslational modification protein turnover chaperones
COG0464	S0007_Mtb_EC	ESX-5 secretion system protein EccA5	Posttranslational modification protein turnover chaperones
COG1285	S0007_Mtb_EC	Protein MgtC	Function unknown
COG1053	S0007_Mtb_EC	Fumarate reductase flavoprotein subunit	Energy production and conversion
COG0332	S0007_Mtb_EC	3-oxoacyl-[acyl-carrier-protein] synthase 3	Lipid Metabolism
COG1575	S0007_Mtb_EC	1,4-dihydroxy-2-naphthoate octaprenyltransferase	Coenzyme metabolism
COG0005	S0007_Mtb_EC	S-methyl-5'-thioadenosine phosphorylase	Nucleotide transport and metabolism
COG0463	S0007_Mtb_EC	putative glycosyltransferase	Cell envelope biogenesis outer membrane
COG0318	S0007_Mtb_EC	putative 2-succinylbenzoate--CoA ligase	Lipid metabolism / Secondary metabolites biosynthesis transport and catabolism
COG3320	S0007_Mtb_EC	Fatty acyl-CoA reductase	Secondary metabolites biosynthesis transport and catabolism
COG0447	S0007_Mtb_EC	1,4-dihydroxy-2-naphthoyl-CoA synthase	Coenzyme metabolism
COG4113	S0007_Mtb_EC	Ribonuclease VapC3	General function prediction only
COG5302	S0007_Mtb_EC	Antitoxin VapB3	General function prediction only
COG0318	S0007_Mtb_EC	Long-chain-fatty-acid--CoA ligase	Lipid metabolism / Secondary metabolites biosynthesis transport and catabolism
COG4948	S0007_Mtb_EC	o-succinylbenzoate synthase	Cell envelope biogenesis outer membrane / General function prediction only
COG0596	S0007_Mtb_EC	Putative non-heme bromoperoxidase BpoC	General function prediction only
COG1165	S0007_Mtb_EC	2-succinyl-5-enolpyruvyl-6-hydroxy-3-cyclohexene-1-carboxylate synthase	Coenzyme metabolism
COG0438	S0007_Mtb_EC	GDP-mannose-dependent alpha-mannosyltransferase	Cell envelope biogenesis outer membrane
COG2226	S0007_Mtb_EC	Demethylmenaquinone methyltransferase	Coenzyme metabolism
COG0644	S0007_Mtb_EC	Menaquinone reductase	Energy production and conversion
COG0142	S0007_Mtb_EC	Heptaprenyl diphosphate synthase component 2	Coenzyme metabolism
COG0501	S0007_Mtb_EC	Protease HtpX	Posttranslational modification protein turnover chaperones
COG0240	S0007_Mtb_EC	putative glycerol-3-phosphate dehydrogenase 2 [NAD(P)+]	Energy production and conversion
COG2072	S0007_Mtb_EC	FAD-containing monooxygenase EthA	Inorganic ion transport and metabolism
COG2124	S0007_Mtb_EC	Putative cytochrome P450 135B1	Secondary metabolites biosynthesis transport and catabolism
COG0209	S0007_Mtb_EC	Vitamin B12-dependent ribonucleoside-diphosphate reductase	Nucleotide transport and metabolism
COG1926	S0007_Mtb_EC	Putative phosphoribosyl transferase	General function prediction only
COG1488	S0007_Mtb_EC	Nicotinate phosphoribosyltransferase pncB2	Coenzyme metabolism
COG2843	S0007_Mtb_EC	putative polyglutamine synthesis accessory protein	Cell envelope biogenesis outer membrane
COG0654	S0007_Mtb_EC	putative protein	Coenzyme metabolism / Energy production and conversion
COG3324	S0007_Mtb_EC	Putative glyoxylase CFP32	General function prediction only
COG0640	S0007_Mtb_EC	HTH-type transcriptional regulator KmtR	Transcription
COG0042	S0007_Mtb_EC	putative tRNA-dihydrouridine synthase	Translation ribosomal structure and biogenesis
COG0704	S0007_Mtb_EC	Phosphate-specific transport system accessory protein PhoU	Inorganic ion transport and metabolism
COG1117	S0007_Mtb_EC	Phosphate import ATP-binding protein PstB 1	Inorganic ion transport and metabolism
COG0456	S0007_Mtb_EC	Mycothiol acetyltransferase	General function prediction only
COG2173	S0007_Mtb_EC	D-alanyl-D-alanine dipeptidase	Cell envelope biogenesis outer membrane
COG1071	S0007_Mtb_EC	Acetoin:2,6-dichlorophenolindophenol oxidoreductase subunit alpha	Energy production and conversion
COG2197	S0007_Mtb_EC	putative transcriptional regulatory protein NarL	Signal transduction mechanisms / Transcription
COG4585	S0007_Mtb_EC	putative sensor histidine kinase NarS	Signal transduction mechanisms
COG2132	S0007_Mtb_EC	Multicopper oxidase MmcO	Secondary metabolites biosynthesis transport and catabolism
COG0031	S0007_Mtb_EC	S-sulfocysteine synthase	Amino acid transport and metabolism
COG3961	S0007_Mtb_EC	Alpha-keto-acid decarboxylase	Carbohydrate transport and metabolism / Coenzyme metabolism / General function prediction only
COG0436	S0007_Mtb_EC	putative N-succinyldiaminopimelate aminotransferase DapC	Amino acid transport and metabolism
COG0183	S0007_Mtb_EC	Putative acyltransferase	Lipid metabolism
COG1024	S0007_Mtb_EC	Fatty acid oxidation complex subunit alpha	Lipid metabolism
COG1674	S0007_Mtb_EC	ESX-5 secretion system protein EccC5	Cell division and chromosome partitioning
COG1640	S0007_Mtb_EC	4-alpha-glucanotransferase	Carbohydrate transport and metabolism
COG2124	S0007_Mtb_EC	Cytochrome P450 144	Secondary metabolites biosynthesis transport and catabolism
COG0277	S0007_Mtb_EC	L-gulono-1,4-lactone dehydrogenase	Energy production and conversion
COG1937	S0007_Mtb_EC	Copper-sensing transcriptional repressor CsoR	Function unknown
COG0109	S0007_Mtb_EC	Protoheme IX farnesyltransferase	Posttranslational modification protein turnover chaperones
COG0190	S0007_Mtb_EC	Bifunctional protein FolD protein	Coenzyme metabolism
COG2161	S0007_Mtb_EC	Antitoxin RelJ	Cell division and chromosome partitioning
COG4115	S0007_Mtb_EC	Toxin RelK	Function unknown
COG0446	S0007_Mtb_EC	Metal reductase	General function prediction only
COG0842	S0007_Mtb_EC	ABC transporter ATP-binding/permease protein	Defense mechanisms
COG1357	S0007_Mtb_EC	Pentapeptide repeat protein MfpA	Function unknown
COG2018	S0007_Mtb_EC	Serine protease inhibitor	General function prediction only
COG0219	S0007_Mtb_EC	tRNA (cytidine(34)-2'-O)-methyltransferase	Translation ribosomal structure and biogenesis
COG0587	S0007_Mtb_EC	Error-prone DNA polymerase	DNA replication recombination and repair
COG0637	S0007_Mtb_EC	Trehalose-phosphate phosphatase	General function prediction only
COG1024	S0007_Mtb_EC	Short-chain-enoyl-CoA hydratase	Lipid metabolism
COG0154	S0007_Mtb_EC	Putative amidase AmiD	Translation ribosomal structure and biogenesis
COG1011	S0007_Mtb_EC	Phosphatase	General function prediction only
COG1154	S0007_Mtb_EC	1-deoxy-D-xylulose-5-phosphate synthase	Coenzyme metabolism / Lipid metabolism
COG0761	S0007_Mtb_EC	4-hydroxy-3-methylbut-2-enyl diphosphate reductase 1	Lipid metabolism / Cell envelope biogenesis outer membrane
COG4118	S0007_Mtb_EC	Antitoxin VapB46	Cell division and chromosome partitioning
COG2265	S0007_Mtb_EC	23S rRNA (uracil-C(5))-methyltransferase RlmCD	Translation ribosomal structure and biogenesis
COG1131	S0007_Mtb_EC	Fluoroquinolones export ATP-binding protein	Defense mechanisms
COG1055	S0007_Mtb_EC	putative transporter	Inorganic ion transport and metabolism
COG1055	S0007_Mtb_EC	putative transporter	Inorganic ion transport and metabolism
COG1154	S0007_Mtb_EC	1-deoxy-D-xylulose-5-phosphate synthase	Coenzyme metabolism / Lipid metabolism
COG3391	S0007_Mtb_EC	PE-PGRS family protein PE_PGRS18	Function unknown
COG0423	S0007_Mtb_EC	Glycine--tRNA ligase	Translation ribosomal structure and biogenesis
COG0640	S0007_Mtb_EC	HTH-type transcriptional repressor SmtB	Transcription
COG0735	S0007_Mtb_EC	Zinc uptake regulation protein	Inorganic ion transport and metabolism
COG0020	S0007_Mtb_EC	Decaprenyl diphosphate synthase	Lipid metabolism
COG0154	S0007_Mtb_EC	Putative amidase AmiA2	Translation ribosomal structure and biogenesis
COG1159	S0007_Mtb_EC	GTPase Era	General function prediction only
COG0319	S0007_Mtb_EC	Endoribonuclease YbeY	General function prediction only
COG1702	S0007_Mtb_EC	PhoH-like protein	Signal transduction mechanisms
COG1385	S0007_Mtb_EC	Ribosomal RNA small subunit methyltransferase E	Function unknown
COG0484	S0007_Mtb_EC	Chaperone protein DnaJ 2	Posttranslational modification protein turnover chaperones
COG1420	S0007_Mtb_EC	Heat-inducible transcription repressor HrcA	Transcription
COG3251	S0007_Mtb_EC	Protein MbtH	Function unknown
COG1020	S0007_Mtb_EC	Dimodular nonribosomal peptide synthase	Secondary metabolites biosynthesis transport and catabolism
COG3321	S0007_Mtb_EC	6-deoxyerythronolide-B synthase EryA3, modules 5 and 6	Secondary metabolites biosynthesis transport and catabolism
COG1020	S0007_Mtb_EC	Phenyloxazoline synthase MbtB	Secondary metabolites biosynthesis transport and catabolism
COG1021	S0007_Mtb_EC	Salicyl-AMP ligase / salicyl-S-ArCP synthetase	Secondary metabolites biosynthesis transport and catabolism
COG0147	S0007_Mtb_EC	Salicylate synthase	Amino acid transport and metabolism / Coenzyme metabolism
COG0635	S0007_Mtb_EC	Heme chaperone HemW	Coenzyme metabolism
COG0155	S0007_Mtb_EC	Sulfite reductase [ferredoxin]	Inorganic ion transport and metabolism
COG0175	S0007_Mtb_EC	putative phosphoadenosine phosphosulfate reductase	Amino acid transport and metabolism / Coenzyme metabolism
COG2138	S0007_Mtb_EC	Sirohydrochlorin cobaltochelatase	Function unknown
COG0405	S0007_Mtb_EC	Glutathione hydrolase proenzyme	Amino acid transport and metabolism
COG0605	S0007_Mtb_EC	Superoxide dismutase [Fe]	Inorganic ion transport and metabolism
COG0684	S0007_Mtb_EC	Putative 4-hydroxy-4-methyl-2-oxoglutarate aldolase	Coenzyme metabolism
COG2072	S0007_Mtb_EC	FAD-containing monooxygenase EthA	Inorganic ion transport and metabolism
COG0493	S0007_Mtb_EC	Glutamate synthase [NADPH] small chain	Amino acid transport and metabolism / General function prediction only
COG0067	S0007_Mtb_EC	Glutamate synthase [NADPH] large chain	Coenzyme metabolism / Amino acid transport and metabolism
[truncated: 34,372 more rows]
