# Supplementary material for: Comparative genomics of drug-resistant strains of Mycobacterium tuberculosis in Ecuador
Source: BMC Genomics. 2022 Dec 21;23:844. doi: 10.1186/s12864-022-09042-1 (PMC9769008; doi:10.1186/s12864-022-09042-1)
Supplement: Supplementary file 3 — Additional file 3: Supplementary table 3. Distribution of Subsystems on 21 samples of Mycobacterium tuberculosis by Rastk. [file 12864_2022_9042_MOESM3_ESM.xlsx]

## Sheet: ST_3_Subsystems_Rastk
Supplementary table 3 - Distribution of Subsystems on 21 samples of Mycobacterium tuberculosis by Rastk
Sample	Category	Subcategory	Subsystem	Role
S0205_Mtb_Ec	Cofactors, Vitamins, Prosthetic Groups, Pigments	Biotin	Biotin biosynthesis	Long-chain-fatty-acid--CoA ligase (EC 6.2.1.3)
S0205_Mtb_Ec	Cofactors, Vitamins, Prosthetic Groups, Pigments	Biotin	Biotin biosynthesis	Biotin synthase (EC 2.8.1.6)
S0205_Mtb_Ec	Cofactors, Vitamins, Prosthetic Groups, Pigments	Biotin	Biotin biosynthesis	3-ketoacyl-CoA thiolase (EC 2.3.1.16)
S0205_Mtb_Ec	Cofactors, Vitamins, Prosthetic Groups, Pigments	Biotin	Biotin biosynthesis	Adenosylmethionine-8-amino-7-oxononanoate aminotransferase (EC 2.6.1.62)
S0205_Mtb_Ec	Cofactors, Vitamins, Prosthetic Groups, Pigments	Biotin	Biotin biosynthesis	8-amino-7-oxononanoate synthase (EC 2.3.1.47)
S0205_Mtb_Ec	Cofactors, Vitamins, Prosthetic Groups, Pigments	Biotin	Biotin biosynthesis Experimental	Biotin synthase (EC 2.8.1.6)
S0205_Mtb_Ec	Cofactors, Vitamins, Prosthetic Groups, Pigments	Biotin	Biotin biosynthesis Experimental	Competence protein F homolog, phosphoribosyltransferase domain
S0205_Mtb_Ec	Cofactors, Vitamins, Prosthetic Groups, Pigments	Biotin	Biotin biosynthesis Experimental	Adenosylmethionine-8-amino-7-oxononanoate aminotransferase (EC 2.6.1.62)
S0205_Mtb_Ec	Cofactors, Vitamins, Prosthetic Groups, Pigments	Biotin	Biotin biosynthesis Experimental	8-amino-7-oxononanoate synthase (EC 2.3.1.47)
S0205_Mtb_Ec	Cofactors, Vitamins, Prosthetic Groups, Pigments	Cofactors, Vitamins, Prosthetic Groups, Pigments - no subcategory	Thiamin biosynthesis	Glycine oxidase ThiO (EC 1.4.3.19)
S0205_Mtb_Ec	Cofactors, Vitamins, Prosthetic Groups, Pigments	Cofactors, Vitamins, Prosthetic Groups, Pigments - no subcategory	Thiamin biosynthesis	Thiamine-monophosphate kinase (EC 2.7.4.16)
S0205_Mtb_Ec	Cofactors, Vitamins, Prosthetic Groups, Pigments	Cofactors, Vitamins, Prosthetic Groups, Pigments - no subcategory	Thiamin biosynthesis	Thiamin-phosphate pyrophosphorylase (EC 2.5.1.3)
S0205_Mtb_Ec	Cofactors, Vitamins, Prosthetic Groups, Pigments	Cofactors, Vitamins, Prosthetic Groups, Pigments - no subcategory	Thiamin biosynthesis	Sulfur carrier protein ThiS
S0205_Mtb_Ec	Cofactors, Vitamins, Prosthetic Groups, Pigments	Cofactors, Vitamins, Prosthetic Groups, Pigments - no subcategory	Thiamin biosynthesis	1-deoxy-D-xylulose 5-phosphate synthase (EC 2.2.1.7)
S0205_Mtb_Ec	Cofactors, Vitamins, Prosthetic Groups, Pigments	Tetrapyrroles	Cobalamin synthesis	Cobalamin biosynthesis protein BluB
S0205_Mtb_Ec	Cofactors, Vitamins, Prosthetic Groups, Pigments	Tetrapyrroles	Cobalamin synthesis	L-threonine 3-O-phosphate decarboxylase (EC 4.1.1.81)
S0205_Mtb_Ec	Cofactors, Vitamins, Prosthetic Groups, Pigments	Tetrapyrroles	Cobalamin synthesis	Adenosylcobinamide-phosphate guanylyltransferase (EC 2.7.7.62)
S0205_Mtb_Ec	Cofactors, Vitamins, Prosthetic Groups, Pigments	Tetrapyrroles	Cobalamin synthesis	Cobyric acid synthase (EC 6.3.5.10)
S0205_Mtb_Ec	Cofactors, Vitamins, Prosthetic Groups, Pigments	Tetrapyrroles	Cobalamin synthesis	Nicotinate-nucleotide--dimethylbenzimidazole phosphoribosyltransferase (EC 2.4.2.21)
S0205_Mtb_Ec	Cofactors, Vitamins, Prosthetic Groups, Pigments	Tetrapyrroles	Cobalamin synthesis	Adenosylcobinamide-phosphate synthase (EC 6.3.1.10)
S0205_Mtb_Ec	Cofactors, Vitamins, Prosthetic Groups, Pigments	Tetrapyrroles	Cobalamin synthesis	Cob(I)alamin adenosyltransferase (EC 2.5.1.17)
S0205_Mtb_Ec	Cofactors, Vitamins, Prosthetic Groups, Pigments	Tetrapyrroles	Cobalamin synthesis	Cobalamin synthase (EC 2.7.8.26)
S0205_Mtb_Ec	Cofactors, Vitamins, Prosthetic Groups, Pigments	Tetrapyrroles	Cobalamin synthesis	Adenosylcobinamide kinase (EC 2.7.1.156)
S0205_Mtb_Ec	Cofactors, Vitamins, Prosthetic Groups, Pigments	Riboflavin, FMN, FAD	riboflavin to FAD	FMN adenylyltransferase (EC 2.7.7.2)
S0205_Mtb_Ec	Cofactors, Vitamins, Prosthetic Groups, Pigments	Riboflavin, FMN, FAD	riboflavin to FAD	Riboflavin synthase eubacterial/eukaryotic (EC 2.5.1.9)
S0205_Mtb_Ec	Cofactors, Vitamins, Prosthetic Groups, Pigments	Riboflavin, FMN, FAD	riboflavin to FAD	Riboflavin kinase (EC 2.7.1.26)
S0205_Mtb_Ec	Cofactors, Vitamins, Prosthetic Groups, Pigments	Riboflavin, FMN, FAD	riboflavin to FAD	3,4-dihydroxy-2-butanone 4-phosphate synthase (EC 4.1.99.12)
S0205_Mtb_Ec	Cofactors, Vitamins, Prosthetic Groups, Pigments	Riboflavin, FMN, FAD	Riboflavin, FMN and FAD metabolism	FMN adenylyltransferase (EC 2.7.7.2)
S0205_Mtb_Ec	Cofactors, Vitamins, Prosthetic Groups, Pigments	Riboflavin, FMN, FAD	Riboflavin, FMN and FAD metabolism	Riboflavin synthase eubacterial/eukaryotic (EC 2.5.1.9)
S0205_Mtb_Ec	Cofactors, Vitamins, Prosthetic Groups, Pigments	Riboflavin, FMN, FAD	Riboflavin, FMN and FAD metabolism	Diaminohydroxyphosphoribosylaminopyrimidine deaminase (EC 3.5.4.26)
S0205_Mtb_Ec	Cofactors, Vitamins, Prosthetic Groups, Pigments	Riboflavin, FMN, FAD	Riboflavin, FMN and FAD metabolism	6,7-dimethyl-8-ribityllumazine synthase (EC 2.5.1.78)
S0205_Mtb_Ec	Cofactors, Vitamins, Prosthetic Groups, Pigments	Riboflavin, FMN, FAD	Riboflavin, FMN and FAD metabolism	5-amino-6-(5-phosphoribosylamino)uracil reductase (EC 1.1.1.193)
S0205_Mtb_Ec	Cofactors, Vitamins, Prosthetic Groups, Pigments	Riboflavin, FMN, FAD	Riboflavin, FMN and FAD metabolism	Riboflavin kinase (EC 2.7.1.26)
S0205_Mtb_Ec	Cofactors, Vitamins, Prosthetic Groups, Pigments	Riboflavin, FMN, FAD	Riboflavin, FMN and FAD metabolism	GTP cyclohydrolase II (EC 3.5.4.25)
S0205_Mtb_Ec	Cofactors, Vitamins, Prosthetic Groups, Pigments	Riboflavin, FMN, FAD	Riboflavin, FMN and FAD metabolism	3,4-dihydroxy-2-butanone 4-phosphate synthase (EC 4.1.99.12)
S0205_Mtb_Ec	Cofactors, Vitamins, Prosthetic Groups, Pigments	Pyridoxine	Pyridoxin (Vitamin B6) Biosynthesis	D-3-phosphoglycerate dehydrogenase (EC 1.1.1.95)
S0205_Mtb_Ec	Cofactors, Vitamins, Prosthetic Groups, Pigments	Pyridoxine	Pyridoxin (Vitamin B6) Biosynthesis	Pyridoxamine 5'-phosphate oxidase (EC 1.4.3.5)
S0205_Mtb_Ec	Cofactors, Vitamins, Prosthetic Groups, Pigments	Pyridoxine	Pyridoxin (Vitamin B6) Biosynthesis	Phosphoserine aminotransferase (EC 2.6.1.52)
S0205_Mtb_Ec	Cofactors, Vitamins, Prosthetic Groups, Pigments	Pyridoxine	Pyridoxin (Vitamin B6) Biosynthesis	NAD-dependent glyceraldehyde-3-phosphate dehydrogenase (EC 1.2.1.12)
S0205_Mtb_Ec	Cofactors, Vitamins, Prosthetic Groups, Pigments	Pyridoxine	Pyridoxin (Vitamin B6) Biosynthesis	1-deoxy-D-xylulose 5-phosphate synthase (EC 2.2.1.7)
S0205_Mtb_Ec	Cofactors, Vitamins, Prosthetic Groups, Pigments	NAD and NADP	NAD and NADP cofactor biosynthesis global	Quinolinate synthetase (EC 2.5.1.72)
S0205_Mtb_Ec	Cofactors, Vitamins, Prosthetic Groups, Pigments	NAD and NADP	NAD and NADP cofactor biosynthesis global	Nudix-related transcriptional regulator NrtR
S0205_Mtb_Ec	Cofactors, Vitamins, Prosthetic Groups, Pigments	NAD and NADP	NAD and NADP cofactor biosynthesis global	Ribosylnicotinamide kinase (EC 2.7.1.22)
S0205_Mtb_Ec	Cofactors, Vitamins, Prosthetic Groups, Pigments	NAD and NADP	NAD and NADP cofactor biosynthesis global	Quinolinate phosphoribosyltransferase [decarboxylating] (EC 2.4.2.19)
S0205_Mtb_Ec	Cofactors, Vitamins, Prosthetic Groups, Pigments	NAD and NADP	NAD and NADP cofactor biosynthesis global	NAD kinase (EC 2.7.1.23)
S0205_Mtb_Ec	Cofactors, Vitamins, Prosthetic Groups, Pigments	NAD and NADP	NAD and NADP cofactor biosynthesis global	ADP-ribose pyrophosphatase (EC 3.6.1.13)
S0205_Mtb_Ec	Cofactors, Vitamins, Prosthetic Groups, Pigments	NAD and NADP	NAD and NADP cofactor biosynthesis global	NAD synthetase (EC 6.3.1.5)
S0205_Mtb_Ec	Cofactors, Vitamins, Prosthetic Groups, Pigments	NAD and NADP	NAD and NADP cofactor biosynthesis global	Glutamine amidotransferase chain of NAD synthetase
S0205_Mtb_Ec	Cofactors, Vitamins, Prosthetic Groups, Pigments	NAD and NADP	NAD and NADP cofactor biosynthesis global	L-aspartate oxidase (EC 1.4.3.16)
S0205_Mtb_Ec	Cofactors, Vitamins, Prosthetic Groups, Pigments	NAD and NADP	NAD and NADP cofactor biosynthesis global	Nicotinate-nucleotide adenylyltransferase (EC 2.7.7.18)
S0205_Mtb_Ec	Cofactors, Vitamins, Prosthetic Groups, Pigments	NAD and NADP	NAD and NADP cofactor biosynthesis global	Kynurenine formamidase, bacterial (EC 3.5.1.9)
S0205_Mtb_Ec	Cofactors, Vitamins, Prosthetic Groups, Pigments	NAD and NADP	NAD and NADP cofactor biosynthesis global	Nicotinamidase (EC 3.5.1.19)
S0205_Mtb_Ec	Cofactors, Vitamins, Prosthetic Groups, Pigments	NAD and NADP	NAD and NADP cofactor biosynthesis global	Nicotinamide-nucleotide adenylyltransferase, NadR family (EC 2.7.7.1)
S0205_Mtb_Ec	Cofactors, Vitamins, Prosthetic Groups, Pigments	Folate and pterines	Folate biosynthesis cluster	Ketopantoate reductase PanG (EC 1.1.1.169)
S0205_Mtb_Ec	Cofactors, Vitamins, Prosthetic Groups, Pigments	Folate and pterines	Folate biosynthesis cluster	Dihydropteroate synthase (EC 2.5.1.15)
S0205_Mtb_Ec	Cofactors, Vitamins, Prosthetic Groups, Pigments	Folate and pterines	Folate biosynthesis cluster	tRNA(Ile)-lysidine synthetase (EC 6.3.4.19)
S0205_Mtb_Ec	Cofactors, Vitamins, Prosthetic Groups, Pigments	Folate and pterines	Folate biosynthesis cluster	Hypoxanthine-guanine phosphoribosyltransferase (EC 2.4.2.8)
S0205_Mtb_Ec	Cofactors, Vitamins, Prosthetic Groups, Pigments	Folate and pterines	Folate biosynthesis cluster	FIG027937: secreted protein
S0205_Mtb_Ec	Cofactors, Vitamins, Prosthetic Groups, Pigments	Folate and pterines	Folate biosynthesis cluster	Aspartate 1-decarboxylase (EC 4.1.1.11)
S0205_Mtb_Ec	Cofactors, Vitamins, Prosthetic Groups, Pigments	Folate and pterines	Folate biosynthesis cluster	GTP cyclohydrolase I (EC 3.5.4.16) type 1
S0205_Mtb_Ec	Cofactors, Vitamins, Prosthetic Groups, Pigments	Folate and pterines	Folate biosynthesis cluster	transmembrane protein, distant homology with ydbS
S0205_Mtb_Ec	Cofactors, Vitamins, Prosthetic Groups, Pigments	Folate and pterines	Folate biosynthesis cluster	Pantoate--beta-alanine ligase (EC 6.3.2.1)
S0205_Mtb_Ec	Cofactors, Vitamins, Prosthetic Groups, Pigments	Folate and pterines	Folate biosynthesis cluster	2-amino-4-hydroxy-6-hydroxymethyldihydropteridine pyrophosphokinase (EC 2.7.6.3)
S0205_Mtb_Ec	Cofactors, Vitamins, Prosthetic Groups, Pigments	Folate and pterines	Folate biosynthesis cluster	Dihydroneopterin aldolase (EC 4.1.2.25)
S0205_Mtb_Ec	Cofactors, Vitamins, Prosthetic Groups, Pigments	Folate and pterines	Folate Biosynthesis	Aminodeoxychorismate lyase (EC 4.1.3.38)
S0205_Mtb_Ec	Cofactors, Vitamins, Prosthetic Groups, Pigments	Folate and pterines	Folate Biosynthesis	Folylpolyglutamate synthase (EC 6.3.2.17)
S0205_Mtb_Ec	Cofactors, Vitamins, Prosthetic Groups, Pigments	Folate and pterines	Folate Biosynthesis	Dihydropteroate synthase (EC 2.5.1.15)
S0205_Mtb_Ec	Cofactors, Vitamins, Prosthetic Groups, Pigments	Folate and pterines	Folate Biosynthesis	5-formyltetrahydrofolate cyclo-ligase (EC 6.3.3.2)
S0205_Mtb_Ec	Cofactors, Vitamins, Prosthetic Groups, Pigments	Folate and pterines	Folate Biosynthesis	Dihydrofolate reductase (EC 1.5.1.3)
S0205_Mtb_Ec	Cofactors, Vitamins, Prosthetic Groups, Pigments	Folate and pterines	Folate Biosynthesis	Dihydrofolate synthase (EC 6.3.2.12)
S0205_Mtb_Ec	Cofactors, Vitamins, Prosthetic Groups, Pigments	Folate and pterines	Folate Biosynthesis	GTP cyclohydrolase I (EC 3.5.4.16) type 1
S0205_Mtb_Ec	Cofactors, Vitamins, Prosthetic Groups, Pigments	Folate and pterines	Folate Biosynthesis	Para-aminobenzoate synthase, aminase component (EC 2.6.1.85)
S0205_Mtb_Ec	Cofactors, Vitamins, Prosthetic Groups, Pigments	Folate and pterines	Folate Biosynthesis	Thymidylate synthase (EC 2.1.1.45)
S0205_Mtb_Ec	Cofactors, Vitamins, Prosthetic Groups, Pigments	Folate and pterines	Folate Biosynthesis	2-amino-4-hydroxy-6-hydroxymethyldihydropteridine pyrophosphokinase (EC 2.7.6.3)
S0205_Mtb_Ec	Cofactors, Vitamins, Prosthetic Groups, Pigments	Folate and pterines	Folate Biosynthesis	Dihydroneopterin aldolase (EC 4.1.2.25)
S0205_Mtb_Ec	Cofactors, Vitamins, Prosthetic Groups, Pigments	Folate and pterines	Folate Biosynthesis	Para-aminobenzoate synthase, amidotransferase component (EC 2.6.1.85)
S0205_Mtb_Ec	Cofactors, Vitamins, Prosthetic Groups, Pigments	Folate and pterines	5-FCL-like protein	Alcohol dehydrogenase (EC 1.1.1.1)
S0205_Mtb_Ec	Cofactors, Vitamins, Prosthetic Groups, Pigments	Folate and pterines	5-FCL-like protein	Isocitrate dehydrogenase [NADP] (EC 1.1.1.42)
S0205_Mtb_Ec	Cofactors, Vitamins, Prosthetic Groups, Pigments	Folate and pterines	5-FCL-like protein	Formyltetrahydrofolate deformylase (EC 3.5.1.10)
S0205_Mtb_Ec	Cofactors, Vitamins, Prosthetic Groups, Pigments	Folate and pterines	5-FCL-like protein	Pyruvate dehydrogenase E1 component (EC 1.2.4.1)
S0205_Mtb_Ec	Cofactors, Vitamins, Prosthetic Groups, Pigments	Folate and pterines	5-FCL-like protein	5-formyltetrahydrofolate cyclo-ligase (EC 6.3.3.2)
S0205_Mtb_Ec	Cofactors, Vitamins, Prosthetic Groups, Pigments	Folate and pterines	5-FCL-like protein	Dihydrofolate reductase (EC 1.5.1.3)
S0205_Mtb_Ec	Cofactors, Vitamins, Prosthetic Groups, Pigments	Folate and pterines	5-FCL-like protein	Thiamine-monophosphate kinase (EC 2.7.4.16)
S0205_Mtb_Ec	Cofactors, Vitamins, Prosthetic Groups, Pigments	Folate and pterines	5-FCL-like protein	Serine hydroxymethyltransferase (EC 2.1.2.1)
S0205_Mtb_Ec	Cofactors, Vitamins, Prosthetic Groups, Pigments	Folate and pterines	5-FCL-like protein	Methylenetetrahydrofolate dehydrogenase (NADP+) (EC 1.5.1.5)
S0205_Mtb_Ec	Cofactors, Vitamins, Prosthetic Groups, Pigments	Folate and pterines	5-FCL-like protein	Phosphoribosylglycinamide formyltransferase (EC 2.1.2.2)
S0205_Mtb_Ec	Cofactors, Vitamins, Prosthetic Groups, Pigments	Folate and pterines	5-FCL-like protein	Phosphoribosylaminoimidazolecarboxamide formyltransferase (EC 2.1.2.3)
S0205_Mtb_Ec	Cofactors, Vitamins, Prosthetic Groups, Pigments	Folate and pterines	5-FCL-like protein	Thiamin-phosphate pyrophosphorylase (EC 2.5.1.3)
S0205_Mtb_Ec	Cofactors, Vitamins, Prosthetic Groups, Pigments	Folate and pterines	5-FCL-like protein	Dihydrolipoamide acetyltransferase component of pyruvate dehydrogenase complex (EC 2.3.1.12)
S0205_Mtb_Ec	Cofactors, Vitamins, Prosthetic Groups, Pigments	Folate and pterines	5-FCL-like protein	Dihydrolipoamide dehydrogenase (EC 1.8.1.4)
S0205_Mtb_Ec	Cofactors, Vitamins, Prosthetic Groups, Pigments	Folate and pterines	Pterin carbinolamine dehydratase	Pterin-4-alpha-carbinolamine dehydratase (EC 4.2.1.96)
S0205_Mtb_Ec	Cofactors, Vitamins, Prosthetic Groups, Pigments	Folate and pterines	Pterin carbinolamine dehydratase	Fumarylacetoacetate hydrolase family protein
S0205_Mtb_Ec	Cofactors, Vitamins, Prosthetic Groups, Pigments	Coenzyme F420	Coenzyme F420 synthesis	7,8-didemethyl-8-hydroxy-5-deazariboflavin synthase subunit 2
S0205_Mtb_Ec	Cofactors, Vitamins, Prosthetic Groups, Pigments	Coenzyme F420	Coenzyme F420 synthesis	7,8-didemethyl-8-hydroxy-5-deazariboflavin synthase subunit 1
S0205_Mtb_Ec	Cofactors, Vitamins, Prosthetic Groups, Pigments	Coenzyme A	Coenzyme A Biosynthesis cluster	Ketopantoate reductase PanG (EC 1.1.1.169)
S0205_Mtb_Ec	Cofactors, Vitamins, Prosthetic Groups, Pigments	Coenzyme A	Coenzyme A Biosynthesis cluster	3-methyl-2-oxobutanoate hydroxymethyltransferase (EC 2.1.2.11)
S0205_Mtb_Ec	Cofactors, Vitamins, Prosthetic Groups, Pigments	Coenzyme A	Coenzyme A Biosynthesis cluster	Pantoate--beta-alanine ligase (EC 6.3.2.1)
S0205_Mtb_Ec	Cofactors, Vitamins, Prosthetic Groups, Pigments	Coenzyme A	Coenzyme A Biosynthesis cluster	Pantothenate kinase type III, CoaX-like (EC 2.7.1.33)
S0205_Mtb_Ec	Cofactors, Vitamins, Prosthetic Groups, Pigments	Coenzyme A	Coenzyme A Biosynthesis cluster	Aspartate 1-decarboxylase (EC 4.1.1.11)
S0205_Mtb_Ec	Cofactors, Vitamins, Prosthetic Groups, Pigments	Coenzyme A	Coenzyme A Biosynthesis	Ketopantoate reductase PanG (EC 1.1.1.169)
S0205_Mtb_Ec	Cofactors, Vitamins, Prosthetic Groups, Pigments	Coenzyme A	Coenzyme A Biosynthesis	3-methyl-2-oxobutanoate hydroxymethyltransferase (EC 2.1.2.11)
S0205_Mtb_Ec	Cofactors, Vitamins, Prosthetic Groups, Pigments	Coenzyme A	Coenzyme A Biosynthesis	Pantothenate kinase (EC 2.7.1.33)
S0205_Mtb_Ec	Cofactors, Vitamins, Prosthetic Groups, Pigments	Coenzyme A	Coenzyme A Biosynthesis	Dephospho-CoA kinase (EC 2.7.1.24)
S0205_Mtb_Ec	Cofactors, Vitamins, Prosthetic Groups, Pigments	Coenzyme A	Coenzyme A Biosynthesis	Pantothenate kinase type III, CoaX-like (EC 2.7.1.33)
S0205_Mtb_Ec	Cofactors, Vitamins, Prosthetic Groups, Pigments	Coenzyme A	Coenzyme A Biosynthesis	Aspartate 1-decarboxylase (EC 4.1.1.11)
S0205_Mtb_Ec	Cofactors, Vitamins, Prosthetic Groups, Pigments	Coenzyme A	Coenzyme A Biosynthesis	2-dehydropantoate 2-reductase (EC 1.1.1.169)
S0205_Mtb_Ec	Cofactors, Vitamins, Prosthetic Groups, Pigments	Coenzyme A	Coenzyme A Biosynthesis	Phosphopantetheine adenylyltransferase (EC 2.7.7.3)
S0205_Mtb_Ec	Cofactors, Vitamins, Prosthetic Groups, Pigments	Coenzyme A	Coenzyme A Biosynthesis	Phosphopantothenoylcysteine synthetase (EC 6.3.2.5)
S0205_Mtb_Ec	Cofactors, Vitamins, Prosthetic Groups, Pigments	Coenzyme A	Coenzyme A Biosynthesis	Phosphopantothenoylcysteine decarboxylase (EC 4.1.1.36)
S0205_Mtb_Ec	Cofactors, Vitamins, Prosthetic Groups, Pigments	Coenzyme A	Coenzyme A Biosynthesis	Pantoate--beta-alanine ligase (EC 6.3.2.1)
S0205_Mtb_Ec	Cell Wall and Capsule	Capsular and extracellular polysacchrides	dTDP-rhamnose synthesis	dTDP-4-dehydrorhamnose reductase (EC 1.1.1.133)
S0205_Mtb_Ec	Cell Wall and Capsule	Capsular and extracellular polysacchrides	dTDP-rhamnose synthesis	dTDP-glucose 4,6-dehydratase (EC 4.2.1.46)
S0205_Mtb_Ec	Cell Wall and Capsule	Capsular and extracellular polysacchrides	dTDP-rhamnose synthesis	dTDP-4-dehydrorhamnose 3,5-epimerase (EC 5.1.3.13)
S0205_Mtb_Ec	Cell Wall and Capsule	Capsular and extracellular polysacchrides	dTDP-rhamnose synthesis	Glucose-1-phosphate thymidylyltransferase (EC 2.7.7.24)
S0205_Mtb_Ec	Cell Wall and Capsule	Capsular and extracellular polysacchrides	Rhamnose containing glycans	UDP-glucose 4-epimerase (EC 5.1.3.2)
S0205_Mtb_Ec	Cell Wall and Capsule	Capsular and extracellular polysacchrides	Rhamnose containing glycans	dTDP-4-dehydrorhamnose reductase (EC 1.1.1.133)
S0205_Mtb_Ec	Cell Wall and Capsule	Capsular and extracellular polysacchrides	Rhamnose containing glycans	dTDP-glucose 4,6-dehydratase (EC 4.2.1.46)
S0205_Mtb_Ec	Cell Wall and Capsule	Capsular and extracellular polysacchrides	Rhamnose containing glycans	dTDP-4-dehydrorhamnose 3,5-epimerase (EC 5.1.3.13)
S0205_Mtb_Ec	Cell Wall and Capsule	Capsular and extracellular polysacchrides	Rhamnose containing glycans	Glucose-1-phosphate thymidylyltransferase (EC 2.7.7.24)
S0205_Mtb_Ec	Cell Wall and Capsule	Capsular and extracellular polysacchrides	Lipid-linked oligosaccharide synthesis related cluster	Cytoplasmic membrane protein FsxA
S0205_Mtb_Ec	Cell Wall and Capsule	Capsular and extracellular polysacchrides	Lipid-linked oligosaccharide synthesis related cluster	Exoenzymes regulatory protein AepA in lipid-linked oligosaccharide synthesis cluster
S0205_Mtb_Ec	Cell Wall and Capsule	Capsular and extracellular polysacchrides	Lipid-linked oligosaccharide synthesis related cluster	Apolipoprotein N-acyltransferase (EC 2.3.1.-) in lipid-linked oligosaccharide synthesis cluster
S0205_Mtb_Ec	Cell Wall and Capsule	Capsular and extracellular polysacchrides	Lipid-linked oligosaccharide synthesis related cluster	FIG00820327: hypothetical protein
S0205_Mtb_Ec	Cell Wall and Capsule	Cell Wall and Capsule - no subcategory	Murein Hydrolases	N-acetylmuramoyl-L-alanine amidase (EC 3.5.1.28)
S0205_Mtb_Ec	Cell Wall and Capsule	Cell Wall and Capsule - no subcategory	Murein Hydrolases	D-alanyl-D-alanine carboxypeptidase (EC 3.4.16.4)
S0205_Mtb_Ec	Cell Wall and Capsule	Cell Wall and Capsule - no subcategory	UDP-N-acetylmuramate from Fructose-6-phosphate Biosynthesis	Glucosamine-1-phosphate N-acetyltransferase (EC 2.3.1.157)
S0205_Mtb_Ec	Cell Wall and Capsule	Cell Wall and Capsule - no subcategory	UDP-N-acetylmuramate from Fructose-6-phosphate Biosynthesis	UDP-N-acetylglucosamine 1-carboxyvinyltransferase (EC 2.5.1.7)
S0205_Mtb_Ec	Cell Wall and Capsule	Cell Wall and Capsule - no subcategory	UDP-N-acetylmuramate from Fructose-6-phosphate Biosynthesis	Phosphoglucosamine mutase (EC 5.4.2.10)
S0205_Mtb_Ec	Cell Wall and Capsule	Cell Wall and Capsule - no subcategory	UDP-N-acetylmuramate from Fructose-6-phosphate Biosynthesis	N-acetylglucosamine-1-phosphate uridyltransferase (EC 2.7.7.23)
S0205_Mtb_Ec	Cell Wall and Capsule	Cell Wall and Capsule - no subcategory	Recycling of Peptidoglycan Amino Acids	N-acetylmuramoyl-L-alanine amidase (EC 3.5.1.28)
S0205_Mtb_Ec	Virulence, Disease and Defense	Bacteriocins, ribosomally synthesized antibacterial peptides	Tolerance to colicin E2	Colicin E2 tolerance protein CbrC-like protein
S0205_Mtb_Ec	Virulence, Disease and Defense	Resistance to antibiotics and toxic compounds	Copper homeostasis	Multicopper oxidase
S0205_Mtb_Ec	Virulence, Disease and Defense	Resistance to antibiotics and toxic compounds	Copper homeostasis	Copper resistance protein CopD
S0205_Mtb_Ec	Virulence, Disease and Defense	Resistance to antibiotics and toxic compounds	Copper homeostasis	Copper-translocating P-type ATPase (EC 3.6.3.4)
S0205_Mtb_Ec	Virulence, Disease and Defense	Resistance to antibiotics and toxic compounds	Copper homeostasis	Copper resistance protein CopC
S0205_Mtb_Ec	Virulence, Disease and Defense	Resistance to antibiotics and toxic compounds	Cobalt-zinc-cadmium resistance	Cobalt-zinc-cadmium resistance protein
S0205_Mtb_Ec	Virulence, Disease and Defense	Resistance to antibiotics and toxic compounds	Cobalt-zinc-cadmium resistance	Transcriptional regulator, MerR family
S0205_Mtb_Ec	Virulence, Disease and Defense	Resistance to antibiotics and toxic compounds	Resistance to fluoroquinolones	DNA gyrase subunit B (EC 5.99.1.3)
S0205_Mtb_Ec	Virulence, Disease and Defense	Resistance to antibiotics and toxic compounds	Resistance to fluoroquinolones	DNA gyrase subunit A (EC 5.99.1.3)
S0205_Mtb_Ec	Virulence, Disease and Defense	Resistance to antibiotics and toxic compounds	Beta-lactamase	Metal-dependent hydrolases of the beta-lactamase superfamily III
S0205_Mtb_Ec	Virulence, Disease and Defense	Resistance to antibiotics and toxic compounds	Mercuric reductase	PF00070 family, FAD-dependent NAD(P)-disulphide oxidoreductase
S0205_Mtb_Ec	Virulence, Disease and Defense	Invasion and intracellular resistance	Mycobacterium virulence operon involved in protein synthesis (SSU ribosomal proteins)	SSU ribosomal protein S7p (S5e)
S0205_Mtb_Ec	Virulence, Disease and Defense	Invasion and intracellular resistance	Mycobacterium virulence operon involved in protein synthesis (SSU ribosomal proteins)	Translation elongation factor G
S0205_Mtb_Ec	Virulence, Disease and Defense	Invasion and intracellular resistance	Mycobacterium virulence operon involved in protein synthesis (SSU ribosomal proteins)	Translation elongation factor Tu
S0205_Mtb_Ec	Virulence, Disease and Defense	Invasion and intracellular resistance	Mycobacterium virulence operon involved in protein synthesis (SSU ribosomal proteins)	SSU ribosomal protein S12p (S23e)
S0205_Mtb_Ec	Virulence, Disease and Defense	Invasion and intracellular resistance	Mycobacterium virulence operon involved in protein synthesis (SSU ribosomal proteins)	FIG025093: Probable membrane protein
S0205_Mtb_Ec	Virulence, Disease and Defense	Invasion and intracellular resistance	Mycobacterium virulence operon involved in DNA transcription	DNA-directed RNA polymerase beta' subunit (EC 2.7.7.6)
S0205_Mtb_Ec	Virulence, Disease and Defense	Invasion and intracellular resistance	Mycobacterium virulence operon involved in DNA transcription	DNA-directed RNA polymerase beta subunit (EC 2.7.7.6)
S0205_Mtb_Ec	Virulence, Disease and Defense	Invasion and intracellular resistance	Mycobacterium virulence operon possibly involved in quinolinate biosynthesis	Quinolinate synthetase (EC 2.5.1.72)
S0205_Mtb_Ec	Virulence, Disease and Defense	Invasion and intracellular resistance	Mycobacterium virulence operon possibly involved in quinolinate biosynthesis	Quinolinate phosphoribosyltransferase [decarboxylating] (EC 2.4.2.19)
S0205_Mtb_Ec	Virulence, Disease and Defense	Invasion and intracellular resistance	Mycobacterium virulence operon possibly involved in quinolinate biosynthesis	L-aspartate oxidase (EC 1.4.3.16)
S0205_Mtb_Ec	Virulence, Disease and Defense	Invasion and intracellular resistance	Mycobacterium virulence operon with Esat6-like proteins	ESAT-6-like protein EsxL
S0205_Mtb_Ec	Virulence, Disease and Defense	Invasion and intracellular resistance	Mycobacterium virulence operon with Esat6-like proteins	ESAT-6-like protein EsxK
S0205_Mtb_Ec	Virulence, Disease and Defense	Invasion and intracellular resistance	Mycobacterium virulence operon with Esat6-like proteins	FIG041762: hypothetical protein
S0205_Mtb_Ec	Virulence, Disease and Defense	Invasion and intracellular resistance	Mycobacterium virulence operon involved in protein synthesis (LSU ribosomal proteins)	LSU ribosomal protein L35p
S0205_Mtb_Ec	Virulence, Disease and Defense	Invasion and intracellular resistance	Mycobacterium virulence operon involved in protein synthesis (LSU ribosomal proteins)	Translation initiation factor 3
S0205_Mtb_Ec	Virulence, Disease and Defense	Invasion and intracellular resistance	Mycobacterium virulence operon involved in protein synthesis (LSU ribosomal proteins)	LSU ribosomal protein L20p
S0205_Mtb_Ec	Virulence, Disease and Defense	Invasion and intracellular resistance	Mycobacterium virulence operon involved in an unknown function with Superoxide dismutase	Superoxide dismutase [Mn/Fe] (EC 1.15.1.1)
S0205_Mtb_Ec	Virulence, Disease and Defense	Invasion and intracellular resistance	Mycobacterium virulence operon involved in an unknown function with Superoxide dismutase	FIG037441: Conserved transmembrane protein
S0205_Mtb_Ec	Virulence, Disease and Defense	Invasion and intracellular resistance	Mycobacterium virulence operon involved in an unknown function with Superoxide dismutase	FIG017534: hypothetical protein
S0205_Mtb_Ec	Potassium metabolism	Potassium metabolism - no subcategory	Potassium homeostasis	Potassium-transporting ATPase A chain (EC 3.6.3.12) (TC 3.A.3.7.1)
S0205_Mtb_Ec	Potassium metabolism	Potassium metabolism - no subcategory	Potassium homeostasis	Potassium-transporting ATPase B chain (EC 3.6.3.12) (TC 3.A.3.7.1)
S0205_Mtb_Ec	Potassium metabolism	Potassium metabolism - no subcategory	Potassium homeostasis	Potassium efflux system KefA protein
S0205_Mtb_Ec	Potassium metabolism	Potassium metabolism - no subcategory	Potassium homeostasis	Large-conductance mechanosensitive channel
S0205_Mtb_Ec	Potassium metabolism	Potassium metabolism - no subcategory	Potassium homeostasis	Potassium channel protein
S0205_Mtb_Ec	Potassium metabolism	Potassium metabolism - no subcategory	Potassium homeostasis	Potassium-transporting ATPase C chain (EC 3.6.3.12) (TC 3.A.3.7.1)
S0205_Mtb_Ec	Miscellaneous	Plant-Prokaryote DOE project	Iron-sulfur cluster assembly	PaaD-like protein (DUF59) involved in Fe-S cluster assembly
S0205_Mtb_Ec	Miscellaneous	Plant-Prokaryote DOE project	Iron-sulfur cluster assembly	DUF1794
S0205_Mtb_Ec	Miscellaneous	Plant-Prokaryote DOE project	Iron-sulfur cluster assembly	Iron-sulfur cluster regulator SufR
S0205_Mtb_Ec	Miscellaneous	Plant-Prokaryote DOE project	Iron-sulfur cluster assembly	Putative iron-sulfur cluster assembly scaffold protein for SUF system, SufE2
S0205_Mtb_Ec	Miscellaneous	Plant-Prokaryote DOE project	Iron-sulfur cluster assembly	Iron-sulfur cluster assembly protein SufD
S0205_Mtb_Ec	Miscellaneous	Plant-Prokaryote DOE project	Iron-sulfur cluster assembly	Iron-sulfur cluster assembly ATPase protein SufC
S0205_Mtb_Ec	Miscellaneous	Plant-Prokaryote DOE project	Iron-sulfur cluster assembly	Cysteine desulfurase (EC 2.8.1.7)
S0205_Mtb_Ec	Miscellaneous	Plant-Prokaryote DOE project	Iron-sulfur cluster assembly	Iron-sulfur cluster assembly protein SufB
S0205_Mtb_Ec	Miscellaneous	Miscellaneous - no subcategory	Dioxygenases (EC 1.14.12.-)	Anthranilate dioxygenase reductase
S0205_Mtb_Ec	Miscellaneous	Miscellaneous - no subcategory	Muconate lactonizing enzyme family	O-succinylbenzoate synthase (EC 4.2.1.113)
S0205_Mtb_Ec	Miscellaneous	Miscellaneous - no subcategory	Archease	Archease
S0205_Mtb_Ec	Miscellaneous	Miscellaneous - no subcategory	DedA family of inner membrane proteins	DedA family protein paralog
S0205_Mtb_Ec	Miscellaneous	Miscellaneous - no subcategory	DedA family of inner membrane proteins	DedA protein
S0205_Mtb_Ec	Miscellaneous	Miscellaneous - no subcategory	Aromatic dioxygenase mess	Anthranilate dioxygenase reductase
S0205_Mtb_Ec	Miscellaneous	Miscellaneous - no subcategory	Aromatic dioxygenase mess	Cysteine dioxygenase (EC 1.13.11.20)
S0205_Mtb_Ec	Miscellaneous	Miscellaneous - no subcategory	Bacillus subtilis scratch - gjo	Ku domain protein
S0205_Mtb_Ec	Miscellaneous	Miscellaneous - no subcategory	Bacillus subtilis scratch - gjo	ATP-dependent DNA ligase (EC 6.5.1.1) clustered with Ku protein, LigD
S0205_Mtb_Ec	Miscellaneous	Miscellaneous - no subcategory	Broadly distributed proteins not in subsystems	YpfJ protein, zinc metalloprotease superfamily
S0205_Mtb_Ec	Miscellaneous	Miscellaneous - no subcategory	Broadly distributed proteins not in subsystems	FIG002473: Protein YcaR in KDO2-Lipid A biosynthesis cluster
S0205_Mtb_Ec	Miscellaneous	Miscellaneous - no subcategory	Dioxygenases (EC 1.13.11.-)	Cysteine dioxygenase (EC 1.13.11.20)
S0205_Mtb_Ec	Phages, Prophages, Transposable elements, Plasmids	Phages, Prophages	Phage capsid proteins	Phage major capsid protein
S0205_Mtb_Ec	Phages, Prophages, Transposable elements, Plasmids	Phages, Prophages	Phage lysis modules	Phage endolysin
S0205_Mtb_Ec	Membrane Transport	ABC transporters	AttEFGH ABC Transport System	AttG component of AttEFGH ABC transport system
S0205_Mtb_Ec	Membrane Transport	ABC transporters	AttEFGH ABC Transport System	AttH component of AttEFGH ABC transport system
S0205_Mtb_Ec	Membrane Transport	ABC transporters	AttEFGH ABC Transport System	AttF component of AttEFGH ABC transport system
S0205_Mtb_Ec	Membrane Transport	ABC transporters	AttEFGH ABC Transport System	AttE component of AttEFGH ABC transport system
S0205_Mtb_Ec	Membrane Transport	Protein translocation across cytoplasmic membrane	Twin-arginine translocation system	Twin-arginine translocation protein TatC
S0205_Mtb_Ec	Membrane Transport	Protein translocation across cytoplasmic membrane	Twin-arginine translocation system	Twin-arginine translocation protein TatA
S0205_Mtb_Ec	Membrane Transport	Protein translocation across cytoplasmic membrane	Twin-arginine translocation system	Twin-arginine translocation protein TatB
S0205_Mtb_Ec	Membrane Transport	Cation transporters	Copper uptake system CopCD	Copper resistance protein CopD
S0205_Mtb_Ec	Membrane Transport	Cation transporters	Copper uptake system CopCD	Copper resistance protein CopC
S0205_Mtb_Ec	Membrane Transport	Cation transporters	Magnesium transport	Magnesium and cobalt transport protein CorA
S0205_Mtb_Ec	Membrane Transport	Cation transporters	Magnesium transport	Magnesium and cobalt efflux protein CorC
S0205_Mtb_Ec	Membrane Transport	Cation transporters	Transport of Nickel and Cobalt	HoxN/HupN/NixA family nickel/cobalt transporter
S0205_Mtb_Ec	Membrane Transport	Cation transporters	Copper Transport System	Copper resistance protein CopD
S0205_Mtb_Ec	Membrane Transport	Cation transporters	Copper Transport System	Copper-translocating P-type ATPase (EC 3.6.3.4)
S0205_Mtb_Ec	Membrane Transport	Cation transporters	Copper Transport System	Copper resistance protein CopC
S0205_Mtb_Ec	Membrane Transport	Cation transporters	Copper Transport System	Repressor CsoR of the copZA operon
S0205_Mtb_Ec	Membrane Transport	Membrane Transport - no subcategory	ECF class transporters	Candidate substrate-specific domain of ECF transporters in Mycobacteria
S0205_Mtb_Ec	Membrane Transport	Membrane Transport - no subcategory	ECF class transporters	Transmembrane component of energizing module of ECF transporters in Mycobacteria
S0205_Mtb_Ec	Membrane Transport	Membrane Transport - no subcategory	ECF class transporters	Duplicated ATPase component of energizing module of predicted ECF transporter in Mycobacteria
S0205_Mtb_Ec	Iron acquisition and metabolism	Iron acquisition and metabolism - no subcategory	Encapsulating protein for DyP-type peroxidase and ferritin-like protein oligomers	Predicted dye-decolorizing peroxidase (DyP), encapsulated subgroup
S0205_Mtb_Ec	Iron acquisition and metabolism	Iron acquisition and metabolism - no subcategory	Encapsulating protein for DyP-type peroxidase and ferritin-like protein oligomers	Encapsulating protein for a DyP-type peroxidase or ferritin-like protein oligomers
S0205_Mtb_Ec	RNA Metabolism	RNA processing and modification	tRNA splicing	RNA-2',3'-PO4:RNA-5'-OH ligase
S0205_Mtb_Ec	RNA Metabolism	RNA processing and modification	tRNA splicing	RNA 3'-terminal phosphate cyclase (EC 6.5.1.4)
S0205_Mtb_Ec	RNA Metabolism	RNA processing and modification	Ribonucleases in Bacillus	Ribonuclease HII (EC 3.1.26.4)
S0205_Mtb_Ec	RNA Metabolism	RNA processing and modification	Ribonucleases in Bacillus	Ribonuclease J2 (endoribonuclease in RNA processing)
S0205_Mtb_Ec	RNA Metabolism	RNA processing and modification	tRNA modification Bacteria	FIG137478: Hypothetical protein
S0205_Mtb_Ec	RNA Metabolism	RNA processing and modification	tRNA modification Bacteria	GTP cyclohydrolase I (EC 3.5.4.16) type 1
S0205_Mtb_Ec	RNA Metabolism	RNA processing and modification	tRNA modification Bacteria	tRNA uridine 5-carboxymethylaminomethyl modification enzyme GidA
S0205_Mtb_Ec	RNA Metabolism	RNA processing and modification	tRNA modification Bacteria	Cytidine deaminase (EC 3.5.4.5)
S0205_Mtb_Ec	RNA Metabolism	RNA processing and modification	tRNA modification Bacteria	Cysteine desulfurase (EC 2.8.1.7)
S0205_Mtb_Ec	RNA Metabolism	RNA processing and modification	tRNA modification Bacteria	tRNA dimethylallyltransferase (EC 2.5.1.75)
S0205_Mtb_Ec	RNA Metabolism	RNA processing and modification	tRNA modification Bacteria	Iron-sulfur cluster assembly protein SufB
S0205_Mtb_Ec	RNA Metabolism	RNA processing and modification	tRNA modification Bacteria	tRNA(Ile)-lysidine synthetase (EC 6.3.4.19)
S0205_Mtb_Ec	RNA Metabolism	RNA processing and modification	tRNA modification Bacteria	Iron-sulfur cluster assembly protein SufD
S0205_Mtb_Ec	RNA Metabolism	RNA processing and modification	tRNA modification Bacteria	Iron-sulfur cluster assembly ATPase protein SufC
S0205_Mtb_Ec	RNA Metabolism	RNA processing and modification	Ribonuclease H	Ribonuclease HII (EC 3.1.26.4)
S0205_Mtb_Ec	RNA Metabolism	RNA processing and modification	Ribonuclease H	Protein often found in Actinomycetes clustered with signal peptidase and/or RNaseHII
S0205_Mtb_Ec	RNA Metabolism	RNA processing and modification	RNA 3'-terminal phosphate cyclase	RNA-2',3'-PO4:RNA-5'-OH ligase
S0205_Mtb_Ec	RNA Metabolism	RNA processing and modification	RNA 3'-terminal phosphate cyclase	RNA 3'-terminal phosphate cyclase (EC 6.5.1.4)
S0205_Mtb_Ec	RNA Metabolism	RNA processing and modification	RNA processing and degradation, bacterial	Ribonuclease III (EC 3.1.26.3)
S0205_Mtb_Ec	RNA Metabolism	RNA processing and modification	RNA processing and degradation, bacterial	Ribonuclease E inhibitor RraA
S0205_Mtb_Ec	RNA Metabolism	RNA processing and modification	RNA processing and degradation, bacterial	Ribonuclease E (EC 3.1.26.12)
S0205_Mtb_Ec	RNA Metabolism	RNA processing and modification	RNA processing and degradation, bacterial	3'-to-5' oligoribonuclease (orn)
S0205_Mtb_Ec	RNA Metabolism	RNA processing and modification	RNA methylation	tRNA (cytidine(34)-2'-O)-methyltransferase (EC 2.1.1.207)
S0205_Mtb_Ec	RNA Metabolism	RNA processing and modification	RNA methylation	16S rRNA (cytosine(967)-C(5))-methyltransferase (EC 2.1.1.176)
S0205_Mtb_Ec	RNA Metabolism	RNA processing and modification	RNA methylation	SSU rRNA (adenine(1518)-N(6)/adenine(1519)-N(6))-dimethyltransferase (EC 2.1.1.182)
S0205_Mtb_Ec	RNA Metabolism	RNA processing and modification	RNA methylation	16S rRNA (guanine(966)-N(2))-methyltransferase (EC 2.1.1.171)
S0205_Mtb_Ec	RNA Metabolism	Transcription	Transcription initiation, bacterial sigma factors	RNA polymerase sigma factor RpoD
S0205_Mtb_Ec	RNA Metabolism	Transcription	Transcription initiation, bacterial sigma factors	RNA polymerase sigma-70 factor
S0205_Mtb_Ec	RNA Metabolism	Transcription	Transcription initiation, bacterial sigma factors	RNA polymerase sigma factor RpoE
S0205_Mtb_Ec	RNA Metabolism	Transcription	Transcription initiation, bacterial sigma factors	RNA polymerase sigma factor SigB
S0205_Mtb_Ec	RNA Metabolism	Transcription	RNA polymerase bacterial	DNA-directed RNA polymerase alpha subunit (EC 2.7.7.6)
S0205_Mtb_Ec	RNA Metabolism	Transcription	RNA polymerase bacterial	DNA-directed RNA polymerase beta' subunit (EC 2.7.7.6)
S0205_Mtb_Ec	RNA Metabolism	Transcription	RNA polymerase bacterial	DNA-directed RNA polymerase omega subunit (EC 2.7.7.6)
S0205_Mtb_Ec	RNA Metabolism	Transcription	RNA polymerase bacterial	DNA-directed RNA polymerase beta subunit (EC 2.7.7.6)
S0205_Mtb_Ec	RNA Metabolism	Transcription	Transcription factors bacterial	Transcription termination protein NusB
S0205_Mtb_Ec	RNA Metabolism	Transcription	Transcription factors bacterial	Transcription elongation factor GreA
S0205_Mtb_Ec	RNA Metabolism	Transcription	Transcription factors bacterial	Transcription termination factor Rho
S0205_Mtb_Ec	RNA Metabolism	Transcription	Transcription factors bacterial	Transcription antitermination protein NusG
S0205_Mtb_Ec	RNA Metabolism	Transcription	Transcription factors bacterial	COG2740: Predicted nucleic-acid-binding protein implicated in transcription termination
S0205_Mtb_Ec	RNA Metabolism	Transcription	Transcription factors bacterial	Transcription-repair coupling factor
S0205_Mtb_Ec	RNA Metabolism	Transcription	Transcription factors bacterial	Transcription termination protein NusA
S0205_Mtb_Ec	RNA Metabolism	Transcription	Rrf2 family transcriptional regulators	Predicted transcriptional regulator of sulfate adenylyltransferase, Rrf2 family
S0205_Mtb_Ec	RNA Metabolism	RNA Metabolism - no subcategory	Group II intron-associated genes	Retron-type RNA-directed DNA polymerase (EC 2.7.7.49)
S0205_Mtb_Ec	Nucleosides and Nucleotides	Pyrimidines	pyrimidine conversions	Nucleoside diphosphate kinase (EC 2.7.4.6)
S0205_Mtb_Ec	Nucleosides and Nucleotides	Pyrimidines	pyrimidine conversions	Thymidylate kinase (EC 2.7.4.9)
S0205_Mtb_Ec	Nucleosides and Nucleotides	Pyrimidines	pyrimidine conversions	Deoxycytidine triphosphate deaminase (EC 3.5.4.30) (dUMP-forming)
S0205_Mtb_Ec	Nucleosides and Nucleotides	Pyrimidines	pyrimidine conversions	Thioredoxin reductase (EC 1.8.1.9)
S0205_Mtb_Ec	Nucleosides and Nucleotides	Pyrimidines	pyrimidine conversions	Pyrimidine-nucleoside phosphorylase (EC 2.4.2.2)
S0205_Mtb_Ec	Nucleosides and Nucleotides	Pyrimidines	pyrimidine conversions	Cytidylate kinase (EC 2.7.4.25)
S0205_Mtb_Ec	Nucleosides and Nucleotides	Pyrimidines	pyrimidine conversions	Bis(5'-nucleosyl)-tetraphosphatase (asymmetrical) (EC 3.6.1.17)
S0205_Mtb_Ec	Nucleosides and Nucleotides	Pyrimidines	pyrimidine conversions	Purine nucleoside phosphorylase (EC 2.4.2.1)
S0205_Mtb_Ec	Nucleosides and Nucleotides	Pyrimidines	pyrimidine conversions	Thymidylate synthase (EC 2.1.1.45)
S0205_Mtb_Ec	Nucleosides and Nucleotides	Pyrimidines	pyrimidine conversions	Cytidine deaminase (EC 3.5.4.5)
S0205_Mtb_Ec	Nucleosides and Nucleotides	Pyrimidines	pyrimidine conversions	Uracil phosphoribosyltransferase (EC 2.4.2.9)
S0205_Mtb_Ec	Nucleosides and Nucleotides	Pyrimidines	pyrimidine conversions	CTP synthase (EC 6.3.4.2)
S0205_Mtb_Ec	Nucleosides and Nucleotides	Purines	De Novo Purine Biosynthesis	Phosphoribosylamine--glycine ligase (EC 6.3.4.13)
S0205_Mtb_Ec	Nucleosides and Nucleotides	Purines	De Novo Purine Biosynthesis	IMP cyclohydrolase (EC 3.5.4.10)
S0205_Mtb_Ec	Nucleosides and Nucleotides	Purines	De Novo Purine Biosynthesis	Amidophosphoribosyltransferase (EC 2.4.2.14)
S0205_Mtb_Ec	Nucleosides and Nucleotides	Purines	De Novo Purine Biosynthesis	Ribose-phosphate pyrophosphokinase (EC 2.7.6.1)
S0205_Mtb_Ec	Nucleosides and Nucleotides	Purines	De Novo Purine Biosynthesis	Phosphoribosylaminoimidazole-succinocarboxamide synthase (EC 6.3.2.6)
S0205_Mtb_Ec	Nucleosides and Nucleotides	Purines	De Novo Purine Biosynthesis	Phosphoribosylglycinamide formyltransferase (EC 2.1.2.2)
S0205_Mtb_Ec	Nucleosides and Nucleotides	Purines	De Novo Purine Biosynthesis	Adenylosuccinate lyase (EC 4.3.2.2)
S0205_Mtb_Ec	Nucleosides and Nucleotides	Purines	De Novo Purine Biosynthesis	Phosphoribosylformylglycinamidine cyclo-ligase (EC 6.3.3.1)
S0205_Mtb_Ec	Nucleosides and Nucleotides	Purines	De Novo Purine Biosynthesis	Phosphoribosylaminoimidazolecarboxamide formyltransferase (EC 2.1.2.3)
S0205_Mtb_Ec	Nucleosides and Nucleotides	Purines	De Novo Purine Biosynthesis	Phosphoribosylformylglycinamidine synthase, PurS subunit (EC 6.3.5.3)
S0205_Mtb_Ec	Nucleosides and Nucleotides	Purines	De Novo Purine Biosynthesis	Phosphoribosylformylglycinamidine synthase, synthetase subunit (EC 6.3.5.3)
S0205_Mtb_Ec	Nucleosides and Nucleotides	Purines	De Novo Purine Biosynthesis	Phosphoribosylformylglycinamidine synthase, glutamine amidotransferase subunit (EC 6.3.5.3)
S0205_Mtb_Ec	Nucleosides and Nucleotides	Purines	A hypothetical coupled to de Novo Purine Biosynthesis	Phosphoribosylglycinamide formyltransferase (EC 2.1.2.2)
S0205_Mtb_Ec	Nucleosides and Nucleotides	Purines	A hypothetical coupled to de Novo Purine Biosynthesis	IMP cyclohydrolase (EC 3.5.4.10)
S0205_Mtb_Ec	Nucleosides and Nucleotides	Purines	A hypothetical coupled to de Novo Purine Biosynthesis	Phosphoribosylaminoimidazolecarboxamide formyltransferase (EC 2.1.2.3)
S0205_Mtb_Ec	Nucleosides and Nucleotides	Purines	A hypothetical coupled to de Novo Purine Biosynthesis	FIG021574: Possible membrane protein related to de Novo purine biosynthesis
S0205_Mtb_Ec	Nucleosides and Nucleotides	Purines	Purine Utilization	Guanine deaminase (EC 3.5.4.3)
S0205_Mtb_Ec	Nucleosides and Nucleotides	Purines	GMP synthase	GMP synthase [glutamine-hydrolyzing], ATP pyrophosphatase subunit (EC 6.3.5.2)
S0205_Mtb_Ec	Nucleosides and Nucleotides	Purines	GMP synthase	GMP synthase [glutamine-hydrolyzing], amidotransferase subunit (EC 6.3.5.2)
S0205_Mtb_Ec	Nucleosides and Nucleotides	Purines	Purine conversions	Adenosine kinase (EC 2.7.1.20)
S0205_Mtb_Ec	Nucleosides and Nucleotides	Purines	Purine conversions	Adenylosuccinate synthetase (EC 6.3.4.4)
S0205_Mtb_Ec	Nucleosides and Nucleotides	Purines	Purine conversions	GMP synthase [glutamine-hydrolyzing], amidotransferase subunit (EC 6.3.5.2)
S0205_Mtb_Ec	Nucleosides and Nucleotides	Purines	Purine conversions	Inosine-5'-monophosphate dehydrogenase (EC 1.1.1.205)
S0205_Mtb_Ec	Nucleosides and Nucleotides	Purines	Purine conversions	Hypoxanthine-guanine phosphoribosyltransferase (EC 2.4.2.8)
S0205_Mtb_Ec	Nucleosides and Nucleotides	Purines	Purine conversions	Adenylosuccinate lyase (EC 4.3.2.2)
S0205_Mtb_Ec	Nucleosides and Nucleotides	Purines	Purine conversions	Polyphosphate kinase (EC 2.7.4.1)
S0205_Mtb_Ec	Nucleosides and Nucleotides	Purines	Purine conversions	Adenine phosphoribosyltransferase (EC 2.4.2.7)
S0205_Mtb_Ec	Nucleosides and Nucleotides	Purines	Purine conversions	Guanine deaminase (EC 3.5.4.3)
S0205_Mtb_Ec	Nucleosides and Nucleotides	Purines	Purine conversions	Adenylate kinase (EC 2.7.4.3)
S0205_Mtb_Ec	Nucleosides and Nucleotides	Purines	Purine conversions	Inosine-5'-monophosphate dehydrogenase, catalytic domain (EC 1.1.1.205)
S0205_Mtb_Ec	Nucleosides and Nucleotides	Purines	Purine conversions	Inosine-uridine preferring nucleoside hydrolase (EC 3.2.2.1)
S0205_Mtb_Ec	Nucleosides and Nucleotides	Purines	Purine conversions	Nucleoside diphosphate kinase (EC 2.7.4.6)
S0205_Mtb_Ec	Nucleosides and Nucleotides	Purines	Purine conversions	Purine nucleoside phosphorylase (EC 2.4.2.1)
S0205_Mtb_Ec	Nucleosides and Nucleotides	Purines	Purine conversions	GMP synthase [glutamine-hydrolyzing], ATP pyrophosphatase subunit (EC 6.3.5.2)
S0205_Mtb_Ec	Nucleosides and Nucleotides	Purines	Purine conversions	Adenosine deaminase (EC 3.5.4.4)
S0205_Mtb_Ec	Nucleosides and Nucleotides	Purines	Purine conversions	Guanylate kinase (EC 2.7.4.8)
S0205_Mtb_Ec	Nucleosides and Nucleotides	Nucleosides and Nucleotides - no subcategory	Ribonucleotide reduction	Glutaredoxin-like protein NrdH, required for reduction of Ribonucleotide reductase class Ib
S0205_Mtb_Ec	Nucleosides and Nucleotides	Nucleosides and Nucleotides - no subcategory	Ribonucleotide reduction	Ribonucleotide reductase of class Ib (aerobic), alpha subunit (EC 1.17.4.1)
S0205_Mtb_Ec	Nucleosides and Nucleotides	Nucleosides and Nucleotides - no subcategory	Ribonucleotide reduction	Ribonucleotide reductase of class II (coenzyme B12-dependent) (EC 1.17.4.1)
S0205_Mtb_Ec	Nucleosides and Nucleotides	Nucleosides and Nucleotides - no subcategory	Ribonucleotide reduction	Ribonucleotide reduction protein NrdI
S0205_Mtb_Ec	Nucleosides and Nucleotides	Nucleosides and Nucleotides - no subcategory	Ribonucleotide reduction	Ribonucleotide reductase transcriptional regulator NrdR
S0205_Mtb_Ec	Nucleosides and Nucleotides	Nucleosides and Nucleotides - no subcategory	Ribonucleotide reduction	Ribonucleotide reductase of class Ib (aerobic), beta subunit (EC 1.17.4.1)
S0205_Mtb_Ec	Nucleosides and Nucleotides	Nucleosides and Nucleotides - no subcategory	Adenosyl nucleosidases	S-adenosylhomocysteine nucleosidase (EC 3.2.2.9)
S0205_Mtb_Ec	Nucleosides and Nucleotides	Nucleosides and Nucleotides - no subcategory	Adenosyl nucleosidases	Purine nucleoside phosphorylase (EC 2.4.2.1)
S0205_Mtb_Ec	Nucleosides and Nucleotides	Nucleosides and Nucleotides - no subcategory	Adenosyl nucleosidases	5'-methylthioadenosine nucleosidase (EC 3.2.2.16)
S0205_Mtb_Ec	Nucleosides and Nucleotides	Detoxification	Nucleoside triphosphate pyrophosphohydrolase MazG	Nucleoside triphosphate pyrophosphohydrolase MazG (EC 3.6.1.8)
S0205_Mtb_Ec	Nucleosides and Nucleotides	Detoxification	Nudix proteins (nucleoside triphosphate hydrolases)	Deoxyuridine 5'-triphosphate nucleotidohydrolase (EC 3.6.1.23)
S0205_Mtb_Ec	Nucleosides and Nucleotides	Detoxification	Nudix proteins (nucleoside triphosphate hydrolases)	ADP-ribose pyrophosphatase (EC 3.6.1.13)
S0205_Mtb_Ec	Nucleosides and Nucleotides	Detoxification	Housecleaning nucleoside triphosphate pyrophosphatases	Deoxyuridine 5'-triphosphate nucleotidohydrolase (EC 3.6.1.23)
S0205_Mtb_Ec	Protein Metabolism	Protein folding	Protein chaperones	Heat shock protein GrpE
S0205_Mtb_Ec	Protein Metabolism	Protein folding	Protein chaperones	HspR, transcriptional repressor of DnaK operon
S0205_Mtb_Ec	Protein Metabolism	Protein folding	Protein chaperones	Chaperone protein DnaK
S0205_Mtb_Ec	Protein Metabolism	Protein folding	Protein chaperones	Chaperone protein DnaJ
S0205_Mtb_Ec	Protein Metabolism	Protein folding	Protein chaperones	Chaperone protein HtpG
S0205_Mtb_Ec	Protein Metabolism	Protein folding	Periplasmic disulfide interchange	Cytochrome c-type biogenesis protein CcdA (DsbD analog)
S0205_Mtb_Ec	Protein Metabolism	Protein biosynthesis	tRNA aminoacylation, Val	Valyl-tRNA synthetase (EC 6.1.1.9)
S0205_Mtb_Ec	Protein Metabolism	Protein biosynthesis	tRNA aminoacylation, Met	Methionyl-tRNA synthetase (EC 6.1.1.10)
S0205_Mtb_Ec	Protein Metabolism	Protein biosynthesis	rRNAs	5S rRNA
S0205_Mtb_Ec	Protein Metabolism	Protein biosynthesis	rRNAs	SSU rRNA
S0205_Mtb_Ec	Protein Metabolism	Protein biosynthesis	rRNAs	LSU rRNA
S0205_Mtb_Ec	Protein Metabolism	Protein biosynthesis	tRNA aminoacylation, Ile	Isoleucyl-tRNA synthetase (EC 6.1.1.5)
S0205_Mtb_Ec	Protein Metabolism	Protein biosynthesis	tRNA aminoacylation, Arg	Arginyl-tRNA synthetase (EC 6.1.1.19)
S0205_Mtb_Ec	Protein Metabolism	Protein biosynthesis	Translation initiation factors bacterial	Translation initiation factor 1
S0205_Mtb_Ec	Protein Metabolism	Protein biosynthesis	Translation initiation factors bacterial	Methionyl-tRNA formyltransferase (EC 2.1.2.9)
S0205_Mtb_Ec	Protein Metabolism	Protein biosynthesis	Translation initiation factors bacterial	Translation initiation factor 3
S0205_Mtb_Ec	Protein Metabolism	Protein biosynthesis	Translation initiation factors bacterial	Translation initiation factor 2
S0205_Mtb_Ec	Protein Metabolism	Protein biosynthesis	Translation initiation factors bacterial	Ribosome-binding factor A
S0205_Mtb_Ec	Protein Metabolism	Protein biosynthesis	Ribosome SSU bacterial	SSU ribosomal protein S18p, zinc-dependent
S0205_Mtb_Ec	Protein Metabolism	Protein biosynthesis	Ribosome SSU bacterial	SSU ribosomal protein S11p (S14e)
S0205_Mtb_Ec	Protein Metabolism	Protein biosynthesis	Ribosome SSU bacterial	SSU ribosomal protein S1p
S0205_Mtb_Ec	Protein Metabolism	Protein biosynthesis	Ribosome SSU bacterial	SSU ribosomal protein S6p
S0205_Mtb_Ec	Protein Metabolism	Protein biosynthesis	Ribosome SSU bacterial	SSU ribosomal protein S15p (S13e)
S0205_Mtb_Ec	Protein Metabolism	Protein biosynthesis	Ribosome SSU bacterial	SSU ribosomal protein S14p (S29e)
S0205_Mtb_Ec	Protein Metabolism	Protein biosynthesis	Ribosome SSU bacterial	SSU ribosomal protein S5p (S2e)
S0205_Mtb_Ec	Protein Metabolism	Protein biosynthesis	Ribosome SSU bacterial	SSU ribosomal protein S18p
S0205_Mtb_Ec	Protein Metabolism	Protein biosynthesis	Ribosome SSU bacterial	SSU ribosomal protein S17p (S11e)
S0205_Mtb_Ec	Protein Metabolism	Protein biosynthesis	Ribosome SSU bacterial	SSU ribosomal protein S20p
S0205_Mtb_Ec	Protein Metabolism	Protein biosynthesis	Ribosome SSU bacterial	SSU ribosomal protein S12p (S23e)
S0205_Mtb_Ec	Protein Metabolism	Protein biosynthesis	Ribosome SSU bacterial	SSU ribosomal protein S9p (S16e)
S0205_Mtb_Ec	Protein Metabolism	Protein biosynthesis	Ribosome SSU bacterial	SSU ribosomal protein S8p (S15Ae)
S0205_Mtb_Ec	Protein Metabolism	Protein biosynthesis	Ribosome SSU bacterial	SSU ribosomal protein S4p (S9e)
S0205_Mtb_Ec	Protein Metabolism	Protein biosynthesis	Ribosome SSU bacterial	SSU ribosomal protein S14p (S29e), zinc-independent
S0205_Mtb_Ec	Protein Metabolism	Protein biosynthesis	Ribosome SSU bacterial	SSU ribosomal protein S19p (S15e)
S0205_Mtb_Ec	Protein Metabolism	Protein biosynthesis	Ribosome SSU bacterial	SSU ribosomal protein S10p (S20e)
S0205_Mtb_Ec	Protein Metabolism	Protein biosynthesis	Ribosome SSU bacterial	SSU ribosomal protein S16p
S0205_Mtb_Ec	Protein Metabolism	Protein biosynthesis	Ribosome SSU bacterial	SSU ribosomal protein S3p (S3e)
S0205_Mtb_Ec	Protein Metabolism	Protein biosynthesis	Ribosome SSU bacterial	SSU ribosomal protein S18p, zinc-independent
S0205_Mtb_Ec	Protein Metabolism	Protein biosynthesis	Ribosome SSU bacterial	SSU ribosomal protein S7p (S5e)
S0205_Mtb_Ec	Protein Metabolism	Protein biosynthesis	Ribosome SSU bacterial	SSU ribosomal protein S2p (SAe)
S0205_Mtb_Ec	Protein Metabolism	Protein biosynthesis	Ribosome SSU bacterial	SSU ribosomal protein S14p (S29e), zinc-dependent
S0205_Mtb_Ec	Protein Metabolism	Protein biosynthesis	Ribosome SSU bacterial	SSU ribosomal protein S13p (S18e)
S0205_Mtb_Ec	Protein Metabolism	Protein biosynthesis	tRNA aminoacylation, Gly	Glycyl-tRNA synthetase (EC 6.1.1.14)
S0205_Mtb_Ec	Protein Metabolism	Protein biosynthesis	tRNA aminoacylation, Ala	Alanyl-tRNA synthetase (EC 6.1.1.7)
S0205_Mtb_Ec	Protein Metabolism	Protein biosynthesis	tRNA aminoacylation, Trp	Tryptophanyl-tRNA synthetase (EC 6.1.1.2)
S0205_Mtb_Ec	Protein Metabolism	Protein biosynthesis	Ribosome LSU bacterial	LSU ribosomal protein L18p (L5e)
S0205_Mtb_Ec	Protein Metabolism	Protein biosynthesis	Ribosome LSU bacterial	LSU ribosomal protein L11p (L12e)
S0205_Mtb_Ec	Protein Metabolism	Protein biosynthesis	Ribosome LSU bacterial	LSU ribosomal protein L5p (L11e)
S0205_Mtb_Ec	Protein Metabolism	Protein biosynthesis	Ribosome LSU bacterial	LSU ribosomal protein L23p (L23Ae)
S0205_Mtb_Ec	Protein Metabolism	Protein biosynthesis	Ribosome LSU bacterial	LSU ribosomal protein L14p (L23e)
S0205_Mtb_Ec	Protein Metabolism	Protein biosynthesis	Ribosome LSU bacterial	LSU ribosomal protein L31p, zinc-dependent
S0205_Mtb_Ec	Protein Metabolism	Protein biosynthesis	Ribosome LSU bacterial	LSU ribosomal protein L2p (L8e)
S0205_Mtb_Ec	Protein Metabolism	Protein biosynthesis	Ribosome LSU bacterial	LSU ribosomal protein L31p
S0205_Mtb_Ec	Protein Metabolism	Protein biosynthesis	Ribosome LSU bacterial	LSU ribosomal protein L6p (L9e)
S0205_Mtb_Ec	Protein Metabolism	Protein biosynthesis	Ribosome LSU bacterial	LSU ribosomal protein L21p
S0205_Mtb_Ec	Protein Metabolism	Protein biosynthesis	Ribosome LSU bacterial	LSU ribosomal protein L24p (L26e)
S0205_Mtb_Ec	Protein Metabolism	Protein biosynthesis	Ribosome LSU bacterial	LSU ribosomal protein L29p (L35e)
S0205_Mtb_Ec	Protein Metabolism	Protein biosynthesis	Ribosome LSU bacterial	LSU ribosomal protein L30p (L7e)
S0205_Mtb_Ec	Protein Metabolism	Protein biosynthesis	Ribosome LSU bacterial	LSU ribosomal protein L1p (L10Ae)
S0205_Mtb_Ec	Protein Metabolism	Protein biosynthesis	Ribosome LSU bacterial	LSU ribosomal protein L33p, zinc-dependent
S0205_Mtb_Ec	Protein Metabolism	Protein biosynthesis	Ribosome LSU bacterial	LSU ribosomal protein L16p (L10e)
S0205_Mtb_Ec	Protein Metabolism	Protein biosynthesis	Ribosome LSU bacterial	LSU ribosomal protein L25p
S0205_Mtb_Ec	Protein Metabolism	Protein biosynthesis	Ribosome LSU bacterial	LSU ribosomal protein L3p (L3e)
S0205_Mtb_Ec	Protein Metabolism	Protein biosynthesis	Ribosome LSU bacterial	LSU ribosomal protein L15p (L27Ae)
S0205_Mtb_Ec	Protein Metabolism	Protein biosynthesis	Ribosome LSU bacterial	LSU ribosomal protein L33p, zinc-independent
S0205_Mtb_Ec	Protein Metabolism	Protein biosynthesis	Ribosome LSU bacterial	LSU ribosomal protein L13p (L13Ae)
S0205_Mtb_Ec	Protein Metabolism	Protein biosynthesis	Ribosome LSU bacterial	LSU ribosomal protein L22p (L17e)
S0205_Mtb_Ec	Protein Metabolism	Protein biosynthesis	Ribosome LSU bacterial	LSU ribosomal protein L10p (P0)
S0205_Mtb_Ec	Protein Metabolism	Protein biosynthesis	Ribosome LSU bacterial	LSU ribosomal protein L9p
S0205_Mtb_Ec	Protein Metabolism	Protein biosynthesis	Ribosome LSU bacterial	LSU ribosomal protein L28p
S0205_Mtb_Ec	Protein Metabolism	Protein biosynthesis	Ribosome LSU bacterial	LSU ribosomal protein L19p
S0205_Mtb_Ec	Protein Metabolism	Protein biosynthesis	Ribosome LSU bacterial	LSU ribosomal protein L35p
S0205_Mtb_Ec	Protein Metabolism	Protein biosynthesis	Ribosome LSU bacterial	LSU ribosomal protein L20p
S0205_Mtb_Ec	Protein Metabolism	Protein biosynthesis	Ribosome LSU bacterial	LSU ribosomal protein L32p
S0205_Mtb_Ec	Protein Metabolism	Protein biosynthesis	Ribosome LSU bacterial	LSU ribosomal protein L33p
S0205_Mtb_Ec	Protein Metabolism	Protein biosynthesis	Ribosome LSU bacterial	LSU ribosomal protein L17p
S0205_Mtb_Ec	Protein Metabolism	Protein biosynthesis	Ribosome LSU bacterial	LSU ribosomal protein L27p
S0205_Mtb_Ec	Protein Metabolism	Protein biosynthesis	Ribosome LSU bacterial	LSU ribosomal protein L4p (L1e)
S0205_Mtb_Ec	Protein Metabolism	Protein biosynthesis	Programmed frameshift	Peptide chain release factor 2
S0205_Mtb_Ec	Protein Metabolism	Protein biosynthesis	tRNA aminoacylation, Cys	Cysteinyl-tRNA synthetase (EC 6.1.1.16)
S0205_Mtb_Ec	Protein Metabolism	Protein biosynthesis	Translation termination factors bacterial	Ribosome recycling factor
S0205_Mtb_Ec	Protein Metabolism	Protein biosynthesis	Translation termination factors bacterial	Peptidyl-tRNA hydrolase (EC 3.1.1.29)
S0205_Mtb_Ec	Protein Metabolism	Protein biosynthesis	Translation termination factors bacterial	Peptide deformylase (EC 3.5.1.88)
S0205_Mtb_Ec	Protein Metabolism	Protein biosynthesis	Translation termination factors bacterial	Methionine aminopeptidase (EC 3.4.11.18)
S0205_Mtb_Ec	Protein Metabolism	Protein biosynthesis	Translation termination factors bacterial	tmRNA-binding protein SmpB
S0205_Mtb_Ec	Protein Metabolism	Protein biosynthesis	Translation termination factors bacterial	Peptide chain release factor 2
S0205_Mtb_Ec	Protein Metabolism	Protein biosynthesis	Translation termination factors bacterial	Peptide chain release factor 1
S0205_Mtb_Ec	Protein Metabolism	Protein biosynthesis	tRNA aminoacylation, His	Histidyl-tRNA synthetase (EC 6.1.1.21)
S0205_Mtb_Ec	Protein Metabolism	Protein biosynthesis	tRNA aminoacylation, Asp and Asn	Aspartyl-tRNA(Asn) synthetase (EC 6.1.1.23)
S0205_Mtb_Ec	Protein Metabolism	Protein biosynthesis	tRNA aminoacylation, Asp and Asn	Aspartyl-tRNA(Asn) amidotransferase subunit C (EC 6.3.5.6)
S0205_Mtb_Ec	Protein Metabolism	Protein biosynthesis	tRNA aminoacylation, Asp and Asn	Aspartyl-tRNA(Asn) amidotransferase subunit B (EC 6.3.5.6)
S0205_Mtb_Ec	Protein Metabolism	Protein biosynthesis	tRNA aminoacylation, Asp and Asn	Aspartyl-tRNA synthetase (EC 6.1.1.12)
S0205_Mtb_Ec	Protein Metabolism	Protein biosynthesis	tRNA aminoacylation, Asp and Asn	Aspartyl-tRNA(Asn) amidotransferase subunit A (EC 6.3.5.6)
S0205_Mtb_Ec	Protein Metabolism	Protein biosynthesis	Translation elongation factors bacterial	Translation elongation factor G
S0205_Mtb_Ec	Protein Metabolism	Protein biosynthesis	Translation elongation factors bacterial	Translation elongation factor LepA
S0205_Mtb_Ec	Protein Metabolism	Protein biosynthesis	Translation elongation factors bacterial	Translation elongation factor Tu
S0205_Mtb_Ec	Protein Metabolism	Protein biosynthesis	Translation elongation factors bacterial	Translation elongation factor Ts
S0205_Mtb_Ec	Protein Metabolism	Protein biosynthesis	Translation elongation factors bacterial	Translation elongation factor P
S0205_Mtb_Ec	Protein Metabolism	Protein biosynthesis	tRNAs	tRNA-Phe-GAA
S0205_Mtb_Ec	Protein Metabolism	Protein biosynthesis	tRNAs	tRNA-Leu-CAG
S0205_Mtb_Ec	Protein Metabolism	Protein biosynthesis	tRNAs	tRNA-Arg-ACG
S0205_Mtb_Ec	Protein Metabolism	Protein biosynthesis	tRNAs	tRNA-Val-GAC
S0205_Mtb_Ec	Protein Metabolism	Protein biosynthesis	tRNAs	tRNA-Leu-CAA
S0205_Mtb_Ec	Protein Metabolism	Protein biosynthesis	tRNAs	tRNA-Leu-GAG
S0205_Mtb_Ec	Protein Metabolism	Protein biosynthesis	tRNAs	tRNA-Ala-CGC
S0205_Mtb_Ec	Protein Metabolism	Protein biosynthesis	tRNAs	tRNA-Arg-CCG
S0205_Mtb_Ec	Protein Metabolism	Protein biosynthesis	tRNAs	tRNA-Ala-GGC
S0205_Mtb_Ec	Protein Metabolism	Protein biosynthesis	tRNAs	tRNA-Pro-CGG
S0205_Mtb_Ec	Protein Metabolism	Protein biosynthesis	tRNAs	tRNA-Gly-CCC
S0205_Mtb_Ec	Protein Metabolism	Protein biosynthesis	tRNAs	tRNA-Cys-GCA
S0205_Mtb_Ec	Protein Metabolism	Protein biosynthesis	tRNAs	tRNA-Val-CAC
S0205_Mtb_Ec	Protein Metabolism	Protein biosynthesis	tRNAs	tRNA-Pro-GGG
S0205_Mtb_Ec	Protein Metabolism	Protein biosynthesis	tRNAs	tRNA-Gly-GCC
S0205_Mtb_Ec	Protein Metabolism	Protein biosynthesis	tRNAs	tRNA-Trp-CCA
S0205_Mtb_Ec	Protein Metabolism	Protein biosynthesis	tRNAs	tRNA-Ser-CGA
S0205_Mtb_Ec	Protein Metabolism	Protein biosynthesis	tRNAs	tRNA-Ser-GGA
S0205_Mtb_Ec	Protein Metabolism	Protein biosynthesis	tRNA aminoacylation, Lys	Lysyl-tRNA synthetase (class II) (EC 6.1.1.6)
S0205_Mtb_Ec	Protein Metabolism	Protein biosynthesis	tRNA aminoacylation, Thr	Threonyl-tRNA synthetase (EC 6.1.1.3)
S0205_Mtb_Ec	Protein Metabolism	Protein biosynthesis	tRNA aminoacylation, Pro	Prolyl-tRNA synthetase (EC 6.1.1.15), bacterial type
S0205_Mtb_Ec	Protein Metabolism	Protein biosynthesis	Translation elongation factor G family	Translation elongation factor G
S0205_Mtb_Ec	Protein Metabolism	Protein biosynthesis	tRNA aminoacylation, Glu and Gln	Glutamyl-tRNA(Gln) amidotransferase subunit A (EC 6.3.5.7)
S0205_Mtb_Ec	Protein Metabolism	Protein biosynthesis	tRNA aminoacylation, Glu and Gln	Glutamyl-tRNA synthetase (EC 6.1.1.17)
S0205_Mtb_Ec	Protein Metabolism	Protein biosynthesis	tRNA aminoacylation, Glu and Gln	Glutamyl-tRNA(Gln) amidotransferase subunit B (EC 6.3.5.7)
S0205_Mtb_Ec	Protein Metabolism	Protein biosynthesis	tRNA aminoacylation, Glu and Gln	Glutamyl-tRNA(Gln) synthetase (EC 6.1.1.24)
S0205_Mtb_Ec	Protein Metabolism	Protein biosynthesis	tRNA aminoacylation, Glu and Gln	Glutamyl-tRNA(Gln) amidotransferase subunit C (EC 6.3.5.7)
S0205_Mtb_Ec	Protein Metabolism	Protein biosynthesis	tRNA aminoacylation, Ser	Seryl-tRNA synthetase (EC 6.1.1.11)
S0205_Mtb_Ec	Protein Metabolism	Protein biosynthesis	tRNA aminoacylation, Tyr	Tyrosyl-tRNA synthetase (EC 6.1.1.1)
S0205_Mtb_Ec	Protein Metabolism	Protein biosynthesis	tRNA aminoacylation, Leu	Leucyl-tRNA synthetase (EC 6.1.1.4)
S0205_Mtb_Ec	Protein Metabolism	Protein biosynthesis	tRNA aminoacylation, Phe	Phenylalanyl-tRNA synthetase alpha chain (EC 6.1.1.20)
S0205_Mtb_Ec	Protein Metabolism	Protein biosynthesis	tRNA aminoacylation, Phe	Phenylalanyl-tRNA synthetase beta chain (EC 6.1.1.20)
S0205_Mtb_Ec	Protein Metabolism	Protein processing and modification	Signal peptidase	Signal peptidase I (EC 3.4.21.89)
S0205_Mtb_Ec	Protein Metabolism	Protein processing and modification	Signal peptidase	Lipoprotein signal peptidase (EC 3.4.23.36)
S0205_Mtb_Ec	Protein Metabolism	Protein processing and modification	G3E family of P-loop GTPases (metallocenter biosynthesis)	[NiFe] hydrogenase nickel incorporation-associated protein HypB
S0205_Mtb_Ec	Protein Metabolism	Protein processing and modification	G3E family of P-loop GTPases (metallocenter biosynthesis)	Urease accessory protein UreF
S0205_Mtb_Ec	Protein Metabolism	Protein processing and modification	G3E family of P-loop GTPases (metallocenter biosynthesis)	Urease gamma subunit (EC 3.5.1.5)
S0205_Mtb_Ec	Protein Metabolism	Protein processing and modification	G3E family of P-loop GTPases (metallocenter biosynthesis)	Urease alpha subunit (EC 3.5.1.5)
S0205_Mtb_Ec	Protein Metabolism	Protein processing and modification	G3E family of P-loop GTPases (metallocenter biosynthesis)	Urease accessory protein UreD
S0205_Mtb_Ec	Protein Metabolism	Protein processing and modification	G3E family of P-loop GTPases (metallocenter biosynthesis)	Urease beta subunit (EC 3.5.1.5)
S0205_Mtb_Ec	Protein Metabolism	Protein processing and modification	G3E family of P-loop GTPases (metallocenter biosynthesis)	Urease accessory protein UreG
S0205_Mtb_Ec	Protein Metabolism	Protein processing and modification	G3E family of P-loop GTPases (metallocenter biosynthesis)	putative periplasmic protein kinase ArgK and related GTPases of G3E family
S0205_Mtb_Ec	Protein Metabolism	Protein degradation	Putative TldE-TldD proteolytic complex	TldD family protein, Actinobacterial subgroup
S0205_Mtb_Ec	Protein Metabolism	Protein degradation	Putative TldE-TldD proteolytic complex	TldE/PmbA family protein, Actinobacterial subgroup
S0205_Mtb_Ec	Protein Metabolism	Protein degradation	Aminopeptidases (EC 3.4.11.-)	Membrane alanine aminopeptidase N (EC 3.4.11.2)
S0205_Mtb_Ec	Protein Metabolism	Protein degradation	Aminopeptidases (EC 3.4.11.-)	Cytosol aminopeptidase PepA (EC 3.4.11.1)
S0205_Mtb_Ec	Protein Metabolism	Protein degradation	Protein degradation	Aminopeptidase YpdF (MP-, MA-, MS-, AP-, NP- specific)
S0205_Mtb_Ec	Protein Metabolism	Protein degradation	Proteasome archaeal	Pup ligase PafA' paralog, possible component of postulated heterodimer PafA-PafA'
S0205_Mtb_Ec	Protein Metabolism	Protein degradation	Proteasome archaeal	Proteasome subunit alpha (EC 3.4.25.1), bacterial
S0205_Mtb_Ec	Protein Metabolism	Protein degradation	Proteasome archaeal	Prokaryotic ubiquitin-like protein Pup
S0205_Mtb_Ec	Protein Metabolism	Protein degradation	Proteasome archaeal	Pup ligase PafA, possible component of postulated heterodimer PafA-PafA'
S0205_Mtb_Ec	Protein Metabolism	Protein degradation	Proteasome archaeal	Proteasome subunit beta (EC 3.4.25.1), bacterial
S0205_Mtb_Ec	Protein Metabolism	Protein degradation	Proteasome archaeal	Bacterial proteasome-activating AAA-ATPase (PAN)
S0205_Mtb_Ec	Protein Metabolism	Protein degradation	Metallocarboxypeptidases (EC 3.4.17.-)	D-alanyl-D-alanine carboxypeptidase (EC 3.4.16.4)
S0205_Mtb_Ec	Protein Metabolism	Protein degradation	Serine endopeptidase (EC 3.4.21.-)	Prolyl endopeptidase (EC 3.4.21.26)
S0205_Mtb_Ec	Protein Metabolism	Protein degradation	Omega peptidases (EC 3.4.19.-)	Pyrrolidone-carboxylate peptidase (EC 3.4.19.3)
S0205_Mtb_Ec	Regulation and Cell signaling	Regulation and Cell signaling - no subcategory	cAMP signaling in bacteria	cAMP-binding proteins - catabolite gene activator and regulatory subunit of cAMP-dependent protein kinases
S0205_Mtb_Ec	Regulation and Cell signaling	Regulation and Cell signaling - no subcategory	cAMP signaling in bacteria	Purine cyclase-related protein
S0205_Mtb_Ec	Regulation and Cell signaling	Regulation and Cell signaling - no subcategory	cAMP signaling in bacteria	Adenylate cyclase (EC 4.6.1.1)
S0205_Mtb_Ec	Regulation and Cell signaling	Regulation and Cell signaling - no subcategory	cAMP signaling in bacteria	Adenine phosphoribosyltransferase (EC 2.4.2.7)
S0205_Mtb_Ec	Regulation and Cell signaling	Regulation and Cell signaling - no subcategory	WhiB and WhiB-type regulatory proteins	WhiB-like transcription regulator
S0205_Mtb_Ec	Regulation and Cell signaling	Regulation and Cell signaling - no subcategory	WhiB and WhiB-type regulatory proteins	Sporulation regulatory protein WhiD
S0205_Mtb_Ec	Regulation and Cell signaling	Regulation and Cell signaling - no subcategory	WhiB and WhiB-type regulatory proteins	Sporulation regulatory protein WhiB
S0205_Mtb_Ec	Regulation and Cell signaling	Regulation and Cell signaling - no subcategory	Stringent Response, (p)ppGpp metabolism	GTP pyrophosphokinase (EC 2.7.6.5), (p)ppGpp synthetase II
S0205_Mtb_Ec	Regulation and Cell signaling	Regulation and Cell signaling - no subcategory	Stringent Response, (p)ppGpp metabolism	Guanosine-3',5'-bis(diphosphate) 3'-pyrophosphohydrolase (EC 3.1.7.2)
S0205_Mtb_Ec	Regulation and Cell signaling	Programmed Cell Death and Toxin-antitoxin Systems	Possible new toxin-antitoxin system including DivIC	FIG004853: possible toxin to DivIC
S0205_Mtb_Ec	Regulation and Cell signaling	Programmed Cell Death and Toxin-antitoxin Systems	Possible new toxin-antitoxin system including DivIC	Cell division protein DivIC (FtsB), stabilizes FtsL against RasP cleavage
S0205_Mtb_Ec	Regulation and Cell signaling	Programmed Cell Death and Toxin-antitoxin Systems	MazEF toxin-antitoxing (programmed cell death) system	Programmed cell death toxin YdcE
S0205_Mtb_Ec	Regulation and Cell signaling	Programmed Cell Death and Toxin-antitoxin Systems	MazEF toxin-antitoxing (programmed cell death) system	Programmed cell death antitoxin MazE
S0205_Mtb_Ec	Regulation and Cell signaling	Programmed Cell Death and Toxin-antitoxin Systems	MazEF toxin-antitoxing (programmed cell death) system	Programmed cell death toxin MazF
S0205_Mtb_Ec	Regulation and Cell signaling	Programmed Cell Death and Toxin-antitoxin Systems	MazEF toxin-antitoxing (programmed cell death) system	Programmed cell death antitoxin YdcD
S0205_Mtb_Ec	Regulation and Cell signaling	Programmed Cell Death and Toxin-antitoxin Systems	Toxin-antitoxin replicon stabilization systems	RelB/StbD replicon stabilization protein (antitoxin to RelE/StbE)
S0205_Mtb_Ec	Regulation and Cell signaling	Programmed Cell Death and Toxin-antitoxin Systems	Toxin-antitoxin replicon stabilization systems	ParD protein (antitoxin to ParE)
S0205_Mtb_Ec	Regulation and Cell signaling	Programmed Cell Death and Toxin-antitoxin Systems	Toxin-antitoxin replicon stabilization systems	YoeB toxin protein
S0205_Mtb_Ec	Regulation and Cell signaling	Programmed Cell Death and Toxin-antitoxin Systems	Toxin-antitoxin replicon stabilization systems	VapB protein (antitoxin to VapC)
S0205_Mtb_Ec	Regulation and Cell signaling	Programmed Cell Death and Toxin-antitoxin Systems	Toxin-antitoxin replicon stabilization systems	VapC toxin protein
S0205_Mtb_Ec	Regulation and Cell signaling	Programmed Cell Death and Toxin-antitoxin Systems	Toxin-antitoxin replicon stabilization systems	ParE toxin protein
S0205_Mtb_Ec	Regulation and Cell signaling	Programmed Cell Death and Toxin-antitoxin Systems	Toxin-antitoxin replicon stabilization systems	YefM protein (antitoxin to YoeB)
S0205_Mtb_Ec	Regulation and Cell signaling	Programmed Cell Death and Toxin-antitoxin Systems	Toxin-Antitoxin MT1	Toxin 1, PIN domain
S0205_Mtb_Ec	Regulation and Cell signaling	Programmed Cell Death and Toxin-antitoxin Systems	Toxin-Antitoxin MT1	Antitoxin 1
S0205_Mtb_Ec	Regulation and Cell signaling	Programmed Cell Death and Toxin-antitoxin Systems	Toxin-Antitoxin MT1	Antitoxin 1a
S0205_Mtb_Ec	Regulation and Cell signaling	Programmed Cell Death and Toxin-antitoxin Systems	Phd-Doc, YdcE-YdcD toxin-antitoxin (programmed cell death) systems	Programmed cell death toxin YdcE
S0205_Mtb_Ec	Regulation and Cell signaling	Programmed Cell Death and Toxin-antitoxin Systems	Phd-Doc, YdcE-YdcD toxin-antitoxin (programmed cell death) systems	Prevent host death protein, Phd antitoxin
S0205_Mtb_Ec	Regulation and Cell signaling	Programmed Cell Death and Toxin-antitoxin Systems	Phd-Doc, YdcE-YdcD toxin-antitoxin (programmed cell death) systems	Death on curing protein, Doc toxin
S0205_Mtb_Ec	Regulation and Cell signaling	Programmed Cell Death and Toxin-antitoxin Systems	Phd-Doc, YdcE-YdcD toxin-antitoxin (programmed cell death) systems	Programmed cell death antitoxin YdcD
S0205_Mtb_Ec	Secondary Metabolism	Plant Alkaloids	Alkaloid biosynthesis from L-lysine	Oxalyl-CoA decarboxylase (EC 4.1.1.8)
S0205_Mtb_Ec	DNA Metabolism	DNA repair	DNA repair, UvrABC system	Excinuclease ABC subunit C
S0205_Mtb_Ec	DNA Metabolism	DNA repair	DNA repair, UvrABC system	Excinuclease ABC subunit A
S0205_Mtb_Ec	DNA Metabolism	DNA repair	DNA repair, UvrABC system	Excinuclease ABC subunit B
S0205_Mtb_Ec	DNA Metabolism	DNA repair	DNA repair, bacterial DinG and relatives	DinG family ATP-dependent helicase YoaA
S0205_Mtb_Ec	DNA Metabolism	DNA repair	2-phosphoglycolate salvage	Phosphoglycolate phosphatase (EC 3.1.3.18)
S0205_Mtb_Ec	DNA Metabolism	DNA repair	RecA and RecX	RecA protein
S0205_Mtb_Ec	DNA Metabolism	DNA repair	RecA and RecX	Regulatory protein RecX
S0205_Mtb_Ec	DNA Metabolism	DNA repair	DNA repair system including RecA, MutS and a hypothetical protein	RecA protein
S0205_Mtb_Ec	DNA Metabolism	DNA repair	DNA repair system including RecA, MutS and a hypothetical protein	Regulatory protein RecX
S0205_Mtb_Ec	DNA Metabolism	DNA repair	DNA repair, bacterial	Exodeoxyribonuclease VII large subunit (EC 3.1.11.6)
S0205_Mtb_Ec	DNA Metabolism	DNA repair	DNA repair, bacterial	DNA repair protein RadA
S0205_Mtb_Ec	DNA Metabolism	DNA repair	DNA repair, bacterial	DNA polymerase-like protein MT3142
S0205_Mtb_Ec	DNA Metabolism	DNA repair	DNA repair, bacterial	SOS-response repressor and protease LexA (EC 3.4.21.88)
S0205_Mtb_Ec	DNA Metabolism	DNA repair	DNA repair, bacterial	DNA repair protein RecN
S0205_Mtb_Ec	DNA Metabolism	DNA repair	DNA repair, bacterial	A/G-specific adenine glycosylase (EC 3.2.2.-)
S0205_Mtb_Ec	DNA Metabolism	DNA repair	DNA repair, bacterial	DNA polymerase IV-like protein ImuB
S0205_Mtb_Ec	DNA Metabolism	DNA repair	DNA repair, bacterial	DNA polymerase IV (EC 2.7.7.7)
S0205_Mtb_Ec	DNA Metabolism	DNA repair	DNA repair, bacterial	Single-stranded DNA-binding protein
S0205_Mtb_Ec	DNA Metabolism	DNA repair	DNA repair, bacterial	Methylated-DNA--protein-cysteine methyltransferase (EC 2.1.1.63)
S0205_Mtb_Ec	DNA Metabolism	DNA repair	DNA repair, bacterial	Endonuclease IV (EC 3.1.21.2)
S0205_Mtb_Ec	DNA Metabolism	DNA repair	DNA repair, bacterial	RecA protein
S0205_Mtb_Ec	DNA Metabolism	DNA repair	DNA repair, bacterial	Alkylated DNA repair protein AlkB
S0205_Mtb_Ec	DNA Metabolism	DNA repair	DNA repair, bacterial	Exodeoxyribonuclease III (EC 3.1.11.2)
S0205_Mtb_Ec	DNA Metabolism	DNA repair	DNA repair, bacterial	Exodeoxyribonuclease VII small subunit (EC 3.1.11.6)
S0205_Mtb_Ec	DNA Metabolism	DNA repair	DNA repair, bacterial RecFOR pathway	Single-stranded DNA-binding protein
S0205_Mtb_Ec	DNA Metabolism	DNA repair	DNA repair, bacterial RecFOR pathway	Recombination protein RecR
S0205_Mtb_Ec	DNA Metabolism	DNA repair	DNA repair, bacterial RecFOR pathway	RecA protein
S0205_Mtb_Ec	DNA Metabolism	DNA repair	DNA repair, bacterial RecFOR pathway	DNA recombination and repair protein RecO
S0205_Mtb_Ec	DNA Metabolism	DNA repair	DNA repair, bacterial RecFOR pathway	DNA recombination and repair protein RecF
S0205_Mtb_Ec	DNA Metabolism	DNA repair	DNA repair, bacterial RecBCD pathway	Exodeoxyribonuclease V beta chain (EC 3.1.11.5)
S0205_Mtb_Ec	DNA Metabolism	DNA repair	DNA repair, bacterial RecBCD pathway	Exodeoxyribonuclease V gamma chain (EC 3.1.11.5)
S0205_Mtb_Ec	DNA Metabolism	DNA repair	DNA repair, bacterial RecBCD pathway	ATP-dependent DNA helicase SCO5183
S0205_Mtb_Ec	DNA Metabolism	DNA repair	DNA repair, bacterial RecBCD pathway	Exodeoxyribonuclease V alpha chain (EC 3.1.11.5)
S0205_Mtb_Ec	DNA Metabolism	DNA repair	DNA repair, bacterial RecBCD pathway	ATP-dependent DNA helicase SCO5184
S0205_Mtb_Ec	DNA Metabolism	DNA repair	Nonhomologous End-Joining in Bacteria	ATP-dependent DNA ligase (EC 6.5.1.1) LigC
S0205_Mtb_Ec	DNA Metabolism	DNA repair	Nonhomologous End-Joining in Bacteria	Ku domain protein
S0205_Mtb_Ec	DNA Metabolism	DNA repair	Nonhomologous End-Joining in Bacteria	ATP-dependent DNA ligase (EC 6.5.1.1) clustered with Ku protein, LigD
S0205_Mtb_Ec	DNA Metabolism	DNA repair	DNA Repair Base Excision	ATP-dependent DNA ligase (EC 6.5.1.1) LigC
S0205_Mtb_Ec	DNA Metabolism	DNA repair	DNA Repair Base Excision	DNA-3-methyladenine glycosylase II (EC 3.2.2.21)
S0205_Mtb_Ec	DNA Metabolism	DNA repair	DNA Repair Base Excision	DNA-3-methyladenine glycosylase (EC 3.2.2.20)
S0205_Mtb_Ec	DNA Metabolism	DNA repair	DNA Repair Base Excision	Formamidopyrimidine-DNA glycosylase (EC 3.2.2.23)
S0205_Mtb_Ec	DNA Metabolism	DNA repair	DNA Repair Base Excision	Ku domain protein
S0205_Mtb_Ec	DNA Metabolism	DNA repair	DNA Repair Base Excision	Endonuclease VIII
S0205_Mtb_Ec	DNA Metabolism	DNA repair	DNA Repair Base Excision	ATP-dependent DNA ligase (EC 6.5.1.1) clustered with Ku protein, LigD
S0205_Mtb_Ec	DNA Metabolism	DNA repair	DNA Repair Base Excision	Endonuclease III (EC 4.2.99.18)
S0205_Mtb_Ec	DNA Metabolism	DNA repair	DNA Repair Base Excision	ATP-dependent DNA ligase (EC 6.5.1.1)
S0205_Mtb_Ec	DNA Metabolism	DNA repair	DNA Repair Base Excision	DNA polymerase I (EC 2.7.7.7)
S0205_Mtb_Ec	DNA Metabolism	CRISPs	CRISPRs	CRISPR-associated RAMP protein, Csm4 family
S0205_Mtb_Ec	DNA Metabolism	CRISPs	CRISPRs	CRISPR-associated RAMP Csm3
S0205_Mtb_Ec	DNA Metabolism	CRISPs	CRISPRs	CRISPR-associated protein, Csm2 family
S0205_Mtb_Ec	DNA Metabolism	CRISPs	CRISPRs	CRISPR-associated protein Cas2
S0205_Mtb_Ec	DNA Metabolism	CRISPs	CRISPRs	CRISPR-associated protein Cas1
S0205_Mtb_Ec	DNA Metabolism	CRISPs	CRISPRs	CRISPR-associated protein, Csm5 family
S0205_Mtb_Ec	DNA Metabolism	CRISPs	CRISPRs	CRISPR-associated protein, Csm1 family
S0205_Mtb_Ec	DNA Metabolism	CRISPs	CRISPR-associated cluster	CRISPR-associated RAMP protein, Csm4 family
S0205_Mtb_Ec	DNA Metabolism	CRISPs	CRISPR-associated cluster	CRISPR-associated RAMP Csm3
S0205_Mtb_Ec	DNA Metabolism	CRISPs	CRISPR-associated cluster	CRISPR-associated protein, Csm2 family
S0205_Mtb_Ec	DNA Metabolism	CRISPs	CRISPR-associated cluster	CRISPR-associated protein Csm6
S0205_Mtb_Ec	DNA Metabolism	CRISPs	CRISPR-associated cluster	CRISPR-associated protein, Csm5 family
S0205_Mtb_Ec	DNA Metabolism	CRISPs	CRISPR-associated cluster	CRISPR-associated protein, Csm1 family
S0205_Mtb_Ec	DNA Metabolism	DNA Metabolism - no subcategory	Type I Restriction-Modification	Type I restriction-modification system, DNA-methyltransferase subunit M (EC 2.1.1.72)
S0205_Mtb_Ec	DNA Metabolism	DNA Metabolism - no subcategory	Restriction-Modification System	Type I restriction-modification system, DNA-methyltransferase subunit M (EC 2.1.1.72)
S0205_Mtb_Ec	DNA Metabolism	DNA Metabolism - no subcategory	DNA ligases	ATP-dependent DNA ligase (EC 6.5.1.1) LigC
S0205_Mtb_Ec	DNA Metabolism	DNA Metabolism - no subcategory	DNA ligases	ATP-dependent DNA ligase (EC 6.5.1.1)
S0205_Mtb_Ec	DNA Metabolism	DNA Metabolism - no subcategory	DNA ligases	Ku domain protein
S0205_Mtb_Ec	DNA Metabolism	DNA Metabolism - no subcategory	DNA ligases	ATP-dependent DNA ligase (EC 6.5.1.1) clustered with Ku protein, LigD
S0205_Mtb_Ec	DNA Metabolism	DNA Metabolism - no subcategory	DNA structural proteins, bacterial	Chromosome partition protein smc
S0205_Mtb_Ec	DNA Metabolism	DNA Metabolism - no subcategory	DNA structural proteins, bacterial	DNA-binding protein HU
S0205_Mtb_Ec	DNA Metabolism	DNA replication	DNA topoisomerases, Type I, ATP-independent	DNA topoisomerase I (EC 5.99.1.2)
S0205_Mtb_Ec	DNA Metabolism	DNA replication	DNA replication strays	Error-prone repair homolog of DNA polymerase III alpha subunit (EC 2.7.7.7)
S0205_Mtb_Ec	DNA Metabolism	DNA replication	DNA replication strays	DNA polymerase I 5'-3' exonuclease domain
S0205_Mtb_Ec	DNA Metabolism	DNA replication	DNA replication strays	DNA polymerase III epsilon subunit-related protein MSMEG4261
S0205_Mtb_Ec	DNA Metabolism	DNA replication	DNA replication strays	DNA polymerase IV-like protein ImuB
S0205_Mtb_Ec	DNA Metabolism	DNA replication	DNA topoisomerases, Type II, ATP-dependent	DNA gyrase subunit B (EC 5.99.1.3)
S0205_Mtb_Ec	DNA Metabolism	DNA replication	DNA topoisomerases, Type II, ATP-dependent	DNA gyrase subunit A (EC 5.99.1.3)
S0205_Mtb_Ec	DNA Metabolism	DNA uptake, competence	DNA processing cluster	Recombination protein RecR
S0205_Mtb_Ec	DNA Metabolism	DNA uptake, competence	DNA processing cluster	DNA polymerase III subunits gamma and tau (EC 2.7.7.7)
S0205_Mtb_Ec	Fatty Acids, Lipids, and Isoprenoids	Phospholipids	Glycerolipid and Glycerophospholipid Metabolism in Bacteria	Alcohol dehydrogenase (EC 1.1.1.1)
S0205_Mtb_Ec	Fatty Acids, Lipids, and Isoprenoids	Phospholipids	Glycerolipid and Glycerophospholipid Metabolism in Bacteria	CDP-diacylglycerol--serine O-phosphatidyltransferase (EC 2.7.8.8)
S0205_Mtb_Ec	Fatty Acids, Lipids, and Isoprenoids	Phospholipids	Glycerolipid and Glycerophospholipid Metabolism in Bacteria	Glycerol-3-phosphate dehydrogenase (EC 1.1.5.3)
S0205_Mtb_Ec	Fatty Acids, Lipids, and Isoprenoids	Phospholipids	Glycerolipid and Glycerophospholipid Metabolism in Bacteria	CDP-diacylglycerol--glycerol-3-phosphate 3-phosphatidyltransferase (EC 2.7.8.5)
S0205_Mtb_Ec	Fatty Acids, Lipids, and Isoprenoids	Phospholipids	Glycerolipid and Glycerophospholipid Metabolism in Bacteria	Glycerol-3-phosphate dehydrogenase [NAD(P)+] (EC 1.1.1.94)
S0205_Mtb_Ec	Fatty Acids, Lipids, and Isoprenoids	Phospholipids	Glycerolipid and Glycerophospholipid Metabolism in Bacteria	Glycerol kinase (EC 2.7.1.30)
S0205_Mtb_Ec	Fatty Acids, Lipids, and Isoprenoids	Phospholipids	Glycerolipid and Glycerophospholipid Metabolism in Bacteria	Phosphatidylserine decarboxylase (EC 4.1.1.65)
S0205_Mtb_Ec	Fatty Acids, Lipids, and Isoprenoids	Phospholipids	Glycerolipid and Glycerophospholipid Metabolism in Bacteria	Glycerol-3-phosphate acyltransferase (EC 2.3.1.15)
S0205_Mtb_Ec	Fatty Acids, Lipids, and Isoprenoids	Phospholipids	Glycerolipid and Glycerophospholipid Metabolism in Bacteria	Aldehyde dehydrogenase (EC 1.2.1.3)
S0205_Mtb_Ec	Fatty Acids, Lipids, and Isoprenoids	Phospholipids	Glycerolipid and Glycerophospholipid Metabolism in Bacteria	Aldehyde dehydrogenase B (EC 1.2.1.22)
S0205_Mtb_Ec	Fatty Acids, Lipids, and Isoprenoids	Phospholipids	Glycerolipid and Glycerophospholipid Metabolism in Bacteria	Phosphatidate cytidylyltransferase (EC 2.7.7.41)
S0205_Mtb_Ec	Fatty Acids, Lipids, and Isoprenoids	Phospholipids	Glycerolipid and Glycerophospholipid Metabolism in Bacteria	Acyl carrier protein
S0205_Mtb_Ec	Fatty Acids, Lipids, and Isoprenoids	Phospholipids	Glycerolipid and Glycerophospholipid Metabolism in Bacteria	CDP-diacylglycerol pyrophosphatase (EC 3.6.1.26)
S0205_Mtb_Ec	Fatty Acids, Lipids, and Isoprenoids	Phospholipids	Glycerolipid and Glycerophospholipid Metabolism in Bacteria	Glycerate kinase (EC 2.7.1.31)
S0205_Mtb_Ec	Fatty Acids, Lipids, and Isoprenoids	Triacylglycerols	Triacylglycerol metabolism	Monoglyceride lipase (EC 3.1.1.23)
S0205_Mtb_Ec	Fatty Acids, Lipids, and Isoprenoids	Triacylglycerols	Triacylglycerol metabolism	Lysophospholipase (EC 3.1.1.5)
S0205_Mtb_Ec	Fatty Acids, Lipids, and Isoprenoids	Fatty acids	Fatty Acid Biosynthesis FASII	Biotin carboxyl carrier protein of acetyl-CoA carboxylase
S0205_Mtb_Ec	Fatty Acids, Lipids, and Isoprenoids	Fatty acids	Fatty Acid Biosynthesis FASII	Biotin carboxylase of acetyl-CoA carboxylase (EC 6.3.4.14)
S0205_Mtb_Ec	Fatty Acids, Lipids, and Isoprenoids	Fatty acids	Fatty Acid Biosynthesis FASII	Acetyl-coenzyme A carboxyl transferase beta chain (EC 6.4.1.2)
S0205_Mtb_Ec	Fatty Acids, Lipids, and Isoprenoids	Fatty acids	Fatty Acid Biosynthesis FASII	Biotin carboxyl carrier protein
S0205_Mtb_Ec	Fatty Acids, Lipids, and Isoprenoids	Fatty acids	Fatty Acid Biosynthesis FASII	Acyl carrier protein
S0205_Mtb_Ec	Fatty Acids, Lipids, and Isoprenoids	Fatty acids	Fatty Acid Biosynthesis FASII	Acetyl-coenzyme A carboxyl transferase alpha chain (EC 6.4.1.2)
S0205_Mtb_Ec	Fatty Acids, Lipids, and Isoprenoids	Fatty acids	Fatty Acid Biosynthesis FASII	Malonyl CoA-acyl carrier protein transacylase (EC 2.3.1.39)
S0205_Mtb_Ec	Fatty Acids, Lipids, and Isoprenoids	Fatty acids	Fatty Acid Biosynthesis FASII	Enoyl-[acyl-carrier-protein] reductase [NADH] (EC 1.3.1.9)
S0205_Mtb_Ec	Fatty Acids, Lipids, and Isoprenoids	Fatty acids	Fatty acid metabolism cluster	3-hydroxybutyryl-CoA epimerase (EC 5.1.2.3)
S0205_Mtb_Ec	Fatty Acids, Lipids, and Isoprenoids	Fatty acids	Fatty acid metabolism cluster	Long-chain-fatty-acid--CoA ligase (EC 6.2.1.3)
S0205_Mtb_Ec	Fatty Acids, Lipids, and Isoprenoids	Fatty acids	Fatty acid metabolism cluster	Enoyl-CoA hydratase (EC 4.2.1.17)
S0205_Mtb_Ec	Fatty Acids, Lipids, and Isoprenoids	Fatty acids	Fatty acid metabolism cluster	3-ketoacyl-CoA thiolase (EC 2.3.1.16)
S0205_Mtb_Ec	Fatty Acids, Lipids, and Isoprenoids	Fatty acids	Fatty acid metabolism cluster	3-hydroxyacyl-CoA dehydrogenase (EC 1.1.1.35)
S0205_Mtb_Ec	Fatty Acids, Lipids, and Isoprenoids	Fatty acids	Acyl-CoA thioesterase II	TesB-like acyl-CoA thioesterase 3
S0205_Mtb_Ec	Fatty Acids, Lipids, and Isoprenoids	Fatty acids	Acyl-CoA thioesterase II	Acyl-CoA thioesterase II (EC 3.1.2.-)
S0205_Mtb_Ec	Fatty Acids, Lipids, and Isoprenoids	Fatty Acids, Lipids, and Isoprenoids - no subcategory	Polyhydroxybutyrate metabolism	3-hydroxybutyryl-CoA epimerase (EC 5.1.2.3)
S0205_Mtb_Ec	Fatty Acids, Lipids, and Isoprenoids	Fatty Acids, Lipids, and Isoprenoids - no subcategory	Polyhydroxybutyrate metabolism	Enoyl-CoA hydratase (EC 4.2.1.17)
S0205_Mtb_Ec	Fatty Acids, Lipids, and Isoprenoids	Fatty Acids, Lipids, and Isoprenoids - no subcategory	Polyhydroxybutyrate metabolism	3-ketoacyl-CoA thiolase (EC 2.3.1.16)
S0205_Mtb_Ec	Fatty Acids, Lipids, and Isoprenoids	Fatty Acids, Lipids, and Isoprenoids - no subcategory	Polyhydroxybutyrate metabolism	3-hydroxybutyryl-CoA dehydrogenase (EC 1.1.1.157)
S0205_Mtb_Ec	Fatty Acids, Lipids, and Isoprenoids	Fatty Acids, Lipids, and Isoprenoids - no subcategory	Polyhydroxybutyrate metabolism	3-hydroxyacyl-CoA dehydrogenase (EC 1.1.1.35)
S0205_Mtb_Ec	Fatty Acids, Lipids, and Isoprenoids	Fatty Acids, Lipids, and Isoprenoids - no subcategory	Polyhydroxybutyrate metabolism	Polyhydroxyalkanoic acid synthase
S0205_Mtb_Ec	Fatty Acids, Lipids, and Isoprenoids	Fatty Acids, Lipids, and Isoprenoids - no subcategory	Polyhydroxybutyrate metabolism	Acetyl-CoA acetyltransferase (EC 2.3.1.9)
S0205_Mtb_Ec	Fatty Acids, Lipids, and Isoprenoids	Isoprenoids	Carotenoids	Phytoene dehydrogenase and related proteins
S0205_Mtb_Ec	Fatty Acids, Lipids, and Isoprenoids	Isoprenoids	Carotenoids	Phytoene synthase (EC 2.5.1.32)
S0205_Mtb_Ec	Fatty Acids, Lipids, and Isoprenoids	Isoprenoids	Carotenoids	Geranylgeranyl diphosphate synthase (EC 2.5.1.29)
S0205_Mtb_Ec	Fatty Acids, Lipids, and Isoprenoids	Isoprenoids	Carotenoids	(2E,6E)-farnesyl diphosphate synthase (EC 2.5.1.10)
S0205_Mtb_Ec	Fatty Acids, Lipids, and Isoprenoids	Isoprenoids	Isoprenoinds for Quinones	Solanesyl diphosphate synthase (EC 2.5.1.11)
S0205_Mtb_Ec	Fatty Acids, Lipids, and Isoprenoids	Isoprenoids	Isoprenoinds for Quinones	Undecaprenyl diphosphate synthase (EC 2.5.1.31)
S0205_Mtb_Ec	Fatty Acids, Lipids, and Isoprenoids	Isoprenoids	Isoprenoinds for Quinones	Geranylgeranyl diphosphate synthase (EC 2.5.1.29)
S0205_Mtb_Ec	Fatty Acids, Lipids, and Isoprenoids	Isoprenoids	Isoprenoinds for Quinones	(2E,6Z)-farnesyl diphosphate synthase (EC 2.5.1.68)
S0205_Mtb_Ec	Fatty Acids, Lipids, and Isoprenoids	Isoprenoids	Isoprenoinds for Quinones	(2E,6E)-farnesyl diphosphate synthase (EC 2.5.1.10)
S0205_Mtb_Ec	Fatty Acids, Lipids, and Isoprenoids	Isoprenoids	Polyprenyl Diphosphate Biosynthesis	Solanesyl diphosphate synthase (EC 2.5.1.11)
S0205_Mtb_Ec	Fatty Acids, Lipids, and Isoprenoids	Isoprenoids	Polyprenyl Diphosphate Biosynthesis	Undecaprenyl diphosphate synthase (EC 2.5.1.31)
S0205_Mtb_Ec	Fatty Acids, Lipids, and Isoprenoids	Isoprenoids	Polyprenyl Diphosphate Biosynthesis	Geranylgeranyl diphosphate synthase (EC 2.5.1.29)
S0205_Mtb_Ec	Fatty Acids, Lipids, and Isoprenoids	Isoprenoids	Polyprenyl Diphosphate Biosynthesis	(2E,6E)-farnesyl diphosphate synthase (EC 2.5.1.10)
S0205_Mtb_Ec	Fatty Acids, Lipids, and Isoprenoids	Isoprenoids	Nonmevalonate Branch of Isoprenoid Biosynthesis	1-deoxy-D-xylulose 5-phosphate reductoisomerase (EC 1.1.1.267)
S0205_Mtb_Ec	Fatty Acids, Lipids, and Isoprenoids	Isoprenoids	Nonmevalonate Branch of Isoprenoid Biosynthesis	4-diphosphocytidyl-2-C-methyl-D-erythritol kinase (EC 2.7.1.148)
S0205_Mtb_Ec	Fatty Acids, Lipids, and Isoprenoids	Isoprenoids	Nonmevalonate Branch of Isoprenoid Biosynthesis	2-C-methyl-D-erythritol 2,4-cyclodiphosphate synthase (EC 4.6.1.12)
S0205_Mtb_Ec	Fatty Acids, Lipids, and Isoprenoids	Isoprenoids	Nonmevalonate Branch of Isoprenoid Biosynthesis	2-C-methyl-D-erythritol 4-phosphate cytidylyltransferase (EC 2.7.7.60)
S0205_Mtb_Ec	Fatty Acids, Lipids, and Isoprenoids	Isoprenoids	Nonmevalonate Branch of Isoprenoid Biosynthesis	1-deoxy-D-xylulose 5-phosphate synthase (EC 2.2.1.7)
S0205_Mtb_Ec	Fatty Acids, Lipids, and Isoprenoids	Isoprenoids	Isoprenoid Biosynthesis: Interconversions	(2E,6E)-farnesyl diphosphate synthase (EC 2.5.1.10)
S0205_Mtb_Ec	Nitrogen Metabolism	Nitrogen Metabolism - no subcategory	Nitrate and nitrite ammonification	Respiratory nitrate reductase alpha chain (EC 1.7.99.4)
S0205_Mtb_Ec	Nitrogen Metabolism	Nitrogen Metabolism - no subcategory	Nitrate and nitrite ammonification	Respiratory nitrate reductase gamma chain (EC 1.7.99.4)
S0205_Mtb_Ec	Nitrogen Metabolism	Nitrogen Metabolism - no subcategory	Nitrate and nitrite ammonification	Respiratory nitrate reductase delta chain (EC 1.7.99.4)
S0205_Mtb_Ec	Nitrogen Metabolism	Nitrogen Metabolism - no subcategory	Nitrate and nitrite ammonification	Respiratory nitrate reductase beta chain (EC 1.7.99.4)
S0205_Mtb_Ec	Nitrogen Metabolism	Nitrogen Metabolism - no subcategory	Nitrate and nitrite ammonification	Nitrite reductase [NAD(P)H] small subunit (EC 1.7.1.4)
S0205_Mtb_Ec	Nitrogen Metabolism	Nitrogen Metabolism - no subcategory	Nitrate and nitrite ammonification	Nitrite reductase [NAD(P)H] large subunit (EC 1.7.1.4)
S0205_Mtb_Ec	Nitrogen Metabolism	Nitrogen Metabolism - no subcategory	Ammonia assimilation	[Protein-PII] uridylyltransferase (EC 2.7.7.59)
S0205_Mtb_Ec	Nitrogen Metabolism	Nitrogen Metabolism - no subcategory	Ammonia assimilation	Glutamine synthetase type I (EC 6.3.1.2)
S0205_Mtb_Ec	Nitrogen Metabolism	Nitrogen Metabolism - no subcategory	Ammonia assimilation	Glutamate synthase [NADPH] small chain (EC 1.4.1.13)
S0205_Mtb_Ec	Nitrogen Metabolism	Nitrogen Metabolism - no subcategory	Ammonia assimilation	Nitrogen regulatory protein P-II
S0205_Mtb_Ec	Nitrogen Metabolism	Nitrogen Metabolism - no subcategory	Ammonia assimilation	Glutamate-ammonia-ligase adenylyltransferase (EC 2.7.7.42)
S0205_Mtb_Ec	Nitrogen Metabolism	Nitrogen Metabolism - no subcategory	Ammonia assimilation	Ammonium transporter
S0205_Mtb_Ec	Nitrogen Metabolism	Nitrogen Metabolism - no subcategory	Ammonia assimilation	Glutamate synthase [NADPH] large chain (EC 1.4.1.13)
S0205_Mtb_Ec	Nitrogen Metabolism	Denitrification	Denitrifying reductase gene clusters	Respiratory nitrate reductase alpha chain (EC 1.7.99.4)
S0205_Mtb_Ec	Nitrogen Metabolism	Denitrification	Denitrifying reductase gene clusters	Respiratory nitrate reductase gamma chain (EC 1.7.99.4)
S0205_Mtb_Ec	Nitrogen Metabolism	Denitrification	Denitrifying reductase gene clusters	Respiratory nitrate reductase delta chain (EC 1.7.99.4)
S0205_Mtb_Ec	Nitrogen Metabolism	Denitrification	Denitrifying reductase gene clusters	Respiratory nitrate reductase beta chain (EC 1.7.99.4)
S0205_Mtb_Ec	Dormancy and Sporulation	Dormancy and Sporulation - no subcategory	Sporulation-associated proteins with broader functions	Peptidyl-tRNA hydrolase (EC 3.1.1.29)
S0205_Mtb_Ec	Respiration	ATP synthases	F0F1-type ATP synthase	ATP synthase F0 sector subunit c (EC 3.6.3.14)
S0205_Mtb_Ec	Respiration	ATP synthases	F0F1-type ATP synthase	ATP synthase delta chain (EC 3.6.3.14)
S0205_Mtb_Ec	Respiration	ATP synthases	F0F1-type ATP synthase	ATP synthase protein I
S0205_Mtb_Ec	Respiration	ATP synthases	F0F1-type ATP synthase	ATP synthase F0 sector subunit b' (EC 3.6.3.14)
S0205_Mtb_Ec	Respiration	ATP synthases	F0F1-type ATP synthase	ATP synthase beta chain (EC 3.6.3.14)
S0205_Mtb_Ec	Respiration	ATP synthases	F0F1-type ATP synthase	ATP synthase gamma chain (EC 3.6.3.14)
S0205_Mtb_Ec	Respiration	ATP synthases	F0F1-type ATP synthase	ATP synthase F0 sector subunit b (EC 3.6.3.14)
S0205_Mtb_Ec	Respiration	ATP synthases	F0F1-type ATP synthase	ATP synthase F0 sector subunit a (EC 3.6.3.14)
S0205_Mtb_Ec	Respiration	ATP synthases	F0F1-type ATP synthase	ATP synthase alpha chain (EC 3.6.3.14)
S0205_Mtb_Ec	Respiration	ATP synthases	F0F1-type ATP synthase	ATP synthase epsilon chain (EC 3.6.3.14)
S0205_Mtb_Ec	Respiration	Electron accepting reactions	Terminal cytochrome d ubiquinol oxidases	Cytochrome d ubiquinol oxidase subunit I (EC 1.10.3.-)
S0205_Mtb_Ec	Respiration	Electron accepting reactions	Terminal cytochrome d ubiquinol oxidases	Cytochrome d ubiquinol oxidase subunit II (EC 1.10.3.-)
S0205_Mtb_Ec	Respiration	Electron accepting reactions	Terminal cytochrome C oxidases	Cytochrome c oxidase polypeptide III (EC 1.9.3.1)
S0205_Mtb_Ec	Respiration	Electron accepting reactions	Terminal cytochrome C oxidases	Cytochrome c oxidase polypeptide I (EC 1.9.3.1)
S0205_Mtb_Ec	Respiration	Electron accepting reactions	Terminal cytochrome C oxidases	Cytochrome c oxidase polypeptide II (EC 1.9.3.1)
S0205_Mtb_Ec	Respiration	Electron accepting reactions	Anaerobic respiratory reductases	Vanillate O-demethylase oxidoreductase (EC 1.14.13.-)
S0205_Mtb_Ec	Respiration	Electron accepting reactions	Anaerobic respiratory reductases	Flavodoxin reductases (ferredoxin-NADPH reductases) family 1
S0205_Mtb_Ec	Respiration	Electron accepting reactions	Anaerobic respiratory reductases	Ferredoxin reductase
S0205_Mtb_Ec	Respiration	Electron accepting reactions	Terminal cytochrome oxidases	Cytochrome d ubiquinol oxidase subunit I (EC 1.10.3.-)
S0205_Mtb_Ec	Respiration	Electron accepting reactions	Terminal cytochrome oxidases	Cytochrome d ubiquinol oxidase subunit II (EC 1.10.3.-)
S0205_Mtb_Ec	Respiration	Electron donating reactions	Respiratory Complex I	NADH-ubiquinone oxidoreductase chain K (EC 1.6.5.3)
S0205_Mtb_Ec	Respiration	Electron donating reactions	Respiratory Complex I	NADH-ubiquinone oxidoreductase chain L (EC 1.6.5.3)
S0205_Mtb_Ec	Respiration	Electron donating reactions	Respiratory Complex I	NADH-ubiquinone oxidoreductase chain J (EC 1.6.5.3)
S0205_Mtb_Ec	Respiration	Electron donating reactions	Respiratory Complex I	NADH-ubiquinone oxidoreductase chain N (EC 1.6.5.3)
S0205_Mtb_Ec	Respiration	Electron donating reactions	Respiratory Complex I	NADH-ubiquinone oxidoreductase chain H (EC 1.6.5.3)
S0205_Mtb_Ec	Respiration	Electron donating reactions	Respiratory Complex I	NADH-ubiquinone oxidoreductase chain E (EC 1.6.5.3)
S0205_Mtb_Ec	Respiration	Electron donating reactions	Respiratory Complex I	NADH-ubiquinone oxidoreductase chain B (EC 1.6.5.3)
S0205_Mtb_Ec	Respiration	Electron donating reactions	Respiratory Complex I	NADH-ubiquinone oxidoreductase chain I (EC 1.6.5.3)
S0205_Mtb_Ec	Respiration	Electron donating reactions	Respiratory Complex I	NADH-ubiquinone oxidoreductase chain M (EC 1.6.5.3)
S0205_Mtb_Ec	Respiration	Electron donating reactions	Respiratory Complex I	NADH-ubiquinone oxidoreductase chain F (EC 1.6.5.3)
S0205_Mtb_Ec	Respiration	Electron donating reactions	Respiratory Complex I	NADH-ubiquinone oxidoreductase chain G (EC 1.6.5.3)
S0205_Mtb_Ec	Respiration	Electron donating reactions	Respiratory Complex I	NADH-ubiquinone oxidoreductase chain C (EC 1.6.5.3)
S0205_Mtb_Ec	Respiration	Electron donating reactions	Respiratory Complex I	NADH ubiquinone oxidoreductase chain A (EC 1.6.5.3)
S0205_Mtb_Ec	Respiration	Electron donating reactions	Respiratory Complex I	NADH-ubiquinone oxidoreductase chain D (EC 1.6.5.3)
S0205_Mtb_Ec	Respiration	Electron donating reactions	Respiratory dehydrogenases 1	NADH dehydrogenase (EC 1.6.99.3)
S0205_Mtb_Ec	Respiration	Electron donating reactions	Respiratory dehydrogenases 1	Glucose-methanol-choline (GMC) oxidoreductase:NAD binding site
S0205_Mtb_Ec	Respiration	Electron donating reactions	Respiratory dehydrogenases 1	Glycerol-3-phosphate dehydrogenase (EC 1.1.5.3)
S0205_Mtb_Ec	Respiration	Electron donating reactions	NADH ubiquinone oxidoreductase	NADH-ubiquinone oxidoreductase chain K (EC 1.6.5.3)
S0205_Mtb_Ec	Respiration	Electron donating reactions	NADH ubiquinone oxidoreductase	NADH-ubiquinone oxidoreductase chain L (EC 1.6.5.3)
S0205_Mtb_Ec	Respiration	Electron donating reactions	NADH ubiquinone oxidoreductase	NADH-ubiquinone oxidoreductase chain J (EC 1.6.5.3)
S0205_Mtb_Ec	Respiration	Electron donating reactions	NADH ubiquinone oxidoreductase	NADH-ubiquinone oxidoreductase chain N (EC 1.6.5.3)
S0205_Mtb_Ec	Respiration	Electron donating reactions	NADH ubiquinone oxidoreductase	NADH-ubiquinone oxidoreductase chain H (EC 1.6.5.3)
S0205_Mtb_Ec	Respiration	Electron donating reactions	NADH ubiquinone oxidoreductase	NADH-ubiquinone oxidoreductase chain E (EC 1.6.5.3)
S0205_Mtb_Ec	Respiration	Electron donating reactions	NADH ubiquinone oxidoreductase	NADH-ubiquinone oxidoreductase chain B (EC 1.6.5.3)
S0205_Mtb_Ec	Respiration	Electron donating reactions	NADH ubiquinone oxidoreductase	NADH-ubiquinone oxidoreductase chain I (EC 1.6.5.3)
S0205_Mtb_Ec	Respiration	Electron donating reactions	NADH ubiquinone oxidoreductase	NADH-ubiquinone oxidoreductase chain M (EC 1.6.5.3)
S0205_Mtb_Ec	Respiration	Electron donating reactions	NADH ubiquinone oxidoreductase	NADH-ubiquinone oxidoreductase chain F (EC 1.6.5.3)
S0205_Mtb_Ec	Respiration	Electron donating reactions	NADH ubiquinone oxidoreductase	NADH-ubiquinone oxidoreductase chain G (EC 1.6.5.3)
S0205_Mtb_Ec	Respiration	Electron donating reactions	NADH ubiquinone oxidoreductase	NADH-ubiquinone oxidoreductase chain C (EC 1.6.5.3)
S0205_Mtb_Ec	Respiration	Electron donating reactions	NADH ubiquinone oxidoreductase	NADH ubiquinone oxidoreductase chain A (EC 1.6.5.3)
S0205_Mtb_Ec	Respiration	Electron donating reactions	NADH ubiquinone oxidoreductase	NADH-ubiquinone oxidoreductase chain D (EC 1.6.5.3)
S0205_Mtb_Ec	Respiration	Respiration - no subcategory	Quinone oxidoreductase family	Quinone oxidoreductase (EC 1.6.5.5)
S0205_Mtb_Ec	Respiration	Respiration - no subcategory	Biogenesis of cytochrome c oxidases	Heme A synthase, cytochrome oxidase biogenesis protein Cox15-CtaA
S0205_Mtb_Ec	Respiration	Respiration - no subcategory	Biogenesis of cytochrome c oxidases	Cytochrome oxidase biogenesis protein Surf1, facilitates heme A insertion
S0205_Mtb_Ec	Respiration	Respiration - no subcategory	Biogenesis of c-type cytochromes	Cytochrome c-type biogenesis protein CcsA/ResC
S0205_Mtb_Ec	Respiration	Respiration - no subcategory	Biogenesis of c-type cytochromes	Thiol:disulfide oxidoreductase related to ResA
S0205_Mtb_Ec	Respiration	Respiration - no subcategory	Biogenesis of c-type cytochromes	Cytochrome c-type biogenesis protein CcdA (DsbD analog)
S0205_Mtb_Ec	Respiration	Respiration - no subcategory	Biogenesis of c-type cytochromes	Ccs1/ResB-related putative cytochrome C-type biogenesis protein
S0205_Mtb_Ec	Respiration	Respiration - no subcategory	Soluble cytochromes and functionally related electron carriers	Ferredoxin
S0205_Mtb_Ec	Respiration	Respiration - no subcategory	Carbon monoxide dehydrogenase maturation factors	Carbon monoxide oxidation accessory protein CoxG
S0205_Mtb_Ec	Respiration	Respiration - no subcategory	Carbon monoxide dehydrogenase maturation factors	Carbon monoxide oxidation accessory protein CoxE
S0205_Mtb_Ec	Respiration	Respiration - no subcategory	Carbon monoxide dehydrogenase maturation factors	Aerobic carbon monoxide dehydrogenase molybdenum cofactor insertion protein CoxF
S0205_Mtb_Ec	Respiration	Respiration - no subcategory	Carbon monoxide dehydrogenase maturation factors	Carbon monoxide oxidation accessory protein CoxD
S0205_Mtb_Ec	Stress Response	Oxidative stress	Glutathione: Biosynthesis and gamma-glutamyl cycle	Gamma-glutamyltranspeptidase (EC 2.3.2.2)
S0205_Mtb_Ec	Stress Response	Oxidative stress	Glutathione: Biosynthesis and gamma-glutamyl cycle	Glutamate--cysteine ligase (EC 6.3.2.2)
S0205_Mtb_Ec	Stress Response	Oxidative stress	Glutathione: Non-redox reactions	Lactoylglutathione lyase (EC 4.4.1.5)
S0205_Mtb_Ec	Stress Response	Oxidative stress	Rubrerythrin	Rubredoxin
S0205_Mtb_Ec	Stress Response	Oxidative stress	Glutathione: Redox cycle	Glutaredoxin-like protein NrdH, required for reduction of Ribonucleotide reductase class Ib
S0205_Mtb_Ec	Stress Response	Oxidative stress	Glutaredoxins	Glutaredoxin-like protein NrdH, required for reduction of Ribonucleotide reductase class Ib
S0205_Mtb_Ec	Stress Response	Detoxification	Uptake of selenate and selenite	Sulfate and thiosulfate import ATP-binding protein CysA (EC 3.6.3.25)
S0205_Mtb_Ec	Stress Response	Detoxification	Uptake of selenate and selenite	DedA protein
S0205_Mtb_Ec	Stress Response	Stress Response - no subcategory	SigmaB stress responce regulation	Serine-protein kinase RsbW (EC 2.7.11.1)
S0205_Mtb_Ec	Stress Response	Stress Response - no subcategory	SigmaB stress responce regulation	Serine phosphatase RsbU, regulator of sigma subunit
S0205_Mtb_Ec	Stress Response	Stress Response - no subcategory	SigmaB stress responce regulation	RNA polymerase sigma factor SigB
S0205_Mtb_Ec	Stress Response	Stress Response - no subcategory	SigmaB stress responce regulation	Anti-sigma B factor antagonist RsbV
S0205_Mtb_Ec	Stress Response	Stress Response - no subcategory	Dimethylarginine metabolism	Ornithine aminotransferase (EC 2.6.1.13)
S0205_Mtb_Ec	Stress Response	Stress Response - no subcategory	Dimethylarginine metabolism	NG,NG-dimethylarginine dimethylaminohydrolase 1 (EC 3.5.3.18)
S0205_Mtb_Ec	Stress Response	Stress Response - no subcategory	Bacterial hemoglobins	Cyanoglobin
S0205_Mtb_Ec	Stress Response	Stress Response - no subcategory	Bacterial hemoglobins	Hemoglobin-like protein HbO
S0205_Mtb_Ec	Stress Response	Stress Response - no subcategory	Carbon Starvation	Carbon starvation protein A
S0205_Mtb_Ec	Stress Response	Periplasmic Stress	Periplasmic Stress Response	Intramembrane protease RasP/YluC, implicated in cell division based on FtsL cleavage
S0205_Mtb_Ec	Metabolism of Aromatic Compounds	Peripheral pathways for catabolism of aromatic compounds	Quinate degradation	3-dehydroquinate dehydratase II (EC 4.2.1.10)
S0205_Mtb_Ec	Metabolism of Aromatic Compounds	Metabolism of central aromatic intermediates	Catechol branch of beta-ketoadipate pathway	Succinyl-CoA:3-ketoacid-coenzyme A transferase subunit A (EC 2.8.3.5)
S0205_Mtb_Ec	Metabolism of Aromatic Compounds	Metabolism of central aromatic intermediates	Catechol branch of beta-ketoadipate pathway	Beta-ketoadipate enol-lactone hydrolase (EC 3.1.1.24)
S0205_Mtb_Ec	Metabolism of Aromatic Compounds	Metabolism of central aromatic intermediates	Catechol branch of beta-ketoadipate pathway	Succinyl-CoA:3-ketoacid-coenzyme A transferase subunit B (EC 2.8.3.5)
S0205_Mtb_Ec	Metabolism of Aromatic Compounds	Metabolism of central aromatic intermediates	Catechol branch of beta-ketoadipate pathway	Muconolactone isomerase (EC 5.3.3.4)
S0205_Mtb_Ec	Metabolism of Aromatic Compounds	Metabolism of central aromatic intermediates	Salicylate and gentisate catabolism	Fumarylacetoacetate hydrolase family protein
S0205_Mtb_Ec	Metabolism of Aromatic Compounds	Metabolism of Aromatic Compounds - no subcategory	Gentisate degradation	Fumarylacetoacetate hydrolase family protein
S0205_Mtb_Ec	Amino Acids and Derivatives	Glutamine, glutamate, aspartate, asparagine; ammonia assimilation	Glutamine, Glutamate, Aspartate and Asparagine Biosynthesis	Asparagine synthetase [glutamine-hydrolyzing] (EC 6.3.5.4) AsnB
S0205_Mtb_Ec	Amino Acids and Derivatives	Glutamine, glutamate, aspartate, asparagine; ammonia assimilation	Glutamine, Glutamate, Aspartate and Asparagine Biosynthesis	L-asparaginase (EC 3.5.1.1)
S0205_Mtb_Ec	Amino Acids and Derivatives	Glutamine, glutamate, aspartate, asparagine; ammonia assimilation	Glutamine, Glutamate, Aspartate and Asparagine Biosynthesis	Glutamine synthetase family protein in hypothetical Actinobacterial gene cluster
S0205_Mtb_Ec	Amino Acids and Derivatives	Glutamine, glutamate, aspartate, asparagine; ammonia assimilation	Glutamine, Glutamate, Aspartate and Asparagine Biosynthesis	NAD-specific glutamate dehydrogenase (EC 1.4.1.2), large form
S0205_Mtb_Ec	Amino Acids and Derivatives	Glutamine, glutamate, aspartate, asparagine; ammonia assimilation	Glutamine, Glutamate, Aspartate and Asparagine Biosynthesis	Glutamate racemase (EC 5.1.1.3)
S0205_Mtb_Ec	Amino Acids and Derivatives	Glutamine, glutamate, aspartate, asparagine; ammonia assimilation	Glutamine, Glutamate, Aspartate and Asparagine Biosynthesis	Glutamate synthase [NADPH] large chain (EC 1.4.1.13)
S0205_Mtb_Ec	Amino Acids and Derivatives	Glutamine, glutamate, aspartate, asparagine; ammonia assimilation	Glutamine, Glutamate, Aspartate and Asparagine Biosynthesis	Glutamine synthetase type I (EC 6.3.1.2)
S0205_Mtb_Ec	Amino Acids and Derivatives	Glutamine, glutamate, aspartate, asparagine; ammonia assimilation	Glutamine, Glutamate, Aspartate and Asparagine Biosynthesis	Glutamate synthase [NADPH] small chain (EC 1.4.1.13)
S0205_Mtb_Ec	Amino Acids and Derivatives	Glutamine, glutamate, aspartate, asparagine; ammonia assimilation	Glutamine, Glutamate, Aspartate and Asparagine Biosynthesis	Leucine-responsive regulatory protein, regulator for leucine (or lrp) regulon and high-affinity branched-chain amino acid transport system
S0205_Mtb_Ec	Amino Acids and Derivatives	Glutamine, glutamate, aspartate, asparagine; ammonia assimilation	Glutamate dehydrogenases	NAD-specific glutamate dehydrogenase (EC 1.4.1.2), large form
S0205_Mtb_Ec	Amino Acids and Derivatives	Glutamine, glutamate, aspartate, asparagine; ammonia assimilation	Glutamine synthetases	Glutamine synthetase type I (EC 6.3.1.2)
S0205_Mtb_Ec	Amino Acids and Derivatives	Histidine Metabolism	Histidine Biosynthesis	Phosphoribosylformimino-5-aminoimidazole carboxamide ribotide isomerase (EC 5.3.1.16)
S0205_Mtb_Ec	Amino Acids and Derivatives	Histidine Metabolism	Histidine Biosynthesis	Histidinol-phosphate aminotransferase (EC 2.6.1.9)
S0205_Mtb_Ec	Amino Acids and Derivatives	Histidine Metabolism	Histidine Biosynthesis	Phosphoribosyl-ATP pyrophosphatase (EC 3.6.1.31)
S0205_Mtb_Ec	Amino Acids and Derivatives	Histidine Metabolism	Histidine Biosynthesis	Imidazoleglycerol-phosphate dehydratase (EC 4.2.1.19)
S0205_Mtb_Ec	Amino Acids and Derivatives	Histidine Metabolism	Histidine Biosynthesis	Phosphoribosyl-AMP cyclohydrolase (EC 3.5.4.19)
S0205_Mtb_Ec	Amino Acids and Derivatives	Histidine Metabolism	Histidine Biosynthesis	Histidinol-phosphatase [alternative form] (EC 3.1.3.15)
S0205_Mtb_Ec	Amino Acids and Derivatives	Histidine Metabolism	Histidine Biosynthesis	Histidinol dehydrogenase (EC 1.1.1.23)
S0205_Mtb_Ec	Amino Acids and Derivatives	Arginine; urea cycle, polyamines	Putrescine utilization pathways	Gamma-aminobutyrate:alpha-ketoglutarate aminotransferase (EC 2.6.1.19)
S0205_Mtb_Ec	Amino Acids and Derivatives	Arginine; urea cycle, polyamines	Arginine Deiminase Pathway	Arginine pathway regulatory protein ArgR, repressor of arg regulon
S0205_Mtb_Ec	Amino Acids and Derivatives	Arginine; urea cycle, polyamines	Arginine Deiminase Pathway	Ornithine carbamoyltransferase (EC 2.1.3.3)
S0205_Mtb_Ec	Amino Acids and Derivatives	Arginine; urea cycle, polyamines	Arginine Deiminase Pathway	Arginine deiminase (EC 3.5.3.6)
S0205_Mtb_Ec	Amino Acids and Derivatives	Arginine; urea cycle, polyamines	Urease subunits	Urease accessory protein UreD
S0205_Mtb_Ec	Amino Acids and Derivatives	Arginine; urea cycle, polyamines	Urease subunits	Urease accessory protein UreF
S0205_Mtb_Ec	Amino Acids and Derivatives	Arginine; urea cycle, polyamines	Urease subunits	Urease beta subunit (EC 3.5.1.5)
S0205_Mtb_Ec	Amino Acids and Derivatives	Arginine; urea cycle, polyamines	Urease subunits	Urease accessory protein UreG
S0205_Mtb_Ec	Amino Acids and Derivatives	Arginine; urea cycle, polyamines	Urease subunits	Urease gamma subunit (EC 3.5.1.5)
S0205_Mtb_Ec	Amino Acids and Derivatives	Arginine; urea cycle, polyamines	Urease subunits	Urease alpha subunit (EC 3.5.1.5)
S0205_Mtb_Ec	Amino Acids and Derivatives	Arginine; urea cycle, polyamines	Polyamine Metabolism	Spermidine synthase (EC 2.5.1.16)
S0205_Mtb_Ec	Amino Acids and Derivatives	Arginine; urea cycle, polyamines	Polyamine Metabolism	Arginine decarboxylase (EC 4.1.1.19)
S0205_Mtb_Ec	Amino Acids and Derivatives	Arginine; urea cycle, polyamines	Polyamine Metabolism	5'-methylthioadenosine nucleosidase (EC 3.2.2.16)
S0205_Mtb_Ec	Amino Acids and Derivatives	Arginine; urea cycle, polyamines	Arginine and Ornithine Degradation	Arginine pathway regulatory protein ArgR, repressor of arg regulon
S0205_Mtb_Ec	Amino Acids and Derivatives	Arginine; urea cycle, polyamines	Arginine and Ornithine Degradation	Arginine decarboxylase (EC 4.1.1.19)
S0205_Mtb_Ec	Amino Acids and Derivatives	Arginine; urea cycle, polyamines	Arginine and Ornithine Degradation	Delta-1-pyrroline-5-carboxylate dehydrogenase (EC 1.2.1.88)
S0205_Mtb_Ec	Amino Acids and Derivatives	Arginine; urea cycle, polyamines	Arginine and Ornithine Degradation	Ornithine carbamoyltransferase (EC 2.1.3.3)
S0205_Mtb_Ec	Amino Acids and Derivatives	Arginine; urea cycle, polyamines	Arginine and Ornithine Degradation	Ornithine aminotransferase (EC 2.6.1.13)
S0205_Mtb_Ec	Amino Acids and Derivatives	Arginine; urea cycle, polyamines	Arginine and Ornithine Degradation	Arginine deiminase (EC 3.5.3.6)
S0205_Mtb_Ec	Amino Acids and Derivatives	Arginine; urea cycle, polyamines	Urea decomposition	Urease accessory protein UreD
S0205_Mtb_Ec	Amino Acids and Derivatives	Arginine; urea cycle, polyamines	Urea decomposition	Urease accessory protein UreF
S0205_Mtb_Ec	Amino Acids and Derivatives	Arginine; urea cycle, polyamines	Urea decomposition	Urease beta subunit (EC 3.5.1.5)
S0205_Mtb_Ec	Amino Acids and Derivatives	Arginine; urea cycle, polyamines	Urea decomposition	Urease accessory protein UreG
S0205_Mtb_Ec	Amino Acids and Derivatives	Arginine; urea cycle, polyamines	Urea decomposition	Urease gamma subunit (EC 3.5.1.5)
S0205_Mtb_Ec	Amino Acids and Derivatives	Arginine; urea cycle, polyamines	Urea decomposition	Urease alpha subunit (EC 3.5.1.5)
S0205_Mtb_Ec	Amino Acids and Derivatives	Lysine, threonine, methionine, and cysteine	S-methylmethionine	Homocysteine S-methyltransferase (EC 2.1.1.10)
S0205_Mtb_Ec	Amino Acids and Derivatives	Lysine, threonine, methionine, and cysteine	Methionine Biosynthesis	S-adenosylmethionine synthetase (EC 2.5.1.6)
S0205_Mtb_Ec	Amino Acids and Derivatives	Lysine, threonine, methionine, and cysteine	Methionine Biosynthesis	O-succinylhomoserine sulfhydrylase (EC 2.5.1.48)
S0205_Mtb_Ec	Amino Acids and Derivatives	Lysine, threonine, methionine, and cysteine	Methionine Biosynthesis	Cystathionine gamma-lyase (EC 4.4.1.1)
S0205_Mtb_Ec	Amino Acids and Derivatives	Lysine, threonine, methionine, and cysteine	Methionine Biosynthesis	Serine acetyltransferase (EC 2.3.1.30)
S0205_Mtb_Ec	Amino Acids and Derivatives	Lysine, threonine, methionine, and cysteine	Methionine Biosynthesis	Homoserine kinase (EC 2.7.1.39)
S0205_Mtb_Ec	Amino Acids and Derivatives	Lysine, threonine, methionine, and cysteine	Methionine Biosynthesis	5-methyltetrahydropteroyltriglutamate--homocysteine methyltransferase (EC 2.1.1.14)
S0205_Mtb_Ec	Amino Acids and Derivatives	Lysine, threonine, methionine, and cysteine	Methionine Biosynthesis	5-methyltetrahydrofolate--homocysteine methyltransferase (EC 2.1.1.13)
S0205_Mtb_Ec	Amino Acids and Derivatives	Lysine, threonine, methionine, and cysteine	Methionine Biosynthesis	Cystathionine beta-lyase, type II (EC 4.4.1.8)
S0205_Mtb_Ec	Amino Acids and Derivatives	Lysine, threonine, methionine, and cysteine	Methionine Biosynthesis	Cysteine synthase (EC 2.5.1.47)
S0205_Mtb_Ec	Amino Acids and Derivatives	Lysine, threonine, methionine, and cysteine	Methionine Biosynthesis	O-acetylhomoserine sulfhydrylase (EC 2.5.1.49)
S0205_Mtb_Ec	Amino Acids and Derivatives	Lysine, threonine, methionine, and cysteine	Methionine Biosynthesis	Cystathionine beta-synthase (EC 4.2.1.22)
S0205_Mtb_Ec	Amino Acids and Derivatives	Lysine, threonine, methionine, and cysteine	Methionine Biosynthesis	Homocysteine S-methyltransferase (EC 2.1.1.10)
S0205_Mtb_Ec	Amino Acids and Derivatives	Lysine, threonine, methionine, and cysteine	Methionine Biosynthesis	Homoserine dehydrogenase (EC 1.1.1.3)
S0205_Mtb_Ec	Amino Acids and Derivatives	Lysine, threonine, methionine, and cysteine	Methionine Biosynthesis	Homoserine O-acetyltransferase (EC 2.3.1.31)
S0205_Mtb_Ec	Amino Acids and Derivatives	Lysine, threonine, methionine, and cysteine	Methionine Biosynthesis	S-adenosylhomocysteine nucleosidase (EC 3.2.2.9)
S0205_Mtb_Ec	Amino Acids and Derivatives	Lysine, threonine, methionine, and cysteine	Methionine Biosynthesis	Adenosylhomocysteinase (EC 3.3.1.1)
S0205_Mtb_Ec	Amino Acids and Derivatives	Lysine, threonine, methionine, and cysteine	Threonine degradation	Threonine dehydrogenase and related Zn-dependent dehydrogenases
S0205_Mtb_Ec	Amino Acids and Derivatives	Lysine, threonine, methionine, and cysteine	Threonine degradation	low-specificity D-threonine aldolase
S0205_Mtb_Ec	Amino Acids and Derivatives	Lysine, threonine, methionine, and cysteine	Lysine Biosynthesis DAP Pathway, GJO scratch	N-succinyl-L,L-diaminopimelate desuccinylase (EC 3.5.1.18)
S0205_Mtb_Ec	Amino Acids and Derivatives	Lysine, threonine, methionine, and cysteine	Lysine Biosynthesis DAP Pathway, GJO scratch	2,3,4,5-tetrahydropyridine-2,6-dicarboxylate N-succinyltransferase (EC 2.3.1.117)
S0205_Mtb_Ec	Amino Acids and Derivatives	Lysine, threonine, methionine, and cysteine	Lysine Biosynthesis DAP Pathway, GJO scratch	Diaminopimelate epimerase (EC 5.1.1.7)
S0205_Mtb_Ec	Amino Acids and Derivatives	Lysine, threonine, methionine, and cysteine	Lysine Biosynthesis DAP Pathway, GJO scratch	Aspartate-semialdehyde dehydrogenase (EC 1.2.1.11)
S0205_Mtb_Ec	Amino Acids and Derivatives	Lysine, threonine, methionine, and cysteine	Lysine Biosynthesis DAP Pathway, GJO scratch	4-hydroxy-tetrahydrodipicolinate synthase (EC 4.3.3.7)
S0205_Mtb_Ec	Amino Acids and Derivatives	Lysine, threonine, methionine, and cysteine	Lysine Biosynthesis DAP Pathway, GJO scratch	Diaminopimelate decarboxylase (EC 4.1.1.20)
S0205_Mtb_Ec	Amino Acids and Derivatives	Lysine, threonine, methionine, and cysteine	Lysine Biosynthesis DAP Pathway, GJO scratch	4-hydroxy-tetrahydrodipicolinate reductase (EC 1.17.1.8)
S0205_Mtb_Ec	Amino Acids and Derivatives	Lysine, threonine, methionine, and cysteine	Lysine Biosynthesis DAP Pathway, GJO scratch	Aspartokinase (EC 2.7.2.4)
S0205_Mtb_Ec	Amino Acids and Derivatives	Lysine, threonine, methionine, and cysteine	Methionine Degradation	S-adenosylhomocysteine nucleosidase (EC 3.2.2.9)
S0205_Mtb_Ec	Amino Acids and Derivatives	Lysine, threonine, methionine, and cysteine	Methionine Degradation	S-adenosylmethionine synthetase (EC 2.5.1.6)
S0205_Mtb_Ec	Amino Acids and Derivatives	Lysine, threonine, methionine, and cysteine	Methionine Degradation	Pyruvate dehydrogenase E1 component (EC 1.2.4.1)
S0205_Mtb_Ec	Amino Acids and Derivatives	Lysine, threonine, methionine, and cysteine	Methionine Degradation	Cystathionine gamma-lyase (EC 4.4.1.1)
S0205_Mtb_Ec	Amino Acids and Derivatives	Lysine, threonine, methionine, and cysteine	Methionine Degradation	Adenosylhomocysteinase (EC 3.3.1.1)
S0205_Mtb_Ec	Amino Acids and Derivatives	Lysine, threonine, methionine, and cysteine	Methionine Degradation	Cystathionine beta-synthase (EC 4.2.1.22)
S0205_Mtb_Ec	Amino Acids and Derivatives	Lysine, threonine, methionine, and cysteine	Threonine and Homoserine Biosynthesis	Homoserine dehydrogenase (EC 1.1.1.3)
S0205_Mtb_Ec	Amino Acids and Derivatives	Lysine, threonine, methionine, and cysteine	Threonine and Homoserine Biosynthesis	Aspartate-semialdehyde dehydrogenase (EC 1.2.1.11)
S0205_Mtb_Ec	Amino Acids and Derivatives	Lysine, threonine, methionine, and cysteine	Threonine and Homoserine Biosynthesis	Threonine synthase (EC 4.2.3.1)
S0205_Mtb_Ec	Amino Acids and Derivatives	Lysine, threonine, methionine, and cysteine	Threonine and Homoserine Biosynthesis	Homoserine kinase (EC 2.7.1.39)
S0205_Mtb_Ec	Amino Acids and Derivatives	Lysine, threonine, methionine, and cysteine	Threonine and Homoserine Biosynthesis	Aspartokinase (EC 2.7.2.4)
S0205_Mtb_Ec	Amino Acids and Derivatives	Lysine, threonine, methionine, and cysteine	Cysteine Biosynthesis	Cystathionine gamma-lyase (EC 4.4.1.1)
S0205_Mtb_Ec	Amino Acids and Derivatives	Lysine, threonine, methionine, and cysteine	Cysteine Biosynthesis	Adenylylsulfate kinase (EC 2.7.1.25)
S0205_Mtb_Ec	Amino Acids and Derivatives	Lysine, threonine, methionine, and cysteine	Cysteine Biosynthesis	Sulfate and thiosulfate binding protein CysP
S0205_Mtb_Ec	Amino Acids and Derivatives	Lysine, threonine, methionine, and cysteine	Cysteine Biosynthesis	Serine acetyltransferase (EC 2.3.1.30)
S0205_Mtb_Ec	Amino Acids and Derivatives	Lysine, threonine, methionine, and cysteine	Cysteine Biosynthesis	Sulfate transport system permease protein CysW
S0205_Mtb_Ec	Amino Acids and Derivatives	Lysine, threonine, methionine, and cysteine	Cysteine Biosynthesis	Sulfate transport system permease protein CysT
S0205_Mtb_Ec	Amino Acids and Derivatives	Lysine, threonine, methionine, and cysteine	Cysteine Biosynthesis	Cysteine synthase (EC 2.5.1.47)
S0205_Mtb_Ec	Amino Acids and Derivatives	Lysine, threonine, methionine, and cysteine	Cysteine Biosynthesis	Phosphoadenylyl-sulfate reductase [thioredoxin] (EC 1.8.4.8)
S0205_Mtb_Ec	Amino Acids and Derivatives	Lysine, threonine, methionine, and cysteine	Cysteine Biosynthesis	Sulfate adenylyltransferase subunit 1 (EC 2.7.7.4)
S0205_Mtb_Ec	Amino Acids and Derivatives	Lysine, threonine, methionine, and cysteine	Cysteine Biosynthesis	Sulfate adenylyltransferase subunit 2 (EC 2.7.7.4)
S0205_Mtb_Ec	Amino Acids and Derivatives	Lysine, threonine, methionine, and cysteine	Cysteine Biosynthesis	Sulfate permease
S0205_Mtb_Ec	Amino Acids and Derivatives	Lysine, threonine, methionine, and cysteine	Cysteine Biosynthesis	Sulfate and thiosulfate import ATP-binding protein CysA (EC 3.6.3.25)
S0205_Mtb_Ec	Amino Acids and Derivatives	Lysine, threonine, methionine, and cysteine	Cysteine Biosynthesis	Cystathionine beta-synthase (EC 4.2.1.22)
S0205_Mtb_Ec	Amino Acids and Derivatives	Lysine, threonine, methionine, and cysteine	Lysine Biosynthesis DAP Pathway	N-succinyl-L,L-diaminopimelate desuccinylase (EC 3.5.1.18)
S0205_Mtb_Ec	Amino Acids and Derivatives	Lysine, threonine, methionine, and cysteine	Lysine Biosynthesis DAP Pathway	2,3,4,5-tetrahydropyridine-2,6-dicarboxylate N-succinyltransferase (EC 2.3.1.117)
S0205_Mtb_Ec	Amino Acids and Derivatives	Lysine, threonine, methionine, and cysteine	Lysine Biosynthesis DAP Pathway	Diaminopimelate epimerase (EC 5.1.1.7)
S0205_Mtb_Ec	Amino Acids and Derivatives	Lysine, threonine, methionine, and cysteine	Lysine Biosynthesis DAP Pathway	Aspartate-semialdehyde dehydrogenase (EC 1.2.1.11)
S0205_Mtb_Ec	Amino Acids and Derivatives	Lysine, threonine, methionine, and cysteine	Lysine Biosynthesis DAP Pathway	4-hydroxy-tetrahydrodipicolinate synthase (EC 4.3.3.7)
S0205_Mtb_Ec	Amino Acids and Derivatives	Lysine, threonine, methionine, and cysteine	Lysine Biosynthesis DAP Pathway	Diaminopimelate decarboxylase (EC 4.1.1.20)
S0205_Mtb_Ec	Amino Acids and Derivatives	Lysine, threonine, methionine, and cysteine	Lysine Biosynthesis DAP Pathway	4-hydroxy-tetrahydrodipicolinate reductase (EC 1.17.1.8)
S0205_Mtb_Ec	Amino Acids and Derivatives	Lysine, threonine, methionine, and cysteine	Lysine Biosynthesis DAP Pathway	Aspartokinase (EC 2.7.2.4)
S0205_Mtb_Ec	Amino Acids and Derivatives	Branched-chain amino acids	Isoleucine degradation	Branched-chain amino acid aminotransferase (EC 2.6.1.42)
S0205_Mtb_Ec	Amino Acids and Derivatives	Branched-chain amino acids	Isoleucine degradation	Branched-chain alpha-keto acid dehydrogenase, E1 component, alpha subunit (EC 1.2.4.4)
S0205_Mtb_Ec	Amino Acids and Derivatives	Branched-chain amino acids	Isoleucine degradation	Enoyl-CoA hydratase [isoleucine degradation] (EC 4.2.1.17)
S0205_Mtb_Ec	Amino Acids and Derivatives	Branched-chain amino acids	Isoleucine degradation	Enoyl-CoA hydratase (EC 4.2.1.17)
S0205_Mtb_Ec	Amino Acids and Derivatives	Branched-chain amino acids	Isoleucine degradation	Dihydrolipoamide acyltransferase component of branched-chain alpha-keto acid dehydrogenase complex (EC 2.3.1.168)
S0205_Mtb_Ec	Amino Acids and Derivatives	Branched-chain amino acids	Isoleucine degradation	3-ketoacyl-CoA thiolase (EC 2.3.1.16)
S0205_Mtb_Ec	Amino Acids and Derivatives	Branched-chain amino acids	Isoleucine degradation	Branched-chain alpha-keto acid dehydrogenase, E1 component, beta subunit (EC 1.2.4.4)
S0205_Mtb_Ec	Amino Acids and Derivatives	Branched-chain amino acids	Isoleucine degradation	3-hydroxyacyl-CoA dehydrogenase (EC 1.1.1.35)
S0205_Mtb_Ec	Amino Acids and Derivatives	Branched-chain amino acids	Isoleucine degradation	3-ketoacyl-CoA thiolase [isoleucine degradation] (EC 2.3.1.16)
S0205_Mtb_Ec	Amino Acids and Derivatives	Branched-chain amino acids	Isoleucine degradation	Branched-chain acyl-CoA dehydrogenase (EC 1.3.99.12)
S0205_Mtb_Ec	Amino Acids and Derivatives	Branched-chain amino acids	Leucine Degradation and HMG-CoA Metabolism	Hydroxymethylglutaryl-CoA lyase (EC 4.1.3.4)
S0205_Mtb_Ec	Amino Acids and Derivatives	Branched-chain amino acids	Leucine Degradation and HMG-CoA Metabolism	Branched-chain amino acid aminotransferase (EC 2.6.1.42)
S0205_Mtb_Ec	Amino Acids and Derivatives	Branched-chain amino acids	Leucine Degradation and HMG-CoA Metabolism	Methylcrotonyl-CoA carboxylase carboxyl transferase subunit (EC 6.4.1.4)
S0205_Mtb_Ec	Amino Acids and Derivatives	Branched-chain amino acids	Leucine Degradation and HMG-CoA Metabolism	Branched-chain alpha-keto acid dehydrogenase, E1 component, alpha subunit (EC 1.2.4.4)
S0205_Mtb_Ec	Amino Acids and Derivatives	Branched-chain amino acids	Leucine Degradation and HMG-CoA Metabolism	Methylcrotonyl-CoA carboxylase biotin-containing subunit (EC 6.4.1.4)
S0205_Mtb_Ec	Amino Acids and Derivatives	Branched-chain amino acids	Leucine Degradation and HMG-CoA Metabolism	Succinyl-CoA:3-ketoacid-coenzyme A transferase subunit B (EC 2.8.3.5)
S0205_Mtb_Ec	Amino Acids and Derivatives	Branched-chain amino acids	Leucine Degradation and HMG-CoA Metabolism	Isovaleryl-CoA dehydrogenase (EC 1.3.8.4)
S0205_Mtb_Ec	Amino Acids and Derivatives	Branched-chain amino acids	Leucine Degradation and HMG-CoA Metabolism	Dihydrolipoamide acyltransferase component of branched-chain alpha-keto acid dehydrogenase complex (EC 2.3.1.168)
S0205_Mtb_Ec	Amino Acids and Derivatives	Branched-chain amino acids	Leucine Degradation and HMG-CoA Metabolism	Succinyl-CoA:3-ketoacid-coenzyme A transferase subunit A (EC 2.8.3.5)
S0205_Mtb_Ec	Amino Acids and Derivatives	Branched-chain amino acids	Leucine Degradation and HMG-CoA Metabolism	Branched-chain alpha-keto acid dehydrogenase, E1 component, beta subunit (EC 1.2.4.4)
S0205_Mtb_Ec	Amino Acids and Derivatives	Branched-chain amino acids	Leucine Degradation and HMG-CoA Metabolism	Branched-chain acyl-CoA dehydrogenase (EC 1.3.99.12)
S0205_Mtb_Ec	Amino Acids and Derivatives	Branched-chain amino acids	Leucine Degradation and HMG-CoA Metabolism	Dihydrolipoamide dehydrogenase (EC 1.8.1.4)
S0205_Mtb_Ec	Amino Acids and Derivatives	Branched-chain amino acids	Valine degradation	Branched-chain amino acid aminotransferase (EC 2.6.1.42)
S0205_Mtb_Ec	Amino Acids and Derivatives	Branched-chain amino acids	Valine degradation	3-hydroxyisobutyrate dehydrogenase (EC 1.1.1.31)
S0205_Mtb_Ec	Amino Acids and Derivatives	Branched-chain amino acids	Valine degradation	Methylmalonate-semialdehyde dehydrogenase (EC 1.2.1.27)
S0205_Mtb_Ec	Amino Acids and Derivatives	Branched-chain amino acids	Valine degradation	Branched-chain alpha-keto acid dehydrogenase, E1 component, alpha subunit (EC 1.2.4.4)
S0205_Mtb_Ec	Amino Acids and Derivatives	Branched-chain amino acids	Valine degradation	3-hydroxyisobutyryl-CoA hydrolase (EC 3.1.2.4)
S0205_Mtb_Ec	Amino Acids and Derivatives	Branched-chain amino acids	Valine degradation	Enoyl-CoA hydratase (EC 4.2.1.17)
S0205_Mtb_Ec	Amino Acids and Derivatives	Branched-chain amino acids	Valine degradation	Dihydrolipoamide acyltransferase component of branched-chain alpha-keto acid dehydrogenase complex (EC 2.3.1.168)
S0205_Mtb_Ec	Amino Acids and Derivatives	Branched-chain amino acids	Valine degradation	Branched-chain alpha-keto acid dehydrogenase, E1 component, beta subunit (EC 1.2.4.4)
S0205_Mtb_Ec	Amino Acids and Derivatives	Branched-chain amino acids	Valine degradation	3-hydroxyacyl-CoA dehydrogenase (EC 1.1.1.35)
S0205_Mtb_Ec	Amino Acids and Derivatives	Branched-chain amino acids	Valine degradation	Branched-chain acyl-CoA dehydrogenase (EC 1.3.99.12)
S0205_Mtb_Ec	Amino Acids and Derivatives	Branched-chain amino acids	Leucine Biosynthesis	3-isopropylmalate dehydratase small subunit (EC 4.2.1.33)
S0205_Mtb_Ec	Amino Acids and Derivatives	Branched-chain amino acids	Leucine Biosynthesis	3-isopropylmalate dehydratase large subunit (EC 4.2.1.33)
S0205_Mtb_Ec	Amino Acids and Derivatives	Branched-chain amino acids	Leucine Biosynthesis	2-isopropylmalate synthase (EC 2.3.3.13)
S0205_Mtb_Ec	Amino Acids and Derivatives	Branched-chain amino acids	Leucine Biosynthesis	Branched-chain amino acid aminotransferase (EC 2.6.1.42)
S0205_Mtb_Ec	Amino Acids and Derivatives	Aromatic amino acids and derivatives	Common Pathway For Synthesis of Aromatic Compounds (DAHP synthase to chorismate)	Shikimate kinase I (EC 2.7.1.71)
S0205_Mtb_Ec	Amino Acids and Derivatives	Aromatic amino acids and derivatives	Common Pathway For Synthesis of Aromatic Compounds (DAHP synthase to chorismate)	Shikimate 5-dehydrogenase I alpha (EC 1.1.1.25)
S0205_Mtb_Ec	Amino Acids and Derivatives	Aromatic amino acids and derivatives	Common Pathway For Synthesis of Aromatic Compounds (DAHP synthase to chorismate)	3-dehydroquinate dehydratase II (EC 4.2.1.10)
S0205_Mtb_Ec	Amino Acids and Derivatives	Aromatic amino acids and derivatives	Common Pathway For Synthesis of Aromatic Compounds (DAHP synthase to chorismate)	3-dehydroquinate synthase (EC 4.2.3.4)
S0205_Mtb_Ec	Amino Acids and Derivatives	Aromatic amino acids and derivatives	Common Pathway For Synthesis of Aromatic Compounds (DAHP synthase to chorismate)	Chorismate synthase (EC 4.2.3.5)
S0205_Mtb_Ec	Amino Acids and Derivatives	Aromatic amino acids and derivatives	Common Pathway For Synthesis of Aromatic Compounds (DAHP synthase to chorismate)	2-keto-3-deoxy-D-arabino-heptulosonate-7-phosphate synthase II (EC 2.5.1.54)
S0205_Mtb_Ec	Amino Acids and Derivatives	Aromatic amino acids and derivatives	Chorismate: Intermediate for synthesis of Tryptophan, PAPA antibiotics, PABA, 3-hydroxyanthranilate and more.	Phosphoribosylformimino-5-aminoimidazole carboxamide ribotide isomerase (EC 5.3.1.16)
S0205_Mtb_Ec	Amino Acids and Derivatives	Aromatic amino acids and derivatives	Chorismate: Intermediate for synthesis of Tryptophan, PAPA antibiotics, PABA, 3-hydroxyanthranilate and more.	Anthranilate synthase, amidotransferase component (EC 4.1.3.27)
S0205_Mtb_Ec	Amino Acids and Derivatives	Aromatic amino acids and derivatives	Chorismate: Intermediate for synthesis of Tryptophan, PAPA antibiotics, PABA, 3-hydroxyanthranilate and more.	Aminodeoxychorismate lyase (EC 4.1.3.38)
S0205_Mtb_Ec	Amino Acids and Derivatives	Aromatic amino acids and derivatives	Chorismate: Intermediate for synthesis of Tryptophan, PAPA antibiotics, PABA, 3-hydroxyanthranilate and more.	Tryptophan synthase alpha chain (EC 4.2.1.20)
S0205_Mtb_Ec	Amino Acids and Derivatives	Aromatic amino acids and derivatives	Chorismate: Intermediate for synthesis of Tryptophan, PAPA antibiotics, PABA, 3-hydroxyanthranilate and more.	Tryptophan synthase beta chain (EC 4.2.1.20)
S0205_Mtb_Ec	Amino Acids and Derivatives	Aromatic amino acids and derivatives	Chorismate: Intermediate for synthesis of Tryptophan, PAPA antibiotics, PABA, 3-hydroxyanthranilate and more.	Indole-3-glycerol phosphate synthase (EC 4.1.1.48)
S0205_Mtb_Ec	Amino Acids and Derivatives	Aromatic amino acids and derivatives	Chorismate: Intermediate for synthesis of Tryptophan, PAPA antibiotics, PABA, 3-hydroxyanthranilate and more.	Anthranilate synthase, aminase component (EC 4.1.3.27)
S0205_Mtb_Ec	Amino Acids and Derivatives	Aromatic amino acids and derivatives	Chorismate: Intermediate for synthesis of Tryptophan, PAPA antibiotics, PABA, 3-hydroxyanthranilate and more.	Isochorismate synthase (EC 5.4.4.2)
S0205_Mtb_Ec	Amino Acids and Derivatives	Aromatic amino acids and derivatives	Chorismate: Intermediate for synthesis of Tryptophan, PAPA antibiotics, PABA, 3-hydroxyanthranilate and more.	Para-aminobenzoate synthase, aminase component (EC 2.6.1.85)
S0205_Mtb_Ec	Amino Acids and Derivatives	Aromatic amino acids and derivatives	Chorismate: Intermediate for synthesis of Tryptophan, PAPA antibiotics, PABA, 3-hydroxyanthranilate and more.	Para-aminobenzoate synthase, amidotransferase component (EC 2.6.1.85)
S0205_Mtb_Ec	Amino Acids and Derivatives	Aromatic amino acids and derivatives	Phenylalanine and Tyrosine Branches from Chorismate	Periplasmic chorismate mutase I precursor (EC 5.4.99.5)
S0205_Mtb_Ec	Amino Acids and Derivatives	Aromatic amino acids and derivatives	Phenylalanine and Tyrosine Branches from Chorismate	Chorismate mutase I (EC 5.4.99.5)
S0205_Mtb_Ec	Amino Acids and Derivatives	Aromatic amino acids and derivatives	Phenylalanine and Tyrosine Branches from Chorismate	Prephenate dehydratase (EC 4.2.1.51)
S0205_Mtb_Ec	Amino Acids and Derivatives	Aromatic amino acids and derivatives	Phenylalanine and Tyrosine Branches from Chorismate	Biosynthetic Aromatic amino acid aminotransferase beta (EC 2.6.1.57)
S0205_Mtb_Ec	Amino Acids and Derivatives	Aromatic amino acids and derivatives	Phenylalanine and Tyrosine Branches from Chorismate	Arogenate dehydrogenase (EC 1.3.1.43)
S0205_Mtb_Ec	Amino Acids and Derivatives	Aromatic amino acids and derivatives	Aromatic amino acid degradation	2-hydroxyhepta-2,4-diene-1,7-dioate isomerase (EC 5.3.3.-)
S0205_Mtb_Ec	Amino Acids and Derivatives	Aromatic amino acids and derivatives	Aromatic amino acid degradation	Anthranilate dioxygenase reductase
S0205_Mtb_Ec	Amino Acids and Derivatives	Aromatic amino acids and derivatives	Aromatic amino acid degradation	5-carboxymethyl-2-oxo-hex-3- ene-1,7-dioate decarboxylase (EC 4.1.1.68)
S0205_Mtb_Ec	Amino Acids and Derivatives	Aromatic amino acids and derivatives	Aromatic amino acid degradation	Kynurenine formamidase, bacterial (EC 3.5.1.9)
S0205_Mtb_Ec	Amino Acids and Derivatives	Proline and 4-hydroxyproline	Proline Synthesis	Pyrroline-5-carboxylate reductase (EC 1.5.1.2)
S0205_Mtb_Ec	Amino Acids and Derivatives	Proline and 4-hydroxyproline	Proline Synthesis	Gamma-glutamyl phosphate reductase (EC 1.2.1.41)
S0205_Mtb_Ec	Amino Acids and Derivatives	Proline and 4-hydroxyproline	Proline Synthesis	RNA-binding C-terminal domain PUA
S0205_Mtb_Ec	Amino Acids and Derivatives	Proline and 4-hydroxyproline	Proline Synthesis	Glutamate 5-kinase (EC 2.7.2.11)
S0205_Mtb_Ec	Amino Acids and Derivatives	Proline and 4-hydroxyproline	Proline, 4-hydroxyproline uptake and utilization	Proline iminopeptidase (EC 3.4.11.5)
S0205_Mtb_Ec	Amino Acids and Derivatives	Proline and 4-hydroxyproline	Proline, 4-hydroxyproline uptake and utilization	D-amino-acid oxidase (EC 1.4.3.3)
S0205_Mtb_Ec	Amino Acids and Derivatives	Proline and 4-hydroxyproline	Proline, 4-hydroxyproline uptake and utilization	Delta-1-pyrroline-5-carboxylate dehydrogenase (EC 1.2.1.88)
S0205_Mtb_Ec	Amino Acids and Derivatives	Alanine, serine, and glycine	Glycine Biosynthesis	Serine hydroxymethyltransferase (EC 2.1.2.1)
S0205_Mtb_Ec	Amino Acids and Derivatives	Alanine, serine, and glycine	Alanine biosynthesis	Branched-chain amino acid aminotransferase (EC 2.6.1.42)
S0205_Mtb_Ec	Amino Acids and Derivatives	Alanine, serine, and glycine	Alanine biosynthesis	Cysteine desulfurase (EC 2.8.1.7)
S0205_Mtb_Ec	Amino Acids and Derivatives	Alanine, serine, and glycine	Alanine biosynthesis	Valine--pyruvate aminotransferase (EC 2.6.1.66)
S0205_Mtb_Ec	Amino Acids and Derivatives	Alanine, serine, and glycine	Alanine biosynthesis	Alanine racemase (EC 5.1.1.1)
S0205_Mtb_Ec	Amino Acids and Derivatives	Alanine, serine, and glycine	Serine Biosynthesis	D-3-phosphoglycerate dehydrogenase (EC 1.1.1.95)
S0205_Mtb_Ec	Amino Acids and Derivatives	Alanine, serine, and glycine	Serine Biosynthesis	Phosphoserine phosphatase (EC 3.1.3.3)
S0205_Mtb_Ec	Amino Acids and Derivatives	Alanine, serine, and glycine	Serine Biosynthesis	Serine hydroxymethyltransferase (EC 2.1.2.1)
S0205_Mtb_Ec	Amino Acids and Derivatives	Alanine, serine, and glycine	Serine Biosynthesis	Phosphoserine aminotransferase (EC 2.6.1.52)
S0205_Mtb_Ec	Amino Acids and Derivatives	Alanine, serine, and glycine	Glycine cleavage system	Glycine cleavage system H protein
S0205_Mtb_Ec	Amino Acids and Derivatives	Alanine, serine, and glycine	Glycine cleavage system	Glycine dehydrogenase [decarboxylating] (glycine cleavage system P protein) (EC 1.4.4.2)
S0205_Mtb_Ec	Amino Acids and Derivatives	Alanine, serine, and glycine	Glycine cleavage system	Dihydrolipoamide dehydrogenase (EC 1.8.1.4)
S0205_Mtb_Ec	Amino Acids and Derivatives	Alanine, serine, and glycine	Glycine cleavage system	Aminomethyltransferase (glycine cleavage system T protein) (EC 2.1.2.10)
S0205_Mtb_Ec	Amino Acids and Derivatives	Alanine, serine, and glycine	Glycine and Serine Utilization	D-serine/D-alanine/glycine transporter
S0205_Mtb_Ec	Amino Acids and Derivatives	Alanine, serine, and glycine	Glycine and Serine Utilization	D-3-phosphoglycerate dehydrogenase (EC 1.1.1.95)
S0205_Mtb_Ec	Amino Acids and Derivatives	Alanine, serine, and glycine	Glycine and Serine Utilization	L-serine dehydratase, alpha subunit (EC 4.3.1.17)
S0205_Mtb_Ec	Amino Acids and Derivatives	Alanine, serine, and glycine	Glycine and Serine Utilization	Phosphoserine phosphatase (EC 3.1.3.3)
S0205_Mtb_Ec	Amino Acids and Derivatives	Alanine, serine, and glycine	Glycine and Serine Utilization	L-serine dehydratase, beta subunit (EC 4.3.1.17)
S0205_Mtb_Ec	Amino Acids and Derivatives	Alanine, serine, and glycine	Glycine and Serine Utilization	Cystathionine gamma-lyase (EC 4.4.1.1)
S0205_Mtb_Ec	Amino Acids and Derivatives	Alanine, serine, and glycine	Glycine and Serine Utilization	Serine hydroxymethyltransferase (EC 2.1.2.1)
S0205_Mtb_Ec	Amino Acids and Derivatives	Alanine, serine, and glycine	Glycine and Serine Utilization	Seryl-tRNA synthetase (EC 6.1.1.11)
S0205_Mtb_Ec	Amino Acids and Derivatives	Alanine, serine, and glycine	Glycine and Serine Utilization	Phosphoserine aminotransferase (EC 2.6.1.52)
S0205_Mtb_Ec	Amino Acids and Derivatives	Alanine, serine, and glycine	Glycine and Serine Utilization	Glycine cleavage system H protein
S0205_Mtb_Ec	Amino Acids and Derivatives	Alanine, serine, and glycine	Glycine and Serine Utilization	Glycine dehydrogenase [decarboxylating] (glycine cleavage system P protein) (EC 1.4.4.2)
S0205_Mtb_Ec	Amino Acids and Derivatives	Alanine, serine, and glycine	Glycine and Serine Utilization	Aminomethyltransferase (glycine cleavage system T protein) (EC 2.1.2.10)
S0205_Mtb_Ec	Amino Acids and Derivatives	Alanine, serine, and glycine	Glycine and Serine Utilization	Cystathionine beta-synthase (EC 4.2.1.22)
S0205_Mtb_Ec	Amino Acids and Derivatives	Alanine, serine, and glycine	Glycine and Serine Utilization	Glycerate kinase (EC 2.7.1.31)
S0205_Mtb_Ec	Sulfur Metabolism	Sulfur Metabolism - no subcategory	Thioredoxin-disulfide reductase	Thiol peroxidase, Tpx-type (EC 1.11.1.15)
S0205_Mtb_Ec	Sulfur Metabolism	Sulfur Metabolism - no subcategory	Thioredoxin-disulfide reductase	Thiol peroxidase, Bcp-type (EC 1.11.1.15)
S0205_Mtb_Ec	Sulfur Metabolism	Sulfur Metabolism - no subcategory	Thioredoxin-disulfide reductase	Thioredoxin reductase (EC 1.8.1.9)
S0205_Mtb_Ec	Sulfur Metabolism	Sulfur Metabolism - no subcategory	Galactosylceramide and Sulfatide metabolism	Arylsulfatase (EC 3.1.6.1)
S0205_Mtb_Ec	Phosphorus Metabolism	Phosphorus Metabolism - no subcategory	High affinity phosphate transporter and control of PHO regulon	Phosphate regulon transcriptional regulatory protein PhoB (SphR)
S0205_Mtb_Ec	Phosphorus Metabolism	Phosphorus Metabolism - no subcategory	High affinity phosphate transporter and control of PHO regulon	Polyphosphate kinase (EC 2.7.4.1)
S0205_Mtb_Ec	Phosphorus Metabolism	Phosphorus Metabolism - no subcategory	High affinity phosphate transporter and control of PHO regulon	Phosphate transport system regulatory protein PhoU
S0205_Mtb_Ec	Phosphorus Metabolism	Phosphorus Metabolism - no subcategory	High affinity phosphate transporter and control of PHO regulon	Phosphate regulon sensor protein PhoR (SphS) (EC 2.7.13.3)
S0205_Mtb_Ec	Phosphorus Metabolism	Phosphorus Metabolism - no subcategory	Phosphate metabolism	Phosphate regulon transcriptional regulatory protein PhoB (SphR)
S0205_Mtb_Ec	Phosphorus Metabolism	Phosphorus Metabolism - no subcategory	Phosphate metabolism	NAD(P) transhydrogenase subunit beta (EC 1.6.1.2)
S0205_Mtb_Ec	Phosphorus Metabolism	Phosphorus Metabolism - no subcategory	Phosphate metabolism	Inorganic pyrophosphatase (EC 3.6.1.1)
S0205_Mtb_Ec	Phosphorus Metabolism	Phosphorus Metabolism - no subcategory	Phosphate metabolism	Exopolyphosphatase (EC 3.6.1.11)
S0205_Mtb_Ec	Phosphorus Metabolism	Phosphorus Metabolism - no subcategory	Phosphate metabolism	Phosphate transport system regulatory protein PhoU
S0205_Mtb_Ec	Phosphorus Metabolism	Phosphorus Metabolism - no subcategory	Phosphate metabolism	Probable low-affinity inorganic phosphate transporter
S0205_Mtb_Ec	Phosphorus Metabolism	Phosphorus Metabolism - no subcategory	Phosphate metabolism	Predicted ATPase related to phosphate starvation-inducible protein PhoH
S0205_Mtb_Ec	Phosphorus Metabolism	Phosphorus Metabolism - no subcategory	Phosphate metabolism	Polyphosphate kinase (EC 2.7.4.1)
S0205_Mtb_Ec	Phosphorus Metabolism	Phosphorus Metabolism - no subcategory	Phosphate metabolism	Soluble pyridine nucleotide transhydrogenase (EC 1.6.1.1)
S0205_Mtb_Ec	Phosphorus Metabolism	Phosphorus Metabolism - no subcategory	Phosphate metabolism	Phosphate starvation-inducible protein PhoH, predicted ATPase
S0205_Mtb_Ec	Phosphorus Metabolism	Phosphorus Metabolism - no subcategory	Phosphate metabolism	Phosphate regulon sensor protein PhoR (SphS) (EC 2.7.13.3)
S0205_Mtb_Ec	Phosphorus Metabolism	Phosphorus Metabolism - no subcategory	Polyphosphate	Polyphosphate glucokinase (EC 2.7.1.63)
S0205_Mtb_Ec	Phosphorus Metabolism	Phosphorus Metabolism - no subcategory	Polyphosphate	Polyphosphate kinase (EC 2.7.4.1)
S0205_Mtb_Ec	Phosphorus Metabolism	Phosphorus Metabolism - no subcategory	Polyphosphate	Exopolyphosphatase (EC 3.6.1.11)
S0205_Mtb_Ec	Phosphorus Metabolism	Phosphorus Metabolism - no subcategory	Polyphosphate	Polyphosphate kinase 2 (EC 2.7.4.1)
S0205_Mtb_Ec	Carbohydrates	Central carbohydrate metabolism	Methylglyoxal Metabolism	Lactoylglutathione lyase (EC 4.4.1.5)
S0205_Mtb_Ec	Carbohydrates	Central carbohydrate metabolism	Methylglyoxal Metabolism	Aldehyde dehydrogenase B (EC 1.2.1.22)
S0205_Mtb_Ec	Carbohydrates	Central carbohydrate metabolism	Methylglyoxal Metabolism	Aldehyde dehydrogenase (EC 1.2.1.3)
S0205_Mtb_Ec	Carbohydrates	Central carbohydrate metabolism	Pyruvate metabolism II: acetyl-CoA, acetogenesis from pyruvate	Pyruvate dehydrogenase E1 component (EC 1.2.4.1)
S0205_Mtb_Ec	Carbohydrates	Central carbohydrate metabolism	Pyruvate metabolism II: acetyl-CoA, acetogenesis from pyruvate	Aldehyde dehydrogenase (EC 1.2.1.3)
S0205_Mtb_Ec	Carbohydrates	Central carbohydrate metabolism	Pyruvate metabolism II: acetyl-CoA, acetogenesis from pyruvate	Dihydrolipoamide acetyltransferase component of pyruvate dehydrogenase complex (EC 2.3.1.12)
S0205_Mtb_Ec	Carbohydrates	Central carbohydrate metabolism	Pyruvate metabolism II: acetyl-CoA, acetogenesis from pyruvate	Phosphate acetyltransferase (EC 2.3.1.8)
S0205_Mtb_Ec	Carbohydrates	Central carbohydrate metabolism	Pyruvate metabolism II: acetyl-CoA, acetogenesis from pyruvate	Acetate kinase (EC 2.7.2.1)
S0205_Mtb_Ec	Carbohydrates	Central carbohydrate metabolism	Pyruvate metabolism II: acetyl-CoA, acetogenesis from pyruvate	Pyruvate decarboxylase (EC 4.1.1.1)
S0205_Mtb_Ec	Carbohydrates	Central carbohydrate metabolism	Pyruvate metabolism II: acetyl-CoA, acetogenesis from pyruvate	NAD-dependent protein deacetylase of SIR2 family
S0205_Mtb_Ec	Carbohydrates	Central carbohydrate metabolism	Pyruvate Alanine Serine Interconversions	D-serine/D-alanine/glycine transporter
S0205_Mtb_Ec	Carbohydrates	Central carbohydrate metabolism	Pyruvate Alanine Serine Interconversions	L-serine dehydratase, alpha subunit (EC 4.3.1.17)
S0205_Mtb_Ec	Carbohydrates	Central carbohydrate metabolism	Pyruvate Alanine Serine Interconversions	Branched-chain amino acid aminotransferase (EC 2.6.1.42)
S0205_Mtb_Ec	Carbohydrates	Central carbohydrate metabolism	Pyruvate Alanine Serine Interconversions	L-serine dehydratase, beta subunit (EC 4.3.1.17)
S0205_Mtb_Ec	Carbohydrates	Central carbohydrate metabolism	Pyruvate Alanine Serine Interconversions	Omega-amino acid--pyruvate aminotransferase (EC 2.6.1.18)
S0205_Mtb_Ec	Carbohydrates	Central carbohydrate metabolism	Pyruvate Alanine Serine Interconversions	Valine--pyruvate aminotransferase (EC 2.6.1.66)
S0205_Mtb_Ec	Carbohydrates	Central carbohydrate metabolism	Pyruvate Alanine Serine Interconversions	Alanine racemase (EC 5.1.1.1)
S0205_Mtb_Ec	Carbohydrates	Central carbohydrate metabolism	Pyruvate Alanine Serine Interconversions	Alanine dehydrogenase (EC 1.4.1.1)
S0205_Mtb_Ec	Carbohydrates	Central carbohydrate metabolism	Glyoxylate bypass	Malate synthase G (EC 2.3.3.9)
S0205_Mtb_Ec	Carbohydrates	Central carbohydrate metabolism	Glyoxylate bypass	Malate dehydrogenase (EC 1.1.1.37)
S0205_Mtb_Ec	Carbohydrates	Central carbohydrate metabolism	Glyoxylate bypass	Citrate synthase (si) (EC 2.3.3.1)
S0205_Mtb_Ec	Carbohydrates	Central carbohydrate metabolism	Glyoxylate bypass	Isocitrate lyase (EC 4.1.3.1)
S0205_Mtb_Ec	Carbohydrates	Central carbohydrate metabolism	Glyoxylate bypass	Isocitrate lyase (EC 4.1.3.1), group III, Mycobacterial type ICL2
S0205_Mtb_Ec	Carbohydrates	Central carbohydrate metabolism	Glyoxylate bypass	Aconitate hydratase (EC 4.2.1.3)
S0205_Mtb_Ec	Carbohydrates	Central carbohydrate metabolism	Glycolysis and Gluconeogenesis	6-phosphofructokinase (EC 2.7.1.11)
S0205_Mtb_Ec	Carbohydrates	Central carbohydrate metabolism	Glycolysis and Gluconeogenesis	Triosephosphate isomerase (EC 5.3.1.1)
S0205_Mtb_Ec	Carbohydrates	Central carbohydrate metabolism	Glycolysis and Gluconeogenesis	Pyruvate,phosphate dikinase (EC 2.7.9.1)
S0205_Mtb_Ec	Carbohydrates	Central carbohydrate metabolism	Glycolysis and Gluconeogenesis	Fructose-1,6-bisphosphatase, GlpX type (EC 3.1.3.11)
S0205_Mtb_Ec	Carbohydrates	Central carbohydrate metabolism	Glycolysis and Gluconeogenesis	Fructose-bisphosphate aldolase class II (EC 4.1.2.13)
S0205_Mtb_Ec	Carbohydrates	Central carbohydrate metabolism	Glycolysis and Gluconeogenesis	Glucose-6-phosphate isomerase (EC 5.3.1.9)
S0205_Mtb_Ec	Carbohydrates	Central carbohydrate metabolism	Glycolysis and Gluconeogenesis	Polyphosphate glucokinase (EC 2.7.1.63)
S0205_Mtb_Ec	Carbohydrates	Central carbohydrate metabolism	Glycolysis and Gluconeogenesis	Pyruvate kinase (EC 2.7.1.40)
S0205_Mtb_Ec	Carbohydrates	Central carbohydrate metabolism	Glycolysis and Gluconeogenesis	Phosphoenolpyruvate synthase (EC 2.7.9.2)
S0205_Mtb_Ec	Carbohydrates	Central carbohydrate metabolism	Glycolysis and Gluconeogenesis	Enolase (EC 4.2.1.11)
S0205_Mtb_Ec	Carbohydrates	Central carbohydrate metabolism	Glycolysis and Gluconeogenesis	NAD-dependent glyceraldehyde-3-phosphate dehydrogenase (EC 1.2.1.12)
S0205_Mtb_Ec	Carbohydrates	Central carbohydrate metabolism	Glycolysis and Gluconeogenesis	Phosphoglycerate kinase (EC 2.7.2.3)
S0205_Mtb_Ec	Carbohydrates	Central carbohydrate metabolism	Dehydrogenase complexes	Pyruvate dehydrogenase E1 component (EC 1.2.4.1)
S0205_Mtb_Ec	Carbohydrates	Central carbohydrate metabolism	Dehydrogenase complexes	Branched-chain alpha-keto acid dehydrogenase, E1 component, alpha subunit (EC 1.2.4.4)
S0205_Mtb_Ec	Carbohydrates	Central carbohydrate metabolism	Dehydrogenase complexes	Dihydrolipoamide succinyltransferase component (E2) of 2-oxoglutarate dehydrogenase complex (EC 2.3.1.61)
S0205_Mtb_Ec	Carbohydrates	Central carbohydrate metabolism	Dehydrogenase complexes	Dihydrolipoamide acyltransferase component of branched-chain alpha-keto acid dehydrogenase complex (EC 2.3.1.168)
S0205_Mtb_Ec	Carbohydrates	Central carbohydrate metabolism	Dehydrogenase complexes	Branched-chain alpha-keto acid dehydrogenase, E1 component, beta subunit (EC 1.2.4.4)
S0205_Mtb_Ec	Carbohydrates	Central carbohydrate metabolism	Dehydrogenase complexes	Dihydrolipoamide acetyltransferase component of pyruvate dehydrogenase complex (EC 2.3.1.12)
S0205_Mtb_Ec	Carbohydrates	Central carbohydrate metabolism	Dehydrogenase complexes	2-oxoglutarate dehydrogenase E1 component (EC 1.2.4.2)
S0205_Mtb_Ec	Carbohydrates	Central carbohydrate metabolism	Dehydrogenase complexes	Cytosol aminopeptidase PepA (EC 3.4.11.1)
S0205_Mtb_Ec	Carbohydrates	Central carbohydrate metabolism	Pentose phosphate pathway	Transketolase (EC 2.2.1.1)
S0205_Mtb_Ec	Carbohydrates	Central carbohydrate metabolism	Pentose phosphate pathway	6-phosphogluconate dehydrogenase, decarboxylating (EC 1.1.1.44)
S0205_Mtb_Ec	Carbohydrates	Central carbohydrate metabolism	Pentose phosphate pathway	Ribose-phosphate pyrophosphokinase (EC 2.7.6.1)
S0205_Mtb_Ec	Carbohydrates	Central carbohydrate metabolism	Pentose phosphate pathway	6-phosphogluconolactonase (EC 3.1.1.31), eukaryotic type
S0205_Mtb_Ec	Carbohydrates	Central carbohydrate metabolism	Pentose phosphate pathway	Transaldolase (EC 2.2.1.2)
S0205_Mtb_Ec	Carbohydrates	Central carbohydrate metabolism	Pentose phosphate pathway	Ribulose-phosphate 3-epimerase (EC 5.1.3.1)
S0205_Mtb_Ec	Carbohydrates	Central carbohydrate metabolism	Pentose phosphate pathway	Glucose-6-phosphate 1-dehydrogenase (EC 1.1.1.49)
S0205_Mtb_Ec	Carbohydrates	Central carbohydrate metabolism	Pyruvate metabolism I: anaplerotic reactions, PEP	Pyruvate,phosphate dikinase (EC 2.7.9.1)
S0205_Mtb_Ec	Carbohydrates	Central carbohydrate metabolism	Pyruvate metabolism I: anaplerotic reactions, PEP	NAD-dependent malic enzyme (EC 1.1.1.38)
S0205_Mtb_Ec	Carbohydrates	Central carbohydrate metabolism	Pyruvate metabolism I: anaplerotic reactions, PEP	Phosphoenolpyruvate carboxykinase [GTP] (EC 4.1.1.32)
S0205_Mtb_Ec	Carbohydrates	Central carbohydrate metabolism	Pyruvate metabolism I: anaplerotic reactions, PEP	Pyruvate kinase (EC 2.7.1.40)
S0205_Mtb_Ec	Carbohydrates	Central carbohydrate metabolism	Pyruvate metabolism I: anaplerotic reactions, PEP	Phosphoenolpyruvate synthase (EC 2.7.9.2)
S0205_Mtb_Ec	Carbohydrates	Central carbohydrate metabolism	Glycolate, glyoxylate interconversions	Phosphoglycolate phosphatase (EC 3.1.3.18)
S0205_Mtb_Ec	Carbohydrates	Central carbohydrate metabolism	Glycolate, glyoxylate interconversions	Glycolate dehydrogenase (EC 1.1.99.14), subunit GlcD
S0205_Mtb_Ec	Carbohydrates	Aminosugars	Chitin and N-acetylglucosamine utilization	N-acetylglucosamine-6-phosphate deacetylase (EC 3.5.1.25)
S0205_Mtb_Ec	Carbohydrates	Di- and oligosaccharides	Trehalose Biosynthesis	Alpha-amylase (EC 3.2.1.1)
S0205_Mtb_Ec	Carbohydrates	Di- and oligosaccharides	Trehalose Biosynthesis	Malto-oligosyltrehalose synthase (EC 5.4.99.15)
S0205_Mtb_Ec	Carbohydrates	Di- and oligosaccharides	Trehalose Biosynthesis	1,4-alpha-glucan (glycogen) branching enzyme, GH-13-type (EC 2.4.1.18)
S0205_Mtb_Ec	Carbohydrates	Di- and oligosaccharides	Trehalose Biosynthesis	Trehalose synthase (EC 5.4.99.16)
S0205_Mtb_Ec	Carbohydrates	Di- and oligosaccharides	Trehalose Biosynthesis	Trehalose-6-phosphate phosphatase (EC 3.1.3.12)
S0205_Mtb_Ec	Carbohydrates	Di- and oligosaccharides	Trehalose Biosynthesis	Putative glucanase glgE (EC 3.2.1.-)
S0205_Mtb_Ec	Carbohydrates	Di- and oligosaccharides	Trehalose Biosynthesis	Malto-oligosyltrehalose trehalohydrolase (EC 3.2.1.141)
S0205_Mtb_Ec	Carbohydrates	Di- and oligosaccharides	Maltose and Maltodextrin Utilization	Alpha-amylase (EC 3.2.1.1)
S0205_Mtb_Ec	Carbohydrates	Di- and oligosaccharides	Maltose and Maltodextrin Utilization	Malto-oligosyltrehalose synthase (EC 5.4.99.15)
S0205_Mtb_Ec	Carbohydrates	Di- and oligosaccharides	Maltose and Maltodextrin Utilization	4-alpha-glucanotransferase (amylomaltase) (EC 2.4.1.25)
S0205_Mtb_Ec	Carbohydrates	Di- and oligosaccharides	Maltose and Maltodextrin Utilization	Glycogen phosphorylase (EC 2.4.1.1)
S0205_Mtb_Ec	Carbohydrates	Di- and oligosaccharides	Maltose and Maltodextrin Utilization	Alpha-glucosidase (EC 3.2.1.20)
S0205_Mtb_Ec	Carbohydrates	Di- and oligosaccharides	Lactose and Galactose Uptake and Utilization	UDP-glucose 4-epimerase (EC 5.1.3.2)
S0205_Mtb_Ec	Carbohydrates	Di- and oligosaccharides	Lactose and Galactose Uptake and Utilization	Galactose-1-phosphate uridylyltransferase (EC 2.7.7.10)
S0205_Mtb_Ec	Carbohydrates	Di- and oligosaccharides	Lactose and Galactose Uptake and Utilization	Galactokinase (EC 2.7.1.6)
S0205_Mtb_Ec	Carbohydrates	One-carbon Metabolism	One-carbon metabolism by tetrahydropterines	Formyltetrahydrofolate deformylase (EC 3.5.1.10)
S0205_Mtb_Ec	Carbohydrates	One-carbon Metabolism	One-carbon metabolism by tetrahydropterines	5-formyltetrahydrofolate cyclo-ligase (EC 6.3.3.2)
S0205_Mtb_Ec	Carbohydrates	One-carbon Metabolism	One-carbon metabolism by tetrahydropterines	Methylenetetrahydrofolate dehydrogenase (NADP+) (EC 1.5.1.5)
S0205_Mtb_Ec	Carbohydrates	One-carbon Metabolism	One-carbon metabolism by tetrahydropterines	Methenyltetrahydrofolate cyclohydrolase (EC 3.5.4.9)
S0205_Mtb_Ec	Carbohydrates	Organic acids	Methylcitrate cycle	Methylisocitrate lyase (EC 4.1.3.30)
S0205_Mtb_Ec	Carbohydrates	Organic acids	Methylcitrate cycle	2-methylcitrate dehydratase (EC 4.2.1.79)
S0205_Mtb_Ec	Carbohydrates	Organic acids	Methylcitrate cycle	2-methylisocitrate dehydratase (EC 4.2.1.99)
S0205_Mtb_Ec	Carbohydrates	Organic acids	Methylcitrate cycle	2-methylcitrate synthase (EC 2.3.3.5)
S0205_Mtb_Ec	Carbohydrates	Organic acids	Propionate-CoA to Succinate Module	Methylisocitrate lyase (EC 4.1.3.30)
S0205_Mtb_Ec	Carbohydrates	Organic acids	Propionate-CoA to Succinate Module	2-methylcitrate dehydratase (EC 4.2.1.79)
S0205_Mtb_Ec	Carbohydrates	Organic acids	Propionate-CoA to Succinate Module	2-methylisocitrate dehydratase (EC 4.2.1.99)
S0205_Mtb_Ec	Carbohydrates	Organic acids	Propionate-CoA to Succinate Module	2-methylcitrate synthase (EC 2.3.3.5)
S0205_Mtb_Ec	Carbohydrates	Organic acids	Propionate-CoA to Succinate Module	Aconitate hydratase (EC 4.2.1.3)
S0205_Mtb_Ec	Carbohydrates	Organic acids	Glycerate metabolism	Pyruvate kinase (EC 2.7.1.40)
S0205_Mtb_Ec	Carbohydrates	Organic acids	Glycerate metabolism	Glycerate kinase (EC 2.7.1.31)
S0205_Mtb_Ec	Carbohydrates	Fermentation	Butanol Biosynthesis	Alcohol dehydrogenase (EC 1.1.1.1)
S0205_Mtb_Ec	Carbohydrates	Fermentation	Butanol Biosynthesis	Enoyl-CoA hydratase (EC 4.2.1.17)
S0205_Mtb_Ec	Carbohydrates	Fermentation	Butanol Biosynthesis	3-hydroxybutyryl-CoA dehydrogenase (EC 1.1.1.157)
S0205_Mtb_Ec	Carbohydrates	Fermentation	Butanol Biosynthesis	Acetyl-CoA acetyltransferase (EC 2.3.1.9)
S0205_Mtb_Ec	Carbohydrates	Fermentation	Acetolactate synthase subunits	Acetolactate synthase large subunit (EC 2.2.1.6)
S0205_Mtb_Ec	Carbohydrates	Fermentation	Acetolactate synthase subunits	Acetolactate synthase small subunit (EC 2.2.1.6)
S0205_Mtb_Ec	Carbohydrates	Fermentation	Acetyl-CoA fermentation to Butyrate	3-hydroxybutyryl-CoA epimerase (EC 5.1.2.3)
S0205_Mtb_Ec	Carbohydrates	Fermentation	Acetyl-CoA fermentation to Butyrate	Enoyl-CoA hydratase (EC 4.2.1.17)
S0205_Mtb_Ec	Carbohydrates	Fermentation	Acetyl-CoA fermentation to Butyrate	Electron transfer flavoprotein, beta subunit
S0205_Mtb_Ec	Carbohydrates	Fermentation	Acetyl-CoA fermentation to Butyrate	Electron transfer flavoprotein, alpha subunit
S0205_Mtb_Ec	Carbohydrates	Fermentation	Acetyl-CoA fermentation to Butyrate	3-hydroxybutyryl-CoA dehydrogenase (EC 1.1.1.157)
S0205_Mtb_Ec	Carbohydrates	Fermentation	Acetyl-CoA fermentation to Butyrate	3-hydroxyacyl-CoA dehydrogenase (EC 1.1.1.35)
S0205_Mtb_Ec	Carbohydrates	Fermentation	Acetyl-CoA fermentation to Butyrate	Acetyl-CoA acetyltransferase (EC 2.3.1.9)
S0205_Mtb_Ec	Carbohydrates	Fermentation	Acetoin, butanediol metabolism	2,3-butanediol dehydrogenase, R-alcohol forming, (R)- and (S)-acetoin-specific (EC 1.1.1.4)
S0205_Mtb_Ec	Carbohydrates	Fermentation	Acetoin, butanediol metabolism	Acetolactate synthase large subunit (EC 2.2.1.6)
S0205_Mtb_Ec	Carbohydrates	Fermentation	Acetoin, butanediol metabolism	Acetolactate synthase small subunit (EC 2.2.1.6)
S0205_Mtb_Ec	Carbohydrates	Sugar alcohols	Glycerol and Glycerol-3-phosphate Uptake and Utilization	Glycerol-3-phosphate ABC transporter, permease protein UgpE (TC 3.A.1.1.3)
S0205_Mtb_Ec	Carbohydrates	Sugar alcohols	Glycerol and Glycerol-3-phosphate Uptake and Utilization	Glycerophosphoryl diester phosphodiesterase (EC 3.1.4.46)
S0205_Mtb_Ec	Carbohydrates	Sugar alcohols	Glycerol and Glycerol-3-phosphate Uptake and Utilization	Glycerol-3-phosphate dehydrogenase (EC 1.1.5.3)
S0205_Mtb_Ec	Carbohydrates	Sugar alcohols	Glycerol and Glycerol-3-phosphate Uptake and Utilization	Glycerol-3-phosphate dehydrogenase [NAD(P)+] (EC 1.1.1.94)
S0205_Mtb_Ec	Carbohydrates	Sugar alcohols	Glycerol and Glycerol-3-phosphate Uptake and Utilization	Glycerol-3-phosphate ABC transporter, permease protein UgpA (TC 3.A.1.1.3)
S0205_Mtb_Ec	Carbohydrates	Sugar alcohols	Glycerol and Glycerol-3-phosphate Uptake and Utilization	Glycerol kinase (EC 2.7.1.30)
S0205_Mtb_Ec	Carbohydrates	Sugar alcohols	Glycerol and Glycerol-3-phosphate Uptake and Utilization	Glycerol-3-phosphate ABC transporter, ATP-binding protein UgpC (TC 3.A.1.1.3)
S0205_Mtb_Ec	Carbohydrates	Polysaccharides	Glycogen metabolism	Predicted glycogen synthase, ADP-glucose transglucosylase (EC 2.4.1.21), Actinobacterial type
S0205_Mtb_Ec	Carbohydrates	Polysaccharides	Glycogen metabolism	Glucose-1-phosphate adenylyltransferase (EC 2.7.7.27)
S0205_Mtb_Ec	Carbohydrates	Polysaccharides	Glycogen metabolism	4-alpha-glucanotransferase (amylomaltase) (EC 2.4.1.25)
S0205_Mtb_Ec	Carbohydrates	Polysaccharides	Glycogen metabolism	1,4-alpha-glucan (glycogen) branching enzyme, GH-13-type (EC 2.4.1.18)
S0205_Mtb_Ec	Carbohydrates	Polysaccharides	Glycogen metabolism	Glycogen phosphorylase (EC 2.4.1.1)
S0205_Mtb_Ec	Carbohydrates	Polysaccharides	Glycogen metabolism	Glycogen branching enzyme, GH-57-type, archaeal (EC 2.4.1.18)
S0205_Mtb_Ec	Carbohydrates	Monosaccharides	Mannose Metabolism	Alpha-1,2-mannosidase
S0205_Mtb_Ec	Carbohydrates	Monosaccharides	Mannose Metabolism	Phosphomannomutase (EC 5.4.2.8)
S0205_Mtb_Ec	Carbohydrates	Monosaccharides	Mannose Metabolism	Mannose-6-phosphate isomerase (EC 5.3.1.8)
S0205_Mtb_Ec	Carbohydrates	Monosaccharides	D-ribose utilization	Ribokinase (EC 2.7.1.15)
S0205_Mtb_Ec	Carbohydrates	Monosaccharides	Deoxyribose and Deoxynucleoside Catabolism	Purine nucleoside phosphorylase (EC 2.4.2.1)
S0205_Mtb_Ec	Carbohydrates	Monosaccharides	Deoxyribose and Deoxynucleoside Catabolism	Ribokinase (EC 2.7.1.15)
S0205_Mtb_Ec	Carbohydrates	Monosaccharides	Deoxyribose and Deoxynucleoside Catabolism	Pyrimidine-nucleoside phosphorylase (EC 2.4.2.2)
S0205_Mtb_Ec	Carbohydrates	Monosaccharides	Deoxyribose and Deoxynucleoside Catabolism	Deoxyribose-phosphate aldolase (EC 4.1.2.4)
S0204_Mtb_Ec	Cofactors, Vitamins, Prosthetic Groups, Pigments	Biotin	Biotin biosynthesis	Long-chain-fatty-acid--CoA ligase (EC 6.2.1.3)
S0204_Mtb_Ec	Cofactors, Vitamins, Prosthetic Groups, Pigments	Biotin	Biotin biosynthesis	Biotin synthase (EC 2.8.1.6)
S0204_Mtb_Ec	Cofactors, Vitamins, Prosthetic Groups, Pigments	Biotin	Biotin biosynthesis	3-ketoacyl-CoA thiolase (EC 2.3.1.16)
S0204_Mtb_Ec	Cofactors, Vitamins, Prosthetic Groups, Pigments	Biotin	Biotin biosynthesis	Adenosylmethionine-8-amino-7-oxononanoate aminotransferase (EC 2.6.1.62)
S0204_Mtb_Ec	Cofactors, Vitamins, Prosthetic Groups, Pigments	Biotin	Biotin biosynthesis	8-amino-7-oxononanoate synthase (EC 2.3.1.47)
S0204_Mtb_Ec	Cofactors, Vitamins, Prosthetic Groups, Pigments	Biotin	Biotin biosynthesis Experimental	Biotin synthase (EC 2.8.1.6)
S0204_Mtb_Ec	Cofactors, Vitamins, Prosthetic Groups, Pigments	Biotin	Biotin biosynthesis Experimental	Competence protein F homolog, phosphoribosyltransferase domain
S0204_Mtb_Ec	Cofactors, Vitamins, Prosthetic Groups, Pigments	Biotin	Biotin biosynthesis Experimental	Adenosylmethionine-8-amino-7-oxononanoate aminotransferase (EC 2.6.1.62)
S0204_Mtb_Ec	Cofactors, Vitamins, Prosthetic Groups, Pigments	Biotin	Biotin biosynthesis Experimental	8-amino-7-oxononanoate synthase (EC 2.3.1.47)
S0204_Mtb_Ec	Cofactors, Vitamins, Prosthetic Groups, Pigments	Cofactors, Vitamins, Prosthetic Groups, Pigments - no subcategory	Thiamin biosynthesis	Glycine oxidase ThiO (EC 1.4.3.19)
S0204_Mtb_Ec	Cofactors, Vitamins, Prosthetic Groups, Pigments	Cofactors, Vitamins, Prosthetic Groups, Pigments - no subcategory	Thiamin biosynthesis	Thiamine-monophosphate kinase (EC 2.7.4.16)
S0204_Mtb_Ec	Cofactors, Vitamins, Prosthetic Groups, Pigments	Cofactors, Vitamins, Prosthetic Groups, Pigments - no subcategory	Thiamin biosynthesis	Thiamin-phosphate pyrophosphorylase (EC 2.5.1.3)
S0204_Mtb_Ec	Cofactors, Vitamins, Prosthetic Groups, Pigments	Cofactors, Vitamins, Prosthetic Groups, Pigments - no subcategory	Thiamin biosynthesis	Sulfur carrier protein ThiS
S0204_Mtb_Ec	Cofactors, Vitamins, Prosthetic Groups, Pigments	Cofactors, Vitamins, Prosthetic Groups, Pigments - no subcategory	Thiamin biosynthesis	1-deoxy-D-xylulose 5-phosphate synthase (EC 2.2.1.7)
S0204_Mtb_Ec	Cofactors, Vitamins, Prosthetic Groups, Pigments	Tetrapyrroles	Cobalamin synthesis	Cobalamin biosynthesis protein BluB
S0204_Mtb_Ec	Cofactors, Vitamins, Prosthetic Groups, Pigments	Tetrapyrroles	Cobalamin synthesis	L-threonine 3-O-phosphate decarboxylase (EC 4.1.1.81)
S0204_Mtb_Ec	Cofactors, Vitamins, Prosthetic Groups, Pigments	Tetrapyrroles	Cobalamin synthesis	Adenosylcobinamide-phosphate guanylyltransferase (EC 2.7.7.62)
S0204_Mtb_Ec	Cofactors, Vitamins, Prosthetic Groups, Pigments	Tetrapyrroles	Cobalamin synthesis	Cobyric acid synthase (EC 6.3.5.10)
S0204_Mtb_Ec	Cofactors, Vitamins, Prosthetic Groups, Pigments	Tetrapyrroles	Cobalamin synthesis	Nicotinate-nucleotide--dimethylbenzimidazole phosphoribosyltransferase (EC 2.4.2.21)
S0204_Mtb_Ec	Cofactors, Vitamins, Prosthetic Groups, Pigments	Tetrapyrroles	Cobalamin synthesis	Adenosylcobinamide-phosphate synthase (EC 6.3.1.10)
S0204_Mtb_Ec	Cofactors, Vitamins, Prosthetic Groups, Pigments	Tetrapyrroles	Cobalamin synthesis	Cob(I)alamin adenosyltransferase (EC 2.5.1.17)
S0204_Mtb_Ec	Cofactors, Vitamins, Prosthetic Groups, Pigments	Tetrapyrroles	Cobalamin synthesis	Cobalamin synthase (EC 2.7.8.26)
S0204_Mtb_Ec	Cofactors, Vitamins, Prosthetic Groups, Pigments	Tetrapyrroles	Cobalamin synthesis	Adenosylcobinamide kinase (EC 2.7.1.156)
S0204_Mtb_Ec	Cofactors, Vitamins, Prosthetic Groups, Pigments	Riboflavin, FMN, FAD	riboflavin to FAD	FMN adenylyltransferase (EC 2.7.7.2)
S0204_Mtb_Ec	Cofactors, Vitamins, Prosthetic Groups, Pigments	Riboflavin, FMN, FAD	riboflavin to FAD	Riboflavin synthase eubacterial/eukaryotic (EC 2.5.1.9)
S0204_Mtb_Ec	Cofactors, Vitamins, Prosthetic Groups, Pigments	Riboflavin, FMN, FAD	riboflavin to FAD	Riboflavin kinase (EC 2.7.1.26)
S0204_Mtb_Ec	Cofactors, Vitamins, Prosthetic Groups, Pigments	Riboflavin, FMN, FAD	riboflavin to FAD	3,4-dihydroxy-2-butanone 4-phosphate synthase (EC 4.1.99.12)
S0204_Mtb_Ec	Cofactors, Vitamins, Prosthetic Groups, Pigments	Riboflavin, FMN, FAD	Riboflavin, FMN and FAD metabolism	FMN adenylyltransferase (EC 2.7.7.2)
S0204_Mtb_Ec	Cofactors, Vitamins, Prosthetic Groups, Pigments	Riboflavin, FMN, FAD	Riboflavin, FMN and FAD metabolism	Riboflavin synthase eubacterial/eukaryotic (EC 2.5.1.9)
S0204_Mtb_Ec	Cofactors, Vitamins, Prosthetic Groups, Pigments	Riboflavin, FMN, FAD	Riboflavin, FMN and FAD metabolism	Diaminohydroxyphosphoribosylaminopyrimidine deaminase (EC 3.5.4.26)
S0204_Mtb_Ec	Cofactors, Vitamins, Prosthetic Groups, Pigments	Riboflavin, FMN, FAD	Riboflavin, FMN and FAD metabolism	6,7-dimethyl-8-ribityllumazine synthase (EC 2.5.1.78)
S0204_Mtb_Ec	Cofactors, Vitamins, Prosthetic Groups, Pigments	Riboflavin, FMN, FAD	Riboflavin, FMN and FAD metabolism	5-amino-6-(5-phosphoribosylamino)uracil reductase (EC 1.1.1.193)
S0204_Mtb_Ec	Cofactors, Vitamins, Prosthetic Groups, Pigments	Riboflavin, FMN, FAD	Riboflavin, FMN and FAD metabolism	Riboflavin kinase (EC 2.7.1.26)
S0204_Mtb_Ec	Cofactors, Vitamins, Prosthetic Groups, Pigments	Riboflavin, FMN, FAD	Riboflavin, FMN and FAD metabolism	GTP cyclohydrolase II (EC 3.5.4.25)
S0204_Mtb_Ec	Cofactors, Vitamins, Prosthetic Groups, Pigments	Riboflavin, FMN, FAD	Riboflavin, FMN and FAD metabolism	3,4-dihydroxy-2-butanone 4-phosphate synthase (EC 4.1.99.12)
S0204_Mtb_Ec	Cofactors, Vitamins, Prosthetic Groups, Pigments	Pyridoxine	Pyridoxin (Vitamin B6) Biosynthesis	D-3-phosphoglycerate dehydrogenase (EC 1.1.1.95)
S0204_Mtb_Ec	Cofactors, Vitamins, Prosthetic Groups, Pigments	Pyridoxine	Pyridoxin (Vitamin B6) Biosynthesis	Pyridoxamine 5'-phosphate oxidase (EC 1.4.3.5)
S0204_Mtb_Ec	Cofactors, Vitamins, Prosthetic Groups, Pigments	Pyridoxine	Pyridoxin (Vitamin B6) Biosynthesis	Phosphoserine aminotransferase (EC 2.6.1.52)
S0204_Mtb_Ec	Cofactors, Vitamins, Prosthetic Groups, Pigments	Pyridoxine	Pyridoxin (Vitamin B6) Biosynthesis	NAD-dependent glyceraldehyde-3-phosphate dehydrogenase (EC 1.2.1.12)
S0204_Mtb_Ec	Cofactors, Vitamins, Prosthetic Groups, Pigments	Pyridoxine	Pyridoxin (Vitamin B6) Biosynthesis	1-deoxy-D-xylulose 5-phosphate synthase (EC 2.2.1.7)
S0204_Mtb_Ec	Cofactors, Vitamins, Prosthetic Groups, Pigments	NAD and NADP	NAD and NADP cofactor biosynthesis global	Quinolinate synthetase (EC 2.5.1.72)
S0204_Mtb_Ec	Cofactors, Vitamins, Prosthetic Groups, Pigments	NAD and NADP	NAD and NADP cofactor biosynthesis global	Nudix-related transcriptional regulator NrtR
S0204_Mtb_Ec	Cofactors, Vitamins, Prosthetic Groups, Pigments	NAD and NADP	NAD and NADP cofactor biosynthesis global	Ribosylnicotinamide kinase (EC 2.7.1.22)
S0204_Mtb_Ec	Cofactors, Vitamins, Prosthetic Groups, Pigments	NAD and NADP	NAD and NADP cofactor biosynthesis global	Quinolinate phosphoribosyltransferase [decarboxylating] (EC 2.4.2.19)
S0204_Mtb_Ec	Cofactors, Vitamins, Prosthetic Groups, Pigments	NAD and NADP	NAD and NADP cofactor biosynthesis global	NAD kinase (EC 2.7.1.23)
S0204_Mtb_Ec	Cofactors, Vitamins, Prosthetic Groups, Pigments	NAD and NADP	NAD and NADP cofactor biosynthesis global	ADP-ribose pyrophosphatase (EC 3.6.1.13)
S0204_Mtb_Ec	Cofactors, Vitamins, Prosthetic Groups, Pigments	NAD and NADP	NAD and NADP cofactor biosynthesis global	NAD synthetase (EC 6.3.1.5)
S0204_Mtb_Ec	Cofactors, Vitamins, Prosthetic Groups, Pigments	NAD and NADP	NAD and NADP cofactor biosynthesis global	Glutamine amidotransferase chain of NAD synthetase
S0204_Mtb_Ec	Cofactors, Vitamins, Prosthetic Groups, Pigments	NAD and NADP	NAD and NADP cofactor biosynthesis global	L-aspartate oxidase (EC 1.4.3.16)
S0204_Mtb_Ec	Cofactors, Vitamins, Prosthetic Groups, Pigments	NAD and NADP	NAD and NADP cofactor biosynthesis global	Nicotinate-nucleotide adenylyltransferase (EC 2.7.7.18)
S0204_Mtb_Ec	Cofactors, Vitamins, Prosthetic Groups, Pigments	NAD and NADP	NAD and NADP cofactor biosynthesis global	Kynurenine formamidase, bacterial (EC 3.5.1.9)
S0204_Mtb_Ec	Cofactors, Vitamins, Prosthetic Groups, Pigments	NAD and NADP	NAD and NADP cofactor biosynthesis global	Nicotinamidase (EC 3.5.1.19)
S0204_Mtb_Ec	Cofactors, Vitamins, Prosthetic Groups, Pigments	NAD and NADP	NAD and NADP cofactor biosynthesis global	Nicotinamide-nucleotide adenylyltransferase, NadR family (EC 2.7.7.1)
S0204_Mtb_Ec	Cofactors, Vitamins, Prosthetic Groups, Pigments	Folate and pterines	Folate biosynthesis cluster	Ketopantoate reductase PanG (EC 1.1.1.169)
S0204_Mtb_Ec	Cofactors, Vitamins, Prosthetic Groups, Pigments	Folate and pterines	Folate biosynthesis cluster	Dihydropteroate synthase (EC 2.5.1.15)
S0204_Mtb_Ec	Cofactors, Vitamins, Prosthetic Groups, Pigments	Folate and pterines	Folate biosynthesis cluster	tRNA(Ile)-lysidine synthetase (EC 6.3.4.19)
S0204_Mtb_Ec	Cofactors, Vitamins, Prosthetic Groups, Pigments	Folate and pterines	Folate biosynthesis cluster	Hypoxanthine-guanine phosphoribosyltransferase (EC 2.4.2.8)
S0204_Mtb_Ec	Cofactors, Vitamins, Prosthetic Groups, Pigments	Folate and pterines	Folate biosynthesis cluster	FIG027937: secreted protein
S0204_Mtb_Ec	Cofactors, Vitamins, Prosthetic Groups, Pigments	Folate and pterines	Folate biosynthesis cluster	Aspartate 1-decarboxylase (EC 4.1.1.11)
S0204_Mtb_Ec	Cofactors, Vitamins, Prosthetic Groups, Pigments	Folate and pterines	Folate biosynthesis cluster	GTP cyclohydrolase I (EC 3.5.4.16) type 1
S0204_Mtb_Ec	Cofactors, Vitamins, Prosthetic Groups, Pigments	Folate and pterines	Folate biosynthesis cluster	transmembrane protein, distant homology with ydbS
S0204_Mtb_Ec	Cofactors, Vitamins, Prosthetic Groups, Pigments	Folate and pterines	Folate biosynthesis cluster	Pantoate--beta-alanine ligase (EC 6.3.2.1)
S0204_Mtb_Ec	Cofactors, Vitamins, Prosthetic Groups, Pigments	Folate and pterines	Folate biosynthesis cluster	2-amino-4-hydroxy-6-hydroxymethyldihydropteridine pyrophosphokinase (EC 2.7.6.3)
S0204_Mtb_Ec	Cofactors, Vitamins, Prosthetic Groups, Pigments	Folate and pterines	Folate biosynthesis cluster	Dihydroneopterin aldolase (EC 4.1.2.25)
S0204_Mtb_Ec	Cofactors, Vitamins, Prosthetic Groups, Pigments	Folate and pterines	Folate Biosynthesis	Aminodeoxychorismate lyase (EC 4.1.3.38)
S0204_Mtb_Ec	Cofactors, Vitamins, Prosthetic Groups, Pigments	Folate and pterines	Folate Biosynthesis	Folylpolyglutamate synthase (EC 6.3.2.17)
S0204_Mtb_Ec	Cofactors, Vitamins, Prosthetic Groups, Pigments	Folate and pterines	Folate Biosynthesis	Dihydropteroate synthase (EC 2.5.1.15)
S0204_Mtb_Ec	Cofactors, Vitamins, Prosthetic Groups, Pigments	Folate and pterines	Folate Biosynthesis	5-formyltetrahydrofolate cyclo-ligase (EC 6.3.3.2)
S0204_Mtb_Ec	Cofactors, Vitamins, Prosthetic Groups, Pigments	Folate and pterines	Folate Biosynthesis	Dihydrofolate reductase (EC 1.5.1.3)
S0204_Mtb_Ec	Cofactors, Vitamins, Prosthetic Groups, Pigments	Folate and pterines	Folate Biosynthesis	Dihydrofolate synthase (EC 6.3.2.12)
S0204_Mtb_Ec	Cofactors, Vitamins, Prosthetic Groups, Pigments	Folate and pterines	Folate Biosynthesis	GTP cyclohydrolase I (EC 3.5.4.16) type 1
S0204_Mtb_Ec	Cofactors, Vitamins, Prosthetic Groups, Pigments	Folate and pterines	Folate Biosynthesis	Para-aminobenzoate synthase, aminase component (EC 2.6.1.85)
S0204_Mtb_Ec	Cofactors, Vitamins, Prosthetic Groups, Pigments	Folate and pterines	Folate Biosynthesis	Thymidylate synthase (EC 2.1.1.45)
S0204_Mtb_Ec	Cofactors, Vitamins, Prosthetic Groups, Pigments	Folate and pterines	Folate Biosynthesis	2-amino-4-hydroxy-6-hydroxymethyldihydropteridine pyrophosphokinase (EC 2.7.6.3)
S0204_Mtb_Ec	Cofactors, Vitamins, Prosthetic Groups, Pigments	Folate and pterines	Folate Biosynthesis	Dihydroneopterin aldolase (EC 4.1.2.25)
S0204_Mtb_Ec	Cofactors, Vitamins, Prosthetic Groups, Pigments	Folate and pterines	Folate Biosynthesis	Para-aminobenzoate synthase, amidotransferase component (EC 2.6.1.85)
S0204_Mtb_Ec	Cofactors, Vitamins, Prosthetic Groups, Pigments	Folate and pterines	5-FCL-like protein	Alcohol dehydrogenase (EC 1.1.1.1)
S0204_Mtb_Ec	Cofactors, Vitamins, Prosthetic Groups, Pigments	Folate and pterines	5-FCL-like protein	Isocitrate dehydrogenase [NADP] (EC 1.1.1.42)
S0204_Mtb_Ec	Cofactors, Vitamins, Prosthetic Groups, Pigments	Folate and pterines	5-FCL-like protein	Formyltetrahydrofolate deformylase (EC 3.5.1.10)
S0204_Mtb_Ec	Cofactors, Vitamins, Prosthetic Groups, Pigments	Folate and pterines	5-FCL-like protein	Pyruvate dehydrogenase E1 component (EC 1.2.4.1)
S0204_Mtb_Ec	Cofactors, Vitamins, Prosthetic Groups, Pigments	Folate and pterines	5-FCL-like protein	5-formyltetrahydrofolate cyclo-ligase (EC 6.3.3.2)
S0204_Mtb_Ec	Cofactors, Vitamins, Prosthetic Groups, Pigments	Folate and pterines	5-FCL-like protein	Dihydrofolate reductase (EC 1.5.1.3)
S0204_Mtb_Ec	Cofactors, Vitamins, Prosthetic Groups, Pigments	Folate and pterines	5-FCL-like protein	Thiamine-monophosphate kinase (EC 2.7.4.16)
S0204_Mtb_Ec	Cofactors, Vitamins, Prosthetic Groups, Pigments	Folate and pterines	5-FCL-like protein	Serine hydroxymethyltransferase (EC 2.1.2.1)
S0204_Mtb_Ec	Cofactors, Vitamins, Prosthetic Groups, Pigments	Folate and pterines	5-FCL-like protein	Methylenetetrahydrofolate dehydrogenase (NADP+) (EC 1.5.1.5)
S0204_Mtb_Ec	Cofactors, Vitamins, Prosthetic Groups, Pigments	Folate and pterines	5-FCL-like protein	Phosphoribosylglycinamide formyltransferase (EC 2.1.2.2)
S0204_Mtb_Ec	Cofactors, Vitamins, Prosthetic Groups, Pigments	Folate and pterines	5-FCL-like protein	Phosphoribosylaminoimidazolecarboxamide formyltransferase (EC 2.1.2.3)
S0204_Mtb_Ec	Cofactors, Vitamins, Prosthetic Groups, Pigments	Folate and pterines	5-FCL-like protein	Thiamin-phosphate pyrophosphorylase (EC 2.5.1.3)
S0204_Mtb_Ec	Cofactors, Vitamins, Prosthetic Groups, Pigments	Folate and pterines	5-FCL-like protein	Dihydrolipoamide acetyltransferase component of pyruvate dehydrogenase complex (EC 2.3.1.12)
S0204_Mtb_Ec	Cofactors, Vitamins, Prosthetic Groups, Pigments	Folate and pterines	5-FCL-like protein	Dihydrolipoamide dehydrogenase (EC 1.8.1.4)
S0204_Mtb_Ec	Cofactors, Vitamins, Prosthetic Groups, Pigments	Folate and pterines	Pterin carbinolamine dehydratase	Pterin-4-alpha-carbinolamine dehydratase (EC 4.2.1.96)
S0204_Mtb_Ec	Cofactors, Vitamins, Prosthetic Groups, Pigments	Folate and pterines	Pterin carbinolamine dehydratase	Fumarylacetoacetate hydrolase family protein
S0204_Mtb_Ec	Cofactors, Vitamins, Prosthetic Groups, Pigments	Coenzyme F420	Coenzyme F420 synthesis	7,8-didemethyl-8-hydroxy-5-deazariboflavin synthase subunit 2
S0204_Mtb_Ec	Cofactors, Vitamins, Prosthetic Groups, Pigments	Coenzyme F420	Coenzyme F420 synthesis	7,8-didemethyl-8-hydroxy-5-deazariboflavin synthase subunit 1
S0204_Mtb_Ec	Cofactors, Vitamins, Prosthetic Groups, Pigments	Coenzyme A	Coenzyme A Biosynthesis cluster	Ketopantoate reductase PanG (EC 1.1.1.169)
S0204_Mtb_Ec	Cofactors, Vitamins, Prosthetic Groups, Pigments	Coenzyme A	Coenzyme A Biosynthesis cluster	3-methyl-2-oxobutanoate hydroxymethyltransferase (EC 2.1.2.11)
S0204_Mtb_Ec	Cofactors, Vitamins, Prosthetic Groups, Pigments	Coenzyme A	Coenzyme A Biosynthesis cluster	Pantoate--beta-alanine ligase (EC 6.3.2.1)
S0204_Mtb_Ec	Cofactors, Vitamins, Prosthetic Groups, Pigments	Coenzyme A	Coenzyme A Biosynthesis cluster	Pantothenate kinase type III, CoaX-like (EC 2.7.1.33)
S0204_Mtb_Ec	Cofactors, Vitamins, Prosthetic Groups, Pigments	Coenzyme A	Coenzyme A Biosynthesis cluster	Aspartate 1-decarboxylase (EC 4.1.1.11)
S0204_Mtb_Ec	Cofactors, Vitamins, Prosthetic Groups, Pigments	Coenzyme A	Coenzyme A Biosynthesis	Ketopantoate reductase PanG (EC 1.1.1.169)
S0204_Mtb_Ec	Cofactors, Vitamins, Prosthetic Groups, Pigments	Coenzyme A	Coenzyme A Biosynthesis	3-methyl-2-oxobutanoate hydroxymethyltransferase (EC 2.1.2.11)
S0204_Mtb_Ec	Cofactors, Vitamins, Prosthetic Groups, Pigments	Coenzyme A	Coenzyme A Biosynthesis	Pantothenate kinase (EC 2.7.1.33)
S0204_Mtb_Ec	Cofactors, Vitamins, Prosthetic Groups, Pigments	Coenzyme A	Coenzyme A Biosynthesis	Dephospho-CoA kinase (EC 2.7.1.24)
S0204_Mtb_Ec	Cofactors, Vitamins, Prosthetic Groups, Pigments	Coenzyme A	Coenzyme A Biosynthesis	Pantothenate kinase type III, CoaX-like (EC 2.7.1.33)
S0204_Mtb_Ec	Cofactors, Vitamins, Prosthetic Groups, Pigments	Coenzyme A	Coenzyme A Biosynthesis	Aspartate 1-decarboxylase (EC 4.1.1.11)
S0204_Mtb_Ec	Cofactors, Vitamins, Prosthetic Groups, Pigments	Coenzyme A	Coenzyme A Biosynthesis	2-dehydropantoate 2-reductase (EC 1.1.1.169)
S0204_Mtb_Ec	Cofactors, Vitamins, Prosthetic Groups, Pigments	Coenzyme A	Coenzyme A Biosynthesis	Phosphopantetheine adenylyltransferase (EC 2.7.7.3)
S0204_Mtb_Ec	Cofactors, Vitamins, Prosthetic Groups, Pigments	Coenzyme A	Coenzyme A Biosynthesis	Phosphopantothenoylcysteine synthetase (EC 6.3.2.5)
S0204_Mtb_Ec	Cofactors, Vitamins, Prosthetic Groups, Pigments	Coenzyme A	Coenzyme A Biosynthesis	Phosphopantothenoylcysteine decarboxylase (EC 4.1.1.36)
S0204_Mtb_Ec	Cofactors, Vitamins, Prosthetic Groups, Pigments	Coenzyme A	Coenzyme A Biosynthesis	Pantoate--beta-alanine ligase (EC 6.3.2.1)
S0204_Mtb_Ec	Cell Wall and Capsule	Capsular and extracellular polysacchrides	dTDP-rhamnose synthesis	dTDP-4-dehydrorhamnose reductase (EC 1.1.1.133)
S0204_Mtb_Ec	Cell Wall and Capsule	Capsular and extracellular polysacchrides	dTDP-rhamnose synthesis	dTDP-glucose 4,6-dehydratase (EC 4.2.1.46)
S0204_Mtb_Ec	Cell Wall and Capsule	Capsular and extracellular polysacchrides	dTDP-rhamnose synthesis	dTDP-4-dehydrorhamnose 3,5-epimerase (EC 5.1.3.13)
S0204_Mtb_Ec	Cell Wall and Capsule	Capsular and extracellular polysacchrides	dTDP-rhamnose synthesis	Glucose-1-phosphate thymidylyltransferase (EC 2.7.7.24)
S0204_Mtb_Ec	Cell Wall and Capsule	Capsular and extracellular polysacchrides	Rhamnose containing glycans	UDP-glucose 4-epimerase (EC 5.1.3.2)
S0204_Mtb_Ec	Cell Wall and Capsule	Capsular and extracellular polysacchrides	Rhamnose containing glycans	dTDP-4-dehydrorhamnose reductase (EC 1.1.1.133)
S0204_Mtb_Ec	Cell Wall and Capsule	Capsular and extracellular polysacchrides	Rhamnose containing glycans	dTDP-glucose 4,6-dehydratase (EC 4.2.1.46)
S0204_Mtb_Ec	Cell Wall and Capsule	Capsular and extracellular polysacchrides	Rhamnose containing glycans	dTDP-4-dehydrorhamnose 3,5-epimerase (EC 5.1.3.13)
S0204_Mtb_Ec	Cell Wall and Capsule	Capsular and extracellular polysacchrides	Rhamnose containing glycans	Glucose-1-phosphate thymidylyltransferase (EC 2.7.7.24)
S0204_Mtb_Ec	Cell Wall and Capsule	Capsular and extracellular polysacchrides	Lipid-linked oligosaccharide synthesis related cluster	Cytoplasmic membrane protein FsxA
S0204_Mtb_Ec	Cell Wall and Capsule	Capsular and extracellular polysacchrides	Lipid-linked oligosaccharide synthesis related cluster	Exoenzymes regulatory protein AepA in lipid-linked oligosaccharide synthesis cluster
S0204_Mtb_Ec	Cell Wall and Capsule	Capsular and extracellular polysacchrides	Lipid-linked oligosaccharide synthesis related cluster	Apolipoprotein N-acyltransferase (EC 2.3.1.-) in lipid-linked oligosaccharide synthesis cluster
S0204_Mtb_Ec	Cell Wall and Capsule	Capsular and extracellular polysacchrides	Lipid-linked oligosaccharide synthesis related cluster	FIG00820327: hypothetical protein
S0204_Mtb_Ec	Cell Wall and Capsule	Cell Wall and Capsule - no subcategory	Murein Hydrolases	N-acetylmuramoyl-L-alanine amidase (EC 3.5.1.28)
S0204_Mtb_Ec	Cell Wall and Capsule	Cell Wall and Capsule - no subcategory	Murein Hydrolases	D-alanyl-D-alanine carboxypeptidase (EC 3.4.16.4)
S0204_Mtb_Ec	Cell Wall and Capsule	Cell Wall and Capsule - no subcategory	UDP-N-acetylmuramate from Fructose-6-phosphate Biosynthesis	Glucosamine-1-phosphate N-acetyltransferase (EC 2.3.1.157)
S0204_Mtb_Ec	Cell Wall and Capsule	Cell Wall and Capsule - no subcategory	UDP-N-acetylmuramate from Fructose-6-phosphate Biosynthesis	UDP-N-acetylglucosamine 1-carboxyvinyltransferase (EC 2.5.1.7)
S0204_Mtb_Ec	Cell Wall and Capsule	Cell Wall and Capsule - no subcategory	UDP-N-acetylmuramate from Fructose-6-phosphate Biosynthesis	Phosphoglucosamine mutase (EC 5.4.2.10)
S0204_Mtb_Ec	Cell Wall and Capsule	Cell Wall and Capsule - no subcategory	UDP-N-acetylmuramate from Fructose-6-phosphate Biosynthesis	N-acetylglucosamine-1-phosphate uridyltransferase (EC 2.7.7.23)
S0204_Mtb_Ec	Cell Wall and Capsule	Cell Wall and Capsule - no subcategory	Recycling of Peptidoglycan Amino Acids	N-acetylmuramoyl-L-alanine amidase (EC 3.5.1.28)
S0204_Mtb_Ec	Virulence, Disease and Defense	Bacteriocins, ribosomally synthesized antibacterial peptides	Tolerance to colicin E2	Colicin E2 tolerance protein CbrC-like protein
S0204_Mtb_Ec	Virulence, Disease and Defense	Resistance to antibiotics and toxic compounds	Copper homeostasis	Multicopper oxidase
S0204_Mtb_Ec	Virulence, Disease and Defense	Resistance to antibiotics and toxic compounds	Copper homeostasis	Copper resistance protein CopD
S0204_Mtb_Ec	Virulence, Disease and Defense	Resistance to antibiotics and toxic compounds	Copper homeostasis	Copper-translocating P-type ATPase (EC 3.6.3.4)
S0204_Mtb_Ec	Virulence, Disease and Defense	Resistance to antibiotics and toxic compounds	Copper homeostasis	Copper resistance protein CopC
S0204_Mtb_Ec	Virulence, Disease and Defense	Resistance to antibiotics and toxic compounds	Cobalt-zinc-cadmium resistance	Cobalt-zinc-cadmium resistance protein
S0204_Mtb_Ec	Virulence, Disease and Defense	Resistance to antibiotics and toxic compounds	Cobalt-zinc-cadmium resistance	Transcriptional regulator, MerR family
S0204_Mtb_Ec	Virulence, Disease and Defense	Resistance to antibiotics and toxic compounds	Resistance to fluoroquinolones	DNA gyrase subunit B (EC 5.99.1.3)
S0204_Mtb_Ec	Virulence, Disease and Defense	Resistance to antibiotics and toxic compounds	Resistance to fluoroquinolones	DNA gyrase subunit A (EC 5.99.1.3)
S0204_Mtb_Ec	Virulence, Disease and Defense	Resistance to antibiotics and toxic compounds	Beta-lactamase	Metal-dependent hydrolases of the beta-lactamase superfamily III
S0204_Mtb_Ec	Virulence, Disease and Defense	Resistance to antibiotics and toxic compounds	Mercuric reductase	PF00070 family, FAD-dependent NAD(P)-disulphide oxidoreductase
S0204_Mtb_Ec	Virulence, Disease and Defense	Invasion and intracellular resistance	Mycobacterium virulence operon involved in protein synthesis (SSU ribosomal proteins)	SSU ribosomal protein S7p (S5e)
S0204_Mtb_Ec	Virulence, Disease and Defense	Invasion and intracellular resistance	Mycobacterium virulence operon involved in protein synthesis (SSU ribosomal proteins)	Translation elongation factor G
S0204_Mtb_Ec	Virulence, Disease and Defense	Invasion and intracellular resistance	Mycobacterium virulence operon involved in protein synthesis (SSU ribosomal proteins)	Translation elongation factor Tu
S0204_Mtb_Ec	Virulence, Disease and Defense	Invasion and intracellular resistance	Mycobacterium virulence operon involved in protein synthesis (SSU ribosomal proteins)	SSU ribosomal protein S12p (S23e)
S0204_Mtb_Ec	Virulence, Disease and Defense	Invasion and intracellular resistance	Mycobacterium virulence operon involved in protein synthesis (SSU ribosomal proteins)	FIG025093: Probable membrane protein
S0204_Mtb_Ec	Virulence, Disease and Defense	Invasion and intracellular resistance	Mycobacterium virulence operon involved in DNA transcription	DNA-directed RNA polymerase beta' subunit (EC 2.7.7.6)
S0204_Mtb_Ec	Virulence, Disease and Defense	Invasion and intracellular resistance	Mycobacterium virulence operon involved in DNA transcription	DNA-directed RNA polymerase beta subunit (EC 2.7.7.6)
S0204_Mtb_Ec	Virulence, Disease and Defense	Invasion and intracellular resistance	Mycobacterium virulence operon possibly involved in quinolinate biosynthesis	Quinolinate synthetase (EC 2.5.1.72)
S0204_Mtb_Ec	Virulence, Disease and Defense	Invasion and intracellular resistance	Mycobacterium virulence operon possibly involved in quinolinate biosynthesis	Quinolinate phosphoribosyltransferase [decarboxylating] (EC 2.4.2.19)
S0204_Mtb_Ec	Virulence, Disease and Defense	Invasion and intracellular resistance	Mycobacterium virulence operon possibly involved in quinolinate biosynthesis	L-aspartate oxidase (EC 1.4.3.16)
S0204_Mtb_Ec	Virulence, Disease and Defense	Invasion and intracellular resistance	Mycobacterium virulence operon with Esat6-like proteins	ESAT-6-like protein EsxL
S0204_Mtb_Ec	Virulence, Disease and Defense	Invasion and intracellular resistance	Mycobacterium virulence operon with Esat6-like proteins	ESAT-6-like protein EsxK
S0204_Mtb_Ec	Virulence, Disease and Defense	Invasion and intracellular resistance	Mycobacterium virulence operon with Esat6-like proteins	FIG041762: hypothetical protein
S0204_Mtb_Ec	Virulence, Disease and Defense	Invasion and intracellular resistance	Mycobacterium virulence operon involved in protein synthesis (LSU ribosomal proteins)	LSU ribosomal protein L35p
S0204_Mtb_Ec	Virulence, Disease and Defense	Invasion and intracellular resistance	Mycobacterium virulence operon involved in protein synthesis (LSU ribosomal proteins)	Translation initiation factor 3
S0204_Mtb_Ec	Virulence, Disease and Defense	Invasion and intracellular resistance	Mycobacterium virulence operon involved in protein synthesis (LSU ribosomal proteins)	LSU ribosomal protein L20p
S0204_Mtb_Ec	Virulence, Disease and Defense	Invasion and intracellular resistance	Mycobacterium virulence operon involved in an unknown function with Superoxide dismutase	Superoxide dismutase [Mn/Fe] (EC 1.15.1.1)
S0204_Mtb_Ec	Virulence, Disease and Defense	Invasion and intracellular resistance	Mycobacterium virulence operon involved in an unknown function with Superoxide dismutase	FIG037441: Conserved transmembrane protein
S0204_Mtb_Ec	Virulence, Disease and Defense	Invasion and intracellular resistance	Mycobacterium virulence operon involved in an unknown function with Superoxide dismutase	FIG017534: hypothetical protein
S0204_Mtb_Ec	Potassium metabolism	Potassium metabolism - no subcategory	Potassium homeostasis	Potassium-transporting ATPase A chain (EC 3.6.3.12) (TC 3.A.3.7.1)
S0204_Mtb_Ec	Potassium metabolism	Potassium metabolism - no subcategory	Potassium homeostasis	Potassium-transporting ATPase B chain (EC 3.6.3.12) (TC 3.A.3.7.1)
S0204_Mtb_Ec	Potassium metabolism	Potassium metabolism - no subcategory	Potassium homeostasis	Potassium efflux system KefA protein
S0204_Mtb_Ec	Potassium metabolism	Potassium metabolism - no subcategory	Potassium homeostasis	Large-conductance mechanosensitive channel
S0204_Mtb_Ec	Potassium metabolism	Potassium metabolism - no subcategory	Potassium homeostasis	Potassium channel protein
S0204_Mtb_Ec	Potassium metabolism	Potassium metabolism - no subcategory	Potassium homeostasis	Potassium-transporting ATPase C chain (EC 3.6.3.12) (TC 3.A.3.7.1)
S0204_Mtb_Ec	Miscellaneous	Plant-Prokaryote DOE project	Iron-sulfur cluster assembly	PaaD-like protein (DUF59) involved in Fe-S cluster assembly
S0204_Mtb_Ec	Miscellaneous	Plant-Prokaryote DOE project	Iron-sulfur cluster assembly	DUF1794
S0204_Mtb_Ec	Miscellaneous	Plant-Prokaryote DOE project	Iron-sulfur cluster assembly	Iron-sulfur cluster regulator SufR
S0204_Mtb_Ec	Miscellaneous	Plant-Prokaryote DOE project	Iron-sulfur cluster assembly	Putative iron-sulfur cluster assembly scaffold protein for SUF system, SufE2
S0204_Mtb_Ec	Miscellaneous	Plant-Prokaryote DOE project	Iron-sulfur cluster assembly	Iron-sulfur cluster assembly protein SufD
S0204_Mtb_Ec	Miscellaneous	Plant-Prokaryote DOE project	Iron-sulfur cluster assembly	Iron-sulfur cluster assembly ATPase protein SufC
S0204_Mtb_Ec	Miscellaneous	Plant-Prokaryote DOE project	Iron-sulfur cluster assembly	Cysteine desulfurase (EC 2.8.1.7)
S0204_Mtb_Ec	Miscellaneous	Plant-Prokaryote DOE project	Iron-sulfur cluster assembly	Iron-sulfur cluster assembly protein SufB
S0204_Mtb_Ec	Miscellaneous	Miscellaneous - no subcategory	Dioxygenases (EC 1.14.12.-)	Anthranilate dioxygenase reductase
S0204_Mtb_Ec	Miscellaneous	Miscellaneous - no subcategory	Muconate lactonizing enzyme family	O-succinylbenzoate synthase (EC 4.2.1.113)
S0204_Mtb_Ec	Miscellaneous	Miscellaneous - no subcategory	Archease	Archease
S0204_Mtb_Ec	Miscellaneous	Miscellaneous - no subcategory	DedA family of inner membrane proteins	DedA family protein paralog
S0204_Mtb_Ec	Miscellaneous	Miscellaneous - no subcategory	DedA family of inner membrane proteins	DedA protein
S0204_Mtb_Ec	Miscellaneous	Miscellaneous - no subcategory	Aromatic dioxygenase mess	Anthranilate dioxygenase reductase
S0204_Mtb_Ec	Miscellaneous	Miscellaneous - no subcategory	Aromatic dioxygenase mess	Cysteine dioxygenase (EC 1.13.11.20)
S0204_Mtb_Ec	Miscellaneous	Miscellaneous - no subcategory	Bacillus subtilis scratch - gjo	Ku domain protein
S0204_Mtb_Ec	Miscellaneous	Miscellaneous - no subcategory	Bacillus subtilis scratch - gjo	ATP-dependent DNA ligase (EC 6.5.1.1) clustered with Ku protein, LigD
S0204_Mtb_Ec	Miscellaneous	Miscellaneous - no subcategory	Broadly distributed proteins not in subsystems	YpfJ protein, zinc metalloprotease superfamily
S0204_Mtb_Ec	Miscellaneous	Miscellaneous - no subcategory	Broadly distributed proteins not in subsystems	FIG002473: Protein YcaR in KDO2-Lipid A biosynthesis cluster
S0204_Mtb_Ec	Miscellaneous	Miscellaneous - no subcategory	Dioxygenases (EC 1.13.11.-)	Cysteine dioxygenase (EC 1.13.11.20)
S0204_Mtb_Ec	Phages, Prophages, Transposable elements, Plasmids	Phages, Prophages	Phage capsid proteins	Phage major capsid protein
S0204_Mtb_Ec	Phages, Prophages, Transposable elements, Plasmids	Phages, Prophages	Phage lysis modules	Phage endolysin
S0204_Mtb_Ec	Membrane Transport	ABC transporters	AttEFGH ABC Transport System	AttG component of AttEFGH ABC transport system
S0204_Mtb_Ec	Membrane Transport	ABC transporters	AttEFGH ABC Transport System	AttH component of AttEFGH ABC transport system
S0204_Mtb_Ec	Membrane Transport	ABC transporters	AttEFGH ABC Transport System	AttF component of AttEFGH ABC transport system
S0204_Mtb_Ec	Membrane Transport	ABC transporters	AttEFGH ABC Transport System	AttE component of AttEFGH ABC transport system
S0204_Mtb_Ec	Membrane Transport	Protein translocation across cytoplasmic membrane	Twin-arginine translocation system	Twin-arginine translocation protein TatC
S0204_Mtb_Ec	Membrane Transport	Protein translocation across cytoplasmic membrane	Twin-arginine translocation system	Twin-arginine translocation protein TatA
S0204_Mtb_Ec	Membrane Transport	Protein translocation across cytoplasmic membrane	Twin-arginine translocation system	Twin-arginine translocation protein TatB
S0204_Mtb_Ec	Membrane Transport	Cation transporters	Copper uptake system CopCD	Copper resistance protein CopD
S0204_Mtb_Ec	Membrane Transport	Cation transporters	Copper uptake system CopCD	Copper resistance protein CopC
S0204_Mtb_Ec	Membrane Transport	Cation transporters	Magnesium transport	Magnesium and cobalt transport protein CorA
S0204_Mtb_Ec	Membrane Transport	Cation transporters	Magnesium transport	Magnesium and cobalt efflux protein CorC
S0204_Mtb_Ec	Membrane Transport	Cation transporters	Transport of Nickel and Cobalt	HoxN/HupN/NixA family nickel/cobalt transporter
S0204_Mtb_Ec	Membrane Transport	Cation transporters	Copper Transport System	Copper resistance protein CopD
S0204_Mtb_Ec	Membrane Transport	Cation transporters	Copper Transport System	Copper-translocating P-type ATPase (EC 3.6.3.4)
S0204_Mtb_Ec	Membrane Transport	Cation transporters	Copper Transport System	Copper resistance protein CopC
S0204_Mtb_Ec	Membrane Transport	Cation transporters	Copper Transport System	Repressor CsoR of the copZA operon
S0204_Mtb_Ec	Membrane Transport	Membrane Transport - no subcategory	ECF class transporters	Candidate substrate-specific domain of ECF transporters in Mycobacteria
S0204_Mtb_Ec	Membrane Transport	Membrane Transport - no subcategory	ECF class transporters	Transmembrane component of energizing module of ECF transporters in Mycobacteria
S0204_Mtb_Ec	Membrane Transport	Membrane Transport - no subcategory	ECF class transporters	Duplicated ATPase component of energizing module of predicted ECF transporter in Mycobacteria
S0204_Mtb_Ec	Iron acquisition and metabolism	Iron acquisition and metabolism - no subcategory	Encapsulating protein for DyP-type peroxidase and ferritin-like protein oligomers	Predicted dye-decolorizing peroxidase (DyP), encapsulated subgroup
S0204_Mtb_Ec	Iron acquisition and metabolism	Iron acquisition and metabolism - no subcategory	Encapsulating protein for DyP-type peroxidase and ferritin-like protein oligomers	Encapsulating protein for a DyP-type peroxidase or ferritin-like protein oligomers
S0204_Mtb_Ec	RNA Metabolism	RNA processing and modification	tRNA splicing	RNA-2',3'-PO4:RNA-5'-OH ligase
S0204_Mtb_Ec	RNA Metabolism	RNA processing and modification	tRNA splicing	RNA 3'-terminal phosphate cyclase (EC 6.5.1.4)
S0204_Mtb_Ec	RNA Metabolism	RNA processing and modification	Ribonucleases in Bacillus	Ribonuclease HII (EC 3.1.26.4)
S0204_Mtb_Ec	RNA Metabolism	RNA processing and modification	Ribonucleases in Bacillus	Ribonuclease J2 (endoribonuclease in RNA processing)
S0204_Mtb_Ec	RNA Metabolism	RNA processing and modification	tRNA modification Bacteria	FIG137478: Hypothetical protein
S0204_Mtb_Ec	RNA Metabolism	RNA processing and modification	tRNA modification Bacteria	GTP cyclohydrolase I (EC 3.5.4.16) type 1
S0204_Mtb_Ec	RNA Metabolism	RNA processing and modification	tRNA modification Bacteria	tRNA uridine 5-carboxymethylaminomethyl modification enzyme GidA
S0204_Mtb_Ec	RNA Metabolism	RNA processing and modification	tRNA modification Bacteria	Cytidine deaminase (EC 3.5.4.5)
S0204_Mtb_Ec	RNA Metabolism	RNA processing and modification	tRNA modification Bacteria	Cysteine desulfurase (EC 2.8.1.7)
S0204_Mtb_Ec	RNA Metabolism	RNA processing and modification	tRNA modification Bacteria	tRNA dimethylallyltransferase (EC 2.5.1.75)
S0204_Mtb_Ec	RNA Metabolism	RNA processing and modification	tRNA modification Bacteria	Iron-sulfur cluster assembly protein SufB
S0204_Mtb_Ec	RNA Metabolism	RNA processing and modification	tRNA modification Bacteria	tRNA(Ile)-lysidine synthetase (EC 6.3.4.19)
S0204_Mtb_Ec	RNA Metabolism	RNA processing and modification	tRNA modification Bacteria	Iron-sulfur cluster assembly protein SufD
S0204_Mtb_Ec	RNA Metabolism	RNA processing and modification	tRNA modification Bacteria	Iron-sulfur cluster assembly ATPase protein SufC
S0204_Mtb_Ec	RNA Metabolism	RNA processing and modification	Ribonuclease H	Ribonuclease HII (EC 3.1.26.4)
S0204_Mtb_Ec	RNA Metabolism	RNA processing and modification	Ribonuclease H	Protein often found in Actinomycetes clustered with signal peptidase and/or RNaseHII
S0204_Mtb_Ec	RNA Metabolism	RNA processing and modification	RNA 3'-terminal phosphate cyclase	RNA-2',3'-PO4:RNA-5'-OH ligase
S0204_Mtb_Ec	RNA Metabolism	RNA processing and modification	RNA 3'-terminal phosphate cyclase	RNA 3'-terminal phosphate cyclase (EC 6.5.1.4)
S0204_Mtb_Ec	RNA Metabolism	RNA processing and modification	RNA processing and degradation, bacterial	Ribonuclease III (EC 3.1.26.3)
S0204_Mtb_Ec	RNA Metabolism	RNA processing and modification	RNA processing and degradation, bacterial	Ribonuclease E inhibitor RraA
S0204_Mtb_Ec	RNA Metabolism	RNA processing and modification	RNA processing and degradation, bacterial	Ribonuclease E (EC 3.1.26.12)
S0204_Mtb_Ec	RNA Metabolism	RNA processing and modification	RNA processing and degradation, bacterial	3'-to-5' oligoribonuclease (orn)
S0204_Mtb_Ec	RNA Metabolism	RNA processing and modification	RNA methylation	tRNA (cytidine(34)-2'-O)-methyltransferase (EC 2.1.1.207)
S0204_Mtb_Ec	RNA Metabolism	RNA processing and modification	RNA methylation	16S rRNA (cytosine(967)-C(5))-methyltransferase (EC 2.1.1.176)
S0204_Mtb_Ec	RNA Metabolism	RNA processing and modification	RNA methylation	SSU rRNA (adenine(1518)-N(6)/adenine(1519)-N(6))-dimethyltransferase (EC 2.1.1.182)
S0204_Mtb_Ec	RNA Metabolism	RNA processing and modification	RNA methylation	16S rRNA (guanine(966)-N(2))-methyltransferase (EC 2.1.1.171)
S0204_Mtb_Ec	RNA Metabolism	Transcription	Transcription initiation, bacterial sigma factors	RNA polymerase sigma factor RpoD
S0204_Mtb_Ec	RNA Metabolism	Transcription	Transcription initiation, bacterial sigma factors	RNA polymerase sigma-70 factor
S0204_Mtb_Ec	RNA Metabolism	Transcription	Transcription initiation, bacterial sigma factors	RNA polymerase sigma factor RpoE
S0204_Mtb_Ec	RNA Metabolism	Transcription	Transcription initiation, bacterial sigma factors	RNA polymerase sigma factor SigB
S0204_Mtb_Ec	RNA Metabolism	Transcription	RNA polymerase bacterial	DNA-directed RNA polymerase alpha subunit (EC 2.7.7.6)
S0204_Mtb_Ec	RNA Metabolism	Transcription	RNA polymerase bacterial	DNA-directed RNA polymerase beta' subunit (EC 2.7.7.6)
S0204_Mtb_Ec	RNA Metabolism	Transcription	RNA polymerase bacterial	DNA-directed RNA polymerase omega subunit (EC 2.7.7.6)
S0204_Mtb_Ec	RNA Metabolism	Transcription	RNA polymerase bacterial	DNA-directed RNA polymerase beta subunit (EC 2.7.7.6)
S0204_Mtb_Ec	RNA Metabolism	Transcription	Transcription factors bacterial	Transcription termination protein NusB
S0204_Mtb_Ec	RNA Metabolism	Transcription	Transcription factors bacterial	Transcription elongation factor GreA
S0204_Mtb_Ec	RNA Metabolism	Transcription	Transcription factors bacterial	Transcription termination factor Rho
S0204_Mtb_Ec	RNA Metabolism	Transcription	Transcription factors bacterial	Transcription antitermination protein NusG
S0204_Mtb_Ec	RNA Metabolism	Transcription	Transcription factors bacterial	COG2740: Predicted nucleic-acid-binding protein implicated in transcription termination
S0204_Mtb_Ec	RNA Metabolism	Transcription	Transcription factors bacterial	Transcription-repair coupling factor
S0204_Mtb_Ec	RNA Metabolism	Transcription	Transcription factors bacterial	Transcription termination protein NusA
S0204_Mtb_Ec	RNA Metabolism	Transcription	Rrf2 family transcriptional regulators	Predicted transcriptional regulator of sulfate adenylyltransferase, Rrf2 family
S0204_Mtb_Ec	RNA Metabolism	RNA Metabolism - no subcategory	Group II intron-associated genes	Retron-type RNA-directed DNA polymerase (EC 2.7.7.49)
S0204_Mtb_Ec	Nucleosides and Nucleotides	Pyrimidines	pyrimidine conversions	Nucleoside diphosphate kinase (EC 2.7.4.6)
S0204_Mtb_Ec	Nucleosides and Nucleotides	Pyrimidines	pyrimidine conversions	Thymidylate kinase (EC 2.7.4.9)
S0204_Mtb_Ec	Nucleosides and Nucleotides	Pyrimidines	pyrimidine conversions	Deoxycytidine triphosphate deaminase (EC 3.5.4.30) (dUMP-forming)
S0204_Mtb_Ec	Nucleosides and Nucleotides	Pyrimidines	pyrimidine conversions	Thioredoxin reductase (EC 1.8.1.9)
S0204_Mtb_Ec	Nucleosides and Nucleotides	Pyrimidines	pyrimidine conversions	Pyrimidine-nucleoside phosphorylase (EC 2.4.2.2)
S0204_Mtb_Ec	Nucleosides and Nucleotides	Pyrimidines	pyrimidine conversions	Cytidylate kinase (EC 2.7.4.25)
S0204_Mtb_Ec	Nucleosides and Nucleotides	Pyrimidines	pyrimidine conversions	Bis(5'-nucleosyl)-tetraphosphatase (asymmetrical) (EC 3.6.1.17)
S0204_Mtb_Ec	Nucleosides and Nucleotides	Pyrimidines	pyrimidine conversions	Purine nucleoside phosphorylase (EC 2.4.2.1)
S0204_Mtb_Ec	Nucleosides and Nucleotides	Pyrimidines	pyrimidine conversions	Thymidylate synthase (EC 2.1.1.45)
S0204_Mtb_Ec	Nucleosides and Nucleotides	Pyrimidines	pyrimidine conversions	Cytidine deaminase (EC 3.5.4.5)
S0204_Mtb_Ec	Nucleosides and Nucleotides	Pyrimidines	pyrimidine conversions	Uracil phosphoribosyltransferase (EC 2.4.2.9)
S0204_Mtb_Ec	Nucleosides and Nucleotides	Pyrimidines	pyrimidine conversions	CTP synthase (EC 6.3.4.2)
S0204_Mtb_Ec	Nucleosides and Nucleotides	Purines	De Novo Purine Biosynthesis	Phosphoribosylamine--glycine ligase (EC 6.3.4.13)
S0204_Mtb_Ec	Nucleosides and Nucleotides	Purines	De Novo Purine Biosynthesis	IMP cyclohydrolase (EC 3.5.4.10)
S0204_Mtb_Ec	Nucleosides and Nucleotides	Purines	De Novo Purine Biosynthesis	Amidophosphoribosyltransferase (EC 2.4.2.14)
S0204_Mtb_Ec	Nucleosides and Nucleotides	Purines	De Novo Purine Biosynthesis	Ribose-phosphate pyrophosphokinase (EC 2.7.6.1)
S0204_Mtb_Ec	Nucleosides and Nucleotides	Purines	De Novo Purine Biosynthesis	Phosphoribosylaminoimidazole-succinocarboxamide synthase (EC 6.3.2.6)
S0204_Mtb_Ec	Nucleosides and Nucleotides	Purines	De Novo Purine Biosynthesis	Phosphoribosylglycinamide formyltransferase (EC 2.1.2.2)
S0204_Mtb_Ec	Nucleosides and Nucleotides	Purines	De Novo Purine Biosynthesis	Adenylosuccinate lyase (EC 4.3.2.2)
S0204_Mtb_Ec	Nucleosides and Nucleotides	Purines	De Novo Purine Biosynthesis	Phosphoribosylformylglycinamidine cyclo-ligase (EC 6.3.3.1)
S0204_Mtb_Ec	Nucleosides and Nucleotides	Purines	De Novo Purine Biosynthesis	Phosphoribosylaminoimidazolecarboxamide formyltransferase (EC 2.1.2.3)
S0204_Mtb_Ec	Nucleosides and Nucleotides	Purines	De Novo Purine Biosynthesis	Phosphoribosylformylglycinamidine synthase, PurS subunit (EC 6.3.5.3)
S0204_Mtb_Ec	Nucleosides and Nucleotides	Purines	De Novo Purine Biosynthesis	Phosphoribosylformylglycinamidine synthase, synthetase subunit (EC 6.3.5.3)
S0204_Mtb_Ec	Nucleosides and Nucleotides	Purines	De Novo Purine Biosynthesis	Phosphoribosylformylglycinamidine synthase, glutamine amidotransferase subunit (EC 6.3.5.3)
S0204_Mtb_Ec	Nucleosides and Nucleotides	Purines	A hypothetical coupled to de Novo Purine Biosynthesis	Phosphoribosylglycinamide formyltransferase (EC 2.1.2.2)
S0204_Mtb_Ec	Nucleosides and Nucleotides	Purines	A hypothetical coupled to de Novo Purine Biosynthesis	IMP cyclohydrolase (EC 3.5.4.10)
S0204_Mtb_Ec	Nucleosides and Nucleotides	Purines	A hypothetical coupled to de Novo Purine Biosynthesis	Phosphoribosylaminoimidazolecarboxamide formyltransferase (EC 2.1.2.3)
S0204_Mtb_Ec	Nucleosides and Nucleotides	Purines	A hypothetical coupled to de Novo Purine Biosynthesis	FIG021574: Possible membrane protein related to de Novo purine biosynthesis
S0204_Mtb_Ec	Nucleosides and Nucleotides	Purines	Purine Utilization	Xanthine and CO dehydrogenases maturation factor, XdhC/CoxF family
S0204_Mtb_Ec	Nucleosides and Nucleotides	Purines	Purine Utilization	Guanine deaminase (EC 3.5.4.3)
S0204_Mtb_Ec	Nucleosides and Nucleotides	Purines	GMP synthase	GMP synthase [glutamine-hydrolyzing], ATP pyrophosphatase subunit (EC 6.3.5.2)
S0204_Mtb_Ec	Nucleosides and Nucleotides	Purines	GMP synthase	GMP synthase [glutamine-hydrolyzing], amidotransferase subunit (EC 6.3.5.2)
S0204_Mtb_Ec	Nucleosides and Nucleotides	Purines	Purine conversions	Adenosine kinase (EC 2.7.1.20)
S0204_Mtb_Ec	Nucleosides and Nucleotides	Purines	Purine conversions	Adenylosuccinate synthetase (EC 6.3.4.4)
S0204_Mtb_Ec	Nucleosides and Nucleotides	Purines	Purine conversions	GMP synthase [glutamine-hydrolyzing], amidotransferase subunit (EC 6.3.5.2)
S0204_Mtb_Ec	Nucleosides and Nucleotides	Purines	Purine conversions	Inosine-5'-monophosphate dehydrogenase (EC 1.1.1.205)
S0204_Mtb_Ec	Nucleosides and Nucleotides	Purines	Purine conversions	Hypoxanthine-guanine phosphoribosyltransferase (EC 2.4.2.8)
S0204_Mtb_Ec	Nucleosides and Nucleotides	Purines	Purine conversions	Adenylosuccinate lyase (EC 4.3.2.2)
S0204_Mtb_Ec	Nucleosides and Nucleotides	Purines	Purine conversions	Polyphosphate kinase (EC 2.7.4.1)
S0204_Mtb_Ec	Nucleosides and Nucleotides	Purines	Purine conversions	Adenine phosphoribosyltransferase (EC 2.4.2.7)
S0204_Mtb_Ec	Nucleosides and Nucleotides	Purines	Purine conversions	Guanine deaminase (EC 3.5.4.3)
S0204_Mtb_Ec	Nucleosides and Nucleotides	Purines	Purine conversions	Adenylate kinase (EC 2.7.4.3)
S0204_Mtb_Ec	Nucleosides and Nucleotides	Purines	Purine conversions	Inosine-5'-monophosphate dehydrogenase, catalytic domain (EC 1.1.1.205)
S0204_Mtb_Ec	Nucleosides and Nucleotides	Purines	Purine conversions	Inosine-uridine preferring nucleoside hydrolase (EC 3.2.2.1)
S0204_Mtb_Ec	Nucleosides and Nucleotides	Purines	Purine conversions	Nucleoside diphosphate kinase (EC 2.7.4.6)
S0204_Mtb_Ec	Nucleosides and Nucleotides	Purines	Purine conversions	Purine nucleoside phosphorylase (EC 2.4.2.1)
S0204_Mtb_Ec	Nucleosides and Nucleotides	Purines	Purine conversions	GMP synthase [glutamine-hydrolyzing], ATP pyrophosphatase subunit (EC 6.3.5.2)
S0204_Mtb_Ec	Nucleosides and Nucleotides	Purines	Purine conversions	Adenosine deaminase (EC 3.5.4.4)
S0204_Mtb_Ec	Nucleosides and Nucleotides	Purines	Purine conversions	Guanylate kinase (EC 2.7.4.8)
S0204_Mtb_Ec	Nucleosides and Nucleotides	Nucleosides and Nucleotides - no subcategory	Ribonucleotide reduction	Glutaredoxin-like protein NrdH, required for reduction of Ribonucleotide reductase class Ib
S0204_Mtb_Ec	Nucleosides and Nucleotides	Nucleosides and Nucleotides - no subcategory	Ribonucleotide reduction	Ribonucleotide reductase of class Ib (aerobic), alpha subunit (EC 1.17.4.1)
S0204_Mtb_Ec	Nucleosides and Nucleotides	Nucleosides and Nucleotides - no subcategory	Ribonucleotide reduction	Ribonucleotide reductase of class II (coenzyme B12-dependent) (EC 1.17.4.1)
S0204_Mtb_Ec	Nucleosides and Nucleotides	Nucleosides and Nucleotides - no subcategory	Ribonucleotide reduction	Ribonucleotide reduction protein NrdI
S0204_Mtb_Ec	Nucleosides and Nucleotides	Nucleosides and Nucleotides - no subcategory	Ribonucleotide reduction	Ribonucleotide reductase transcriptional regulator NrdR
S0204_Mtb_Ec	Nucleosides and Nucleotides	Nucleosides and Nucleotides - no subcategory	Ribonucleotide reduction	Ribonucleotide reductase of class Ib (aerobic), beta subunit (EC 1.17.4.1)
S0204_Mtb_Ec	Nucleosides and Nucleotides	Nucleosides and Nucleotides - no subcategory	Adenosyl nucleosidases	S-adenosylhomocysteine nucleosidase (EC 3.2.2.9)
S0204_Mtb_Ec	Nucleosides and Nucleotides	Nucleosides and Nucleotides - no subcategory	Adenosyl nucleosidases	Purine nucleoside phosphorylase (EC 2.4.2.1)
S0204_Mtb_Ec	Nucleosides and Nucleotides	Nucleosides and Nucleotides - no subcategory	Adenosyl nucleosidases	5'-methylthioadenosine nucleosidase (EC 3.2.2.16)
S0204_Mtb_Ec	Nucleosides and Nucleotides	Detoxification	Nucleoside triphosphate pyrophosphohydrolase MazG	Nucleoside triphosphate pyrophosphohydrolase MazG (EC 3.6.1.8)
S0204_Mtb_Ec	Nucleosides and Nucleotides	Detoxification	Nudix proteins (nucleoside triphosphate hydrolases)	Deoxyuridine 5'-triphosphate nucleotidohydrolase (EC 3.6.1.23)
S0204_Mtb_Ec	Nucleosides and Nucleotides	Detoxification	Nudix proteins (nucleoside triphosphate hydrolases)	ADP-ribose pyrophosphatase (EC 3.6.1.13)
S0204_Mtb_Ec	Nucleosides and Nucleotides	Detoxification	Housecleaning nucleoside triphosphate pyrophosphatases	Deoxyuridine 5'-triphosphate nucleotidohydrolase (EC 3.6.1.23)
S0204_Mtb_Ec	Protein Metabolism	Protein folding	Protein chaperones	Heat shock protein GrpE
S0204_Mtb_Ec	Protein Metabolism	Protein folding	Protein chaperones	HspR, transcriptional repressor of DnaK operon
S0204_Mtb_Ec	Protein Metabolism	Protein folding	Protein chaperones	Chaperone protein DnaK
S0204_Mtb_Ec	Protein Metabolism	Protein folding	Protein chaperones	Chaperone protein DnaJ
S0204_Mtb_Ec	Protein Metabolism	Protein folding	Protein chaperones	Chaperone protein HtpG
S0204_Mtb_Ec	Protein Metabolism	Protein folding	Periplasmic disulfide interchange	Cytochrome c-type biogenesis protein CcdA (DsbD analog)
S0204_Mtb_Ec	Protein Metabolism	Protein biosynthesis	tRNA aminoacylation, Val	Valyl-tRNA synthetase (EC 6.1.1.9)
S0204_Mtb_Ec	Protein Metabolism	Protein biosynthesis	tRNA aminoacylation, Met	Methionyl-tRNA synthetase (EC 6.1.1.10)
S0204_Mtb_Ec	Protein Metabolism	Protein biosynthesis	rRNAs	5S rRNA
S0204_Mtb_Ec	Protein Metabolism	Protein biosynthesis	rRNAs	SSU rRNA
S0204_Mtb_Ec	Protein Metabolism	Protein biosynthesis	rRNAs	LSU rRNA
S0204_Mtb_Ec	Protein Metabolism	Protein biosynthesis	tRNA aminoacylation, Ile	Isoleucyl-tRNA synthetase (EC 6.1.1.5)
S0204_Mtb_Ec	Protein Metabolism	Protein biosynthesis	tRNA aminoacylation, Arg	Arginyl-tRNA synthetase (EC 6.1.1.19)
S0204_Mtb_Ec	Protein Metabolism	Protein biosynthesis	Translation initiation factors bacterial	Translation initiation factor 1
S0204_Mtb_Ec	Protein Metabolism	Protein biosynthesis	Translation initiation factors bacterial	Methionyl-tRNA formyltransferase (EC 2.1.2.9)
S0204_Mtb_Ec	Protein Metabolism	Protein biosynthesis	Translation initiation factors bacterial	Translation initiation factor 3
S0204_Mtb_Ec	Protein Metabolism	Protein biosynthesis	Translation initiation factors bacterial	Translation initiation factor 2
S0204_Mtb_Ec	Protein Metabolism	Protein biosynthesis	Translation initiation factors bacterial	Ribosome-binding factor A
S0204_Mtb_Ec	Protein Metabolism	Protein biosynthesis	Ribosome SSU bacterial	SSU ribosomal protein S18p, zinc-dependent
S0204_Mtb_Ec	Protein Metabolism	Protein biosynthesis	Ribosome SSU bacterial	SSU ribosomal protein S11p (S14e)
S0204_Mtb_Ec	Protein Metabolism	Protein biosynthesis	Ribosome SSU bacterial	SSU ribosomal protein S1p
S0204_Mtb_Ec	Protein Metabolism	Protein biosynthesis	Ribosome SSU bacterial	SSU ribosomal protein S6p
S0204_Mtb_Ec	Protein Metabolism	Protein biosynthesis	Ribosome SSU bacterial	SSU ribosomal protein S15p (S13e)
S0204_Mtb_Ec	Protein Metabolism	Protein biosynthesis	Ribosome SSU bacterial	SSU ribosomal protein S14p (S29e)
S0204_Mtb_Ec	Protein Metabolism	Protein biosynthesis	Ribosome SSU bacterial	SSU ribosomal protein S5p (S2e)
S0204_Mtb_Ec	Protein Metabolism	Protein biosynthesis	Ribosome SSU bacterial	SSU ribosomal protein S18p
S0204_Mtb_Ec	Protein Metabolism	Protein biosynthesis	Ribosome SSU bacterial	SSU ribosomal protein S17p (S11e)
S0204_Mtb_Ec	Protein Metabolism	Protein biosynthesis	Ribosome SSU bacterial	SSU ribosomal protein S20p
S0204_Mtb_Ec	Protein Metabolism	Protein biosynthesis	Ribosome SSU bacterial	SSU ribosomal protein S12p (S23e)
S0204_Mtb_Ec	Protein Metabolism	Protein biosynthesis	Ribosome SSU bacterial	SSU ribosomal protein S9p (S16e)
S0204_Mtb_Ec	Protein Metabolism	Protein biosynthesis	Ribosome SSU bacterial	SSU ribosomal protein S8p (S15Ae)
S0204_Mtb_Ec	Protein Metabolism	Protein biosynthesis	Ribosome SSU bacterial	SSU ribosomal protein S4p (S9e)
S0204_Mtb_Ec	Protein Metabolism	Protein biosynthesis	Ribosome SSU bacterial	SSU ribosomal protein S14p (S29e), zinc-independent
S0204_Mtb_Ec	Protein Metabolism	Protein biosynthesis	Ribosome SSU bacterial	SSU ribosomal protein S19p (S15e)
S0204_Mtb_Ec	Protein Metabolism	Protein biosynthesis	Ribosome SSU bacterial	SSU ribosomal protein S10p (S20e)
S0204_Mtb_Ec	Protein Metabolism	Protein biosynthesis	Ribosome SSU bacterial	SSU ribosomal protein S16p
S0204_Mtb_Ec	Protein Metabolism	Protein biosynthesis	Ribosome SSU bacterial	SSU ribosomal protein S3p (S3e)
S0204_Mtb_Ec	Protein Metabolism	Protein biosynthesis	Ribosome SSU bacterial	SSU ribosomal protein S18p, zinc-independent
S0204_Mtb_Ec	Protein Metabolism	Protein biosynthesis	Ribosome SSU bacterial	SSU ribosomal protein S7p (S5e)
S0204_Mtb_Ec	Protein Metabolism	Protein biosynthesis	Ribosome SSU bacterial	SSU ribosomal protein S2p (SAe)
S0204_Mtb_Ec	Protein Metabolism	Protein biosynthesis	Ribosome SSU bacterial	SSU ribosomal protein S14p (S29e), zinc-dependent
S0204_Mtb_Ec	Protein Metabolism	Protein biosynthesis	Ribosome SSU bacterial	SSU ribosomal protein S13p (S18e)
S0204_Mtb_Ec	Protein Metabolism	Protein biosynthesis	tRNA aminoacylation, Gly	Glycyl-tRNA synthetase (EC 6.1.1.14)
S0204_Mtb_Ec	Protein Metabolism	Protein biosynthesis	tRNA aminoacylation, Ala	Alanyl-tRNA synthetase (EC 6.1.1.7)
S0204_Mtb_Ec	Protein Metabolism	Protein biosynthesis	tRNA aminoacylation, Trp	Tryptophanyl-tRNA synthetase (EC 6.1.1.2)
S0204_Mtb_Ec	Protein Metabolism	Protein biosynthesis	Ribosome LSU bacterial	LSU ribosomal protein L18p (L5e)
S0204_Mtb_Ec	Protein Metabolism	Protein biosynthesis	Ribosome LSU bacterial	LSU ribosomal protein L11p (L12e)
S0204_Mtb_Ec	Protein Metabolism	Protein biosynthesis	Ribosome LSU bacterial	LSU ribosomal protein L5p (L11e)
S0204_Mtb_Ec	Protein Metabolism	Protein biosynthesis	Ribosome LSU bacterial	LSU ribosomal protein L23p (L23Ae)
S0204_Mtb_Ec	Protein Metabolism	Protein biosynthesis	Ribosome LSU bacterial	LSU ribosomal protein L14p (L23e)
S0204_Mtb_Ec	Protein Metabolism	Protein biosynthesis	Ribosome LSU bacterial	LSU ribosomal protein L31p, zinc-dependent
S0204_Mtb_Ec	Protein Metabolism	Protein biosynthesis	Ribosome LSU bacterial	LSU ribosomal protein L2p (L8e)
S0204_Mtb_Ec	Protein Metabolism	Protein biosynthesis	Ribosome LSU bacterial	LSU ribosomal protein L31p
S0204_Mtb_Ec	Protein Metabolism	Protein biosynthesis	Ribosome LSU bacterial	LSU ribosomal protein L6p (L9e)
S0204_Mtb_Ec	Protein Metabolism	Protein biosynthesis	Ribosome LSU bacterial	LSU ribosomal protein L21p
S0204_Mtb_Ec	Protein Metabolism	Protein biosynthesis	Ribosome LSU bacterial	LSU ribosomal protein L24p (L26e)
S0204_Mtb_Ec	Protein Metabolism	Protein biosynthesis	Ribosome LSU bacterial	LSU ribosomal protein L29p (L35e)
S0204_Mtb_Ec	Protein Metabolism	Protein biosynthesis	Ribosome LSU bacterial	LSU ribosomal protein L30p (L7e)
S0204_Mtb_Ec	Protein Metabolism	Protein biosynthesis	Ribosome LSU bacterial	LSU ribosomal protein L1p (L10Ae)
S0204_Mtb_Ec	Protein Metabolism	Protein biosynthesis	Ribosome LSU bacterial	LSU ribosomal protein L33p, zinc-dependent
S0204_Mtb_Ec	Protein Metabolism	Protein biosynthesis	Ribosome LSU bacterial	LSU ribosomal protein L16p (L10e)
S0204_Mtb_Ec	Protein Metabolism	Protein biosynthesis	Ribosome LSU bacterial	LSU ribosomal protein L25p
S0204_Mtb_Ec	Protein Metabolism	Protein biosynthesis	Ribosome LSU bacterial	LSU ribosomal protein L3p (L3e)
S0204_Mtb_Ec	Protein Metabolism	Protein biosynthesis	Ribosome LSU bacterial	LSU ribosomal protein L15p (L27Ae)
S0204_Mtb_Ec	Protein Metabolism	Protein biosynthesis	Ribosome LSU bacterial	LSU ribosomal protein L33p, zinc-independent
S0204_Mtb_Ec	Protein Metabolism	Protein biosynthesis	Ribosome LSU bacterial	LSU ribosomal protein L13p (L13Ae)
S0204_Mtb_Ec	Protein Metabolism	Protein biosynthesis	Ribosome LSU bacterial	LSU ribosomal protein L22p (L17e)
S0204_Mtb_Ec	Protein Metabolism	Protein biosynthesis	Ribosome LSU bacterial	LSU ribosomal protein L10p (P0)
S0204_Mtb_Ec	Protein Metabolism	Protein biosynthesis	Ribosome LSU bacterial	LSU ribosomal protein L9p
S0204_Mtb_Ec	Protein Metabolism	Protein biosynthesis	Ribosome LSU bacterial	LSU ribosomal protein L28p
S0204_Mtb_Ec	Protein Metabolism	Protein biosynthesis	Ribosome LSU bacterial	LSU ribosomal protein L19p
S0204_Mtb_Ec	Protein Metabolism	Protein biosynthesis	Ribosome LSU bacterial	LSU ribosomal protein L35p
S0204_Mtb_Ec	Protein Metabolism	Protein biosynthesis	Ribosome LSU bacterial	LSU ribosomal protein L20p
S0204_Mtb_Ec	Protein Metabolism	Protein biosynthesis	Ribosome LSU bacterial	LSU ribosomal protein L32p
S0204_Mtb_Ec	Protein Metabolism	Protein biosynthesis	Ribosome LSU bacterial	LSU ribosomal protein L33p
S0204_Mtb_Ec	Protein Metabolism	Protein biosynthesis	Ribosome LSU bacterial	LSU ribosomal protein L17p
S0204_Mtb_Ec	Protein Metabolism	Protein biosynthesis	Ribosome LSU bacterial	LSU ribosomal protein L27p
S0204_Mtb_Ec	Protein Metabolism	Protein biosynthesis	Ribosome LSU bacterial	LSU ribosomal protein L4p (L1e)
S0204_Mtb_Ec	Protein Metabolism	Protein biosynthesis	Programmed frameshift	Peptide chain release factor 2
S0204_Mtb_Ec	Protein Metabolism	Protein biosynthesis	tRNA aminoacylation, Cys	Cysteinyl-tRNA synthetase (EC 6.1.1.16)
S0204_Mtb_Ec	Protein Metabolism	Protein biosynthesis	Translation termination factors bacterial	Ribosome recycling factor
S0204_Mtb_Ec	Protein Metabolism	Protein biosynthesis	Translation termination factors bacterial	Peptidyl-tRNA hydrolase (EC 3.1.1.29)
S0204_Mtb_Ec	Protein Metabolism	Protein biosynthesis	Translation termination factors bacterial	Peptide deformylase (EC 3.5.1.88)
S0204_Mtb_Ec	Protein Metabolism	Protein biosynthesis	Translation termination factors bacterial	Methionine aminopeptidase (EC 3.4.11.18)
S0204_Mtb_Ec	Protein Metabolism	Protein biosynthesis	Translation termination factors bacterial	tmRNA-binding protein SmpB
S0204_Mtb_Ec	Protein Metabolism	Protein biosynthesis	Translation termination factors bacterial	Peptide chain release factor 2
S0204_Mtb_Ec	Protein Metabolism	Protein biosynthesis	Translation termination factors bacterial	Peptide chain release factor 1
S0204_Mtb_Ec	Protein Metabolism	Protein biosynthesis	tRNA aminoacylation, His	Histidyl-tRNA synthetase (EC 6.1.1.21)
S0204_Mtb_Ec	Protein Metabolism	Protein biosynthesis	tRNA aminoacylation, Asp and Asn	Aspartyl-tRNA(Asn) synthetase (EC 6.1.1.23)
S0204_Mtb_Ec	Protein Metabolism	Protein biosynthesis	tRNA aminoacylation, Asp and Asn	Aspartyl-tRNA(Asn) amidotransferase subunit C (EC 6.3.5.6)
S0204_Mtb_Ec	Protein Metabolism	Protein biosynthesis	tRNA aminoacylation, Asp and Asn	Aspartyl-tRNA(Asn) amidotransferase subunit B (EC 6.3.5.6)
S0204_Mtb_Ec	Protein Metabolism	Protein biosynthesis	tRNA aminoacylation, Asp and Asn	Aspartyl-tRNA synthetase (EC 6.1.1.12)
S0204_Mtb_Ec	Protein Metabolism	Protein biosynthesis	tRNA aminoacylation, Asp and Asn	Aspartyl-tRNA(Asn) amidotransferase subunit A (EC 6.3.5.6)
S0204_Mtb_Ec	Protein Metabolism	Protein biosynthesis	Translation elongation factors bacterial	Translation elongation factor G
S0204_Mtb_Ec	Protein Metabolism	Protein biosynthesis	Translation elongation factors bacterial	Translation elongation factor LepA
S0204_Mtb_Ec	Protein Metabolism	Protein biosynthesis	Translation elongation factors bacterial	Translation elongation factor Tu
S0204_Mtb_Ec	Protein Metabolism	Protein biosynthesis	Translation elongation factors bacterial	Translation elongation factor Ts
S0204_Mtb_Ec	Protein Metabolism	Protein biosynthesis	Translation elongation factors bacterial	Translation elongation factor P
S0204_Mtb_Ec	Protein Metabolism	Protein biosynthesis	tRNAs	tRNA-Phe-GAA
S0204_Mtb_Ec	Protein Metabolism	Protein biosynthesis	tRNAs	tRNA-Leu-CAG
S0204_Mtb_Ec	Protein Metabolism	Protein biosynthesis	tRNAs	tRNA-Arg-ACG
S0204_Mtb_Ec	Protein Metabolism	Protein biosynthesis	tRNAs	tRNA-Val-GAC
S0204_Mtb_Ec	Protein Metabolism	Protein biosynthesis	tRNAs	tRNA-Leu-CAA
S0204_Mtb_Ec	Protein Metabolism	Protein biosynthesis	tRNAs	tRNA-Leu-GAG
S0204_Mtb_Ec	Protein Metabolism	Protein biosynthesis	tRNAs	tRNA-Ala-CGC
S0204_Mtb_Ec	Protein Metabolism	Protein biosynthesis	tRNAs	tRNA-Arg-CCG
S0204_Mtb_Ec	Protein Metabolism	Protein biosynthesis	tRNAs	tRNA-Ala-GGC
S0204_Mtb_Ec	Protein Metabolism	Protein biosynthesis	tRNAs	tRNA-Pro-CGG
S0204_Mtb_Ec	Protein Metabolism	Protein biosynthesis	tRNAs	tRNA-Gly-CCC
S0204_Mtb_Ec	Protein Metabolism	Protein biosynthesis	tRNAs	tRNA-Cys-GCA
S0204_Mtb_Ec	Protein Metabolism	Protein biosynthesis	tRNAs	tRNA-Val-CAC
S0204_Mtb_Ec	Protein Metabolism	Protein biosynthesis	tRNAs	tRNA-Pro-GGG
S0204_Mtb_Ec	Protein Metabolism	Protein biosynthesis	tRNAs	tRNA-Gly-GCC
S0204_Mtb_Ec	Protein Metabolism	Protein biosynthesis	tRNAs	tRNA-Trp-CCA
S0204_Mtb_Ec	Protein Metabolism	Protein biosynthesis	tRNAs	tRNA-Ser-CGA
S0204_Mtb_Ec	Protein Metabolism	Protein biosynthesis	tRNAs	tRNA-Ser-GGA
S0204_Mtb_Ec	Protein Metabolism	Protein biosynthesis	tRNA aminoacylation, Lys	Lysyl-tRNA synthetase (class II) (EC 6.1.1.6)
S0204_Mtb_Ec	Protein Metabolism	Protein biosynthesis	tRNA aminoacylation, Thr	Threonyl-tRNA synthetase (EC 6.1.1.3)
S0204_Mtb_Ec	Protein Metabolism	Protein biosynthesis	tRNA aminoacylation, Pro	Prolyl-tRNA synthetase (EC 6.1.1.15), bacterial type
S0204_Mtb_Ec	Protein Metabolism	Protein biosynthesis	Translation elongation factor G family	Translation elongation factor G
S0204_Mtb_Ec	Protein Metabolism	Protein biosynthesis	tRNA aminoacylation, Glu and Gln	Glutamyl-tRNA(Gln) amidotransferase subunit A (EC 6.3.5.7)
S0204_Mtb_Ec	Protein Metabolism	Protein biosynthesis	tRNA aminoacylation, Glu and Gln	Glutamyl-tRNA synthetase (EC 6.1.1.17)
S0204_Mtb_Ec	Protein Metabolism	Protein biosynthesis	tRNA aminoacylation, Glu and Gln	Glutamyl-tRNA(Gln) amidotransferase subunit B (EC 6.3.5.7)
S0204_Mtb_Ec	Protein Metabolism	Protein biosynthesis	tRNA aminoacylation, Glu and Gln	Glutamyl-tRNA(Gln) synthetase (EC 6.1.1.24)
S0204_Mtb_Ec	Protein Metabolism	Protein biosynthesis	tRNA aminoacylation, Glu and Gln	Glutamyl-tRNA(Gln) amidotransferase subunit C (EC 6.3.5.7)
S0204_Mtb_Ec	Protein Metabolism	Protein biosynthesis	tRNA aminoacylation, Ser	Seryl-tRNA synthetase (EC 6.1.1.11)
S0204_Mtb_Ec	Protein Metabolism	Protein biosynthesis	tRNA aminoacylation, Tyr	Tyrosyl-tRNA synthetase (EC 6.1.1.1)
S0204_Mtb_Ec	Protein Metabolism	Protein biosynthesis	tRNA aminoacylation, Leu	Leucyl-tRNA synthetase (EC 6.1.1.4)
S0204_Mtb_Ec	Protein Metabolism	Protein biosynthesis	tRNA aminoacylation, Phe	Phenylalanyl-tRNA synthetase alpha chain (EC 6.1.1.20)
S0204_Mtb_Ec	Protein Metabolism	Protein biosynthesis	tRNA aminoacylation, Phe	Phenylalanyl-tRNA synthetase beta chain (EC 6.1.1.20)
S0204_Mtb_Ec	Protein Metabolism	Protein processing and modification	Signal peptidase	Signal peptidase I (EC 3.4.21.89)
S0204_Mtb_Ec	Protein Metabolism	Protein processing and modification	Signal peptidase	Lipoprotein signal peptidase (EC 3.4.23.36)
S0204_Mtb_Ec	Protein Metabolism	Protein processing and modification	G3E family of P-loop GTPases (metallocenter biosynthesis)	[NiFe] hydrogenase nickel incorporation-associated protein HypB
S0204_Mtb_Ec	Protein Metabolism	Protein processing and modification	G3E family of P-loop GTPases (metallocenter biosynthesis)	Urease accessory protein UreF
S0204_Mtb_Ec	Protein Metabolism	Protein processing and modification	G3E family of P-loop GTPases (metallocenter biosynthesis)	Urease gamma subunit (EC 3.5.1.5)
S0204_Mtb_Ec	Protein Metabolism	Protein processing and modification	G3E family of P-loop GTPases (metallocenter biosynthesis)	Urease alpha subunit (EC 3.5.1.5)
S0204_Mtb_Ec	Protein Metabolism	Protein processing and modification	G3E family of P-loop GTPases (metallocenter biosynthesis)	Urease accessory protein UreD
S0204_Mtb_Ec	Protein Metabolism	Protein processing and modification	G3E family of P-loop GTPases (metallocenter biosynthesis)	Urease beta subunit (EC 3.5.1.5)
S0204_Mtb_Ec	Protein Metabolism	Protein processing and modification	G3E family of P-loop GTPases (metallocenter biosynthesis)	Urease accessory protein UreG
S0204_Mtb_Ec	Protein Metabolism	Protein processing and modification	G3E family of P-loop GTPases (metallocenter biosynthesis)	putative periplasmic protein kinase ArgK and related GTPases of G3E family
S0204_Mtb_Ec	Protein Metabolism	Protein degradation	Putative TldE-TldD proteolytic complex	TldD family protein, Actinobacterial subgroup
S0204_Mtb_Ec	Protein Metabolism	Protein degradation	Putative TldE-TldD proteolytic complex	TldE/PmbA family protein, Actinobacterial subgroup
S0204_Mtb_Ec	Protein Metabolism	Protein degradation	Aminopeptidases (EC 3.4.11.-)	Membrane alanine aminopeptidase N (EC 3.4.11.2)
S0204_Mtb_Ec	Protein Metabolism	Protein degradation	Aminopeptidases (EC 3.4.11.-)	Cytosol aminopeptidase PepA (EC 3.4.11.1)
S0204_Mtb_Ec	Protein Metabolism	Protein degradation	Protein degradation	Aminopeptidase YpdF (MP-, MA-, MS-, AP-, NP- specific)
S0204_Mtb_Ec	Protein Metabolism	Protein degradation	Proteasome archaeal	Pup ligase PafA' paralog, possible component of postulated heterodimer PafA-PafA'
S0204_Mtb_Ec	Protein Metabolism	Protein degradation	Proteasome archaeal	Proteasome subunit alpha (EC 3.4.25.1), bacterial
S0204_Mtb_Ec	Protein Metabolism	Protein degradation	Proteasome archaeal	Prokaryotic ubiquitin-like protein Pup
S0204_Mtb_Ec	Protein Metabolism	Protein degradation	Proteasome archaeal	Pup ligase PafA, possible component of postulated heterodimer PafA-PafA'
S0204_Mtb_Ec	Protein Metabolism	Protein degradation	Proteasome archaeal	Proteasome subunit beta (EC 3.4.25.1), bacterial
S0204_Mtb_Ec	Protein Metabolism	Protein degradation	Proteasome archaeal	Bacterial proteasome-activating AAA-ATPase (PAN)
S0204_Mtb_Ec	Protein Metabolism	Protein degradation	Metallocarboxypeptidases (EC 3.4.17.-)	D-alanyl-D-alanine carboxypeptidase (EC 3.4.16.4)
S0204_Mtb_Ec	Protein Metabolism	Protein degradation	Serine endopeptidase (EC 3.4.21.-)	Prolyl endopeptidase (EC 3.4.21.26)
S0204_Mtb_Ec	Protein Metabolism	Protein degradation	Omega peptidases (EC 3.4.19.-)	Pyrrolidone-carboxylate peptidase (EC 3.4.19.3)
S0204_Mtb_Ec	Regulation and Cell signaling	Regulation and Cell signaling - no subcategory	cAMP signaling in bacteria	cAMP-binding proteins - catabolite gene activator and regulatory subunit of cAMP-dependent protein kinases
S0204_Mtb_Ec	Regulation and Cell signaling	Regulation and Cell signaling - no subcategory	cAMP signaling in bacteria	Purine cyclase-related protein
S0204_Mtb_Ec	Regulation and Cell signaling	Regulation and Cell signaling - no subcategory	cAMP signaling in bacteria	Adenylate cyclase (EC 4.6.1.1)
S0204_Mtb_Ec	Regulation and Cell signaling	Regulation and Cell signaling - no subcategory	cAMP signaling in bacteria	Adenine phosphoribosyltransferase (EC 2.4.2.7)
S0204_Mtb_Ec	Regulation and Cell signaling	Regulation and Cell signaling - no subcategory	WhiB and WhiB-type regulatory proteins	WhiB-like transcription regulator
S0204_Mtb_Ec	Regulation and Cell signaling	Regulation and Cell signaling - no subcategory	WhiB and WhiB-type regulatory proteins	Sporulation regulatory protein WhiD
S0204_Mtb_Ec	Regulation and Cell signaling	Regulation and Cell signaling - no subcategory	WhiB and WhiB-type regulatory proteins	Sporulation regulatory protein WhiB
S0204_Mtb_Ec	Regulation and Cell signaling	Regulation and Cell signaling - no subcategory	Stringent Response, (p)ppGpp metabolism	GTP pyrophosphokinase (EC 2.7.6.5), (p)ppGpp synthetase II
S0204_Mtb_Ec	Regulation and Cell signaling	Regulation and Cell signaling - no subcategory	Stringent Response, (p)ppGpp metabolism	Guanosine-3',5'-bis(diphosphate) 3'-pyrophosphohydrolase (EC 3.1.7.2)
S0204_Mtb_Ec	Regulation and Cell signaling	Programmed Cell Death and Toxin-antitoxin Systems	Possible new toxin-antitoxin system including DivIC	FIG004853: possible toxin to DivIC
S0204_Mtb_Ec	Regulation and Cell signaling	Programmed Cell Death and Toxin-antitoxin Systems	Possible new toxin-antitoxin system including DivIC	Cell division protein DivIC (FtsB), stabilizes FtsL against RasP cleavage
S0204_Mtb_Ec	Regulation and Cell signaling	Programmed Cell Death and Toxin-antitoxin Systems	MazEF toxin-antitoxing (programmed cell death) system	Programmed cell death toxin YdcE
S0204_Mtb_Ec	Regulation and Cell signaling	Programmed Cell Death and Toxin-antitoxin Systems	MazEF toxin-antitoxing (programmed cell death) system	Programmed cell death antitoxin MazE
S0204_Mtb_Ec	Regulation and Cell signaling	Programmed Cell Death and Toxin-antitoxin Systems	MazEF toxin-antitoxing (programmed cell death) system	Programmed cell death toxin MazF
S0204_Mtb_Ec	Regulation and Cell signaling	Programmed Cell Death and Toxin-antitoxin Systems	MazEF toxin-antitoxing (programmed cell death) system	Programmed cell death antitoxin YdcD
S0204_Mtb_Ec	Regulation and Cell signaling	Programmed Cell Death and Toxin-antitoxin Systems	Toxin-antitoxin replicon stabilization systems	RelB/StbD replicon stabilization protein (antitoxin to RelE/StbE)
S0204_Mtb_Ec	Regulation and Cell signaling	Programmed Cell Death and Toxin-antitoxin Systems	Toxin-antitoxin replicon stabilization systems	ParD protein (antitoxin to ParE)
S0204_Mtb_Ec	Regulation and Cell signaling	Programmed Cell Death and Toxin-antitoxin Systems	Toxin-antitoxin replicon stabilization systems	YoeB toxin protein
S0204_Mtb_Ec	Regulation and Cell signaling	Programmed Cell Death and Toxin-antitoxin Systems	Toxin-antitoxin replicon stabilization systems	VapB protein (antitoxin to VapC)
S0204_Mtb_Ec	Regulation and Cell signaling	Programmed Cell Death and Toxin-antitoxin Systems	Toxin-antitoxin replicon stabilization systems	VapC toxin protein
S0204_Mtb_Ec	Regulation and Cell signaling	Programmed Cell Death and Toxin-antitoxin Systems	Toxin-antitoxin replicon stabilization systems	ParE toxin protein
S0204_Mtb_Ec	Regulation and Cell signaling	Programmed Cell Death and Toxin-antitoxin Systems	Toxin-antitoxin replicon stabilization systems	YefM protein (antitoxin to YoeB)
S0204_Mtb_Ec	Regulation and Cell signaling	Programmed Cell Death and Toxin-antitoxin Systems	Toxin-Antitoxin MT1	Toxin 1, PIN domain
S0204_Mtb_Ec	Regulation and Cell signaling	Programmed Cell Death and Toxin-antitoxin Systems	Toxin-Antitoxin MT1	Antitoxin 1
S0204_Mtb_Ec	Regulation and Cell signaling	Programmed Cell Death and Toxin-antitoxin Systems	Toxin-Antitoxin MT1	Antitoxin 1a
S0204_Mtb_Ec	Regulation and Cell signaling	Programmed Cell Death and Toxin-antitoxin Systems	Phd-Doc, YdcE-YdcD toxin-antitoxin (programmed cell death) systems	Programmed cell death toxin YdcE
S0204_Mtb_Ec	Regulation and Cell signaling	Programmed Cell Death and Toxin-antitoxin Systems	Phd-Doc, YdcE-YdcD toxin-antitoxin (programmed cell death) systems	Prevent host death protein, Phd antitoxin
S0204_Mtb_Ec	Regulation and Cell signaling	Programmed Cell Death and Toxin-antitoxin Systems	Phd-Doc, YdcE-YdcD toxin-antitoxin (programmed cell death) systems	Death on curing protein, Doc toxin
S0204_Mtb_Ec	Regulation and Cell signaling	Programmed Cell Death and Toxin-antitoxin Systems	Phd-Doc, YdcE-YdcD toxin-antitoxin (programmed cell death) systems	Programmed cell death antitoxin YdcD
S0204_Mtb_Ec	Secondary Metabolism	Plant Alkaloids	Alkaloid biosynthesis from L-lysine	Oxalyl-CoA decarboxylase (EC 4.1.1.8)
S0204_Mtb_Ec	DNA Metabolism	DNA repair	DNA repair, UvrABC system	Excinuclease ABC subunit C
S0204_Mtb_Ec	DNA Metabolism	DNA repair	DNA repair, UvrABC system	Excinuclease ABC subunit A
S0204_Mtb_Ec	DNA Metabolism	DNA repair	DNA repair, UvrABC system	Excinuclease ABC subunit B
S0204_Mtb_Ec	DNA Metabolism	DNA repair	DNA repair, bacterial DinG and relatives	DinG family ATP-dependent helicase YoaA
S0204_Mtb_Ec	DNA Metabolism	DNA repair	2-phosphoglycolate salvage	Phosphoglycolate phosphatase (EC 3.1.3.18)
S0204_Mtb_Ec	DNA Metabolism	DNA repair	RecA and RecX	RecA protein
S0204_Mtb_Ec	DNA Metabolism	DNA repair	RecA and RecX	Regulatory protein RecX
S0204_Mtb_Ec	DNA Metabolism	DNA repair	DNA repair system including RecA, MutS and a hypothetical protein	RecA protein
S0204_Mtb_Ec	DNA Metabolism	DNA repair	DNA repair system including RecA, MutS and a hypothetical protein	Regulatory protein RecX
S0204_Mtb_Ec	DNA Metabolism	DNA repair	DNA repair, bacterial	Exodeoxyribonuclease VII large subunit (EC 3.1.11.6)
S0204_Mtb_Ec	DNA Metabolism	DNA repair	DNA repair, bacterial	DNA repair protein RadA
S0204_Mtb_Ec	DNA Metabolism	DNA repair	DNA repair, bacterial	DNA polymerase-like protein MT3142
S0204_Mtb_Ec	DNA Metabolism	DNA repair	DNA repair, bacterial	SOS-response repressor and protease LexA (EC 3.4.21.88)
S0204_Mtb_Ec	DNA Metabolism	DNA repair	DNA repair, bacterial	DNA repair protein RecN
S0204_Mtb_Ec	DNA Metabolism	DNA repair	DNA repair, bacterial	A/G-specific adenine glycosylase (EC 3.2.2.-)
S0204_Mtb_Ec	DNA Metabolism	DNA repair	DNA repair, bacterial	DNA polymerase IV-like protein ImuB
S0204_Mtb_Ec	DNA Metabolism	DNA repair	DNA repair, bacterial	DNA polymerase IV (EC 2.7.7.7)
S0204_Mtb_Ec	DNA Metabolism	DNA repair	DNA repair, bacterial	Single-stranded DNA-binding protein
S0204_Mtb_Ec	DNA Metabolism	DNA repair	DNA repair, bacterial	Methylated-DNA--protein-cysteine methyltransferase (EC 2.1.1.63)
S0204_Mtb_Ec	DNA Metabolism	DNA repair	DNA repair, bacterial	Endonuclease IV (EC 3.1.21.2)
S0204_Mtb_Ec	DNA Metabolism	DNA repair	DNA repair, bacterial	RecA protein
S0204_Mtb_Ec	DNA Metabolism	DNA repair	DNA repair, bacterial	Alkylated DNA repair protein AlkB
S0204_Mtb_Ec	DNA Metabolism	DNA repair	DNA repair, bacterial	Exodeoxyribonuclease III (EC 3.1.11.2)
S0204_Mtb_Ec	DNA Metabolism	DNA repair	DNA repair, bacterial	Exodeoxyribonuclease VII small subunit (EC 3.1.11.6)
S0204_Mtb_Ec	DNA Metabolism	DNA repair	DNA repair, bacterial RecFOR pathway	Single-stranded DNA-binding protein
S0204_Mtb_Ec	DNA Metabolism	DNA repair	DNA repair, bacterial RecFOR pathway	Recombination protein RecR
S0204_Mtb_Ec	DNA Metabolism	DNA repair	DNA repair, bacterial RecFOR pathway	RecA protein
S0204_Mtb_Ec	DNA Metabolism	DNA repair	DNA repair, bacterial RecFOR pathway	DNA recombination and repair protein RecO
S0204_Mtb_Ec	DNA Metabolism	DNA repair	DNA repair, bacterial RecFOR pathway	DNA recombination and repair protein RecF
S0204_Mtb_Ec	DNA Metabolism	DNA repair	DNA repair, bacterial RecBCD pathway	Exodeoxyribonuclease V beta chain (EC 3.1.11.5)
S0204_Mtb_Ec	DNA Metabolism	DNA repair	DNA repair, bacterial RecBCD pathway	Exodeoxyribonuclease V gamma chain (EC 3.1.11.5)
S0204_Mtb_Ec	DNA Metabolism	DNA repair	DNA repair, bacterial RecBCD pathway	ATP-dependent DNA helicase SCO5183
S0204_Mtb_Ec	DNA Metabolism	DNA repair	DNA repair, bacterial RecBCD pathway	Exodeoxyribonuclease V alpha chain (EC 3.1.11.5)
S0204_Mtb_Ec	DNA Metabolism	DNA repair	DNA repair, bacterial RecBCD pathway	ATP-dependent DNA helicase SCO5184
S0204_Mtb_Ec	DNA Metabolism	DNA repair	Nonhomologous End-Joining in Bacteria	ATP-dependent DNA ligase (EC 6.5.1.1) LigC
S0204_Mtb_Ec	DNA Metabolism	DNA repair	Nonhomologous End-Joining in Bacteria	Ku domain protein
S0204_Mtb_Ec	DNA Metabolism	DNA repair	Nonhomologous End-Joining in Bacteria	ATP-dependent DNA ligase (EC 6.5.1.1) clustered with Ku protein, LigD
S0204_Mtb_Ec	DNA Metabolism	DNA repair	DNA Repair Base Excision	ATP-dependent DNA ligase (EC 6.5.1.1) LigC
S0204_Mtb_Ec	DNA Metabolism	DNA repair	DNA Repair Base Excision	DNA-3-methyladenine glycosylase II (EC 3.2.2.21)
S0204_Mtb_Ec	DNA Metabolism	DNA repair	DNA Repair Base Excision	DNA-3-methyladenine glycosylase (EC 3.2.2.20)
S0204_Mtb_Ec	DNA Metabolism	DNA repair	DNA Repair Base Excision	Formamidopyrimidine-DNA glycosylase (EC 3.2.2.23)
S0204_Mtb_Ec	DNA Metabolism	DNA repair	DNA Repair Base Excision	Ku domain protein
S0204_Mtb_Ec	DNA Metabolism	DNA repair	DNA Repair Base Excision	Endonuclease VIII
S0204_Mtb_Ec	DNA Metabolism	DNA repair	DNA Repair Base Excision	ATP-dependent DNA ligase (EC 6.5.1.1) clustered with Ku protein, LigD
S0204_Mtb_Ec	DNA Metabolism	DNA repair	DNA Repair Base Excision	Endonuclease III (EC 4.2.99.18)
S0204_Mtb_Ec	DNA Metabolism	DNA repair	DNA Repair Base Excision	ATP-dependent DNA ligase (EC 6.5.1.1)
S0204_Mtb_Ec	DNA Metabolism	DNA repair	DNA Repair Base Excision	DNA polymerase I (EC 2.7.7.7)
S0204_Mtb_Ec	DNA Metabolism	CRISPs	CRISPRs	CRISPR-associated RAMP protein, Csm4 family
S0204_Mtb_Ec	DNA Metabolism	CRISPs	CRISPRs	CRISPR-associated RAMP Csm3
S0204_Mtb_Ec	DNA Metabolism	CRISPs	CRISPRs	CRISPR-associated protein, Csm2 family
S0204_Mtb_Ec	DNA Metabolism	CRISPs	CRISPRs	CRISPR-associated protein Cas2
S0204_Mtb_Ec	DNA Metabolism	CRISPs	CRISPRs	CRISPR-associated protein Cas1
S0204_Mtb_Ec	DNA Metabolism	CRISPs	CRISPRs	CRISPR-associated protein, Csm5 family
S0204_Mtb_Ec	DNA Metabolism	CRISPs	CRISPRs	CRISPR-associated protein, Csm1 family
S0204_Mtb_Ec	DNA Metabolism	CRISPs	CRISPR-associated cluster	CRISPR-associated RAMP protein, Csm4 family
S0204_Mtb_Ec	DNA Metabolism	CRISPs	CRISPR-associated cluster	CRISPR-associated RAMP Csm3
S0204_Mtb_Ec	DNA Metabolism	CRISPs	CRISPR-associated cluster	CRISPR-associated protein, Csm2 family
S0204_Mtb_Ec	DNA Metabolism	CRISPs	CRISPR-associated cluster	CRISPR-associated protein Csm6
S0204_Mtb_Ec	DNA Metabolism	CRISPs	CRISPR-associated cluster	CRISPR-associated protein, Csm5 family
S0204_Mtb_Ec	DNA Metabolism	CRISPs	CRISPR-associated cluster	CRISPR-associated protein, Csm1 family
S0204_Mtb_Ec	DNA Metabolism	DNA Metabolism - no subcategory	Type I Restriction-Modification	Type I restriction-modification system, DNA-methyltransferase subunit M (EC 2.1.1.72)
S0204_Mtb_Ec	DNA Metabolism	DNA Metabolism - no subcategory	Restriction-Modification System	Type I restriction-modification system, DNA-methyltransferase subunit M (EC 2.1.1.72)
S0204_Mtb_Ec	DNA Metabolism	DNA Metabolism - no subcategory	DNA ligases	ATP-dependent DNA ligase (EC 6.5.1.1) LigC
S0204_Mtb_Ec	DNA Metabolism	DNA Metabolism - no subcategory	DNA ligases	ATP-dependent DNA ligase (EC 6.5.1.1)
S0204_Mtb_Ec	DNA Metabolism	DNA Metabolism - no subcategory	DNA ligases	Ku domain protein
S0204_Mtb_Ec	DNA Metabolism	DNA Metabolism - no subcategory	DNA ligases	ATP-dependent DNA ligase (EC 6.5.1.1) clustered with Ku protein, LigD
S0204_Mtb_Ec	DNA Metabolism	DNA Metabolism - no subcategory	DNA structural proteins, bacterial	Chromosome partition protein smc
S0204_Mtb_Ec	DNA Metabolism	DNA Metabolism - no subcategory	DNA structural proteins, bacterial	DNA-binding protein HU
S0204_Mtb_Ec	DNA Metabolism	DNA replication	DNA topoisomerases, Type I, ATP-independent	DNA topoisomerase I (EC 5.99.1.2)
S0204_Mtb_Ec	DNA Metabolism	DNA replication	DNA replication strays	Error-prone repair homolog of DNA polymerase III alpha subunit (EC 2.7.7.7)
S0204_Mtb_Ec	DNA Metabolism	DNA replication	DNA replication strays	DNA polymerase I 5'-3' exonuclease domain
S0204_Mtb_Ec	DNA Metabolism	DNA replication	DNA replication strays	DNA polymerase III epsilon subunit-related protein MSMEG4261
S0204_Mtb_Ec	DNA Metabolism	DNA replication	DNA replication strays	DNA polymerase IV-like protein ImuB
S0204_Mtb_Ec	DNA Metabolism	DNA replication	DNA topoisomerases, Type II, ATP-dependent	DNA gyrase subunit B (EC 5.99.1.3)
S0204_Mtb_Ec	DNA Metabolism	DNA replication	DNA topoisomerases, Type II, ATP-dependent	DNA gyrase subunit A (EC 5.99.1.3)
S0204_Mtb_Ec	DNA Metabolism	DNA uptake, competence	DNA processing cluster	Recombination protein RecR
S0204_Mtb_Ec	DNA Metabolism	DNA uptake, competence	DNA processing cluster	DNA polymerase III subunits gamma and tau (EC 2.7.7.7)
S0204_Mtb_Ec	Fatty Acids, Lipids, and Isoprenoids	Phospholipids	Glycerolipid and Glycerophospholipid Metabolism in Bacteria	Alcohol dehydrogenase (EC 1.1.1.1)
S0204_Mtb_Ec	Fatty Acids, Lipids, and Isoprenoids	Phospholipids	Glycerolipid and Glycerophospholipid Metabolism in Bacteria	CDP-diacylglycerol--serine O-phosphatidyltransferase (EC 2.7.8.8)
S0204_Mtb_Ec	Fatty Acids, Lipids, and Isoprenoids	Phospholipids	Glycerolipid and Glycerophospholipid Metabolism in Bacteria	Glycerol-3-phosphate dehydrogenase (EC 1.1.5.3)
S0204_Mtb_Ec	Fatty Acids, Lipids, and Isoprenoids	Phospholipids	Glycerolipid and Glycerophospholipid Metabolism in Bacteria	CDP-diacylglycerol--glycerol-3-phosphate 3-phosphatidyltransferase (EC 2.7.8.5)
S0204_Mtb_Ec	Fatty Acids, Lipids, and Isoprenoids	Phospholipids	Glycerolipid and Glycerophospholipid Metabolism in Bacteria	Glycerol-3-phosphate dehydrogenase [NAD(P)+] (EC 1.1.1.94)
S0204_Mtb_Ec	Fatty Acids, Lipids, and Isoprenoids	Phospholipids	Glycerolipid and Glycerophospholipid Metabolism in Bacteria	Glycerol kinase (EC 2.7.1.30)
S0204_Mtb_Ec	Fatty Acids, Lipids, and Isoprenoids	Phospholipids	Glycerolipid and Glycerophospholipid Metabolism in Bacteria	Phosphatidylserine decarboxylase (EC 4.1.1.65)
S0204_Mtb_Ec	Fatty Acids, Lipids, and Isoprenoids	Phospholipids	Glycerolipid and Glycerophospholipid Metabolism in Bacteria	Glycerol-3-phosphate acyltransferase (EC 2.3.1.15)
S0204_Mtb_Ec	Fatty Acids, Lipids, and Isoprenoids	Phospholipids	Glycerolipid and Glycerophospholipid Metabolism in Bacteria	Aldehyde dehydrogenase (EC 1.2.1.3)
S0204_Mtb_Ec	Fatty Acids, Lipids, and Isoprenoids	Phospholipids	Glycerolipid and Glycerophospholipid Metabolism in Bacteria	Aldehyde dehydrogenase B (EC 1.2.1.22)
S0204_Mtb_Ec	Fatty Acids, Lipids, and Isoprenoids	Phospholipids	Glycerolipid and Glycerophospholipid Metabolism in Bacteria	Phosphatidate cytidylyltransferase (EC 2.7.7.41)
S0204_Mtb_Ec	Fatty Acids, Lipids, and Isoprenoids	Phospholipids	Glycerolipid and Glycerophospholipid Metabolism in Bacteria	Acyl carrier protein
S0204_Mtb_Ec	Fatty Acids, Lipids, and Isoprenoids	Phospholipids	Glycerolipid and Glycerophospholipid Metabolism in Bacteria	CDP-diacylglycerol pyrophosphatase (EC 3.6.1.26)
S0204_Mtb_Ec	Fatty Acids, Lipids, and Isoprenoids	Phospholipids	Glycerolipid and Glycerophospholipid Metabolism in Bacteria	Glycerate kinase (EC 2.7.1.31)
S0204_Mtb_Ec	Fatty Acids, Lipids, and Isoprenoids	Triacylglycerols	Triacylglycerol metabolism	Monoglyceride lipase (EC 3.1.1.23)
S0204_Mtb_Ec	Fatty Acids, Lipids, and Isoprenoids	Triacylglycerols	Triacylglycerol metabolism	Lysophospholipase (EC 3.1.1.5)
S0204_Mtb_Ec	Fatty Acids, Lipids, and Isoprenoids	Fatty acids	Fatty Acid Biosynthesis FASII	Biotin carboxyl carrier protein of acetyl-CoA carboxylase
S0204_Mtb_Ec	Fatty Acids, Lipids, and Isoprenoids	Fatty acids	Fatty Acid Biosynthesis FASII	Biotin carboxylase of acetyl-CoA carboxylase (EC 6.3.4.14)
S0204_Mtb_Ec	Fatty Acids, Lipids, and Isoprenoids	Fatty acids	Fatty Acid Biosynthesis FASII	Acetyl-coenzyme A carboxyl transferase beta chain (EC 6.4.1.2)
S0204_Mtb_Ec	Fatty Acids, Lipids, and Isoprenoids	Fatty acids	Fatty Acid Biosynthesis FASII	Biotin carboxyl carrier protein
S0204_Mtb_Ec	Fatty Acids, Lipids, and Isoprenoids	Fatty acids	Fatty Acid Biosynthesis FASII	Acyl carrier protein
S0204_Mtb_Ec	Fatty Acids, Lipids, and Isoprenoids	Fatty acids	Fatty Acid Biosynthesis FASII	Acetyl-coenzyme A carboxyl transferase alpha chain (EC 6.4.1.2)
S0204_Mtb_Ec	Fatty Acids, Lipids, and Isoprenoids	Fatty acids	Fatty Acid Biosynthesis FASII	Malonyl CoA-acyl carrier protein transacylase (EC 2.3.1.39)
S0204_Mtb_Ec	Fatty Acids, Lipids, and Isoprenoids	Fatty acids	Fatty Acid Biosynthesis FASII	Enoyl-[acyl-carrier-protein] reductase [NADH] (EC 1.3.1.9)
S0204_Mtb_Ec	Fatty Acids, Lipids, and Isoprenoids	Fatty acids	Fatty acid metabolism cluster	3-hydroxybutyryl-CoA epimerase (EC 5.1.2.3)
S0204_Mtb_Ec	Fatty Acids, Lipids, and Isoprenoids	Fatty acids	Fatty acid metabolism cluster	Long-chain-fatty-acid--CoA ligase (EC 6.2.1.3)
S0204_Mtb_Ec	Fatty Acids, Lipids, and Isoprenoids	Fatty acids	Fatty acid metabolism cluster	Enoyl-CoA hydratase (EC 4.2.1.17)
S0204_Mtb_Ec	Fatty Acids, Lipids, and Isoprenoids	Fatty acids	Fatty acid metabolism cluster	3-ketoacyl-CoA thiolase (EC 2.3.1.16)
S0204_Mtb_Ec	Fatty Acids, Lipids, and Isoprenoids	Fatty acids	Fatty acid metabolism cluster	3-hydroxyacyl-CoA dehydrogenase (EC 1.1.1.35)
S0204_Mtb_Ec	Fatty Acids, Lipids, and Isoprenoids	Fatty acids	Acyl-CoA thioesterase II	TesB-like acyl-CoA thioesterase 3
S0204_Mtb_Ec	Fatty Acids, Lipids, and Isoprenoids	Fatty acids	Acyl-CoA thioesterase II	Acyl-CoA thioesterase II (EC 3.1.2.-)
S0204_Mtb_Ec	Fatty Acids, Lipids, and Isoprenoids	Fatty Acids, Lipids, and Isoprenoids - no subcategory	Polyhydroxybutyrate metabolism	3-hydroxybutyryl-CoA epimerase (EC 5.1.2.3)
S0204_Mtb_Ec	Fatty Acids, Lipids, and Isoprenoids	Fatty Acids, Lipids, and Isoprenoids - no subcategory	Polyhydroxybutyrate metabolism	Enoyl-CoA hydratase (EC 4.2.1.17)
S0204_Mtb_Ec	Fatty Acids, Lipids, and Isoprenoids	Fatty Acids, Lipids, and Isoprenoids - no subcategory	Polyhydroxybutyrate metabolism	3-ketoacyl-CoA thiolase (EC 2.3.1.16)
S0204_Mtb_Ec	Fatty Acids, Lipids, and Isoprenoids	Fatty Acids, Lipids, and Isoprenoids - no subcategory	Polyhydroxybutyrate metabolism	3-hydroxybutyryl-CoA dehydrogenase (EC 1.1.1.157)
S0204_Mtb_Ec	Fatty Acids, Lipids, and Isoprenoids	Fatty Acids, Lipids, and Isoprenoids - no subcategory	Polyhydroxybutyrate metabolism	3-hydroxyacyl-CoA dehydrogenase (EC 1.1.1.35)
S0204_Mtb_Ec	Fatty Acids, Lipids, and Isoprenoids	Fatty Acids, Lipids, and Isoprenoids - no subcategory	Polyhydroxybutyrate metabolism	Polyhydroxyalkanoic acid synthase
S0204_Mtb_Ec	Fatty Acids, Lipids, and Isoprenoids	Fatty Acids, Lipids, and Isoprenoids - no subcategory	Polyhydroxybutyrate metabolism	Acetyl-CoA acetyltransferase (EC 2.3.1.9)
S0204_Mtb_Ec	Fatty Acids, Lipids, and Isoprenoids	Isoprenoids	Carotenoids	Phytoene dehydrogenase and related proteins
S0204_Mtb_Ec	Fatty Acids, Lipids, and Isoprenoids	Isoprenoids	Carotenoids	Phytoene synthase (EC 2.5.1.32)
S0204_Mtb_Ec	Fatty Acids, Lipids, and Isoprenoids	Isoprenoids	Carotenoids	Geranylgeranyl diphosphate synthase (EC 2.5.1.29)
S0204_Mtb_Ec	Fatty Acids, Lipids, and Isoprenoids	Isoprenoids	Carotenoids	(2E,6E)-farnesyl diphosphate synthase (EC 2.5.1.10)
S0204_Mtb_Ec	Fatty Acids, Lipids, and Isoprenoids	Isoprenoids	Isoprenoinds for Quinones	Solanesyl diphosphate synthase (EC 2.5.1.11)
S0204_Mtb_Ec	Fatty Acids, Lipids, and Isoprenoids	Isoprenoids	Isoprenoinds for Quinones	Undecaprenyl diphosphate synthase (EC 2.5.1.31)
S0204_Mtb_Ec	Fatty Acids, Lipids, and Isoprenoids	Isoprenoids	Isoprenoinds for Quinones	Geranylgeranyl diphosphate synthase (EC 2.5.1.29)
S0204_Mtb_Ec	Fatty Acids, Lipids, and Isoprenoids	Isoprenoids	Isoprenoinds for Quinones	(2E,6Z)-farnesyl diphosphate synthase (EC 2.5.1.68)
S0204_Mtb_Ec	Fatty Acids, Lipids, and Isoprenoids	Isoprenoids	Isoprenoinds for Quinones	(2E,6E)-farnesyl diphosphate synthase (EC 2.5.1.10)
S0204_Mtb_Ec	Fatty Acids, Lipids, and Isoprenoids	Isoprenoids	Polyprenyl Diphosphate Biosynthesis	Solanesyl diphosphate synthase (EC 2.5.1.11)
S0204_Mtb_Ec	Fatty Acids, Lipids, and Isoprenoids	Isoprenoids	Polyprenyl Diphosphate Biosynthesis	Undecaprenyl diphosphate synthase (EC 2.5.1.31)
S0204_Mtb_Ec	Fatty Acids, Lipids, and Isoprenoids	Isoprenoids	Polyprenyl Diphosphate Biosynthesis	Geranylgeranyl diphosphate synthase (EC 2.5.1.29)
S0204_Mtb_Ec	Fatty Acids, Lipids, and Isoprenoids	Isoprenoids	Polyprenyl Diphosphate Biosynthesis	(2E,6E)-farnesyl diphosphate synthase (EC 2.5.1.10)
S0204_Mtb_Ec	Fatty Acids, Lipids, and Isoprenoids	Isoprenoids	Nonmevalonate Branch of Isoprenoid Biosynthesis	1-deoxy-D-xylulose 5-phosphate reductoisomerase (EC 1.1.1.267)
S0204_Mtb_Ec	Fatty Acids, Lipids, and Isoprenoids	Isoprenoids	Nonmevalonate Branch of Isoprenoid Biosynthesis	4-diphosphocytidyl-2-C-methyl-D-erythritol kinase (EC 2.7.1.148)
S0204_Mtb_Ec	Fatty Acids, Lipids, and Isoprenoids	Isoprenoids	Nonmevalonate Branch of Isoprenoid Biosynthesis	2-C-methyl-D-erythritol 2,4-cyclodiphosphate synthase (EC 4.6.1.12)
S0204_Mtb_Ec	Fatty Acids, Lipids, and Isoprenoids	Isoprenoids	Nonmevalonate Branch of Isoprenoid Biosynthesis	2-C-methyl-D-erythritol 4-phosphate cytidylyltransferase (EC 2.7.7.60)
S0204_Mtb_Ec	Fatty Acids, Lipids, and Isoprenoids	Isoprenoids	Nonmevalonate Branch of Isoprenoid Biosynthesis	1-deoxy-D-xylulose 5-phosphate synthase (EC 2.2.1.7)
S0204_Mtb_Ec	Fatty Acids, Lipids, and Isoprenoids	Isoprenoids	Isoprenoid Biosynthesis: Interconversions	(2E,6E)-farnesyl diphosphate synthase (EC 2.5.1.10)
S0204_Mtb_Ec	Nitrogen Metabolism	Nitrogen Metabolism - no subcategory	Nitrate and nitrite ammonification	Respiratory nitrate reductase alpha chain (EC 1.7.99.4)
S0204_Mtb_Ec	Nitrogen Metabolism	Nitrogen Metabolism - no subcategory	Nitrate and nitrite ammonification	Respiratory nitrate reductase gamma chain (EC 1.7.99.4)
S0204_Mtb_Ec	Nitrogen Metabolism	Nitrogen Metabolism - no subcategory	Nitrate and nitrite ammonification	Respiratory nitrate reductase delta chain (EC 1.7.99.4)
S0204_Mtb_Ec	Nitrogen Metabolism	Nitrogen Metabolism - no subcategory	Nitrate and nitrite ammonification	Respiratory nitrate reductase beta chain (EC 1.7.99.4)
S0204_Mtb_Ec	Nitrogen Metabolism	Nitrogen Metabolism - no subcategory	Nitrate and nitrite ammonification	Nitrite reductase [NAD(P)H] small subunit (EC 1.7.1.4)
S0204_Mtb_Ec	Nitrogen Metabolism	Nitrogen Metabolism - no subcategory	Nitrate and nitrite ammonification	Nitrite reductase [NAD(P)H] large subunit (EC 1.7.1.4)
S0204_Mtb_Ec	Nitrogen Metabolism	Nitrogen Metabolism - no subcategory	Ammonia assimilation	[Protein-PII] uridylyltransferase (EC 2.7.7.59)
S0204_Mtb_Ec	Nitrogen Metabolism	Nitrogen Metabolism - no subcategory	Ammonia assimilation	Glutamine synthetase type I (EC 6.3.1.2)
S0204_Mtb_Ec	Nitrogen Metabolism	Nitrogen Metabolism - no subcategory	Ammonia assimilation	Glutamate synthase [NADPH] small chain (EC 1.4.1.13)
S0204_Mtb_Ec	Nitrogen Metabolism	Nitrogen Metabolism - no subcategory	Ammonia assimilation	Nitrogen regulatory protein P-II
S0204_Mtb_Ec	Nitrogen Metabolism	Nitrogen Metabolism - no subcategory	Ammonia assimilation	Glutamate-ammonia-ligase adenylyltransferase (EC 2.7.7.42)
S0204_Mtb_Ec	Nitrogen Metabolism	Nitrogen Metabolism - no subcategory	Ammonia assimilation	Ammonium transporter
S0204_Mtb_Ec	Nitrogen Metabolism	Nitrogen Metabolism - no subcategory	Ammonia assimilation	Glutamate synthase [NADPH] large chain (EC 1.4.1.13)
S0204_Mtb_Ec	Nitrogen Metabolism	Denitrification	Denitrifying reductase gene clusters	Respiratory nitrate reductase alpha chain (EC 1.7.99.4)
S0204_Mtb_Ec	Nitrogen Metabolism	Denitrification	Denitrifying reductase gene clusters	Respiratory nitrate reductase gamma chain (EC 1.7.99.4)
S0204_Mtb_Ec	Nitrogen Metabolism	Denitrification	Denitrifying reductase gene clusters	Respiratory nitrate reductase delta chain (EC 1.7.99.4)
S0204_Mtb_Ec	Nitrogen Metabolism	Denitrification	Denitrifying reductase gene clusters	Respiratory nitrate reductase beta chain (EC 1.7.99.4)
S0204_Mtb_Ec	Dormancy and Sporulation	Dormancy and Sporulation - no subcategory	Sporulation-associated proteins with broader functions	Peptidyl-tRNA hydrolase (EC 3.1.1.29)
S0204_Mtb_Ec	Respiration	ATP synthases	F0F1-type ATP synthase	ATP synthase F0 sector subunit c (EC 3.6.3.14)
S0204_Mtb_Ec	Respiration	ATP synthases	F0F1-type ATP synthase	ATP synthase delta chain (EC 3.6.3.14)
S0204_Mtb_Ec	Respiration	ATP synthases	F0F1-type ATP synthase	ATP synthase protein I
S0204_Mtb_Ec	Respiration	ATP synthases	F0F1-type ATP synthase	ATP synthase F0 sector subunit b' (EC 3.6.3.14)
S0204_Mtb_Ec	Respiration	ATP synthases	F0F1-type ATP synthase	ATP synthase beta chain (EC 3.6.3.14)
S0204_Mtb_Ec	Respiration	ATP synthases	F0F1-type ATP synthase	ATP synthase gamma chain (EC 3.6.3.14)
S0204_Mtb_Ec	Respiration	ATP synthases	F0F1-type ATP synthase	ATP synthase F0 sector subunit b (EC 3.6.3.14)
S0204_Mtb_Ec	Respiration	ATP synthases	F0F1-type ATP synthase	ATP synthase F0 sector subunit a (EC 3.6.3.14)
S0204_Mtb_Ec	Respiration	ATP synthases	F0F1-type ATP synthase	ATP synthase alpha chain (EC 3.6.3.14)
S0204_Mtb_Ec	Respiration	ATP synthases	F0F1-type ATP synthase	ATP synthase epsilon chain (EC 3.6.3.14)
S0204_Mtb_Ec	Respiration	Electron accepting reactions	Terminal cytochrome d ubiquinol oxidases	Cytochrome d ubiquinol oxidase subunit I (EC 1.10.3.-)
S0204_Mtb_Ec	Respiration	Electron accepting reactions	Terminal cytochrome d ubiquinol oxidases	Cytochrome d ubiquinol oxidase subunit II (EC 1.10.3.-)
S0204_Mtb_Ec	Respiration	Electron accepting reactions	Terminal cytochrome C oxidases	Cytochrome c oxidase polypeptide III (EC 1.9.3.1)
S0204_Mtb_Ec	Respiration	Electron accepting reactions	Terminal cytochrome C oxidases	Cytochrome c oxidase polypeptide I (EC 1.9.3.1)
S0204_Mtb_Ec	Respiration	Electron accepting reactions	Terminal cytochrome C oxidases	Cytochrome c oxidase polypeptide II (EC 1.9.3.1)
S0204_Mtb_Ec	Respiration	Electron accepting reactions	Anaerobic respiratory reductases	Vanillate O-demethylase oxidoreductase (EC 1.14.13.-)
S0204_Mtb_Ec	Respiration	Electron accepting reactions	Anaerobic respiratory reductases	Flavodoxin reductases (ferredoxin-NADPH reductases) family 1
S0204_Mtb_Ec	Respiration	Electron accepting reactions	Anaerobic respiratory reductases	Ferredoxin reductase
S0204_Mtb_Ec	Respiration	Electron accepting reactions	Terminal cytochrome oxidases	Cytochrome d ubiquinol oxidase subunit I (EC 1.10.3.-)
S0204_Mtb_Ec	Respiration	Electron accepting reactions	Terminal cytochrome oxidases	Cytochrome d ubiquinol oxidase subunit II (EC 1.10.3.-)
S0204_Mtb_Ec	Respiration	Electron donating reactions	Respiratory Complex I	NADH-ubiquinone oxidoreductase chain K (EC 1.6.5.3)
S0204_Mtb_Ec	Respiration	Electron donating reactions	Respiratory Complex I	NADH-ubiquinone oxidoreductase chain L (EC 1.6.5.3)
S0204_Mtb_Ec	Respiration	Electron donating reactions	Respiratory Complex I	NADH-ubiquinone oxidoreductase chain J (EC 1.6.5.3)
S0204_Mtb_Ec	Respiration	Electron donating reactions	Respiratory Complex I	NADH-ubiquinone oxidoreductase chain N (EC 1.6.5.3)
S0204_Mtb_Ec	Respiration	Electron donating reactions	Respiratory Complex I	NADH-ubiquinone oxidoreductase chain H (EC 1.6.5.3)
S0204_Mtb_Ec	Respiration	Electron donating reactions	Respiratory Complex I	NADH-ubiquinone oxidoreductase chain E (EC 1.6.5.3)
S0204_Mtb_Ec	Respiration	Electron donating reactions	Respiratory Complex I	NADH-ubiquinone oxidoreductase chain B (EC 1.6.5.3)
S0204_Mtb_Ec	Respiration	Electron donating reactions	Respiratory Complex I	NADH-ubiquinone oxidoreductase chain I (EC 1.6.5.3)
S0204_Mtb_Ec	Respiration	Electron donating reactions	Respiratory Complex I	NADH-ubiquinone oxidoreductase chain M (EC 1.6.5.3)
S0204_Mtb_Ec	Respiration	Electron donating reactions	Respiratory Complex I	NADH-ubiquinone oxidoreductase chain F (EC 1.6.5.3)
S0204_Mtb_Ec	Respiration	Electron donating reactions	Respiratory Complex I	NADH-ubiquinone oxidoreductase chain G (EC 1.6.5.3)
S0204_Mtb_Ec	Respiration	Electron donating reactions	Respiratory Complex I	NADH-ubiquinone oxidoreductase chain C (EC 1.6.5.3)
S0204_Mtb_Ec	Respiration	Electron donating reactions	Respiratory Complex I	NADH ubiquinone oxidoreductase chain A (EC 1.6.5.3)
S0204_Mtb_Ec	Respiration	Electron donating reactions	Respiratory Complex I	NADH-ubiquinone oxidoreductase chain D (EC 1.6.5.3)
S0204_Mtb_Ec	Respiration	Electron donating reactions	Respiratory dehydrogenases 1	NADH dehydrogenase (EC 1.6.99.3)
S0204_Mtb_Ec	Respiration	Electron donating reactions	Respiratory dehydrogenases 1	Glucose-methanol-choline (GMC) oxidoreductase:NAD binding site
S0204_Mtb_Ec	Respiration	Electron donating reactions	Respiratory dehydrogenases 1	Glycerol-3-phosphate dehydrogenase (EC 1.1.5.3)
S0204_Mtb_Ec	Respiration	Electron donating reactions	NADH ubiquinone oxidoreductase	NADH-ubiquinone oxidoreductase chain K (EC 1.6.5.3)
S0204_Mtb_Ec	Respiration	Electron donating reactions	NADH ubiquinone oxidoreductase	NADH-ubiquinone oxidoreductase chain L (EC 1.6.5.3)
S0204_Mtb_Ec	Respiration	Electron donating reactions	NADH ubiquinone oxidoreductase	NADH-ubiquinone oxidoreductase chain J (EC 1.6.5.3)
S0204_Mtb_Ec	Respiration	Electron donating reactions	NADH ubiquinone oxidoreductase	NADH-ubiquinone oxidoreductase chain N (EC 1.6.5.3)
S0204_Mtb_Ec	Respiration	Electron donating reactions	NADH ubiquinone oxidoreductase	NADH-ubiquinone oxidoreductase chain H (EC 1.6.5.3)
S0204_Mtb_Ec	Respiration	Electron donating reactions	NADH ubiquinone oxidoreductase	NADH-ubiquinone oxidoreductase chain E (EC 1.6.5.3)
S0204_Mtb_Ec	Respiration	Electron donating reactions	NADH ubiquinone oxidoreductase	NADH-ubiquinone oxidoreductase chain B (EC 1.6.5.3)
S0204_Mtb_Ec	Respiration	Electron donating reactions	NADH ubiquinone oxidoreductase	NADH-ubiquinone oxidoreductase chain I (EC 1.6.5.3)
S0204_Mtb_Ec	Respiration	Electron donating reactions	NADH ubiquinone oxidoreductase	NADH-ubiquinone oxidoreductase chain M (EC 1.6.5.3)
S0204_Mtb_Ec	Respiration	Electron donating reactions	NADH ubiquinone oxidoreductase	NADH-ubiquinone oxidoreductase chain F (EC 1.6.5.3)
S0204_Mtb_Ec	Respiration	Electron donating reactions	NADH ubiquinone oxidoreductase	NADH-ubiquinone oxidoreductase chain G (EC 1.6.5.3)
S0204_Mtb_Ec	Respiration	Electron donating reactions	NADH ubiquinone oxidoreductase	NADH-ubiquinone oxidoreductase chain C (EC 1.6.5.3)
S0204_Mtb_Ec	Respiration	Electron donating reactions	NADH ubiquinone oxidoreductase	NADH ubiquinone oxidoreductase chain A (EC 1.6.5.3)
S0204_Mtb_Ec	Respiration	Electron donating reactions	NADH ubiquinone oxidoreductase	NADH-ubiquinone oxidoreductase chain D (EC 1.6.5.3)
S0204_Mtb_Ec	Respiration	Respiration - no subcategory	Quinone oxidoreductase family	Quinone oxidoreductase (EC 1.6.5.5)
S0204_Mtb_Ec	Respiration	Respiration - no subcategory	Biogenesis of cytochrome c oxidases	Heme A synthase, cytochrome oxidase biogenesis protein Cox15-CtaA
S0204_Mtb_Ec	Respiration	Respiration - no subcategory	Biogenesis of cytochrome c oxidases	Cytochrome oxidase biogenesis protein Surf1, facilitates heme A insertion
S0204_Mtb_Ec	Respiration	Respiration - no subcategory	Biogenesis of c-type cytochromes	Cytochrome c-type biogenesis protein CcsA/ResC
S0204_Mtb_Ec	Respiration	Respiration - no subcategory	Biogenesis of c-type cytochromes	Thiol:disulfide oxidoreductase related to ResA
S0204_Mtb_Ec	Respiration	Respiration - no subcategory	Biogenesis of c-type cytochromes	Cytochrome c-type biogenesis protein CcdA (DsbD analog)
S0204_Mtb_Ec	Respiration	Respiration - no subcategory	Biogenesis of c-type cytochromes	Ccs1/ResB-related putative cytochrome C-type biogenesis protein
S0204_Mtb_Ec	Respiration	Respiration - no subcategory	Soluble cytochromes and functionally related electron carriers	Ferredoxin
S0204_Mtb_Ec	Respiration	Respiration - no subcategory	Carbon monoxide dehydrogenase maturation factors	Carbon monoxide oxidation accessory protein CoxG
S0204_Mtb_Ec	Respiration	Respiration - no subcategory	Carbon monoxide dehydrogenase maturation factors	Carbon monoxide oxidation accessory protein CoxE
S0204_Mtb_Ec	Respiration	Respiration - no subcategory	Carbon monoxide dehydrogenase maturation factors	Aerobic carbon monoxide dehydrogenase molybdenum cofactor insertion protein CoxF
S0204_Mtb_Ec	Respiration	Respiration - no subcategory	Carbon monoxide dehydrogenase maturation factors	Carbon monoxide oxidation accessory protein CoxD
S0204_Mtb_Ec	Stress Response	Oxidative stress	Glutathione: Biosynthesis and gamma-glutamyl cycle	Gamma-glutamyltranspeptidase (EC 2.3.2.2)
S0204_Mtb_Ec	Stress Response	Oxidative stress	Glutathione: Biosynthesis and gamma-glutamyl cycle	Glutamate--cysteine ligase (EC 6.3.2.2)
S0204_Mtb_Ec	Stress Response	Oxidative stress	Glutathione: Non-redox reactions	Lactoylglutathione lyase (EC 4.4.1.5)
S0204_Mtb_Ec	Stress Response	Oxidative stress	Rubrerythrin	Rubredoxin
S0204_Mtb_Ec	Stress Response	Oxidative stress	Glutathione: Redox cycle	Glutaredoxin-like protein NrdH, required for reduction of Ribonucleotide reductase class Ib
S0204_Mtb_Ec	Stress Response	Oxidative stress	Glutaredoxins	Glutaredoxin-like protein NrdH, required for reduction of Ribonucleotide reductase class Ib
S0204_Mtb_Ec	Stress Response	Detoxification	Uptake of selenate and selenite	Sulfate and thiosulfate import ATP-binding protein CysA (EC 3.6.3.25)
S0204_Mtb_Ec	Stress Response	Detoxification	Uptake of selenate and selenite	DedA protein
S0204_Mtb_Ec	Stress Response	Stress Response - no subcategory	SigmaB stress responce regulation	Serine-protein kinase RsbW (EC 2.7.11.1)
S0204_Mtb_Ec	Stress Response	Stress Response - no subcategory	SigmaB stress responce regulation	Serine phosphatase RsbU, regulator of sigma subunit
S0204_Mtb_Ec	Stress Response	Stress Response - no subcategory	SigmaB stress responce regulation	RNA polymerase sigma factor SigB
S0204_Mtb_Ec	Stress Response	Stress Response - no subcategory	SigmaB stress responce regulation	Anti-sigma B factor antagonist RsbV
S0204_Mtb_Ec	Stress Response	Stress Response - no subcategory	Dimethylarginine metabolism	Ornithine aminotransferase (EC 2.6.1.13)
S0204_Mtb_Ec	Stress Response	Stress Response - no subcategory	Dimethylarginine metabolism	NG,NG-dimethylarginine dimethylaminohydrolase 1 (EC 3.5.3.18)
S0204_Mtb_Ec	Stress Response	Stress Response - no subcategory	Bacterial hemoglobins	Cyanoglobin
S0204_Mtb_Ec	Stress Response	Stress Response - no subcategory	Bacterial hemoglobins	Hemoglobin-like protein HbO
S0204_Mtb_Ec	Stress Response	Stress Response - no subcategory	Carbon Starvation	Carbon starvation protein A
S0204_Mtb_Ec	Stress Response	Periplasmic Stress	Periplasmic Stress Response	Intramembrane protease RasP/YluC, implicated in cell division based on FtsL cleavage
S0204_Mtb_Ec	Metabolism of Aromatic Compounds	Peripheral pathways for catabolism of aromatic compounds	Quinate degradation	3-dehydroquinate dehydratase II (EC 4.2.1.10)
S0204_Mtb_Ec	Metabolism of Aromatic Compounds	Metabolism of central aromatic intermediates	Catechol branch of beta-ketoadipate pathway	Succinyl-CoA:3-ketoacid-coenzyme A transferase subunit A (EC 2.8.3.5)
S0204_Mtb_Ec	Metabolism of Aromatic Compounds	Metabolism of central aromatic intermediates	Catechol branch of beta-ketoadipate pathway	Beta-ketoadipate enol-lactone hydrolase (EC 3.1.1.24)
S0204_Mtb_Ec	Metabolism of Aromatic Compounds	Metabolism of central aromatic intermediates	Catechol branch of beta-ketoadipate pathway	Succinyl-CoA:3-ketoacid-coenzyme A transferase subunit B (EC 2.8.3.5)
S0204_Mtb_Ec	Metabolism of Aromatic Compounds	Metabolism of central aromatic intermediates	Catechol branch of beta-ketoadipate pathway	Muconolactone isomerase (EC 5.3.3.4)
S0204_Mtb_Ec	Metabolism of Aromatic Compounds	Metabolism of central aromatic intermediates	Salicylate and gentisate catabolism	Fumarylacetoacetate hydrolase family protein
S0204_Mtb_Ec	Metabolism of Aromatic Compounds	Metabolism of Aromatic Compounds - no subcategory	Gentisate degradation	Fumarylacetoacetate hydrolase family protein
S0204_Mtb_Ec	Amino Acids and Derivatives	Glutamine, glutamate, aspartate, asparagine; ammonia assimilation	Glutamine, Glutamate, Aspartate and Asparagine Biosynthesis	Asparagine synthetase [glutamine-hydrolyzing] (EC 6.3.5.4) AsnB
S0204_Mtb_Ec	Amino Acids and Derivatives	Glutamine, glutamate, aspartate, asparagine; ammonia assimilation	Glutamine, Glutamate, Aspartate and Asparagine Biosynthesis	L-asparaginase (EC 3.5.1.1)
S0204_Mtb_Ec	Amino Acids and Derivatives	Glutamine, glutamate, aspartate, asparagine; ammonia assimilation	Glutamine, Glutamate, Aspartate and Asparagine Biosynthesis	Glutamine synthetase family protein in hypothetical Actinobacterial gene cluster
S0204_Mtb_Ec	Amino Acids and Derivatives	Glutamine, glutamate, aspartate, asparagine; ammonia assimilation	Glutamine, Glutamate, Aspartate and Asparagine Biosynthesis	NAD-specific glutamate dehydrogenase (EC 1.4.1.2), large form
S0204_Mtb_Ec	Amino Acids and Derivatives	Glutamine, glutamate, aspartate, asparagine; ammonia assimilation	Glutamine, Glutamate, Aspartate and Asparagine Biosynthesis	Glutamate racemase (EC 5.1.1.3)
S0204_Mtb_Ec	Amino Acids and Derivatives	Glutamine, glutamate, aspartate, asparagine; ammonia assimilation	Glutamine, Glutamate, Aspartate and Asparagine Biosynthesis	Glutamate synthase [NADPH] large chain (EC 1.4.1.13)
S0204_Mtb_Ec	Amino Acids and Derivatives	Glutamine, glutamate, aspartate, asparagine; ammonia assimilation	Glutamine, Glutamate, Aspartate and Asparagine Biosynthesis	Glutamine synthetase type I (EC 6.3.1.2)
S0204_Mtb_Ec	Amino Acids and Derivatives	Glutamine, glutamate, aspartate, asparagine; ammonia assimilation	Glutamine, Glutamate, Aspartate and Asparagine Biosynthesis	Glutamate synthase [NADPH] small chain (EC 1.4.1.13)
S0204_Mtb_Ec	Amino Acids and Derivatives	Glutamine, glutamate, aspartate, asparagine; ammonia assimilation	Glutamine, Glutamate, Aspartate and Asparagine Biosynthesis	Leucine-responsive regulatory protein, regulator for leucine (or lrp) regulon and high-affinity branched-chain amino acid transport system
S0204_Mtb_Ec	Amino Acids and Derivatives	Glutamine, glutamate, aspartate, asparagine; ammonia assimilation	Glutamate dehydrogenases	NAD-specific glutamate dehydrogenase (EC 1.4.1.2), large form
S0204_Mtb_Ec	Amino Acids and Derivatives	Glutamine, glutamate, aspartate, asparagine; ammonia assimilation	Glutamine synthetases	Glutamine synthetase type I (EC 6.3.1.2)
S0204_Mtb_Ec	Amino Acids and Derivatives	Histidine Metabolism	Histidine Biosynthesis	Phosphoribosylformimino-5-aminoimidazole carboxamide ribotide isomerase (EC 5.3.1.16)
S0204_Mtb_Ec	Amino Acids and Derivatives	Histidine Metabolism	Histidine Biosynthesis	Histidinol-phosphate aminotransferase (EC 2.6.1.9)
S0204_Mtb_Ec	Amino Acids and Derivatives	Histidine Metabolism	Histidine Biosynthesis	Phosphoribosyl-ATP pyrophosphatase (EC 3.6.1.31)
S0204_Mtb_Ec	Amino Acids and Derivatives	Histidine Metabolism	Histidine Biosynthesis	Imidazoleglycerol-phosphate dehydratase (EC 4.2.1.19)
S0204_Mtb_Ec	Amino Acids and Derivatives	Histidine Metabolism	Histidine Biosynthesis	Phosphoribosyl-AMP cyclohydrolase (EC 3.5.4.19)
S0204_Mtb_Ec	Amino Acids and Derivatives	Histidine Metabolism	Histidine Biosynthesis	Histidinol-phosphatase [alternative form] (EC 3.1.3.15)
S0204_Mtb_Ec	Amino Acids and Derivatives	Histidine Metabolism	Histidine Biosynthesis	Histidinol dehydrogenase (EC 1.1.1.23)
S0204_Mtb_Ec	Amino Acids and Derivatives	Arginine; urea cycle, polyamines	Putrescine utilization pathways	Gamma-aminobutyrate:alpha-ketoglutarate aminotransferase (EC 2.6.1.19)
S0204_Mtb_Ec	Amino Acids and Derivatives	Arginine; urea cycle, polyamines	Arginine Deiminase Pathway	Arginine pathway regulatory protein ArgR, repressor of arg regulon
S0204_Mtb_Ec	Amino Acids and Derivatives	Arginine; urea cycle, polyamines	Arginine Deiminase Pathway	Ornithine carbamoyltransferase (EC 2.1.3.3)
S0204_Mtb_Ec	Amino Acids and Derivatives	Arginine; urea cycle, polyamines	Arginine Deiminase Pathway	Arginine deiminase (EC 3.5.3.6)
S0204_Mtb_Ec	Amino Acids and Derivatives	Arginine; urea cycle, polyamines	Urease subunits	Urease accessory protein UreD
S0204_Mtb_Ec	Amino Acids and Derivatives	Arginine; urea cycle, polyamines	Urease subunits	Urease accessory protein UreF
S0204_Mtb_Ec	Amino Acids and Derivatives	Arginine; urea cycle, polyamines	Urease subunits	Urease beta subunit (EC 3.5.1.5)
S0204_Mtb_Ec	Amino Acids and Derivatives	Arginine; urea cycle, polyamines	Urease subunits	Urease accessory protein UreG
S0204_Mtb_Ec	Amino Acids and Derivatives	Arginine; urea cycle, polyamines	Urease subunits	Urease gamma subunit (EC 3.5.1.5)
S0204_Mtb_Ec	Amino Acids and Derivatives	Arginine; urea cycle, polyamines	Urease subunits	Urease alpha subunit (EC 3.5.1.5)
S0204_Mtb_Ec	Amino Acids and Derivatives	Arginine; urea cycle, polyamines	Polyamine Metabolism	Spermidine synthase (EC 2.5.1.16)
S0204_Mtb_Ec	Amino Acids and Derivatives	Arginine; urea cycle, polyamines	Polyamine Metabolism	Arginine decarboxylase (EC 4.1.1.19)
S0204_Mtb_Ec	Amino Acids and Derivatives	Arginine; urea cycle, polyamines	Polyamine Metabolism	5'-methylthioadenosine nucleosidase (EC 3.2.2.16)
S0204_Mtb_Ec	Amino Acids and Derivatives	Arginine; urea cycle, polyamines	Arginine and Ornithine Degradation	Arginine pathway regulatory protein ArgR, repressor of arg regulon
S0204_Mtb_Ec	Amino Acids and Derivatives	Arginine; urea cycle, polyamines	Arginine and Ornithine Degradation	Arginine decarboxylase (EC 4.1.1.19)
S0204_Mtb_Ec	Amino Acids and Derivatives	Arginine; urea cycle, polyamines	Arginine and Ornithine Degradation	Delta-1-pyrroline-5-carboxylate dehydrogenase (EC 1.2.1.88)
S0204_Mtb_Ec	Amino Acids and Derivatives	Arginine; urea cycle, polyamines	Arginine and Ornithine Degradation	Ornithine carbamoyltransferase (EC 2.1.3.3)
S0204_Mtb_Ec	Amino Acids and Derivatives	Arginine; urea cycle, polyamines	Arginine and Ornithine Degradation	Ornithine aminotransferase (EC 2.6.1.13)
S0204_Mtb_Ec	Amino Acids and Derivatives	Arginine; urea cycle, polyamines	Arginine and Ornithine Degradation	Arginine deiminase (EC 3.5.3.6)
S0204_Mtb_Ec	Amino Acids and Derivatives	Arginine; urea cycle, polyamines	Urea decomposition	Urease accessory protein UreD
S0204_Mtb_Ec	Amino Acids and Derivatives	Arginine; urea cycle, polyamines	Urea decomposition	Urease accessory protein UreF
S0204_Mtb_Ec	Amino Acids and Derivatives	Arginine; urea cycle, polyamines	Urea decomposition	Urease beta subunit (EC 3.5.1.5)
S0204_Mtb_Ec	Amino Acids and Derivatives	Arginine; urea cycle, polyamines	Urea decomposition	Urease accessory protein UreG
S0204_Mtb_Ec	Amino Acids and Derivatives	Arginine; urea cycle, polyamines	Urea decomposition	Urease gamma subunit (EC 3.5.1.5)
S0204_Mtb_Ec	Amino Acids and Derivatives	Arginine; urea cycle, polyamines	Urea decomposition	Urease alpha subunit (EC 3.5.1.5)
S0204_Mtb_Ec	Amino Acids and Derivatives	Lysine, threonine, methionine, and cysteine	S-methylmethionine	Homocysteine S-methyltransferase (EC 2.1.1.10)
S0204_Mtb_Ec	Amino Acids and Derivatives	Lysine, threonine, methionine, and cysteine	Methionine Biosynthesis	S-adenosylmethionine synthetase (EC 2.5.1.6)
S0204_Mtb_Ec	Amino Acids and Derivatives	Lysine, threonine, methionine, and cysteine	Methionine Biosynthesis	O-succinylhomoserine sulfhydrylase (EC 2.5.1.48)
S0204_Mtb_Ec	Amino Acids and Derivatives	Lysine, threonine, methionine, and cysteine	Methionine Biosynthesis	Cystathionine gamma-lyase (EC 4.4.1.1)
S0204_Mtb_Ec	Amino Acids and Derivatives	Lysine, threonine, methionine, and cysteine	Methionine Biosynthesis	Serine acetyltransferase (EC 2.3.1.30)
S0204_Mtb_Ec	Amino Acids and Derivatives	Lysine, threonine, methionine, and cysteine	Methionine Biosynthesis	Homoserine kinase (EC 2.7.1.39)
S0204_Mtb_Ec	Amino Acids and Derivatives	Lysine, threonine, methionine, and cysteine	Methionine Biosynthesis	5-methyltetrahydropteroyltriglutamate--homocysteine methyltransferase (EC 2.1.1.14)
S0204_Mtb_Ec	Amino Acids and Derivatives	Lysine, threonine, methionine, and cysteine	Methionine Biosynthesis	5-methyltetrahydrofolate--homocysteine methyltransferase (EC 2.1.1.13)
S0204_Mtb_Ec	Amino Acids and Derivatives	Lysine, threonine, methionine, and cysteine	Methionine Biosynthesis	Cystathionine beta-lyase, type II (EC 4.4.1.8)
S0204_Mtb_Ec	Amino Acids and Derivatives	Lysine, threonine, methionine, and cysteine	Methionine Biosynthesis	Cysteine synthase (EC 2.5.1.47)
S0204_Mtb_Ec	Amino Acids and Derivatives	Lysine, threonine, methionine, and cysteine	Methionine Biosynthesis	O-acetylhomoserine sulfhydrylase (EC 2.5.1.49)
S0204_Mtb_Ec	Amino Acids and Derivatives	Lysine, threonine, methionine, and cysteine	Methionine Biosynthesis	Cystathionine beta-synthase (EC 4.2.1.22)
S0204_Mtb_Ec	Amino Acids and Derivatives	Lysine, threonine, methionine, and cysteine	Methionine Biosynthesis	Homocysteine S-methyltransferase (EC 2.1.1.10)
S0204_Mtb_Ec	Amino Acids and Derivatives	Lysine, threonine, methionine, and cysteine	Methionine Biosynthesis	Homoserine dehydrogenase (EC 1.1.1.3)
S0204_Mtb_Ec	Amino Acids and Derivatives	Lysine, threonine, methionine, and cysteine	Methionine Biosynthesis	Homoserine O-acetyltransferase (EC 2.3.1.31)
S0204_Mtb_Ec	Amino Acids and Derivatives	Lysine, threonine, methionine, and cysteine	Methionine Biosynthesis	S-adenosylhomocysteine nucleosidase (EC 3.2.2.9)
S0204_Mtb_Ec	Amino Acids and Derivatives	Lysine, threonine, methionine, and cysteine	Methionine Biosynthesis	Adenosylhomocysteinase (EC 3.3.1.1)
S0204_Mtb_Ec	Amino Acids and Derivatives	Lysine, threonine, methionine, and cysteine	Threonine degradation	Threonine dehydrogenase and related Zn-dependent dehydrogenases
S0204_Mtb_Ec	Amino Acids and Derivatives	Lysine, threonine, methionine, and cysteine	Threonine degradation	low-specificity D-threonine aldolase
S0204_Mtb_Ec	Amino Acids and Derivatives	Lysine, threonine, methionine, and cysteine	Lysine Biosynthesis DAP Pathway, GJO scratch	N-succinyl-L,L-diaminopimelate desuccinylase (EC 3.5.1.18)
S0204_Mtb_Ec	Amino Acids and Derivatives	Lysine, threonine, methionine, and cysteine	Lysine Biosynthesis DAP Pathway, GJO scratch	2,3,4,5-tetrahydropyridine-2,6-dicarboxylate N-succinyltransferase (EC 2.3.1.117)
S0204_Mtb_Ec	Amino Acids and Derivatives	Lysine, threonine, methionine, and cysteine	Lysine Biosynthesis DAP Pathway, GJO scratch	Diaminopimelate epimerase (EC 5.1.1.7)
S0204_Mtb_Ec	Amino Acids and Derivatives	Lysine, threonine, methionine, and cysteine	Lysine Biosynthesis DAP Pathway, GJO scratch	Aspartate-semialdehyde dehydrogenase (EC 1.2.1.11)
S0204_Mtb_Ec	Amino Acids and Derivatives	Lysine, threonine, methionine, and cysteine	Lysine Biosynthesis DAP Pathway, GJO scratch	4-hydroxy-tetrahydrodipicolinate synthase (EC 4.3.3.7)
S0204_Mtb_Ec	Amino Acids and Derivatives	Lysine, threonine, methionine, and cysteine	Lysine Biosynthesis DAP Pathway, GJO scratch	Diaminopimelate decarboxylase (EC 4.1.1.20)
S0204_Mtb_Ec	Amino Acids and Derivatives	Lysine, threonine, methionine, and cysteine	Lysine Biosynthesis DAP Pathway, GJO scratch	4-hydroxy-tetrahydrodipicolinate reductase (EC 1.17.1.8)
S0204_Mtb_Ec	Amino Acids and Derivatives	Lysine, threonine, methionine, and cysteine	Lysine Biosynthesis DAP Pathway, GJO scratch	Aspartokinase (EC 2.7.2.4)
S0204_Mtb_Ec	Amino Acids and Derivatives	Lysine, threonine, methionine, and cysteine	Methionine Degradation	S-adenosylhomocysteine nucleosidase (EC 3.2.2.9)
S0204_Mtb_Ec	Amino Acids and Derivatives	Lysine, threonine, methionine, and cysteine	Methionine Degradation	S-adenosylmethionine synthetase (EC 2.5.1.6)
S0204_Mtb_Ec	Amino Acids and Derivatives	Lysine, threonine, methionine, and cysteine	Methionine Degradation	Pyruvate dehydrogenase E1 component (EC 1.2.4.1)
S0204_Mtb_Ec	Amino Acids and Derivatives	Lysine, threonine, methionine, and cysteine	Methionine Degradation	Cystathionine gamma-lyase (EC 4.4.1.1)
S0204_Mtb_Ec	Amino Acids and Derivatives	Lysine, threonine, methionine, and cysteine	Methionine Degradation	Adenosylhomocysteinase (EC 3.3.1.1)
S0204_Mtb_Ec	Amino Acids and Derivatives	Lysine, threonine, methionine, and cysteine	Methionine Degradation	Cystathionine beta-synthase (EC 4.2.1.22)
S0204_Mtb_Ec	Amino Acids and Derivatives	Lysine, threonine, methionine, and cysteine	Threonine and Homoserine Biosynthesis	Homoserine dehydrogenase (EC 1.1.1.3)
S0204_Mtb_Ec	Amino Acids and Derivatives	Lysine, threonine, methionine, and cysteine	Threonine and Homoserine Biosynthesis	Aspartate-semialdehyde dehydrogenase (EC 1.2.1.11)
S0204_Mtb_Ec	Amino Acids and Derivatives	Lysine, threonine, methionine, and cysteine	Threonine and Homoserine Biosynthesis	Threonine synthase (EC 4.2.3.1)
S0204_Mtb_Ec	Amino Acids and Derivatives	Lysine, threonine, methionine, and cysteine	Threonine and Homoserine Biosynthesis	Homoserine kinase (EC 2.7.1.39)
S0204_Mtb_Ec	Amino Acids and Derivatives	Lysine, threonine, methionine, and cysteine	Threonine and Homoserine Biosynthesis	Aspartokinase (EC 2.7.2.4)
S0204_Mtb_Ec	Amino Acids and Derivatives	Lysine, threonine, methionine, and cysteine	Cysteine Biosynthesis	Cystathionine gamma-lyase (EC 4.4.1.1)
S0204_Mtb_Ec	Amino Acids and Derivatives	Lysine, threonine, methionine, and cysteine	Cysteine Biosynthesis	Adenylylsulfate kinase (EC 2.7.1.25)
S0204_Mtb_Ec	Amino Acids and Derivatives	Lysine, threonine, methionine, and cysteine	Cysteine Biosynthesis	Sulfate and thiosulfate binding protein CysP
S0204_Mtb_Ec	Amino Acids and Derivatives	Lysine, threonine, methionine, and cysteine	Cysteine Biosynthesis	Serine acetyltransferase (EC 2.3.1.30)
S0204_Mtb_Ec	Amino Acids and Derivatives	Lysine, threonine, methionine, and cysteine	Cysteine Biosynthesis	Sulfate transport system permease protein CysW
S0204_Mtb_Ec	Amino Acids and Derivatives	Lysine, threonine, methionine, and cysteine	Cysteine Biosynthesis	Sulfate transport system permease protein CysT
S0204_Mtb_Ec	Amino Acids and Derivatives	Lysine, threonine, methionine, and cysteine	Cysteine Biosynthesis	Cysteine synthase (EC 2.5.1.47)
S0204_Mtb_Ec	Amino Acids and Derivatives	Lysine, threonine, methionine, and cysteine	Cysteine Biosynthesis	Phosphoadenylyl-sulfate reductase [thioredoxin] (EC 1.8.4.8)
S0204_Mtb_Ec	Amino Acids and Derivatives	Lysine, threonine, methionine, and cysteine	Cysteine Biosynthesis	Sulfate adenylyltransferase subunit 1 (EC 2.7.7.4)
S0204_Mtb_Ec	Amino Acids and Derivatives	Lysine, threonine, methionine, and cysteine	Cysteine Biosynthesis	Sulfate adenylyltransferase subunit 2 (EC 2.7.7.4)
S0204_Mtb_Ec	Amino Acids and Derivatives	Lysine, threonine, methionine, and cysteine	Cysteine Biosynthesis	Sulfate permease
S0204_Mtb_Ec	Amino Acids and Derivatives	Lysine, threonine, methionine, and cysteine	Cysteine Biosynthesis	Sulfate and thiosulfate import ATP-binding protein CysA (EC 3.6.3.25)
S0204_Mtb_Ec	Amino Acids and Derivatives	Lysine, threonine, methionine, and cysteine	Cysteine Biosynthesis	Cystathionine beta-synthase (EC 4.2.1.22)
S0204_Mtb_Ec	Amino Acids and Derivatives	Lysine, threonine, methionine, and cysteine	Lysine Biosynthesis DAP Pathway	N-succinyl-L,L-diaminopimelate desuccinylase (EC 3.5.1.18)
S0204_Mtb_Ec	Amino Acids and Derivatives	Lysine, threonine, methionine, and cysteine	Lysine Biosynthesis DAP Pathway	2,3,4,5-tetrahydropyridine-2,6-dicarboxylate N-succinyltransferase (EC 2.3.1.117)
S0204_Mtb_Ec	Amino Acids and Derivatives	Lysine, threonine, methionine, and cysteine	Lysine Biosynthesis DAP Pathway	Diaminopimelate epimerase (EC 5.1.1.7)
S0204_Mtb_Ec	Amino Acids and Derivatives	Lysine, threonine, methionine, and cysteine	Lysine Biosynthesis DAP Pathway	Aspartate-semialdehyde dehydrogenase (EC 1.2.1.11)
S0204_Mtb_Ec	Amino Acids and Derivatives	Lysine, threonine, methionine, and cysteine	Lysine Biosynthesis DAP Pathway	4-hydroxy-tetrahydrodipicolinate synthase (EC 4.3.3.7)
S0204_Mtb_Ec	Amino Acids and Derivatives	Lysine, threonine, methionine, and cysteine	Lysine Biosynthesis DAP Pathway	Diaminopimelate decarboxylase (EC 4.1.1.20)
S0204_Mtb_Ec	Amino Acids and Derivatives	Lysine, threonine, methionine, and cysteine	Lysine Biosynthesis DAP Pathway	4-hydroxy-tetrahydrodipicolinate reductase (EC 1.17.1.8)
S0204_Mtb_Ec	Amino Acids and Derivatives	Lysine, threonine, methionine, and cysteine	Lysine Biosynthesis DAP Pathway	Aspartokinase (EC 2.7.2.4)
S0204_Mtb_Ec	Amino Acids and Derivatives	Branched-chain amino acids	Isoleucine degradation	Branched-chain amino acid aminotransferase (EC 2.6.1.42)
S0204_Mtb_Ec	Amino Acids and Derivatives	Branched-chain amino acids	Isoleucine degradation	Branched-chain alpha-keto acid dehydrogenase, E1 component, alpha subunit (EC 1.2.4.4)
S0204_Mtb_Ec	Amino Acids and Derivatives	Branched-chain amino acids	Isoleucine degradation	Enoyl-CoA hydratase [isoleucine degradation] (EC 4.2.1.17)
S0204_Mtb_Ec	Amino Acids and Derivatives	Branched-chain amino acids	Isoleucine degradation	Enoyl-CoA hydratase (EC 4.2.1.17)
S0204_Mtb_Ec	Amino Acids and Derivatives	Branched-chain amino acids	Isoleucine degradation	Dihydrolipoamide acyltransferase component of branched-chain alpha-keto acid dehydrogenase complex (EC 2.3.1.168)
S0204_Mtb_Ec	Amino Acids and Derivatives	Branched-chain amino acids	Isoleucine degradation	3-ketoacyl-CoA thiolase (EC 2.3.1.16)
S0204_Mtb_Ec	Amino Acids and Derivatives	Branched-chain amino acids	Isoleucine degradation	Branched-chain alpha-keto acid dehydrogenase, E1 component, beta subunit (EC 1.2.4.4)
S0204_Mtb_Ec	Amino Acids and Derivatives	Branched-chain amino acids	Isoleucine degradation	3-hydroxyacyl-CoA dehydrogenase (EC 1.1.1.35)
S0204_Mtb_Ec	Amino Acids and Derivatives	Branched-chain amino acids	Isoleucine degradation	3-ketoacyl-CoA thiolase [isoleucine degradation] (EC 2.3.1.16)
S0204_Mtb_Ec	Amino Acids and Derivatives	Branched-chain amino acids	Isoleucine degradation	Branched-chain acyl-CoA dehydrogenase (EC 1.3.99.12)
S0204_Mtb_Ec	Amino Acids and Derivatives	Branched-chain amino acids	Leucine Degradation and HMG-CoA Metabolism	Hydroxymethylglutaryl-CoA lyase (EC 4.1.3.4)
S0204_Mtb_Ec	Amino Acids and Derivatives	Branched-chain amino acids	Leucine Degradation and HMG-CoA Metabolism	Branched-chain amino acid aminotransferase (EC 2.6.1.42)
S0204_Mtb_Ec	Amino Acids and Derivatives	Branched-chain amino acids	Leucine Degradation and HMG-CoA Metabolism	Methylcrotonyl-CoA carboxylase carboxyl transferase subunit (EC 6.4.1.4)
S0204_Mtb_Ec	Amino Acids and Derivatives	Branched-chain amino acids	Leucine Degradation and HMG-CoA Metabolism	Branched-chain alpha-keto acid dehydrogenase, E1 component, alpha subunit (EC 1.2.4.4)
S0204_Mtb_Ec	Amino Acids and Derivatives	Branched-chain amino acids	Leucine Degradation and HMG-CoA Metabolism	Methylcrotonyl-CoA carboxylase biotin-containing subunit (EC 6.4.1.4)
S0204_Mtb_Ec	Amino Acids and Derivatives	Branched-chain amino acids	Leucine Degradation and HMG-CoA Metabolism	Succinyl-CoA:3-ketoacid-coenzyme A transferase subunit B (EC 2.8.3.5)
S0204_Mtb_Ec	Amino Acids and Derivatives	Branched-chain amino acids	Leucine Degradation and HMG-CoA Metabolism	Isovaleryl-CoA dehydrogenase (EC 1.3.8.4)
S0204_Mtb_Ec	Amino Acids and Derivatives	Branched-chain amino acids	Leucine Degradation and HMG-CoA Metabolism	Dihydrolipoamide acyltransferase component of branched-chain alpha-keto acid dehydrogenase complex (EC 2.3.1.168)
S0204_Mtb_Ec	Amino Acids and Derivatives	Branched-chain amino acids	Leucine Degradation and HMG-CoA Metabolism	Succinyl-CoA:3-ketoacid-coenzyme A transferase subunit A (EC 2.8.3.5)
S0204_Mtb_Ec	Amino Acids and Derivatives	Branched-chain amino acids	Leucine Degradation and HMG-CoA Metabolism	Branched-chain alpha-keto acid dehydrogenase, E1 component, beta subunit (EC 1.2.4.4)
S0204_Mtb_Ec	Amino Acids and Derivatives	Branched-chain amino acids	Leucine Degradation and HMG-CoA Metabolism	Branched-chain acyl-CoA dehydrogenase (EC 1.3.99.12)
S0204_Mtb_Ec	Amino Acids and Derivatives	Branched-chain amino acids	Leucine Degradation and HMG-CoA Metabolism	Dihydrolipoamide dehydrogenase (EC 1.8.1.4)
S0204_Mtb_Ec	Amino Acids and Derivatives	Branched-chain amino acids	Valine degradation	Branched-chain amino acid aminotransferase (EC 2.6.1.42)
S0204_Mtb_Ec	Amino Acids and Derivatives	Branched-chain amino acids	Valine degradation	3-hydroxyisobutyrate dehydrogenase (EC 1.1.1.31)
S0204_Mtb_Ec	Amino Acids and Derivatives	Branched-chain amino acids	Valine degradation	Methylmalonate-semialdehyde dehydrogenase (EC 1.2.1.27)
S0204_Mtb_Ec	Amino Acids and Derivatives	Branched-chain amino acids	Valine degradation	Branched-chain alpha-keto acid dehydrogenase, E1 component, alpha subunit (EC 1.2.4.4)
S0204_Mtb_Ec	Amino Acids and Derivatives	Branched-chain amino acids	Valine degradation	3-hydroxyisobutyryl-CoA hydrolase (EC 3.1.2.4)
S0204_Mtb_Ec	Amino Acids and Derivatives	Branched-chain amino acids	Valine degradation	Enoyl-CoA hydratase (EC 4.2.1.17)
S0204_Mtb_Ec	Amino Acids and Derivatives	Branched-chain amino acids	Valine degradation	Dihydrolipoamide acyltransferase component of branched-chain alpha-keto acid dehydrogenase complex (EC 2.3.1.168)
S0204_Mtb_Ec	Amino Acids and Derivatives	Branched-chain amino acids	Valine degradation	Branched-chain alpha-keto acid dehydrogenase, E1 component, beta subunit (EC 1.2.4.4)
S0204_Mtb_Ec	Amino Acids and Derivatives	Branched-chain amino acids	Valine degradation	3-hydroxyacyl-CoA dehydrogenase (EC 1.1.1.35)
S0204_Mtb_Ec	Amino Acids and Derivatives	Branched-chain amino acids	Valine degradation	Branched-chain acyl-CoA dehydrogenase (EC 1.3.99.12)
S0204_Mtb_Ec	Amino Acids and Derivatives	Branched-chain amino acids	Leucine Biosynthesis	3-isopropylmalate dehydratase small subunit (EC 4.2.1.33)
S0204_Mtb_Ec	Amino Acids and Derivatives	Branched-chain amino acids	Leucine Biosynthesis	3-isopropylmalate dehydratase large subunit (EC 4.2.1.33)
S0204_Mtb_Ec	Amino Acids and Derivatives	Branched-chain amino acids	Leucine Biosynthesis	2-isopropylmalate synthase (EC 2.3.3.13)
S0204_Mtb_Ec	Amino Acids and Derivatives	Branched-chain amino acids	Leucine Biosynthesis	Branched-chain amino acid aminotransferase (EC 2.6.1.42)
S0204_Mtb_Ec	Amino Acids and Derivatives	Aromatic amino acids and derivatives	Common Pathway For Synthesis of Aromatic Compounds (DAHP synthase to chorismate)	Shikimate kinase I (EC 2.7.1.71)
S0204_Mtb_Ec	Amino Acids and Derivatives	Aromatic amino acids and derivatives	Common Pathway For Synthesis of Aromatic Compounds (DAHP synthase to chorismate)	Shikimate 5-dehydrogenase I alpha (EC 1.1.1.25)
S0204_Mtb_Ec	Amino Acids and Derivatives	Aromatic amino acids and derivatives	Common Pathway For Synthesis of Aromatic Compounds (DAHP synthase to chorismate)	3-dehydroquinate dehydratase II (EC 4.2.1.10)
S0204_Mtb_Ec	Amino Acids and Derivatives	Aromatic amino acids and derivatives	Common Pathway For Synthesis of Aromatic Compounds (DAHP synthase to chorismate)	3-dehydroquinate synthase (EC 4.2.3.4)
S0204_Mtb_Ec	Amino Acids and Derivatives	Aromatic amino acids and derivatives	Common Pathway For Synthesis of Aromatic Compounds (DAHP synthase to chorismate)	Chorismate synthase (EC 4.2.3.5)
S0204_Mtb_Ec	Amino Acids and Derivatives	Aromatic amino acids and derivatives	Common Pathway For Synthesis of Aromatic Compounds (DAHP synthase to chorismate)	2-keto-3-deoxy-D-arabino-heptulosonate-7-phosphate synthase II (EC 2.5.1.54)
S0204_Mtb_Ec	Amino Acids and Derivatives	Aromatic amino acids and derivatives	Chorismate: Intermediate for synthesis of Tryptophan, PAPA antibiotics, PABA, 3-hydroxyanthranilate and more.	Phosphoribosylformimino-5-aminoimidazole carboxamide ribotide isomerase (EC 5.3.1.16)
S0204_Mtb_Ec	Amino Acids and Derivatives	Aromatic amino acids and derivatives	Chorismate: Intermediate for synthesis of Tryptophan, PAPA antibiotics, PABA, 3-hydroxyanthranilate and more.	Anthranilate synthase, amidotransferase component (EC 4.1.3.27)
S0204_Mtb_Ec	Amino Acids and Derivatives	Aromatic amino acids and derivatives	Chorismate: Intermediate for synthesis of Tryptophan, PAPA antibiotics, PABA, 3-hydroxyanthranilate and more.	Aminodeoxychorismate lyase (EC 4.1.3.38)
S0204_Mtb_Ec	Amino Acids and Derivatives	Aromatic amino acids and derivatives	Chorismate: Intermediate for synthesis of Tryptophan, PAPA antibiotics, PABA, 3-hydroxyanthranilate and more.	Tryptophan synthase alpha chain (EC 4.2.1.20)
S0204_Mtb_Ec	Amino Acids and Derivatives	Aromatic amino acids and derivatives	Chorismate: Intermediate for synthesis of Tryptophan, PAPA antibiotics, PABA, 3-hydroxyanthranilate and more.	Tryptophan synthase beta chain (EC 4.2.1.20)
S0204_Mtb_Ec	Amino Acids and Derivatives	Aromatic amino acids and derivatives	Chorismate: Intermediate for synthesis of Tryptophan, PAPA antibiotics, PABA, 3-hydroxyanthranilate and more.	Indole-3-glycerol phosphate synthase (EC 4.1.1.48)
S0204_Mtb_Ec	Amino Acids and Derivatives	Aromatic amino acids and derivatives	Chorismate: Intermediate for synthesis of Tryptophan, PAPA antibiotics, PABA, 3-hydroxyanthranilate and more.	Anthranilate synthase, aminase component (EC 4.1.3.27)
S0204_Mtb_Ec	Amino Acids and Derivatives	Aromatic amino acids and derivatives	Chorismate: Intermediate for synthesis of Tryptophan, PAPA antibiotics, PABA, 3-hydroxyanthranilate and more.	Isochorismate synthase (EC 5.4.4.2)
S0204_Mtb_Ec	Amino Acids and Derivatives	Aromatic amino acids and derivatives	Chorismate: Intermediate for synthesis of Tryptophan, PAPA antibiotics, PABA, 3-hydroxyanthranilate and more.	Para-aminobenzoate synthase, aminase component (EC 2.6.1.85)
S0204_Mtb_Ec	Amino Acids and Derivatives	Aromatic amino acids and derivatives	Chorismate: Intermediate for synthesis of Tryptophan, PAPA antibiotics, PABA, 3-hydroxyanthranilate and more.	Para-aminobenzoate synthase, amidotransferase component (EC 2.6.1.85)
S0204_Mtb_Ec	Amino Acids and Derivatives	Aromatic amino acids and derivatives	Phenylalanine and Tyrosine Branches from Chorismate	Periplasmic chorismate mutase I precursor (EC 5.4.99.5)
S0204_Mtb_Ec	Amino Acids and Derivatives	Aromatic amino acids and derivatives	Phenylalanine and Tyrosine Branches from Chorismate	Chorismate mutase I (EC 5.4.99.5)
S0204_Mtb_Ec	Amino Acids and Derivatives	Aromatic amino acids and derivatives	Phenylalanine and Tyrosine Branches from Chorismate	Prephenate dehydratase (EC 4.2.1.51)
S0204_Mtb_Ec	Amino Acids and Derivatives	Aromatic amino acids and derivatives	Phenylalanine and Tyrosine Branches from Chorismate	Biosynthetic Aromatic amino acid aminotransferase beta (EC 2.6.1.57)
S0204_Mtb_Ec	Amino Acids and Derivatives	Aromatic amino acids and derivatives	Phenylalanine and Tyrosine Branches from Chorismate	Arogenate dehydrogenase (EC 1.3.1.43)
S0204_Mtb_Ec	Amino Acids and Derivatives	Aromatic amino acids and derivatives	Aromatic amino acid degradation	2-hydroxyhepta-2,4-diene-1,7-dioate isomerase (EC 5.3.3.-)
S0204_Mtb_Ec	Amino Acids and Derivatives	Aromatic amino acids and derivatives	Aromatic amino acid degradation	Anthranilate dioxygenase reductase
S0204_Mtb_Ec	Amino Acids and Derivatives	Aromatic amino acids and derivatives	Aromatic amino acid degradation	5-carboxymethyl-2-oxo-hex-3- ene-1,7-dioate decarboxylase (EC 4.1.1.68)
S0204_Mtb_Ec	Amino Acids and Derivatives	Aromatic amino acids and derivatives	Aromatic amino acid degradation	Kynurenine formamidase, bacterial (EC 3.5.1.9)
S0204_Mtb_Ec	Amino Acids and Derivatives	Proline and 4-hydroxyproline	Proline Synthesis	Pyrroline-5-carboxylate reductase (EC 1.5.1.2)
S0204_Mtb_Ec	Amino Acids and Derivatives	Proline and 4-hydroxyproline	Proline Synthesis	Gamma-glutamyl phosphate reductase (EC 1.2.1.41)
S0204_Mtb_Ec	Amino Acids and Derivatives	Proline and 4-hydroxyproline	Proline Synthesis	RNA-binding C-terminal domain PUA
S0204_Mtb_Ec	Amino Acids and Derivatives	Proline and 4-hydroxyproline	Proline Synthesis	Glutamate 5-kinase (EC 2.7.2.11)
S0204_Mtb_Ec	Amino Acids and Derivatives	Proline and 4-hydroxyproline	Proline, 4-hydroxyproline uptake and utilization	Proline iminopeptidase (EC 3.4.11.5)
S0204_Mtb_Ec	Amino Acids and Derivatives	Proline and 4-hydroxyproline	Proline, 4-hydroxyproline uptake and utilization	D-amino-acid oxidase (EC 1.4.3.3)
S0204_Mtb_Ec	Amino Acids and Derivatives	Proline and 4-hydroxyproline	Proline, 4-hydroxyproline uptake and utilization	Delta-1-pyrroline-5-carboxylate dehydrogenase (EC 1.2.1.88)
S0204_Mtb_Ec	Amino Acids and Derivatives	Alanine, serine, and glycine	Glycine Biosynthesis	Serine hydroxymethyltransferase (EC 2.1.2.1)
S0204_Mtb_Ec	Amino Acids and Derivatives	Alanine, serine, and glycine	Alanine biosynthesis	Branched-chain amino acid aminotransferase (EC 2.6.1.42)
S0204_Mtb_Ec	Amino Acids and Derivatives	Alanine, serine, and glycine	Alanine biosynthesis	Cysteine desulfurase (EC 2.8.1.7)
S0204_Mtb_Ec	Amino Acids and Derivatives	Alanine, serine, and glycine	Alanine biosynthesis	Valine--pyruvate aminotransferase (EC 2.6.1.66)
S0204_Mtb_Ec	Amino Acids and Derivatives	Alanine, serine, and glycine	Alanine biosynthesis	Alanine racemase (EC 5.1.1.1)
S0204_Mtb_Ec	Amino Acids and Derivatives	Alanine, serine, and glycine	Serine Biosynthesis	D-3-phosphoglycerate dehydrogenase (EC 1.1.1.95)
S0204_Mtb_Ec	Amino Acids and Derivatives	Alanine, serine, and glycine	Serine Biosynthesis	Phosphoserine phosphatase (EC 3.1.3.3)
[truncated: 20,760 more rows]
