# Supplementary material for: Comparative genomics of drug-resistant strains of Mycobacterium tuberculosis in Ecuador
Source: BMC Genomics. 2022 Dec 21;23:844. doi: 10.1186/s12864-022-09042-1 (PMC9769008; doi:10.1186/s12864-022-09042-1)
Supplement: Supplementary file 4 — Additional file 4: Supplementary table 4. Distribution of Virulence Factor on 21 samples of Mycobacterium tuberculosis. [file 12864_2022_9042_MOESM4_ESM.xlsx]

## Sheet: ST_4_Virulence_factor
Supplementary table 4 - Distribution of Virulence Factor on 21 samples of Mycobacterium tuberculosis
Evidence	Property	Source	Genome Name	BRC ID	RefSeq Locus Tag	Alt Locus Tag	Source ID	Source Organism	Gene	Product	Function	Classification	PubMed	Subject Coverage	Query Coverage	Identity	E-value
BLAT	Virulence Factor	VFDB	Mycobacterium tuberculosis H37Rv S0204_Mtb_Ec_annotated	fig|83332.899.peg.1007			VFG001381	Mycobacterium tuberculosis H37Rv	icl	Isocitrate lyase (EC 4.1.3.1) @ Methylisocitrate lyase (EC 4.1.3.30)		Cellular metabolism		100	100	100	1e-252
BLAT	Virulence Factor	VFDB	Mycobacterium tuberculosis H37Rv S0013_Mtb_Ec_annotated	fig|83332.884.peg.1018			VFG001381	Mycobacterium tuberculosis H37Rv	icl	Isocitrate lyase (EC 4.1.3.1) @ Methylisocitrate lyase (EC 4.1.3.30)		Cellular metabolism		100	100	100	1e-252
BLAT	Virulence Factor	VFDB	Mycobacterium tuberculosis H37Rv S0008_Mtb_Ec_annotated	fig|83332.883.peg.3608			VFG001393	Mycobacterium tuberculosis H37Rv	mbtM	Long-chain fatty-acid-AMP ligase, Mycobacterial subgroup FadD33		Cellular metabolism		100	100	100	1e-303
BLAT	Virulence Factor	VFDB	Mycobacterium tuberculosis H37Rv S0149_Mtb_Ec_annotated	fig|83332.894.peg.135			VFG001381	Mycobacterium tuberculosis H37Rv	icl	Isocitrate lyase (EC 4.1.3.1) @ Methylisocitrate lyase (EC 4.1.3.30)		Cellular metabolism		100	100	100	1e-252
BLAT	Virulence Factor	VFDB	Mycobacterium tuberculosis H37Rv S0204_Mtb_Ec_annotated	fig|83332.899.peg.3466			VFG001393	Mycobacterium tuberculosis H37Rv	mbtM	Long-chain fatty-acid-AMP ligase, Mycobacterial subgroup FadD33		Cellular metabolism		100	100	100	1e-303
BLAT	Virulence Factor	VFDB	Mycobacterium tuberculosis H37Rv S0149_Mtb_Ec_annotated	fig|83332.894.peg.3181			VFG001393	Mycobacterium tuberculosis H37Rv	mbtM	Long-chain fatty-acid-AMP ligase, Mycobacterial subgroup FadD33		Cellular metabolism		100	100	100	1e-303
BLAT	Virulence Factor	VFDB	Mycobacterium tuberculosis H37Rv S0017_Mtb_Ec_annotated	fig|83332.885.peg.3505			VFG001415	Mycobacterium tuberculosis H37Rv	lipF	Esterase/lipase Rv1076/Rv3487c		Cellular metabolism		99	73	100	1e-158
BLAT	Virulence Factor	VFDB	Mycobacterium tuberculosis H37Rv S0165_Mtb_Ec_annotated	fig|83332.895.peg.3723			VFG001415	Mycobacterium tuberculosis H37Rv	lipF	Esterase/lipase Rv1076/Rv3487c		Cellular metabolism		99	73	100	1e-158
BLAT	Virulence Factor	VFDB	Mycobacterium tuberculosis H37Rv S0036_Mtb_Ec_annotated	fig|83332.888.peg.3415			VFG001393	Mycobacterium tuberculosis H37Rv	mbtM	Long-chain fatty-acid-AMP ligase, Mycobacterial subgroup FadD33		Cellular metabolism		100	100	100	1e-303
BLAT	Virulence Factor	VFDB	Mycobacterium tuberculosis H37Rv S0022_Mtb_Ec_annotated	fig|83332.886.peg.3423			VFG001393	Mycobacterium tuberculosis H37Rv	mbtM	Long-chain fatty-acid-AMP ligase, Mycobacterial subgroup FadD33		Cellular metabolism		100	100	100	1e-303
BLAT	Virulence Factor	VFDB	Mycobacterium tuberculosis H37Rv S0007_Mtb_Ec_annotated	fig|83332.881.peg.3796			VFG001415	Mycobacterium tuberculosis H37Rv	lipF	Esterase/lipase Rv1076/Rv3487c		Cellular metabolism		99	73	100	1e-158
BLAT	Virulence Factor	VFDB	Mycobacterium tuberculosis H37Rv S0202_Mtb_Ec_annotated	fig|83332.898.peg.3682			VFG001393	Mycobacterium tuberculosis H37Rv	mbtM	Long-chain fatty-acid-AMP ligase, Mycobacterial subgroup FadD33		Cellular metabolism		100	100	100	1e-303
BLAT	Virulence Factor	VFDB	Mycobacterium tuberculosis H37Rv S0059_Mtb_Ec_annotated	fig|83332.890.peg.2096			VFG001415	Mycobacterium tuberculosis H37Rv	lipF	Esterase/lipase Rv1076/Rv3487c		Cellular metabolism		99	73	100	1e-158
BLAT	Virulence Factor	VFDB	Mycobacterium tuberculosis H37Rv S0040_Mtb_Ec_annotated	fig|83332.889.peg.1013			VFG001381	Mycobacterium tuberculosis H37Rv	icl	Isocitrate lyase (EC 4.1.3.1) @ Methylisocitrate lyase (EC 4.1.3.30)		Cellular metabolism		100	100	100	1e-252
BLAT	Virulence Factor	VFDB	Mycobacterium tuberculosis H37Rv S0091_Mtb_Ec_annotated	fig|83332.893.peg.136			VFG001381	Mycobacterium tuberculosis H37Rv	icl	Isocitrate lyase (EC 4.1.3.1) @ Methylisocitrate lyase (EC 4.1.3.30)		Cellular metabolism		100	100	100	1e-252
BLAT	Virulence Factor	VFDB	Mycobacterium tuberculosis H37Rv S0070_Mtb_Ec_annotated	fig|83332.892.peg.3421			VFG001393	Mycobacterium tuberculosis H37Rv	mbtM	Long-chain fatty-acid-AMP ligase, Mycobacterial subgroup FadD33		Cellular metabolism		100	100	100	1e-303
BLAT	Virulence Factor	VFDB	Mycobacterium tuberculosis H37Rv S0040_Mtb_Ec_annotated	fig|83332.889.peg.3764			VFG001415	Mycobacterium tuberculosis H37Rv	lipF	Esterase/lipase Rv1076/Rv3487c		Cellular metabolism		99	84	100	1e-158
BLAT	Virulence Factor	VFDB	Mycobacterium tuberculosis H37Rv S0046_Mtb_Ec_annotated	fig|83332.901.peg.127			VFG001381	Mycobacterium tuberculosis H37Rv	icl	Isocitrate lyase (EC 4.1.3.1) @ Methylisocitrate lyase (EC 4.1.3.30)		Cellular metabolism		100	100	100	1e-252
BLAT	Virulence Factor	VFDB	Mycobacterium tuberculosis H37Rv S0013_Mtb_Ec_annotated	fig|83332.884.peg.3606			VFG001393	Mycobacterium tuberculosis H37Rv	mbtM	Long-chain fatty-acid-AMP ligase, Mycobacterial subgroup FadD33		Cellular metabolism		100	100	100	1e-303
BLAT	Virulence Factor	VFDB	Mycobacterium tuberculosis H37Rv S0059_Mtb_Ec_annotated	fig|83332.890.peg.3188			VFG001393	Mycobacterium tuberculosis H37Rv	mbtM	Long-chain fatty-acid-AMP ligase, Mycobacterial subgroup FadD33		Cellular metabolism		100	100	100	1e-303
BLAT	Virulence Factor	VFDB	Mycobacterium tuberculosis H37Rv S0202_Mtb_Ec_annotated	fig|83332.898.peg.3862			VFG001415	Mycobacterium tuberculosis H37Rv	lipF	Esterase/lipase Rv1076/Rv3487c		Cellular metabolism		99	73	100	1e-158
BLAT	Virulence Factor	VFDB	Mycobacterium tuberculosis H37Rv S0036_Mtb_Ec_annotated	fig|83332.888.peg.3655			VFG001415	Mycobacterium tuberculosis H37Rv	lipF	Esterase/lipase Rv1076/Rv3487c		Cellular metabolism		99	73	100	1e-158
BLAT	Virulence Factor	VFDB	Mycobacterium tuberculosis H37Rv S0039_Mtb_Ec_annotated	fig|83332.887.peg.3494			VFG001415	Mycobacterium tuberculosis H37Rv	lipF	Esterase/lipase Rv1076/Rv3487c		Cellular metabolism		99	73	100	1e-158
BLAT	Virulence Factor	VFDB	Mycobacterium tuberculosis H37Rv S0165_Mtb_Ec_annotated	fig|83332.895.peg.2654			VFG001393	Mycobacterium tuberculosis H37Rv	mbtM	Long-chain fatty-acid-AMP ligase, Mycobacterial subgroup FadD33		Cellular metabolism		100	100	100	1e-303
BLAT	Virulence Factor	VFDB	Mycobacterium tuberculosis H37Rv S0070_Mtb_Ec_annotated	fig|83332.892.peg.134			VFG001381	Mycobacterium tuberculosis H37Rv	icl	Isocitrate lyase (EC 4.1.3.1) @ Methylisocitrate lyase (EC 4.1.3.30)		Cellular metabolism		100	100	100	1e-252
BLAT	Virulence Factor	VFDB	Mycobacterium tuberculosis H37Rv S0008_Mtb_Ec_annotated	fig|83332.883.peg.3792			VFG001415	Mycobacterium tuberculosis H37Rv	lipF	Esterase/lipase Rv1076/Rv3487c		Cellular metabolism		99	73	100	1e-158
BLAT	Virulence Factor	VFDB	Mycobacterium tuberculosis H37Rv S0066_Mtb_Ec_annotated	fig|83332.891.peg.1016			VFG001381	Mycobacterium tuberculosis H37Rv	icl	Isocitrate lyase (EC 4.1.3.1) @ Methylisocitrate lyase (EC 4.1.3.30)		Cellular metabolism		100	100	100	1e-252
BLAT	Virulence Factor	VFDB	Mycobacterium tuberculosis H37Rv S0205_Mtb_Ec_annotated	fig|83332.900.peg.3742			VFG001415	Mycobacterium tuberculosis H37Rv	lipF	Esterase/lipase Rv1076/Rv3487c		Cellular metabolism		99	73	100	1e-158
BLAT	Virulence Factor	VFDB	Mycobacterium tuberculosis H37Rv S0001_Mtb_Ec_annotated	fig|83332.880.peg.3727			VFG001415	Mycobacterium tuberculosis H37Rv	lipF	Esterase/lipase Rv1076/Rv3487c		Cellular metabolism		99	84	100	1e-158
BLAT	Virulence Factor	VFDB	Mycobacterium tuberculosis H37Rv S0196_Mtb_Ec_annotated	fig|83332.897.peg.1005			VFG001381	Mycobacterium tuberculosis H37Rv	icl	Isocitrate lyase (EC 4.1.3.1) @ Methylisocitrate lyase (EC 4.1.3.30)		Cellular metabolism		100	100	100	1e-252
BLAT	Virulence Factor	VFDB	Mycobacterium tuberculosis H37Rv S0022_Mtb_Ec_annotated	fig|83332.886.peg.3678			VFG001415	Mycobacterium tuberculosis H37Rv	lipF	Esterase/lipase Rv1076/Rv3487c		Cellular metabolism		99	73	100	1e-158
BLAT	Virulence Factor	VFDB	Mycobacterium tuberculosis H37Rv S0013_Mtb_Ec_annotated	fig|83332.884.peg.3791			VFG001415	Mycobacterium tuberculosis H37Rv	lipF	Esterase/lipase Rv1076/Rv3487c		Cellular metabolism		99	84	100	1e-158
BLAT	Virulence Factor	VFDB	Mycobacterium tuberculosis H37Rv S0059_Mtb_Ec_annotated	fig|83332.890.peg.135			VFG001381	Mycobacterium tuberculosis H37Rv	icl	Isocitrate lyase (EC 4.1.3.1) @ Methylisocitrate lyase (EC 4.1.3.30)		Cellular metabolism		100	100	100	1e-252
BLAT	Virulence Factor	VFDB	Mycobacterium tuberculosis H37Rv S0008_Mtb_Ec_annotated	fig|83332.883.peg.1015			VFG001381	Mycobacterium tuberculosis H37Rv	icl	Isocitrate lyase (EC 4.1.3.1) @ Methylisocitrate lyase (EC 4.1.3.30)		Cellular metabolism		100	100	100	1e-252
BLAT	Virulence Factor	VFDB	Mycobacterium tuberculosis H37Rv S0202_Mtb_Ec_annotated	fig|83332.898.peg.574			VFG001381	Mycobacterium tuberculosis H37Rv	icl	Isocitrate lyase (EC 4.1.3.1) @ Methylisocitrate lyase (EC 4.1.3.30)		Cellular metabolism		100	100	100	1e-252
BLAT	Virulence Factor	VFDB	Mycobacterium tuberculosis H37Rv S0091_Mtb_Ec_annotated	fig|83332.893.peg.2094			VFG001415	Mycobacterium tuberculosis H37Rv	lipF	Esterase/lipase Rv1076/Rv3487c		Cellular metabolism		99	73	100	1e-158
BLAT	Virulence Factor	VFDB	Mycobacterium tuberculosis H37Rv S0204_Mtb_Ec_annotated	fig|83332.899.peg.3593			VFG001415	Mycobacterium tuberculosis H37Rv	lipF	Esterase/lipase Rv1076/Rv3487c		Cellular metabolism		99	73	100	1e-158
BLAT	Virulence Factor	VFDB	Mycobacterium tuberculosis H37Rv S0066_Mtb_Ec_annotated	fig|83332.891.peg.3597			VFG001393	Mycobacterium tuberculosis H37Rv	mbtM	Long-chain fatty-acid-AMP ligase, Mycobacterial subgroup FadD33		Cellular metabolism		100	100	100	1e-303
BLAT	Virulence Factor	VFDB	Mycobacterium tuberculosis H37Rv S0194_Mtb_Ec_annotated	fig|83332.896.peg.3200			VFG001393	Mycobacterium tuberculosis H37Rv	mbtM	Long-chain fatty-acid-AMP ligase, Mycobacterial subgroup FadD33		Cellular metabolism		100	100	100	1e-303
BLAT	Virulence Factor	VFDB	Mycobacterium tuberculosis H37Rv S0196_Mtb_Ec_annotated	fig|83332.897.peg.3478			VFG001393	Mycobacterium tuberculosis H37Rv	mbtM	Long-chain fatty-acid-AMP ligase, Mycobacterial subgroup FadD33		Cellular metabolism		100	100	100	1e-303
BLAT	Virulence Factor	VFDB	Mycobacterium tuberculosis H37Rv S0194_Mtb_Ec_annotated	fig|83332.896.peg.2102			VFG001415	Mycobacterium tuberculosis H37Rv	lipF	Esterase/lipase Rv1076/Rv3487c		Cellular metabolism		99	73	100	1e-158
BLAT	Virulence Factor	VFDB	Mycobacterium tuberculosis H37Rv S0007_Mtb_Ec_annotated	fig|83332.881.peg.2630			VFG001393	Mycobacterium tuberculosis H37Rv	mbtM	Long-chain fatty-acid-AMP ligase, Mycobacterial subgroup FadD33		Cellular metabolism		100	100	100	1e-303
BLAT	Virulence Factor	VFDB	Mycobacterium tuberculosis H37Rv S0070_Mtb_Ec_annotated	fig|83332.892.peg.3657			VFG001415	Mycobacterium tuberculosis H37Rv	lipF	Esterase/lipase Rv1076/Rv3487c		Cellular metabolism		99	73	100	1e-158
BLAT	Virulence Factor	VFDB	Mycobacterium tuberculosis H37Rv S0046_Mtb_Ec_annotated	fig|83332.901.peg.3455			VFG001415	Mycobacterium tuberculosis H37Rv	lipF	Esterase/lipase Rv1076/Rv3487c		Cellular metabolism		99	84	100	1e-158
BLAT	Virulence Factor	VFDB	Mycobacterium tuberculosis H37Rv S0091_Mtb_Ec_annotated	fig|83332.893.peg.3184			VFG001393	Mycobacterium tuberculosis H37Rv	mbtM	Long-chain fatty-acid-AMP ligase, Mycobacterial subgroup FadD33		Cellular metabolism		100	100	100	1e-303
BLAT	Virulence Factor	VFDB	Mycobacterium tuberculosis H37Rv S0194_Mtb_Ec_annotated	fig|83332.896.peg.136			VFG001381	Mycobacterium tuberculosis H37Rv	icl	Isocitrate lyase (EC 4.1.3.1) @ Methylisocitrate lyase (EC 4.1.3.30)		Cellular metabolism		100	100	100	1e-252
BLAT	Virulence Factor	VFDB	Mycobacterium tuberculosis H37Rv S0022_Mtb_Ec_annotated	fig|83332.886.peg.135			VFG001381	Mycobacterium tuberculosis H37Rv	icl	Isocitrate lyase (EC 4.1.3.1) @ Methylisocitrate lyase (EC 4.1.3.30)		Cellular metabolism		100	100	100	1e-252
BLAT	Virulence Factor	VFDB	Mycobacterium tuberculosis H37Rv S0046_Mtb_Ec_annotated	fig|83332.901.peg.3226			VFG001393	Mycobacterium tuberculosis H37Rv	mbtM	Long-chain fatty-acid-AMP ligase, Mycobacterial subgroup FadD33		Cellular metabolism		100	100	100	1e-303
BLAT	Virulence Factor	VFDB	Mycobacterium tuberculosis H37Rv S0039_Mtb_Ec_annotated	fig|83332.887.peg.2659			VFG001393	Mycobacterium tuberculosis H37Rv	mbtM	Long-chain fatty-acid-AMP ligase, Mycobacterial subgroup FadD33		Cellular metabolism		100	100	100	1e-303
BLAT	Virulence Factor	VFDB	Mycobacterium tuberculosis H37Rv S0007_Mtb_Ec_annotated	fig|83332.881.peg.1761			VFG001381	Mycobacterium tuberculosis H37Rv	icl	Isocitrate lyase (EC 4.1.3.1) @ Methylisocitrate lyase (EC 4.1.3.30)		Cellular metabolism		100	100	100	1e-252
BLAT	Virulence Factor	VFDB	Mycobacterium tuberculosis H37Rv S0017_Mtb_Ec_annotated	fig|83332.885.peg.2665			VFG001393	Mycobacterium tuberculosis H37Rv	mbtM	Long-chain fatty-acid-AMP ligase, Mycobacterial subgroup FadD33		Cellular metabolism		100	100	100	1e-303
BLAT	Virulence Factor	VFDB	Mycobacterium tuberculosis H37Rv S0205_Mtb_Ec_annotated	fig|83332.900.peg.2668			VFG001393	Mycobacterium tuberculosis H37Rv	mbtM	Long-chain fatty-acid-AMP ligase, Mycobacterial subgroup FadD33		Cellular metabolism		100	100	100	1e-303
BLAT	Virulence Factor	VFDB	Mycobacterium tuberculosis H37Rv S0149_Mtb_Ec_annotated	fig|83332.894.peg.2090			VFG001415	Mycobacterium tuberculosis H37Rv	lipF	Esterase/lipase Rv1076/Rv3487c		Cellular metabolism		99	73	100	1e-158
BLAT	Virulence Factor	VFDB	Mycobacterium tuberculosis H37Rv S0196_Mtb_Ec_annotated	fig|83332.897.peg.3604			VFG001415	Mycobacterium tuberculosis H37Rv	lipF	Esterase/lipase Rv1076/Rv3487c		Cellular metabolism		99	73	100	1e-158
BLAT	Virulence Factor	VFDB	Mycobacterium tuberculosis H37Rv S0039_Mtb_Ec_annotated	fig|83332.887.peg.1227			VFG001381	Mycobacterium tuberculosis H37Rv	icl	Isocitrate lyase (EC 4.1.3.1) @ Methylisocitrate lyase (EC 4.1.3.30)		Cellular metabolism		100	100	100	1e-252
BLAT	Virulence Factor	VFDB	Mycobacterium tuberculosis H37Rv S0001_Mtb_Ec_annotated	fig|83332.880.peg.1723			VFG001381	Mycobacterium tuberculosis H37Rv	icl	Isocitrate lyase (EC 4.1.3.1) @ Methylisocitrate lyase (EC 4.1.3.30)		Cellular metabolism		100	100	100	1e-252
BLAT	Virulence Factor	VFDB	Mycobacterium tuberculosis H37Rv S0036_Mtb_Ec_annotated	fig|83332.888.peg.133			VFG001381	Mycobacterium tuberculosis H37Rv	icl	Isocitrate lyase (EC 4.1.3.1) @ Methylisocitrate lyase (EC 4.1.3.30)		Cellular metabolism		100	100	100	1e-252
BLAT	Virulence Factor	VFDB	Mycobacterium tuberculosis H37Rv S0001_Mtb_Ec_annotated	fig|83332.880.peg.2574			VFG001393	Mycobacterium tuberculosis H37Rv	mbtM	Long-chain fatty-acid-AMP ligase, Mycobacterial subgroup FadD33		Cellular metabolism		100	100	100	1e-303
BLAT	Virulence Factor	VFDB	Mycobacterium tuberculosis H37Rv S0205_Mtb_Ec_annotated	fig|83332.900.peg.3127			VFG001381	Mycobacterium tuberculosis H37Rv	icl	Isocitrate lyase (EC 4.1.3.1) @ Methylisocitrate lyase (EC 4.1.3.30)		Cellular metabolism		100	100	100	1e-252
BLAT	Virulence Factor	VFDB	Mycobacterium tuberculosis H37Rv S0040_Mtb_Ec_annotated	fig|83332.889.peg.3595			VFG001393	Mycobacterium tuberculosis H37Rv	mbtM	Long-chain fatty-acid-AMP ligase, Mycobacterial subgroup FadD33		Cellular metabolism		100	100	100	1e-303
BLAT	Virulence Factor	VFDB	Mycobacterium tuberculosis H37Rv S0066_Mtb_Ec_annotated	fig|83332.891.peg.3766			VFG001415	Mycobacterium tuberculosis H37Rv	lipF	Esterase/lipase Rv1076/Rv3487c		Cellular metabolism		99	84	100	1e-158
BLAT	Virulence Factor	VFDB	Mycobacterium tuberculosis H37Rv S0017_Mtb_Ec_annotated	fig|83332.885.peg.1229			VFG001381	Mycobacterium tuberculosis H37Rv	icl	Isocitrate lyase (EC 4.1.3.1) @ Methylisocitrate lyase (EC 4.1.3.30)		Cellular metabolism		100	100	100	1e-252
BLAT	Virulence Factor	VFDB	Mycobacterium tuberculosis H37Rv S0165_Mtb_Ec_annotated	fig|83332.895.peg.3111			VFG001381	Mycobacterium tuberculosis H37Rv	icl	Isocitrate lyase (EC 4.1.3.1) @ Methylisocitrate lyase (EC 4.1.3.30)		Cellular metabolism		100	100	100	1e-252
BLAT	Virulence Factor	VFDB	Mycobacterium tuberculosis H37Rv S0091_Mtb_Ec_annotated	fig|83332.893.peg.827			VFG001811	Mycobacterium tuberculosis H37Rv	fbpC	Antigen 85-C precursor @ Mycolyl transferase 85C (EC 2.3.1.122)		Cell wall		100	100	100	1e-207
BLAT	Virulence Factor	VFDB	Mycobacterium tuberculosis H37Rv S0008_Mtb_Ec_annotated	fig|83332.883.peg.776			VFG001812	Mycobacterium tuberculosis H37Rv	fbpB	Antigen 85-B precursor (85B) @ Mycolyl transferase 85B (EC 2.3.1.20)		Cell wall		98	99	100	1e-193
BLAT	Virulence Factor	VFDB	Mycobacterium tuberculosis H37Rv S0040_Mtb_Ec_annotated	fig|83332.889.peg.774			VFG001812	Mycobacterium tuberculosis H37Rv	fbpB	Antigen 85-B precursor (85B) @ Mycolyl transferase 85B (EC 2.3.1.20)		Cell wall		98	99	100	1e-193
BLAT	Virulence Factor	VFDB	Mycobacterium tuberculosis H37Rv S0039_Mtb_Ec_annotated	fig|83332.887.peg.2882			VFG001419	Mycobacterium tuberculosis H37Rv	fbpA	Antigen 85-C precursor @ Mycolyl transferase 85C (EC 2.3.1.122)		Cell wall		100	100	100	1e-204
BLAT	Virulence Factor	VFDB	Mycobacterium tuberculosis H37Rv S0059_Mtb_Ec_annotated	fig|83332.890.peg.1689			VFG001812	Mycobacterium tuberculosis H37Rv	fbpB	Antigen 85-B precursor (85B) @ Mycolyl transferase 85B (EC 2.3.1.20)		Cell wall		98	99	100	1e-193
BLAT	Virulence Factor	VFDB	Mycobacterium tuberculosis H37Rv S0022_Mtb_Ec_annotated	fig|83332.886.peg.370			VFG001811	Mycobacterium tuberculosis H37Rv	fbpC	Antigen 85-C precursor @ Mycolyl transferase 85C (EC 2.3.1.122)		Cell wall		100	100	100	1e-207
BLAT	Virulence Factor	VFDB	Mycobacterium tuberculosis H37Rv S0007_Mtb_Ec_annotated	fig|83332.881.peg.3149			VFG001419	Mycobacterium tuberculosis H37Rv	fbpA	Antigen 85-C precursor @ Mycolyl transferase 85C (EC 2.3.1.122)		Cell wall		100	100	100	1e-204
BLAT	Virulence Factor	VFDB	Mycobacterium tuberculosis H37Rv S0008_Mtb_Ec_annotated	fig|83332.883.peg.2939			VFG001419	Mycobacterium tuberculosis H37Rv	fbpA	Antigen 85-C precursor @ Mycolyl transferase 85C (EC 2.3.1.122)		Cell wall		100	100	100	1e-204
BLAT	Virulence Factor	VFDB	Mycobacterium tuberculosis H37Rv S0059_Mtb_Ec_annotated	fig|83332.890.peg.824			VFG001811	Mycobacterium tuberculosis H37Rv	fbpC	Antigen 85-C precursor @ Mycolyl transferase 85C (EC 2.3.1.122)		Cell wall		100	100	100	1e-207
BLAT	Virulence Factor	VFDB	Mycobacterium tuberculosis H37Rv S0017_Mtb_Ec_annotated	fig|83332.885.peg.577			VFG001811	Mycobacterium tuberculosis H37Rv	fbpC	Antigen 85-C precursor @ Mycolyl transferase 85C (EC 2.3.1.122)		Cell wall		100	100	100	1e-207
BLAT	Virulence Factor	VFDB	Mycobacterium tuberculosis H37Rv S0022_Mtb_Ec_annotated	fig|83332.886.peg.1778			VFG001812	Mycobacterium tuberculosis H37Rv	fbpB	Antigen 85-B precursor (85B) @ Mycolyl transferase 85B (EC 2.3.1.20)		Cell wall		95	100	100	1e-186
BLAT	Virulence Factor	VFDB	Mycobacterium tuberculosis H37Rv S0165_Mtb_Ec_annotated	fig|83332.895.peg.6			VFG001811	Mycobacterium tuberculosis H37Rv	fbpC	Antigen 85-C precursor @ Mycolyl transferase 85C (EC 2.3.1.122)		Cell wall		100	100	100	1e-207
BLAT	Virulence Factor	VFDB	Mycobacterium tuberculosis H37Rv S0017_Mtb_Ec_annotated	fig|83332.885.peg.1975			VFG001812	Mycobacterium tuberculosis H37Rv	fbpB	Antigen 85-B precursor (85B) @ Mycolyl transferase 85B (EC 2.3.1.20)		Cell wall		95	100	100	1e-186
BLAT	Virulence Factor	VFDB	Mycobacterium tuberculosis H37Rv S0194_Mtb_Ec_annotated	fig|83332.896.peg.1691			VFG001812	Mycobacterium tuberculosis H37Rv	fbpB	Antigen 85-B precursor (85B) @ Mycolyl transferase 85B (EC 2.3.1.20)		Cell wall		95	100	100	1e-186
BLAT	Virulence Factor	VFDB	Mycobacterium tuberculosis H37Rv S0202_Mtb_Ec_annotated	fig|83332.898.peg.400			VFG001811	Mycobacterium tuberculosis H37Rv	fbpC	Antigen 85-C precursor @ Mycolyl transferase 85C (EC 2.3.1.122)		Cell wall		100	100	100	1e-207
BLAT	Virulence Factor	VFDB	Mycobacterium tuberculosis H37Rv S0205_Mtb_Ec_annotated	fig|83332.900.peg.1047			VFG001419	Mycobacterium tuberculosis H37Rv	fbpA	Antigen 85-C precursor @ Mycolyl transferase 85C (EC 2.3.1.122)		Cell wall		100	100	100	1e-204
BLAT	Virulence Factor	VFDB	Mycobacterium tuberculosis H37Rv S0204_Mtb_Ec_annotated	fig|83332.899.peg.1467			VFG001812	Mycobacterium tuberculosis H37Rv	fbpB	Antigen 85-B precursor (85B) @ Mycolyl transferase 85B (EC 2.3.1.20)		Cell wall		98	99	100	1e-193
BLAT	Virulence Factor	VFDB	Mycobacterium tuberculosis H37Rv S0204_Mtb_Ec_annotated	fig|83332.899.peg.2947			VFG001419	Mycobacterium tuberculosis H37Rv	fbpA	Antigen 85-C precursor @ Mycolyl transferase 85C (EC 2.3.1.122)		Cell wall		100	100	100	1e-204
BLAT	Virulence Factor	VFDB	Mycobacterium tuberculosis H37Rv S0070_Mtb_Ec_annotated	fig|83332.892.peg.371			VFG001811	Mycobacterium tuberculosis H37Rv	fbpC	Antigen 85-C precursor @ Mycolyl transferase 85C (EC 2.3.1.122)		Cell wall		100	100	100	1e-207
BLAT	Virulence Factor	VFDB	Mycobacterium tuberculosis H37Rv S0001_Mtb_Ec_annotated	fig|83332.880.peg.3008			VFG001419	Mycobacterium tuberculosis H37Rv	fbpA	Antigen 85-C precursor @ Mycolyl transferase 85C (EC 2.3.1.122)		Cell wall		100	100	100	1e-204
BLAT	Virulence Factor	VFDB	Mycobacterium tuberculosis H37Rv S0046_Mtb_Ec_annotated	fig|83332.901.peg.1691			VFG001812	Mycobacterium tuberculosis H37Rv	fbpB	Antigen 85-B precursor (85B) @ Mycolyl transferase 85B (EC 2.3.1.20)		Cell wall		95	100	100	1e-186
BLAT	Virulence Factor	VFDB	Mycobacterium tuberculosis H37Rv S0001_Mtb_Ec_annotated	fig|83332.880.peg.857			VFG001811	Mycobacterium tuberculosis H37Rv	fbpC	Antigen 85-C precursor @ Mycolyl transferase 85C (EC 2.3.1.122)		Cell wall		100	100	100	1e-207
BLAT	Virulence Factor	VFDB	Mycobacterium tuberculosis H37Rv S0013_Mtb_Ec_annotated	fig|83332.884.peg.958			VFG001811	Mycobacterium tuberculosis H37Rv	fbpC	Antigen 85-C precursor @ Mycolyl transferase 85C (EC 2.3.1.122)		Cell wall		100	100	100	1e-207
BLAT	Virulence Factor	VFDB	Mycobacterium tuberculosis H37Rv S0036_Mtb_Ec_annotated	fig|83332.888.peg.368			VFG001811	Mycobacterium tuberculosis H37Rv	fbpC	Antigen 85-C precursor @ Mycolyl transferase 85C (EC 2.3.1.122)		Cell wall		100	100	100	1e-207
BLAT	Virulence Factor	VFDB	Mycobacterium tuberculosis H37Rv S0036_Mtb_Ec_annotated	fig|83332.888.peg.2965			VFG001419	Mycobacterium tuberculosis H37Rv	fbpA	Antigen 85-C precursor @ Mycolyl transferase 85C (EC 2.3.1.122)		Cell wall		100	100	100	1e-204
BLAT	Virulence Factor	VFDB	Mycobacterium tuberculosis H37Rv S0204_Mtb_Ec_annotated	fig|83332.899.peg.1957			VFG001811	Mycobacterium tuberculosis H37Rv	fbpC	Antigen 85-C precursor @ Mycolyl transferase 85C (EC 2.3.1.122)		Cell wall		100	100	100	1e-207
BLAT	Virulence Factor	VFDB	Mycobacterium tuberculosis H37Rv S0091_Mtb_Ec_annotated	fig|83332.893.peg.1691			VFG001812	Mycobacterium tuberculosis H37Rv	fbpB	Antigen 85-B precursor (85B) @ Mycolyl transferase 85B (EC 2.3.1.20)		Cell wall		98	99	100	1e-193
BLAT	Virulence Factor	VFDB	Mycobacterium tuberculosis H37Rv S0046_Mtb_Ec_annotated	fig|83332.901.peg.354			VFG001811	Mycobacterium tuberculosis H37Rv	fbpC	Antigen 85-C precursor @ Mycolyl transferase 85C (EC 2.3.1.122)		Cell wall		100	100	100	1e-207
BLAT	Virulence Factor	VFDB	Mycobacterium tuberculosis H37Rv S0165_Mtb_Ec_annotated	fig|83332.895.peg.1041			VFG001419	Mycobacterium tuberculosis H37Rv	fbpA	Antigen 85-C precursor @ Mycolyl transferase 85C (EC 2.3.1.122)		Cell wall		100	100	100	1e-204
BLAT	Virulence Factor	VFDB	Mycobacterium tuberculosis H37Rv S0066_Mtb_Ec_annotated	fig|83332.891.peg.2931			VFG001419	Mycobacterium tuberculosis H37Rv	fbpA	Antigen 85-C precursor @ Mycolyl transferase 85C (EC 2.3.1.122)		Cell wall		100	100	100	1e-204
BLAT	Virulence Factor	VFDB	Mycobacterium tuberculosis H37Rv S0008_Mtb_Ec_annotated	fig|83332.883.peg.955			VFG001811	Mycobacterium tuberculosis H37Rv	fbpC	Antigen 85-C precursor @ Mycolyl transferase 85C (EC 2.3.1.122)		Cell wall		100	100	100	1e-207
BLAT	Virulence Factor	VFDB	Mycobacterium tuberculosis H37Rv S0149_Mtb_Ec_annotated	fig|83332.894.peg.1687			VFG001812	Mycobacterium tuberculosis H37Rv	fbpB	Antigen 85-B precursor (85B) @ Mycolyl transferase 85B (EC 2.3.1.20)		Cell wall		98	99	100	1e-193
BLAT	Virulence Factor	VFDB	Mycobacterium tuberculosis H37Rv S0007_Mtb_Ec_annotated	fig|83332.881.peg.1416			VFG001812	Mycobacterium tuberculosis H37Rv	fbpB	Antigen 85-B precursor (85B) @ Mycolyl transferase 85B (EC 2.3.1.20)		Cell wall		98	99	100	1e-193
BLAT	Virulence Factor	VFDB	Mycobacterium tuberculosis H37Rv S0066_Mtb_Ec_annotated	fig|83332.891.peg.956			VFG001811	Mycobacterium tuberculosis H37Rv	fbpC	Antigen 85-C precursor @ Mycolyl transferase 85C (EC 2.3.1.122)		Cell wall		100	100	100	1e-207
BLAT	Virulence Factor	VFDB	Mycobacterium tuberculosis H37Rv S0017_Mtb_Ec_annotated	fig|83332.885.peg.2891			VFG001419	Mycobacterium tuberculosis H37Rv	fbpA	Antigen 85-C precursor @ Mycolyl transferase 85C (EC 2.3.1.122)		Cell wall		100	100	100	1e-204
BLAT	Virulence Factor	VFDB	Mycobacterium tuberculosis H37Rv S0039_Mtb_Ec_annotated	fig|83332.887.peg.1975			VFG001812	Mycobacterium tuberculosis H37Rv	fbpB	Antigen 85-B precursor (85B) @ Mycolyl transferase 85B (EC 2.3.1.20)		Cell wall		98	99	100	1e-193
BLAT	Virulence Factor	VFDB	Mycobacterium tuberculosis H37Rv S0202_Mtb_Ec_annotated	fig|83332.898.peg.3270			VFG001419	Mycobacterium tuberculosis H37Rv	fbpA	Antigen 85-C precursor @ Mycolyl transferase 85C (EC 2.3.1.122)		Cell wall		100	100	100	1e-204
BLAT	Virulence Factor	VFDB	Mycobacterium tuberculosis H37Rv S0070_Mtb_Ec_annotated	fig|83332.892.peg.1780			VFG001812	Mycobacterium tuberculosis H37Rv	fbpB	Antigen 85-B precursor (85B) @ Mycolyl transferase 85B (EC 2.3.1.20)		Cell wall		95	100	100	1e-186
BLAT	Virulence Factor	VFDB	Mycobacterium tuberculosis H37Rv S0196_Mtb_Ec_annotated	fig|83332.897.peg.1956			VFG001811	Mycobacterium tuberculosis H37Rv	fbpC	Antigen 85-C precursor @ Mycolyl transferase 85C (EC 2.3.1.122)		Cell wall		100	100	100	1e-207
BLAT	Virulence Factor	VFDB	Mycobacterium tuberculosis H37Rv S0194_Mtb_Ec_annotated	fig|83332.896.peg.2796			VFG001419	Mycobacterium tuberculosis H37Rv	fbpA	Antigen 85-C precursor @ Mycolyl transferase 85C (EC 2.3.1.122)		Cell wall		100	100	100	1e-204
BLAT	Virulence Factor	VFDB	Mycobacterium tuberculosis H37Rv S0066_Mtb_Ec_annotated	fig|83332.891.peg.776			VFG001812	Mycobacterium tuberculosis H37Rv	fbpB	Antigen 85-B precursor (85B) @ Mycolyl transferase 85B (EC 2.3.1.20)		Cell wall		98	99	100	1e-193
BLAT	Virulence Factor	VFDB	Mycobacterium tuberculosis H37Rv S0202_Mtb_Ec_annotated	fig|83332.898.peg.2102			VFG001812	Mycobacterium tuberculosis H37Rv	fbpB	Antigen 85-B precursor (85B) @ Mycolyl transferase 85B (EC 2.3.1.20)		Cell wall		98	99	100	1e-193
BLAT	Virulence Factor	VFDB	Mycobacterium tuberculosis H37Rv S0059_Mtb_Ec_annotated	fig|83332.890.peg.2787			VFG001419	Mycobacterium tuberculosis H37Rv	fbpA	Antigen 85-C precursor @ Mycolyl transferase 85C (EC 2.3.1.122)		Cell wall		100	100	100	1e-204
BLAT	Virulence Factor	VFDB	Mycobacterium tuberculosis H37Rv S0022_Mtb_Ec_annotated	fig|83332.886.peg.2973			VFG001419	Mycobacterium tuberculosis H37Rv	fbpA	Antigen 85-C precursor @ Mycolyl transferase 85C (EC 2.3.1.122)		Cell wall		100	100	100	1e-204
BLAT	Virulence Factor	VFDB	Mycobacterium tuberculosis H37Rv S0196_Mtb_Ec_annotated	fig|83332.897.peg.2959			VFG001419	Mycobacterium tuberculosis H37Rv	fbpA	Antigen 85-C precursor @ Mycolyl transferase 85C (EC 2.3.1.122)		Cell wall		100	100	100	1e-204
BLAT	Virulence Factor	VFDB	Mycobacterium tuberculosis H37Rv S0039_Mtb_Ec_annotated	fig|83332.887.peg.576			VFG001811	Mycobacterium tuberculosis H37Rv	fbpC	Antigen 85-C precursor @ Mycolyl transferase 85C (EC 2.3.1.122)		Cell wall		100	100	100	1e-207
BLAT	Virulence Factor	VFDB	Mycobacterium tuberculosis H37Rv S0205_Mtb_Ec_annotated	fig|83332.900.peg.6			VFG001811	Mycobacterium tuberculosis H37Rv	fbpC	Antigen 85-C precursor @ Mycolyl transferase 85C (EC 2.3.1.122)		Cell wall		100	100	100	1e-207
BLAT	Virulence Factor	VFDB	Mycobacterium tuberculosis H37Rv S0070_Mtb_Ec_annotated	fig|83332.892.peg.2971			VFG001419	Mycobacterium tuberculosis H37Rv	fbpA	Antigen 85-C precursor @ Mycolyl transferase 85C (EC 2.3.1.122)		Cell wall		100	100	100	1e-204
BLAT	Virulence Factor	VFDB	Mycobacterium tuberculosis H37Rv S0013_Mtb_Ec_annotated	fig|83332.884.peg.778			VFG001812	Mycobacterium tuberculosis H37Rv	fbpB	Antigen 85-B precursor (85B) @ Mycolyl transferase 85B (EC 2.3.1.20)		Cell wall		95	100	100	1e-186
BLAT	Virulence Factor	VFDB	Mycobacterium tuberculosis H37Rv S0194_Mtb_Ec_annotated	fig|83332.896.peg.826			VFG001811	Mycobacterium tuberculosis H37Rv	fbpC	Antigen 85-C precursor @ Mycolyl transferase 85C (EC 2.3.1.122)		Cell wall		100	100	100	1e-207
BLAT	Virulence Factor	VFDB	Mycobacterium tuberculosis H37Rv S0046_Mtb_Ec_annotated	fig|83332.901.peg.2797			VFG001419	Mycobacterium tuberculosis H37Rv	fbpA	Antigen 85-C precursor @ Mycolyl transferase 85C (EC 2.3.1.122)		Cell wall		100	100	100	1e-204
BLAT	Virulence Factor	VFDB	Mycobacterium tuberculosis H37Rv S0149_Mtb_Ec_annotated	fig|83332.894.peg.825			VFG001811	Mycobacterium tuberculosis H37Rv	fbpC	Antigen 85-C precursor @ Mycolyl transferase 85C (EC 2.3.1.122)		Cell wall		100	100	100	1e-207
BLAT	Virulence Factor	VFDB	Mycobacterium tuberculosis H37Rv S0013_Mtb_Ec_annotated	fig|83332.884.peg.2940			VFG001419	Mycobacterium tuberculosis H37Rv	fbpA	Antigen 85-C precursor @ Mycolyl transferase 85C (EC 2.3.1.122)		Cell wall		100	100	100	1e-204
BLAT	Virulence Factor	VFDB	Mycobacterium tuberculosis H37Rv S0007_Mtb_Ec_annotated	fig|83332.881.peg.602			VFG001811	Mycobacterium tuberculosis H37Rv	fbpC	Antigen 85-C precursor @ Mycolyl transferase 85C (EC 2.3.1.122)		Cell wall		100	100	100	1e-207
BLAT	Virulence Factor	VFDB	Mycobacterium tuberculosis H37Rv S0091_Mtb_Ec_annotated	fig|83332.893.peg.2785			VFG001419	Mycobacterium tuberculosis H37Rv	fbpA	Antigen 85-C precursor @ Mycolyl transferase 85C (EC 2.3.1.122)		Cell wall		100	100	100	1e-204
BLAT	Virulence Factor	VFDB	Mycobacterium tuberculosis H37Rv S0040_Mtb_Ec_annotated	fig|83332.889.peg.954			VFG001811	Mycobacterium tuberculosis H37Rv	fbpC	Antigen 85-C precursor @ Mycolyl transferase 85C (EC 2.3.1.122)		Cell wall		100	100	100	1e-207
BLAT	Virulence Factor	VFDB	Mycobacterium tuberculosis H37Rv S0149_Mtb_Ec_annotated	fig|83332.894.peg.2781			VFG001419	Mycobacterium tuberculosis H37Rv	fbpA	Antigen 85-C precursor @ Mycolyl transferase 85C (EC 2.3.1.122)		Cell wall		100	100	100	1e-204
BLAT	Virulence Factor	VFDB	Mycobacterium tuberculosis H37Rv S0040_Mtb_Ec_annotated	fig|83332.889.peg.2929			VFG001419	Mycobacterium tuberculosis H37Rv	fbpA	Antigen 85-C precursor @ Mycolyl transferase 85C (EC 2.3.1.122)		Cell wall		100	100	100	1e-204
BLAT	Virulence Factor	VFDB	Mycobacterium tuberculosis H37Rv S0036_Mtb_Ec_annotated	fig|83332.888.peg.1777			VFG001812	Mycobacterium tuberculosis H37Rv	fbpB	Antigen 85-B precursor (85B) @ Mycolyl transferase 85B (EC 2.3.1.20)		Cell wall		98	99	100	1e-193
BLAT	Virulence Factor	VFDB	Mycobacterium tuberculosis H37Rv S0001_Mtb_Ec_annotated	fig|83332.880.peg.1326			VFG001812	Mycobacterium tuberculosis H37Rv	fbpB	Antigen 85-B precursor (85B) @ Mycolyl transferase 85B (EC 2.3.1.20)		Cell wall		98	99	100	1e-193
BLAT	Virulence Factor	VFDB	Mycobacterium tuberculosis H37Rv S0196_Mtb_Ec_annotated	fig|83332.897.peg.1467			VFG001812	Mycobacterium tuberculosis H37Rv	fbpB	Antigen 85-B precursor (85B) @ Mycolyl transferase 85B (EC 2.3.1.20)		Cell wall		95	100	100	1e-186
BLAT	Virulence Factor	VFDB	Mycobacterium tuberculosis H37Rv S0040_Mtb_Ec_annotated	fig|83332.889.peg.3803			VFG001397	Mycobacterium tuberculosis H37Rv	hspX	14 kDa antigen (16 kDa antigen) (HSP 16.3)		Heat-shock protein		100	100	100	2e-77
BLAT	Virulence Factor	VFDB	Mycobacterium tuberculosis H37Rv S0149_Mtb_Ec_annotated	fig|83332.894.peg.3491			VFG001397	Mycobacterium tuberculosis H37Rv	hspX	14 kDa antigen (16 kDa antigen) (HSP 16.3)		Heat-shock protein		100	100	100	2e-77
BLAT	Virulence Factor	VFDB	Mycobacterium tuberculosis H37Rv S0205_Mtb_Ec_annotated	fig|83332.900.peg.3014			VFG001397	Mycobacterium tuberculosis H37Rv	hspX	14 kDa antigen (16 kDa antigen) (HSP 16.3)		Heat-shock protein		100	100	100	2e-77
BLAT	Virulence Factor	VFDB	Mycobacterium tuberculosis H37Rv S0070_Mtb_Ec_annotated	fig|83332.892.peg.3560			VFG001397	Mycobacterium tuberculosis H37Rv	hspX	14 kDa antigen (16 kDa antigen) (HSP 16.3)		Heat-shock protein		100	100	100	2e-77
BLAT	Virulence Factor	VFDB	Mycobacterium tuberculosis H37Rv S0022_Mtb_Ec_annotated	fig|83332.886.peg.3563			VFG001397	Mycobacterium tuberculosis H37Rv	hspX	14 kDa antigen (16 kDa antigen) (HSP 16.3)		Heat-shock protein		100	100	100	2e-77
BLAT	Virulence Factor	VFDB	Mycobacterium tuberculosis H37Rv S0066_Mtb_Ec_annotated	fig|83332.891.peg.3805			VFG001397	Mycobacterium tuberculosis H37Rv	hspX	14 kDa antigen (16 kDa antigen) (HSP 16.3)		Heat-shock protein		100	100	100	2e-77
BLAT	Virulence Factor	VFDB	Mycobacterium tuberculosis H37Rv S0194_Mtb_Ec_annotated	fig|83332.896.peg.3511			VFG001397	Mycobacterium tuberculosis H37Rv	hspX	14 kDa antigen (16 kDa antigen) (HSP 16.3)		Heat-shock protein		100	100	100	2e-77
BLAT	Virulence Factor	VFDB	Mycobacterium tuberculosis H37Rv S0091_Mtb_Ec_annotated	fig|83332.893.peg.3494			VFG001397	Mycobacterium tuberculosis H37Rv	hspX	14 kDa antigen (16 kDa antigen) (HSP 16.3)		Heat-shock protein		100	100	100	2e-77
BLAT	Virulence Factor	VFDB	Mycobacterium tuberculosis H37Rv S0165_Mtb_Ec_annotated	fig|83332.895.peg.2999			VFG001397	Mycobacterium tuberculosis H37Rv	hspX	14 kDa antigen (16 kDa antigen) (HSP 16.3)		Heat-shock protein		100	100	100	2e-77
BLAT	Virulence Factor	VFDB	Mycobacterium tuberculosis H37Rv S0046_Mtb_Ec_annotated	fig|83332.901.peg.3362			VFG001397	Mycobacterium tuberculosis H37Rv	hspX	14 kDa antigen (16 kDa antigen) (HSP 16.3)		Heat-shock protein		100	100	100	2e-77
BLAT	Virulence Factor	VFDB	Mycobacterium tuberculosis H37Rv S0196_Mtb_Ec_annotated	fig|83332.897.peg.3763			VFG001397	Mycobacterium tuberculosis H37Rv	hspX	14 kDa antigen (16 kDa antigen) (HSP 16.3)		Heat-shock protein		100	100	100	2e-77
BLAT	Virulence Factor	VFDB	Mycobacterium tuberculosis H37Rv S0008_Mtb_Ec_annotated	fig|83332.883.peg.3831			VFG001397	Mycobacterium tuberculosis H37Rv	hspX	14 kDa antigen (16 kDa antigen) (HSP 16.3)		Heat-shock protein		100	100	100	2e-77
BLAT	Virulence Factor	VFDB	Mycobacterium tuberculosis H37Rv S0036_Mtb_Ec_annotated	fig|83332.888.peg.3555			VFG001397	Mycobacterium tuberculosis H37Rv	hspX	14 kDa antigen (16 kDa antigen) (HSP 16.3)		Heat-shock protein		100	100	100	2e-77
BLAT	Virulence Factor	VFDB	Mycobacterium tuberculosis H37Rv S0204_Mtb_Ec_annotated	fig|83332.899.peg.3751			VFG001397	Mycobacterium tuberculosis H37Rv	hspX	14 kDa antigen (16 kDa antigen) (HSP 16.3)		Heat-shock protein		100	100	100	2e-77
BLAT	Virulence Factor	VFDB	Mycobacterium tuberculosis H37Rv S0007_Mtb_Ec_annotated	fig|83332.881.peg.3835			VFG001397	Mycobacterium tuberculosis H37Rv	hspX	14 kDa antigen (16 kDa antigen) (HSP 16.3)		Heat-shock protein		100	100	100	2e-77
BLAT	Virulence Factor	VFDB	Mycobacterium tuberculosis H37Rv S0059_Mtb_Ec_annotated	fig|83332.890.peg.3502			VFG001397	Mycobacterium tuberculosis H37Rv	hspX	14 kDa antigen (16 kDa antigen) (HSP 16.3)		Heat-shock protein		100	100	100	2e-77
BLAT	Virulence Factor	VFDB	Mycobacterium tuberculosis H37Rv S0202_Mtb_Ec_annotated	fig|83332.898.peg.2483			VFG001397	Mycobacterium tuberculosis H37Rv	hspX	14 kDa antigen (16 kDa antigen) (HSP 16.3)		Heat-shock protein		100	100	100	2e-77
BLAT	Virulence Factor	VFDB	Mycobacterium tuberculosis H37Rv S0017_Mtb_Ec_annotated	fig|83332.885.peg.3579			VFG001397	Mycobacterium tuberculosis H37Rv	hspX	14 kDa antigen (16 kDa antigen) (HSP 16.3)		Heat-shock protein		100	100	100	2e-77
BLAT	Virulence Factor	VFDB	Mycobacterium tuberculosis H37Rv S0013_Mtb_Ec_annotated	fig|83332.884.peg.3829			VFG001397	Mycobacterium tuberculosis H37Rv	hspX	14 kDa antigen (16 kDa antigen) (HSP 16.3)		Heat-shock protein		100	100	100	2e-77
BLAT	Virulence Factor	VFDB	Mycobacterium tuberculosis H37Rv S0001_Mtb_Ec_annotated	fig|83332.880.peg.3803			VFG001397	Mycobacterium tuberculosis H37Rv	hspX	14 kDa antigen (16 kDa antigen) (HSP 16.3)		Heat-shock protein		100	100	100	2e-77
BLAT	Virulence Factor	VFDB	Mycobacterium tuberculosis H37Rv S0039_Mtb_Ec_annotated	fig|83332.887.peg.3568			VFG001397	Mycobacterium tuberculosis H37Rv	hspX	14 kDa antigen (16 kDa antigen) (HSP 16.3)		Heat-shock protein		100	100	100	2e-77
BLAT	Virulence Factor	VFDB	Mycobacterium tuberculosis H37Rv S0066_Mtb_Ec_annotated	fig|83332.891.peg.2496			VFG001821	Mycobacterium tuberculosis H37Rv	mbtE	Peptide synthetase MbtE @ Siderophore biosynthesis non-ribosomal peptide synthetase modules		Iron uptake,Siderophore		100	97	100	0.0
BLAT	Virulence Factor	VFDB	Mycobacterium tuberculosis H37Rv S0070_Mtb_Ec_annotated	fig|83332.892.peg.2664			VFG001818	Mycobacterium tuberculosis H37Rv	mbtH	MbtH-like NRPS chaperone => MbtH		Iron uptake,Siderophore		100	100	98	2e-36
BLAT	Virulence Factor	VFDB	Mycobacterium tuberculosis H37Rv S0001_Mtb_Ec_annotated	fig|83332.880.peg.24			VFG001818	Mycobacterium tuberculosis H37Rv	mbtH	MbtH-like NRPS chaperone => MbtH		Iron uptake,Siderophore		100	100	98	2e-36
BLAT	Virulence Factor	VFDB	Mycobacterium tuberculosis H37Rv S0007_Mtb_Ec_annotated	fig|83332.881.peg.860			VFG001817	Mycobacterium tuberculosis H37Rv	mbtA	Bifunctional salicyl-AMP ligase/salicyl-S-MbtB synthetase MbtA @ adenylation component of NRPS		Iron uptake,Siderophore		100	100	100	0.0
BLAT	Virulence Factor	VFDB	Mycobacterium tuberculosis H37Rv S0059_Mtb_Ec_annotated	fig|83332.890.peg.2603			VFG001403	Mycobacterium tuberculosis H37Rv	mbtB	Phenyloxazoline synthase (EC 6.3.2.-) [mycobactin] siderophore / Thioesterase [mycobactin] siderophore @ Phenyloxazoline synthase siderophore, Irp2-like / Thioesterase in siderophore biosynthesis gene cluster		Iron uptake,Siderophore		100	100	100	0.0
BLAT	Virulence Factor	VFDB	Mycobacterium tuberculosis H37Rv S0022_Mtb_Ec_annotated	fig|83332.886.peg.2660			VFG001821	Mycobacterium tuberculosis H37Rv	mbtE	Peptide synthetase MbtE @ Siderophore biosynthesis non-ribosomal peptide synthetase modules		Iron uptake,Siderophore		100	97	100	0.0
BLAT	Virulence Factor	VFDB	Mycobacterium tuberculosis H37Rv S0204_Mtb_Ec_annotated	fig|83332.899.peg.3180			VFG001820	Mycobacterium tuberculosis H37Rv	mbtF	Peptide synthetase MbtF @ Siderophore biosynthesis non-ribosomal peptide synthetase modules		Iron uptake,Siderophore		100	100	99	0.0
BLAT	Virulence Factor	VFDB	Mycobacterium tuberculosis H37Rv S0001_Mtb_Ec_annotated	fig|83332.880.peg.19			VFG001823	Mycobacterium tuberculosis H37Rv	mbtC	Polyketide synthetase MbtC @ Polyketide synthase		Iron uptake,Siderophore		100	100	100	1e-262
BLAT	Virulence Factor	VFDB	Mycobacterium tuberculosis H37Rv S0165_Mtb_Ec_annotated	fig|83332.895.peg.2142			VFG001823	Mycobacterium tuberculosis H37Rv	mbtC	Polyketide synthetase MbtC @ Polyketide synthase		Iron uptake,Siderophore		100	100	100	1e-262
BLAT	Virulence Factor	VFDB	Mycobacterium tuberculosis H37Rv S0066_Mtb_Ec_annotated	fig|83332.891.peg.2500			VFG001817	Mycobacterium tuberculosis H37Rv	mbtA	Bifunctional salicyl-AMP ligase/salicyl-S-MbtB synthetase MbtA @ adenylation component of NRPS		Iron uptake,Siderophore		100	100	100	0.0
BLAT	Virulence Factor	VFDB	Mycobacterium tuberculosis H37Rv S0165_Mtb_Ec_annotated	fig|83332.895.peg.2138			VFG001819	Mycobacterium tuberculosis H37Rv	mbtG	L-lysine 6-monooxygenase (EC 1.14.13.59) in siderophore biosynthesis => MbtG		Iron uptake,Siderophore		100	100	100	1e-254
BLAT	Virulence Factor	VFDB	Mycobacterium tuberculosis H37Rv S0036_Mtb_Ec_annotated	fig|83332.888.peg.2657			VFG001819	Mycobacterium tuberculosis H37Rv	mbtG	L-lysine 6-monooxygenase (EC 1.14.13.59) in siderophore biosynthesis => MbtG		Iron uptake,Siderophore		100	100	100	1e-254
BLAT	Virulence Factor	VFDB	Mycobacterium tuberculosis H37Rv S0204_Mtb_Ec_annotated	fig|83332.899.peg.3181			VFG001819	Mycobacterium tuberculosis H37Rv	mbtG	L-lysine 6-monooxygenase (EC 1.14.13.59) in siderophore biosynthesis => MbtG		Iron uptake,Siderophore		100	100	100	1e-254
BLAT	Virulence Factor	VFDB	Mycobacterium tuberculosis H37Rv S0194_Mtb_Ec_annotated	fig|83332.896.peg.2603			VFG001818	Mycobacterium tuberculosis H37Rv	mbtH	MbtH-like NRPS chaperone => MbtH		Iron uptake,Siderophore		100	100	98	2e-36
BLAT	Virulence Factor	VFDB	Mycobacterium tuberculosis H37Rv S0040_Mtb_Ec_annotated	fig|83332.889.peg.2498			VFG001817	Mycobacterium tuberculosis H37Rv	mbtA	Bifunctional salicyl-AMP ligase/salicyl-S-MbtB synthetase MbtA @ adenylation component of NRPS		Iron uptake,Siderophore		100	100	100	0.0
BLAT	Virulence Factor	VFDB	Mycobacterium tuberculosis H37Rv S0040_Mtb_Ec_annotated	fig|83332.889.peg.2492			VFG001819	Mycobacterium tuberculosis H37Rv	mbtG	L-lysine 6-monooxygenase (EC 1.14.13.59) in siderophore biosynthesis => MbtG		Iron uptake,Siderophore		100	100	100	1e-254
BLAT	Virulence Factor	VFDB	Mycobacterium tuberculosis H37Rv S0066_Mtb_Ec_annotated	fig|83332.891.peg.2498			VFG001823	Mycobacterium tuberculosis H37Rv	mbtC	Polyketide synthetase MbtC @ Polyketide synthase		Iron uptake,Siderophore		100	100	99	1e-261
BLAT	Virulence Factor	VFDB	Mycobacterium tuberculosis H37Rv S0013_Mtb_Ec_annotated	fig|83332.884.peg.2503			VFG001817	Mycobacterium tuberculosis H37Rv	mbtA	Bifunctional salicyl-AMP ligase/salicyl-S-MbtB synthetase MbtA @ adenylation component of NRPS		Iron uptake,Siderophore		100	100	100	0.0
BLAT	Virulence Factor	VFDB	Mycobacterium tuberculosis H37Rv S0070_Mtb_Ec_annotated	fig|83332.892.peg.2662			VFG001820	Mycobacterium tuberculosis H37Rv	mbtF	Peptide synthetase MbtF @ Siderophore biosynthesis non-ribosomal peptide synthetase modules		Iron uptake,Siderophore		100	100	99	0.0
BLAT	Virulence Factor	VFDB	Mycobacterium tuberculosis H37Rv S0196_Mtb_Ec_annotated	fig|83332.897.peg.3191			VFG001819	Mycobacterium tuberculosis H37Rv	mbtG	L-lysine 6-monooxygenase (EC 1.14.13.59) in siderophore biosynthesis => MbtG		Iron uptake,Siderophore		100	100	100	1e-254
BLAT	Virulence Factor	VFDB	Mycobacterium tuberculosis H37Rv S0040_Mtb_Ec_annotated	fig|83332.889.peg.2497			VFG001403	Mycobacterium tuberculosis H37Rv	mbtB	Phenyloxazoline synthase (EC 6.3.2.-) [mycobactin] siderophore / Thioesterase [mycobactin] siderophore @ Phenyloxazoline synthase siderophore, Irp2-like / Thioesterase in siderophore biosynthesis gene cluster		Iron uptake,Siderophore		100	100	100	0.0
BLAT	Virulence Factor	VFDB	Mycobacterium tuberculosis H37Rv S0205_Mtb_Ec_annotated	fig|83332.900.peg.2152			VFG001822	Mycobacterium tuberculosis H37Rv	mbtD	Polyketide synthetase MbtD @ Polyketide synthase		Iron uptake,Siderophore		100	100	99	0.0
BLAT	Virulence Factor	VFDB	Mycobacterium tuberculosis H37Rv S0165_Mtb_Ec_annotated	fig|83332.895.peg.2143			VFG001403	Mycobacterium tuberculosis H37Rv	mbtB	Phenyloxazoline synthase (EC 6.3.2.-) [mycobactin] siderophore / Thioesterase [mycobactin] siderophore @ Phenyloxazoline synthase siderophore, Irp2-like / Thioesterase in siderophore biosynthesis gene cluster		Iron uptake,Siderophore		100	100	100	0.0
BLAT	Virulence Factor	VFDB	Mycobacterium tuberculosis H37Rv S0039_Mtb_Ec_annotated	fig|83332.887.peg.3074			VFG001821	Mycobacterium tuberculosis H37Rv	mbtE	Peptide synthetase MbtE @ Siderophore biosynthesis non-ribosomal peptide synthetase modules		Iron uptake,Siderophore		100	97	100	0.0
BLAT	Virulence Factor	VFDB	Mycobacterium tuberculosis H37Rv S0202_Mtb_Ec_annotated	fig|83332.898.peg.22			VFG001819	Mycobacterium tuberculosis H37Rv	mbtG	L-lysine 6-monooxygenase (EC 1.14.13.59) in siderophore biosynthesis => MbtG		Iron uptake,Siderophore		100	100	100	1e-254
BLAT	Virulence Factor	VFDB	Mycobacterium tuberculosis H37Rv S0196_Mtb_Ec_annotated	fig|83332.897.peg.3192			VFG001818	Mycobacterium tuberculosis H37Rv	mbtH	MbtH-like NRPS chaperone => MbtH		Iron uptake,Siderophore		100	100	98	2e-36
BLAT	Virulence Factor	VFDB	Mycobacterium tuberculosis H37Rv S0036_Mtb_Ec_annotated	fig|83332.888.peg.2655			VFG001821	Mycobacterium tuberculosis H37Rv	mbtE	Peptide synthetase MbtE @ Siderophore biosynthesis non-ribosomal peptide synthetase modules		Iron uptake,Siderophore		100	97	100	0.0
BLAT	Virulence Factor	VFDB	Mycobacterium tuberculosis H37Rv S0070_Mtb_Ec_annotated	fig|83332.892.peg.2661			VFG001821	Mycobacterium tuberculosis H37Rv	mbtE	Peptide synthetase MbtE @ Siderophore biosynthesis non-ribosomal peptide synthetase modules		Iron uptake,Siderophore		100	97	100	0.0
BLAT	Virulence Factor	VFDB	Mycobacterium tuberculosis H37Rv S0008_Mtb_Ec_annotated	fig|83332.883.peg.2496			VFG001818	Mycobacterium tuberculosis H37Rv	mbtH	MbtH-like NRPS chaperone => MbtH		Iron uptake,Siderophore		100	100	98	2e-36
BLAT	Virulence Factor	VFDB	Mycobacterium tuberculosis H37Rv S0066_Mtb_Ec_annotated	fig|83332.891.peg.2499			VFG001403	Mycobacterium tuberculosis H37Rv	mbtB	Phenyloxazoline synthase (EC 6.3.2.-) [mycobactin] siderophore / Thioesterase [mycobactin] siderophore @ Phenyloxazoline synthase siderophore, Irp2-like / Thioesterase in siderophore biosynthesis gene cluster		Iron uptake,Siderophore		100	100	100	0.0
BLAT	Virulence Factor	VFDB	Mycobacterium tuberculosis H37Rv S0008_Mtb_Ec_annotated	fig|83332.883.peg.2497			VFG001819	Mycobacterium tuberculosis H37Rv	mbtG	L-lysine 6-monooxygenase (EC 1.14.13.59) in siderophore biosynthesis => MbtG		Iron uptake,Siderophore		100	100	100	1e-254
BLAT	Virulence Factor	VFDB	Mycobacterium tuberculosis H37Rv S0070_Mtb_Ec_annotated	fig|83332.892.peg.2659			VFG001823	Mycobacterium tuberculosis H37Rv	mbtC	Polyketide synthetase MbtC @ Polyketide synthase		Iron uptake,Siderophore		100	100	100	1e-262
BLAT	Virulence Factor	VFDB	Mycobacterium tuberculosis H37Rv S0066_Mtb_Ec_annotated	fig|83332.891.peg.2493			VFG001818	Mycobacterium tuberculosis H37Rv	mbtH	MbtH-like NRPS chaperone => MbtH		Iron uptake,Siderophore		100	100	98	2e-36
BLAT	Virulence Factor	VFDB	Mycobacterium tuberculosis H37Rv S0205_Mtb_Ec_annotated	fig|83332.900.peg.2148			VFG001818	Mycobacterium tuberculosis H37Rv	mbtH	MbtH-like NRPS chaperone => MbtH		Iron uptake,Siderophore		100	100	98	2e-36
BLAT	Virulence Factor	VFDB	Mycobacterium tuberculosis H37Rv S0205_Mtb_Ec_annotated	fig|83332.900.peg.2151			VFG001821	Mycobacterium tuberculosis H37Rv	mbtE	Peptide synthetase MbtE @ Siderophore biosynthesis non-ribosomal peptide synthetase modules		Iron uptake,Siderophore		100	97	100	0.0
BLAT	Virulence Factor	VFDB	Mycobacterium tuberculosis H37Rv S0059_Mtb_Ec_annotated	fig|83332.890.peg.2599			VFG001820	Mycobacterium tuberculosis H37Rv	mbtF	Peptide synthetase MbtF @ Siderophore biosynthesis non-ribosomal peptide synthetase modules		Iron uptake,Siderophore		100	100	99	0.0
BLAT	Virulence Factor	VFDB	Mycobacterium tuberculosis H37Rv S0013_Mtb_Ec_annotated	fig|83332.884.peg.2500			VFG001822	Mycobacterium tuberculosis H37Rv	mbtD	Polyketide synthetase MbtD @ Polyketide synthase		Iron uptake,Siderophore		100	100	100	0.0
BLAT	Virulence Factor	VFDB	Mycobacterium tuberculosis H37Rv S0196_Mtb_Ec_annotated	fig|83332.897.peg.3188			VFG001822	Mycobacterium tuberculosis H37Rv	mbtD	Polyketide synthetase MbtD @ Polyketide synthase		Iron uptake,Siderophore		100	100	100	0.0
BLAT	Virulence Factor	VFDB	Mycobacterium tuberculosis H37Rv S0013_Mtb_Ec_annotated	fig|83332.884.peg.2496			VFG001818	Mycobacterium tuberculosis H37Rv	mbtH	MbtH-like NRPS chaperone => MbtH		Iron uptake,Siderophore		100	100	98	2e-36
BLAT	Virulence Factor	VFDB	Mycobacterium tuberculosis H37Rv S0165_Mtb_Ec_annotated	fig|83332.895.peg.2137			VFG001818	Mycobacterium tuberculosis H37Rv	mbtH	MbtH-like NRPS chaperone => MbtH		Iron uptake,Siderophore		100	100	98	2e-36
BLAT	Virulence Factor	VFDB	Mycobacterium tuberculosis H37Rv S0204_Mtb_Ec_annotated	fig|83332.899.peg.3177			VFG001823	Mycobacterium tuberculosis H37Rv	mbtC	Polyketide synthetase MbtC @ Polyketide synthase		Iron uptake,Siderophore		100	100	100	1e-262
BLAT	Virulence Factor	VFDB	Mycobacterium tuberculosis H37Rv S0204_Mtb_Ec_annotated	fig|83332.899.peg.3178			VFG001822	Mycobacterium tuberculosis H37Rv	mbtD	Polyketide synthetase MbtD @ Polyketide synthase		Iron uptake,Siderophore		100	100	100	0.0
BLAT	Virulence Factor	VFDB	Mycobacterium tuberculosis H37Rv S0040_Mtb_Ec_annotated	fig|83332.889.peg.2496			VFG001823	Mycobacterium tuberculosis H37Rv	mbtC	Polyketide synthetase MbtC @ Polyketide synthase		Iron uptake,Siderophore		100	100	99	1e-261
BLAT	Virulence Factor	VFDB	Mycobacterium tuberculosis H37Rv S0040_Mtb_Ec_annotated	fig|83332.889.peg.2493			VFG001820	Mycobacterium tuberculosis H37Rv	mbtF	Peptide synthetase MbtF @ Siderophore biosynthesis non-ribosomal peptide synthetase modules		Iron uptake,Siderophore		100	100	99	0.0
BLAT	Virulence Factor	VFDB	Mycobacterium tuberculosis H37Rv S0196_Mtb_Ec_annotated	fig|83332.897.peg.3186			VFG001403	Mycobacterium tuberculosis H37Rv	mbtB	Phenyloxazoline synthase (EC 6.3.2.-) [mycobactin] siderophore / Thioesterase [mycobactin] siderophore @ Phenyloxazoline synthase siderophore, Irp2-like / Thioesterase in siderophore biosynthesis gene cluster		Iron uptake,Siderophore		100	100	100	0.0
BLAT	Virulence Factor	VFDB	Mycobacterium tuberculosis H37Rv S0036_Mtb_Ec_annotated	fig|83332.888.peg.2654			VFG001822	Mycobacterium tuberculosis H37Rv	mbtD	Polyketide synthetase MbtD @ Polyketide synthase		Iron uptake,Siderophore		100	100	100	0.0
BLAT	Virulence Factor	VFDB	Mycobacterium tuberculosis H37Rv S0013_Mtb_Ec_annotated	fig|83332.884.peg.2497			VFG001819	Mycobacterium tuberculosis H37Rv	mbtG	L-lysine 6-monooxygenase (EC 1.14.13.59) in siderophore biosynthesis => MbtG		Iron uptake,Siderophore		100	100	100	1e-254
BLAT	Virulence Factor	VFDB	Mycobacterium tuberculosis H37Rv S0036_Mtb_Ec_annotated	fig|83332.888.peg.2652			VFG001403	Mycobacterium tuberculosis H37Rv	mbtB	Phenyloxazoline synthase (EC 6.3.2.-) [mycobactin] siderophore / Thioesterase [mycobactin] siderophore @ Phenyloxazoline synthase siderophore, Irp2-like / Thioesterase in siderophore biosynthesis gene cluster		Iron uptake,Siderophore		100	100	100	0.0
BLAT	Virulence Factor	VFDB	Mycobacterium tuberculosis H37Rv S0165_Mtb_Ec_annotated	fig|83332.895.peg.2144			VFG001817	Mycobacterium tuberculosis H37Rv	mbtA	Bifunctional salicyl-AMP ligase/salicyl-S-MbtB synthetase MbtA @ adenylation component of NRPS		Iron uptake,Siderophore		100	100	100	0.0
BLAT	Virulence Factor	VFDB	Mycobacterium tuberculosis H37Rv S0036_Mtb_Ec_annotated	fig|83332.888.peg.2656			VFG001820	Mycobacterium tuberculosis H37Rv	mbtF	Peptide synthetase MbtF @ Siderophore biosynthesis non-ribosomal peptide synthetase modules		Iron uptake,Siderophore		100	100	99	0.0
BLAT	Virulence Factor	VFDB	Mycobacterium tuberculosis H37Rv S0202_Mtb_Ec_annotated	fig|83332.898.peg.21			VFG001820	Mycobacterium tuberculosis H37Rv	mbtF	Peptide synthetase MbtF @ Siderophore biosynthesis non-ribosomal peptide synthetase modules		Iron uptake,Siderophore		100	100	99	0.0
BLAT	Virulence Factor	VFDB	Mycobacterium tuberculosis H37Rv S0022_Mtb_Ec_annotated	fig|83332.886.peg.2656			VFG001817	Mycobacterium tuberculosis H37Rv	mbtA	Bifunctional salicyl-AMP ligase/salicyl-S-MbtB synthetase MbtA @ adenylation component of NRPS		Iron uptake,Siderophore		100	100	100	0.0
BLAT	Virulence Factor	VFDB	Mycobacterium tuberculosis H37Rv S0070_Mtb_Ec_annotated	fig|83332.892.peg.2658			VFG001403	Mycobacterium tuberculosis H37Rv	mbtB	Phenyloxazoline synthase (EC 6.3.2.-) [mycobactin] siderophore / Thioesterase [mycobactin] siderophore @ Phenyloxazoline synthase siderophore, Irp2-like / Thioesterase in siderophore biosynthesis gene cluster		Iron uptake,Siderophore		100	100	100	0.0
BLAT	Virulence Factor	VFDB	Mycobacterium tuberculosis H37Rv S0091_Mtb_Ec_annotated	fig|83332.893.peg.2601			VFG001403	Mycobacterium tuberculosis H37Rv	mbtB	Phenyloxazoline synthase (EC 6.3.2.-) [mycobactin] siderophore / Thioesterase [mycobactin] siderophore @ Phenyloxazoline synthase siderophore, Irp2-like / Thioesterase in siderophore biosynthesis gene cluster		Iron uptake,Siderophore		100	100	100	0.0
BLAT	Virulence Factor	VFDB	Mycobacterium tuberculosis H37Rv S0017_Mtb_Ec_annotated	fig|83332.885.peg.3084			VFG001821	Mycobacterium tuberculosis H37Rv	mbtE	Peptide synthetase MbtE @ Siderophore biosynthesis non-ribosomal peptide synthetase modules		Iron uptake,Siderophore		100	97	100	0.0
BLAT	Virulence Factor	VFDB	Mycobacterium tuberculosis H37Rv S0007_Mtb_Ec_annotated	fig|83332.881.peg.854			VFG001819	Mycobacterium tuberculosis H37Rv	mbtG	L-lysine 6-monooxygenase (EC 1.14.13.59) in siderophore biosynthesis => MbtG		Iron uptake,Siderophore		100	100	100	1e-254
BLAT	Virulence Factor	VFDB	Mycobacterium tuberculosis H37Rv S0017_Mtb_Ec_annotated	fig|83332.885.peg.3082			VFG001823	Mycobacterium tuberculosis H37Rv	mbtC	Polyketide synthetase MbtC @ Polyketide synthase		Iron uptake,Siderophore		100	100	100	1e-262
BLAT	Virulence Factor	VFDB	Mycobacterium tuberculosis H37Rv S0202_Mtb_Ec_annotated	fig|83332.898.peg.18			VFG001823	Mycobacterium tuberculosis H37Rv	mbtC	Polyketide synthetase MbtC @ Polyketide synthase		Iron uptake,Siderophore		100	100	100	1e-262
BLAT	Virulence Factor	VFDB	Mycobacterium tuberculosis H37Rv S0008_Mtb_Ec_annotated	fig|83332.883.peg.2502			VFG001403	Mycobacterium tuberculosis H37Rv	mbtB	Phenyloxazoline synthase (EC 6.3.2.-) [mycobactin] siderophore / Thioesterase [mycobactin] siderophore @ Phenyloxazoline synthase siderophore, Irp2-like / Thioesterase in siderophore biosynthesis gene cluster		Iron uptake,Siderophore		100	100	100	0.0
BLAT	Virulence Factor	VFDB	Mycobacterium tuberculosis H37Rv S0046_Mtb_Ec_annotated	fig|83332.901.peg.2508			VFG001823	Mycobacterium tuberculosis H37Rv	mbtC	Polyketide synthetase MbtC @ Polyketide synthase		Iron uptake,Siderophore		100	100	100	1e-262
BLAT	Virulence Factor	VFDB	Mycobacterium tuberculosis H37Rv S0066_Mtb_Ec_annotated	fig|83332.891.peg.2495			VFG001820	Mycobacterium tuberculosis H37Rv	mbtF	Peptide synthetase MbtF @ Siderophore biosynthesis non-ribosomal peptide synthetase modules		Iron uptake,Siderophore		100	100	99	0.0
BLAT	Virulence Factor	VFDB	Mycobacterium tuberculosis H37Rv S0149_Mtb_Ec_annotated	fig|83332.894.peg.2594			VFG001822	Mycobacterium tuberculosis H37Rv	mbtD	Polyketide synthetase MbtD @ Polyketide synthase		Iron uptake,Siderophore		100	100	99	0.0
BLAT	Virulence Factor	VFDB	Mycobacterium tuberculosis H37Rv S0205_Mtb_Ec_annotated	fig|83332.900.peg.2155			VFG001817	Mycobacterium tuberculosis H37Rv	mbtA	Bifunctional salicyl-AMP ligase/salicyl-S-MbtB synthetase MbtA @ adenylation component of NRPS		Iron uptake,Siderophore		100	100	100	0.0
BLAT	Virulence Factor	VFDB	Mycobacterium tuberculosis H37Rv S0022_Mtb_Ec_annotated	fig|83332.886.peg.2661			VFG001820	Mycobacterium tuberculosis H37Rv	mbtF	Peptide synthetase MbtF @ Siderophore biosynthesis non-ribosomal peptide synthetase modules		Iron uptake,Siderophore		100	100	99	0.0
BLAT	Virulence Factor	VFDB	Mycobacterium tuberculosis H37Rv S0149_Mtb_Ec_annotated	fig|83332.894.peg.2590			VFG001818	Mycobacterium tuberculosis H37Rv	mbtH	MbtH-like NRPS chaperone => MbtH		Iron uptake,Siderophore		100	100	98	2e-36
BLAT	Virulence Factor	VFDB	Mycobacterium tuberculosis H37Rv S0194_Mtb_Ec_annotated	fig|83332.896.peg.2610			VFG001817	Mycobacterium tuberculosis H37Rv	mbtA	Bifunctional salicyl-AMP ligase/salicyl-S-MbtB synthetase MbtA @ adenylation component of NRPS		Iron uptake,Siderophore		100	100	100	0.0
BLAT	Virulence Factor	VFDB	Mycobacterium tuberculosis H37Rv S0022_Mtb_Ec_annotated	fig|83332.886.peg.2662			VFG001819	Mycobacterium tuberculosis H37Rv	mbtG	L-lysine 6-monooxygenase (EC 1.14.13.59) in siderophore biosynthesis => MbtG		Iron uptake,Siderophore		100	100	100	1e-254
BLAT	Virulence Factor	VFDB	Mycobacterium tuberculosis H37Rv S0149_Mtb_Ec_annotated	fig|83332.894.peg.2592			VFG001820	Mycobacterium tuberculosis H37Rv	mbtF	Peptide synthetase MbtF @ Siderophore biosynthesis non-ribosomal peptide synthetase modules		Iron uptake,Siderophore		100	100	99	0.0
BLAT	Virulence Factor	VFDB	Mycobacterium tuberculosis H37Rv S0194_Mtb_Ec_annotated	fig|83332.896.peg.2605			VFG001820	Mycobacterium tuberculosis H37Rv	mbtF	Peptide synthetase MbtF @ Siderophore biosynthesis non-ribosomal peptide synthetase modules		Iron uptake,Siderophore		100	100	99	0.0
BLAT	Virulence Factor	VFDB	Mycobacterium tuberculosis H37Rv S0059_Mtb_Ec_annotated	fig|83332.890.peg.2597			VFG001818	Mycobacterium tuberculosis H37Rv	mbtH	MbtH-like NRPS chaperone => MbtH		Iron uptake,Siderophore		100	100	98	2e-36
BLAT	Virulence Factor	VFDB	Mycobacterium tuberculosis H37Rv S0149_Mtb_Ec_annotated	fig|83332.894.peg.2597			VFG001817	Mycobacterium tuberculosis H37Rv	mbtA	Bifunctional salicyl-AMP ligase/salicyl-S-MbtB synthetase MbtA @ adenylation component of NRPS		Iron uptake,Siderophore		100	100	100	0.0
BLAT	Virulence Factor	VFDB	Mycobacterium tuberculosis H37Rv S0007_Mtb_Ec_annotated	fig|83332.881.peg.858			VFG001823	Mycobacterium tuberculosis H37Rv	mbtC	Polyketide synthetase MbtC @ Polyketide synthase		Iron uptake,Siderophore		100	100	99	1e-261
BLAT	Virulence Factor	VFDB	Mycobacterium tuberculosis H37Rv S0070_Mtb_Ec_annotated	fig|83332.892.peg.2663			VFG001819	Mycobacterium tuberculosis H37Rv	mbtG	L-lysine 6-monooxygenase (EC 1.14.13.59) in siderophore biosynthesis => MbtG		Iron uptake,Siderophore		100	100	100	1e-254
BLAT	Virulence Factor	VFDB	Mycobacterium tuberculosis H37Rv S0046_Mtb_Ec_annotated	fig|83332.901.peg.2509			VFG001822	Mycobacterium tuberculosis H37Rv	mbtD	Polyketide synthetase MbtD @ Polyketide synthase		Iron uptake,Siderophore		100	100	100	0.0
BLAT	Virulence Factor	VFDB	Mycobacterium tuberculosis H37Rv S0036_Mtb_Ec_annotated	fig|83332.888.peg.2653			VFG001823	Mycobacterium tuberculosis H37Rv	mbtC	Polyketide synthetase MbtC @ Polyketide synthase		Iron uptake,Siderophore		100	100	100	1e-262
BLAT	Virulence Factor	VFDB	Mycobacterium tuberculosis H37Rv S0008_Mtb_Ec_annotated	fig|83332.883.peg.2499			VFG001821	Mycobacterium tuberculosis H37Rv	mbtE	Peptide synthetase MbtE @ Siderophore biosynthesis non-ribosomal peptide synthetase modules		Iron uptake,Siderophore		100	97	100	0.0
BLAT	Virulence Factor	VFDB	Mycobacterium tuberculosis H37Rv S0017_Mtb_Ec_annotated	fig|83332.885.peg.3080			VFG001817	Mycobacterium tuberculosis H37Rv	mbtA	Bifunctional salicyl-AMP ligase/salicyl-S-MbtB synthetase MbtA @ adenylation component of NRPS		Iron uptake,Siderophore		100	100	100	0.0
BLAT	Virulence Factor	VFDB	Mycobacterium tuberculosis H37Rv S0017_Mtb_Ec_annotated	fig|83332.885.peg.3081			VFG001403	Mycobacterium tuberculosis H37Rv	mbtB	Phenyloxazoline synthase (EC 6.3.2.-) [mycobactin] siderophore / Thioesterase [mycobactin] siderophore @ Phenyloxazoline synthase siderophore, Irp2-like / Thioesterase in siderophore biosynthesis gene cluster		Iron uptake,Siderophore		100	100	100	0.0
BLAT	Virulence Factor	VFDB	Mycobacterium tuberculosis H37Rv S0013_Mtb_Ec_annotated	fig|83332.884.peg.2498			VFG001820	Mycobacterium tuberculosis H37Rv	mbtF	Peptide synthetase MbtF @ Siderophore biosynthesis non-ribosomal peptide synthetase modules		Iron uptake,Siderophore		100	100	99	0.0
BLAT	Virulence Factor	VFDB	Mycobacterium tuberculosis H37Rv S0165_Mtb_Ec_annotated	fig|83332.895.peg.2139			VFG001820	Mycobacterium tuberculosis H37Rv	mbtF	Peptide synthetase MbtF @ Siderophore biosynthesis non-ribosomal peptide synthetase modules		Iron uptake,Siderophore		100	100	99	0.0
BLAT	Virulence Factor	VFDB	Mycobacterium tuberculosis H37Rv S0091_Mtb_Ec_annotated	fig|83332.893.peg.2598			VFG001821	Mycobacterium tuberculosis H37Rv	mbtE	Peptide synthetase MbtE @ Siderophore biosynthesis non-ribosomal peptide synthetase modules		Iron uptake,Siderophore		100	97	100	0.0
BLAT	Virulence Factor	VFDB	Mycobacterium tuberculosis H37Rv S0204_Mtb_Ec_annotated	fig|83332.899.peg.3182			VFG001818	Mycobacterium tuberculosis H37Rv	mbtH	MbtH-like NRPS chaperone => MbtH		Iron uptake,Siderophore		100	100	98	2e-36
BLAT	Virulence Factor	VFDB	Mycobacterium tuberculosis H37Rv S0202_Mtb_Ec_annotated	fig|83332.898.peg.17			VFG001403	Mycobacterium tuberculosis H37Rv	mbtB	Phenyloxazoline synthase (EC 6.3.2.-) [mycobactin] siderophore / Thioesterase [mycobactin] siderophore @ Phenyloxazoline synthase siderophore, Irp2-like / Thioesterase in siderophore biosynthesis gene cluster		Iron uptake,Siderophore		100	100	100	0.0
BLAT	Virulence Factor	VFDB	Mycobacterium tuberculosis H37Rv S0059_Mtb_Ec_annotated	fig|83332.890.peg.2598			VFG001819	Mycobacterium tuberculosis H37Rv	mbtG	L-lysine 6-monooxygenase (EC 1.14.13.59) in siderophore biosynthesis => MbtG		Iron uptake,Siderophore		100	100	100	1e-254
BLAT	Virulence Factor	VFDB	Mycobacterium tuberculosis H37Rv S0196_Mtb_Ec_annotated	fig|83332.897.peg.3185			VFG001817	Mycobacterium tuberculosis H37Rv	mbtA	Bifunctional salicyl-AMP ligase/salicyl-S-MbtB synthetase MbtA @ adenylation component of NRPS		Iron uptake,Siderophore		100	100	100	0.0
BLAT	Virulence Factor	VFDB	Mycobacterium tuberculosis H37Rv S0194_Mtb_Ec_annotated	fig|83332.896.peg.2604			VFG001819	Mycobacterium tuberculosis H37Rv	mbtG	L-lysine 6-monooxygenase (EC 1.14.13.59) in siderophore biosynthesis => MbtG		Iron uptake,Siderophore		100	100	100	1e-254
BLAT	Virulence Factor	VFDB	Mycobacterium tuberculosis H37Rv S0001_Mtb_Ec_annotated	fig|83332.880.peg.17			VFG001817	Mycobacterium tuberculosis H37Rv	mbtA	Bifunctional salicyl-AMP ligase/salicyl-S-MbtB synthetase MbtA @ adenylation component of NRPS		Iron uptake,Siderophore		100	100	100	0.0
BLAT	Virulence Factor	VFDB	Mycobacterium tuberculosis H37Rv S0007_Mtb_Ec_annotated	fig|83332.881.peg.855			VFG001820	Mycobacterium tuberculosis H37Rv	mbtF	Peptide synthetase MbtF @ Siderophore biosynthesis non-ribosomal peptide synthetase modules		Iron uptake,Siderophore		100	100	99	0.0
BLAT	Virulence Factor	VFDB	Mycobacterium tuberculosis H37Rv S0196_Mtb_Ec_annotated	fig|83332.897.peg.3189			VFG001821	Mycobacterium tuberculosis H37Rv	mbtE	Peptide synthetase MbtE @ Siderophore biosynthesis non-ribosomal peptide synthetase modules		Iron uptake,Siderophore		100	97	100	0.0
BLAT	Virulence Factor	VFDB	Mycobacterium tuberculosis H37Rv S0165_Mtb_Ec_annotated	fig|83332.895.peg.2140			VFG001821	Mycobacterium tuberculosis H37Rv	mbtE	Peptide synthetase MbtE @ Siderophore biosynthesis non-ribosomal peptide synthetase modules		Iron uptake,Siderophore		100	97	100	0.0
BLAT	Virulence Factor	VFDB	Mycobacterium tuberculosis H37Rv S0091_Mtb_Ec_annotated	fig|83332.893.peg.2596			VFG001819	Mycobacterium tuberculosis H37Rv	mbtG	L-lysine 6-monooxygenase (EC 1.14.13.59) in siderophore biosynthesis => MbtG		Iron uptake,Siderophore		100	100	100	1e-254
BLAT	Virulence Factor	VFDB	Mycobacterium tuberculosis H37Rv S0040_Mtb_Ec_annotated	fig|83332.889.peg.2494			VFG001821	Mycobacterium tuberculosis H37Rv	mbtE	Peptide synthetase MbtE @ Siderophore biosynthesis non-ribosomal peptide synthetase modules		Iron uptake,Siderophore		100	97	100	0.0
BLAT	Virulence Factor	VFDB	Mycobacterium tuberculosis H37Rv S0039_Mtb_Ec_annotated	fig|83332.887.peg.3075			VFG001820	Mycobacterium tuberculosis H37Rv	mbtF	Peptide synthetase MbtF @ Siderophore biosynthesis non-ribosomal peptide synthetase modules		Iron uptake,Siderophore		100	100	99	0.0
BLAT	Virulence Factor	VFDB	Mycobacterium tuberculosis H37Rv S0039_Mtb_Ec_annotated	fig|83332.887.peg.3070			VFG001817	Mycobacterium tuberculosis H37Rv	mbtA	Bifunctional salicyl-AMP ligase/salicyl-S-MbtB synthetase MbtA @ adenylation component of NRPS		Iron uptake,Siderophore		100	100	100	0.0
BLAT	Virulence Factor	VFDB	Mycobacterium tuberculosis H37Rv S0205_Mtb_Ec_annotated	fig|83332.900.peg.2150			VFG001820	Mycobacterium tuberculosis H37Rv	mbtF	Peptide synthetase MbtF @ Siderophore biosynthesis non-ribosomal peptide synthetase modules		Iron uptake,Siderophore		100	100	99	0.0
BLAT	Virulence Factor	VFDB	Mycobacterium tuberculosis H37Rv S0059_Mtb_Ec_annotated	fig|83332.890.peg.2602			VFG001823	Mycobacterium tuberculosis H37Rv	mbtC	Polyketide synthetase MbtC @ Polyketide synthase		Iron uptake,Siderophore		100	100	100	1e-262
BLAT	Virulence Factor	VFDB	Mycobacterium tuberculosis H37Rv S0039_Mtb_Ec_annotated	fig|83332.887.peg.3072			VFG001823	Mycobacterium tuberculosis H37Rv	mbtC	Polyketide synthetase MbtC @ Polyketide synthase		Iron uptake,Siderophore		100	100	100	1e-262
BLAT	Virulence Factor	VFDB	Mycobacterium tuberculosis H37Rv S0066_Mtb_Ec_annotated	fig|83332.891.peg.2497			VFG001822	Mycobacterium tuberculosis H37Rv	mbtD	Polyketide synthetase MbtD @ Polyketide synthase		Iron uptake,Siderophore		100	100	100	0.0
BLAT	Virulence Factor	VFDB	Mycobacterium tuberculosis H37Rv S0205_Mtb_Ec_annotated	fig|83332.900.peg.2154			VFG001403	Mycobacterium tuberculosis H37Rv	mbtB	Phenyloxazoline synthase (EC 6.3.2.-) [mycobactin] siderophore / Thioesterase [mycobactin] siderophore @ Phenyloxazoline synthase siderophore, Irp2-like / Thioesterase in siderophore biosynthesis gene cluster		Iron uptake,Siderophore		100	100	100	0.0
BLAT	Virulence Factor	VFDB	Mycobacterium tuberculosis H37Rv S0008_Mtb_Ec_annotated	fig|83332.883.peg.2500			VFG001822	Mycobacterium tuberculosis H37Rv	mbtD	Polyketide synthetase MbtD @ Polyketide synthase		Iron uptake,Siderophore		100	100	100	0.0
BLAT	Virulence Factor	VFDB	Mycobacterium tuberculosis H37Rv S0070_Mtb_Ec_annotated	fig|83332.892.peg.2660			VFG001822	Mycobacterium tuberculosis H37Rv	mbtD	Polyketide synthetase MbtD @ Polyketide synthase		Iron uptake,Siderophore		100	100	100	0.0
BLAT	Virulence Factor	VFDB	Mycobacterium tuberculosis H37Rv S0022_Mtb_Ec_annotated	fig|83332.886.peg.2658			VFG001823	Mycobacterium tuberculosis H37Rv	mbtC	Polyketide synthetase MbtC @ Polyketide synthase		Iron uptake,Siderophore		100	100	100	1e-262
BLAT	Virulence Factor	VFDB	Mycobacterium tuberculosis H37Rv S0008_Mtb_Ec_annotated	fig|83332.883.peg.2501			VFG001823	Mycobacterium tuberculosis H37Rv	mbtC	Polyketide synthetase MbtC @ Polyketide synthase		Iron uptake,Siderophore		100	100	99	1e-261
BLAT	Virulence Factor	VFDB	Mycobacterium tuberculosis H37Rv S0039_Mtb_Ec_annotated	fig|83332.887.peg.3071			VFG001403	Mycobacterium tuberculosis H37Rv	mbtB	Phenyloxazoline synthase (EC 6.3.2.-) [mycobactin] siderophore / Thioesterase [mycobactin] siderophore @ Phenyloxazoline synthase siderophore, Irp2-like / Thioesterase in siderophore biosynthesis gene cluster		Iron uptake,Siderophore		100	100	100	0.0
BLAT	Virulence Factor	VFDB	Mycobacterium tuberculosis H37Rv S0046_Mtb_Ec_annotated	fig|83332.901.peg.2510			VFG001821	Mycobacterium tuberculosis H37Rv	mbtE	Peptide synthetase MbtE @ Siderophore biosynthesis non-ribosomal peptide synthetase modules		Iron uptake,Siderophore		100	97	100	0.0
BLAT	Virulence Factor	VFDB	Mycobacterium tuberculosis H37Rv S0194_Mtb_Ec_annotated	fig|83332.896.peg.2609			VFG001403	Mycobacterium tuberculosis H37Rv	mbtB	Phenyloxazoline synthase (EC 6.3.2.-) [mycobactin] siderophore / Thioesterase [mycobactin] siderophore @ Phenyloxazoline synthase siderophore, Irp2-like / Thioesterase in siderophore biosynthesis gene cluster		Iron uptake,Siderophore		100	100	100	0.0
BLAT	Virulence Factor	VFDB	Mycobacterium tuberculosis H37Rv S0046_Mtb_Ec_annotated	fig|83332.901.peg.2513			VFG001818	Mycobacterium tuberculosis H37Rv	mbtH	MbtH-like NRPS chaperone => MbtH		Iron uptake,Siderophore		100	100	98	2e-36
BLAT	Virulence Factor	VFDB	Mycobacterium tuberculosis H37Rv S0204_Mtb_Ec_annotated	fig|83332.899.peg.3175			VFG001817	Mycobacterium tuberculosis H37Rv	mbtA	Bifunctional salicyl-AMP ligase/salicyl-S-MbtB synthetase MbtA @ adenylation component of NRPS		Iron uptake,Siderophore		100	100	100	0.0
BLAT	Virulence Factor	VFDB	Mycobacterium tuberculosis H37Rv S0202_Mtb_Ec_annotated	fig|83332.898.peg.19			VFG001822	Mycobacterium tuberculosis H37Rv	mbtD	Polyketide synthetase MbtD @ Polyketide synthase		Iron uptake,Siderophore		100	100	100	0.0
BLAT	Virulence Factor	VFDB	Mycobacterium tuberculosis H37Rv S0091_Mtb_Ec_annotated	fig|83332.893.peg.2599			VFG001822	Mycobacterium tuberculosis H37Rv	mbtD	Polyketide synthetase MbtD @ Polyketide synthase		Iron uptake,Siderophore		100	100	99	0.0
BLAT	Virulence Factor	VFDB	Mycobacterium tuberculosis H37Rv S0046_Mtb_Ec_annotated	fig|83332.901.peg.2511			VFG001820	Mycobacterium tuberculosis H37Rv	mbtF	Peptide synthetase MbtF @ Siderophore biosynthesis non-ribosomal peptide synthetase modules		Iron uptake,Siderophore		100	100	99	0.0
BLAT	Virulence Factor	VFDB	Mycobacterium tuberculosis H37Rv S0013_Mtb_Ec_annotated	fig|83332.884.peg.2499			VFG001821	Mycobacterium tuberculosis H37Rv	mbtE	Peptide synthetase MbtE @ Siderophore biosynthesis non-ribosomal peptide synthetase modules		Iron uptake,Siderophore		100	97	100	0.0
BLAT	Virulence Factor	VFDB	Mycobacterium tuberculosis H37Rv S0204_Mtb_Ec_annotated	fig|83332.899.peg.3176			VFG001403	Mycobacterium tuberculosis H37Rv	mbtB	Phenyloxazoline synthase (EC 6.3.2.-) [mycobactin] siderophore / Thioesterase [mycobactin] siderophore @ Phenyloxazoline synthase siderophore, Irp2-like / Thioesterase in siderophore biosynthesis gene cluster		Iron uptake,Siderophore		100	100	100	0.0
BLAT	Virulence Factor	VFDB	Mycobacterium tuberculosis H37Rv S0007_Mtb_Ec_annotated	fig|83332.881.peg.859			VFG001403	Mycobacterium tuberculosis H37Rv	mbtB	Phenyloxazoline synthase (EC 6.3.2.-) [mycobactin] siderophore / Thioesterase [mycobactin] siderophore @ Phenyloxazoline synthase siderophore, Irp2-like / Thioesterase in siderophore biosynthesis gene cluster		Iron uptake,Siderophore		100	100	100	0.0
BLAT	Virulence Factor	VFDB	Mycobacterium tuberculosis H37Rv S0022_Mtb_Ec_annotated	fig|83332.886.peg.2663			VFG001818	Mycobacterium tuberculosis H37Rv	mbtH	MbtH-like NRPS chaperone => MbtH		Iron uptake,Siderophore		100	100	98	2e-36
BLAT	Virulence Factor	VFDB	Mycobacterium tuberculosis H37Rv S0008_Mtb_Ec_annotated	fig|83332.883.peg.2503			VFG001817	Mycobacterium tuberculosis H37Rv	mbtA	Bifunctional salicyl-AMP ligase/salicyl-S-MbtB synthetase MbtA @ adenylation component of NRPS		Iron uptake,Siderophore		100	100	100	0.0
BLAT	Virulence Factor	VFDB	Mycobacterium tuberculosis H37Rv S0007_Mtb_Ec_annotated	fig|83332.881.peg.857			VFG001822	Mycobacterium tuberculosis H37Rv	mbtD	Polyketide synthetase MbtD @ Polyketide synthase		Iron uptake,Siderophore		100	100	100	0.0
BLAT	Virulence Factor	VFDB	Mycobacterium tuberculosis H37Rv S0046_Mtb_Ec_annotated	fig|83332.901.peg.2506			VFG001817	Mycobacterium tuberculosis H37Rv	mbtA	Bifunctional salicyl-AMP ligase/salicyl-S-MbtB synthetase MbtA @ adenylation component of NRPS		Iron uptake,Siderophore		100	100	100	0.0
BLAT	Virulence Factor	VFDB	Mycobacterium tuberculosis H37Rv S0039_Mtb_Ec_annotated	fig|83332.887.peg.3076			VFG001819	Mycobacterium tuberculosis H37Rv	mbtG	L-lysine 6-monooxygenase (EC 1.14.13.59) in siderophore biosynthesis => MbtG		Iron uptake,Siderophore		100	100	100	1e-254
BLAT	Virulence Factor	VFDB	Mycobacterium tuberculosis H37Rv S0196_Mtb_Ec_annotated	fig|83332.897.peg.3187			VFG001823	Mycobacterium tuberculosis H37Rv	mbtC	Polyketide synthetase MbtC @ Polyketide synthase		Iron uptake,Siderophore		100	100	100	1e-262
BLAT	Virulence Factor	VFDB	Mycobacterium tuberculosis H37Rv S0194_Mtb_Ec_annotated	fig|83332.896.peg.2608			VFG001823	Mycobacterium tuberculosis H37Rv	mbtC	Polyketide synthetase MbtC @ Polyketide synthase		Iron uptake,Siderophore		100	100	100	1e-262
BLAT	Virulence Factor	VFDB	Mycobacterium tuberculosis H37Rv S0001_Mtb_Ec_annotated	fig|83332.880.peg.21			VFG001821	Mycobacterium tuberculosis H37Rv	mbtE	Peptide synthetase MbtE @ Siderophore biosynthesis non-ribosomal peptide synthetase modules		Iron uptake,Siderophore		100	97	100	0.0
BLAT	Virulence Factor	VFDB	Mycobacterium tuberculosis H37Rv S0194_Mtb_Ec_annotated	fig|83332.896.peg.2607			VFG001822	Mycobacterium tuberculosis H37Rv	mbtD	Polyketide synthetase MbtD @ Polyketide synthase		Iron uptake,Siderophore		100	100	99	0.0
BLAT	Virulence Factor	VFDB	Mycobacterium tuberculosis H37Rv S0205_Mtb_Ec_annotated	fig|83332.900.peg.2153			VFG001823	Mycobacterium tuberculosis H37Rv	mbtC	Polyketide synthetase MbtC @ Polyketide synthase		Iron uptake,Siderophore		100	100	100	1e-262
BLAT	Virulence Factor	VFDB	Mycobacterium tuberculosis H37Rv S0001_Mtb_Ec_annotated	fig|83332.880.peg.22			VFG001820	Mycobacterium tuberculosis H37Rv	mbtF	Peptide synthetase MbtF @ Siderophore biosynthesis non-ribosomal peptide synthetase modules		Iron uptake,Siderophore		100	100	99	0.0
BLAT	Virulence Factor	VFDB	Mycobacterium tuberculosis H37Rv S0046_Mtb_Ec_annotated	fig|83332.901.peg.2507			VFG001403	Mycobacterium tuberculosis H37Rv	mbtB	Phenyloxazoline synthase (EC 6.3.2.-) [mycobactin] siderophore / Thioesterase [mycobactin] siderophore @ Phenyloxazoline synthase siderophore, Irp2-like / Thioesterase in siderophore biosynthesis gene cluster		Iron uptake,Siderophore		100	100	100	0.0
BLAT	Virulence Factor	VFDB	Mycobacterium tuberculosis H37Rv S0013_Mtb_Ec_annotated	fig|83332.884.peg.2502			VFG001403	Mycobacterium tuberculosis H37Rv	mbtB	Phenyloxazoline synthase (EC 6.3.2.-) [mycobactin] siderophore / Thioesterase [mycobactin] siderophore @ Phenyloxazoline synthase siderophore, Irp2-like / Thioesterase in siderophore biosynthesis gene cluster		Iron uptake,Siderophore		100	100	100	0.0
BLAT	Virulence Factor	VFDB	Mycobacterium tuberculosis H37Rv S0091_Mtb_Ec_annotated	fig|83332.893.peg.2600			VFG001823	Mycobacterium tuberculosis H37Rv	mbtC	Polyketide synthetase MbtC @ Polyketide synthase		Iron uptake,Siderophore		100	100	100	1e-262
BLAT	Virulence Factor	VFDB	Mycobacterium tuberculosis H37Rv S0017_Mtb_Ec_annotated	fig|83332.885.peg.3085			VFG001820	Mycobacterium tuberculosis H37Rv	mbtF	Peptide synthetase MbtF @ Siderophore biosynthesis non-ribosomal peptide synthetase modules		Iron uptake,Siderophore		100	100	99	0.0
BLAT	Virulence Factor	VFDB	Mycobacterium tuberculosis H37Rv S0149_Mtb_Ec_annotated	fig|83332.894.peg.2596			VFG001403	Mycobacterium tuberculosis H37Rv	mbtB	Phenyloxazoline synthase (EC 6.3.2.-) [mycobactin] siderophore / Thioesterase [mycobactin] siderophore @ Phenyloxazoline synthase siderophore, Irp2-like / Thioesterase in siderophore biosynthesis gene cluster		Iron uptake,Siderophore		100	100	100	0.0
BLAT	Virulence Factor	VFDB	Mycobacterium tuberculosis H37Rv S0202_Mtb_Ec_annotated	fig|83332.898.peg.20			VFG001821	Mycobacterium tuberculosis H37Rv	mbtE	Peptide synthetase MbtE @ Siderophore biosynthesis non-ribosomal peptide synthetase modules		Iron uptake,Siderophore		100	97	100	0.0
BLAT	Virulence Factor	VFDB	Mycobacterium tuberculosis H37Rv S0091_Mtb_Ec_annotated	fig|83332.893.peg.2595			VFG001818	Mycobacterium tuberculosis H37Rv	mbtH	MbtH-like NRPS chaperone => MbtH		Iron uptake,Siderophore		100	100	98	2e-36
BLAT	Virulence Factor	VFDB	Mycobacterium tuberculosis H37Rv S0196_Mtb_Ec_annotated	fig|83332.897.peg.3190			VFG001820	Mycobacterium tuberculosis H37Rv	mbtF	Peptide synthetase MbtF @ Siderophore biosynthesis non-ribosomal peptide synthetase modules		Iron uptake,Siderophore		100	100	99	0.0
BLAT	Virulence Factor	VFDB	Mycobacterium tuberculosis H37Rv S0059_Mtb_Ec_annotated	fig|83332.890.peg.2601			VFG001822	Mycobacterium tuberculosis H37Rv	mbtD	Polyketide synthetase MbtD @ Polyketide synthase		Iron uptake,Siderophore		100	100	99	0.0
BLAT	Virulence Factor	VFDB	Mycobacterium tuberculosis H37Rv S0091_Mtb_Ec_annotated	fig|83332.893.peg.2602			VFG001817	Mycobacterium tuberculosis H37Rv	mbtA	Bifunctional salicyl-AMP ligase/salicyl-S-MbtB synthetase MbtA @ adenylation component of NRPS		Iron uptake,Siderophore		100	100	100	0.0
BLAT	Virulence Factor	VFDB	Mycobacterium tuberculosis H37Rv S0017_Mtb_Ec_annotated	fig|83332.885.peg.3087			VFG001818	Mycobacterium tuberculosis H37Rv	mbtH	MbtH-like NRPS chaperone => MbtH		Iron uptake,Siderophore		100	100	98	2e-36
BLAT	Virulence Factor	VFDB	Mycobacterium tuberculosis H37Rv S0001_Mtb_Ec_annotated	fig|83332.880.peg.23			VFG001819	Mycobacterium tuberculosis H37Rv	mbtG	L-lysine 6-monooxygenase (EC 1.14.13.59) in siderophore biosynthesis => MbtG		Iron uptake,Siderophore		100	100	100	1e-254
BLAT	Virulence Factor	VFDB	Mycobacterium tuberculosis H37Rv S0008_Mtb_Ec_annotated	fig|83332.883.peg.2498			VFG001820	Mycobacterium tuberculosis H37Rv	mbtF	Peptide synthetase MbtF @ Siderophore biosynthesis non-ribosomal peptide synthetase modules		Iron uptake,Siderophore		100	100	99	0.0
BLAT	Virulence Factor	VFDB	Mycobacterium tuberculosis H37Rv S0022_Mtb_Ec_annotated	fig|83332.886.peg.2657			VFG001403	Mycobacterium tuberculosis H37Rv	mbtB	Phenyloxazoline synthase (EC 6.3.2.-) [mycobactin] siderophore / Thioesterase [mycobactin] siderophore @ Phenyloxazoline synthase siderophore, Irp2-like / Thioesterase in siderophore biosynthesis gene cluster		Iron uptake,Siderophore		100	100	100	0.0
BLAT	Virulence Factor	VFDB	Mycobacterium tuberculosis H37Rv S0066_Mtb_Ec_annotated	fig|83332.891.peg.2494			VFG001819	Mycobacterium tuberculosis H37Rv	mbtG	L-lysine 6-monooxygenase (EC 1.14.13.59) in siderophore biosynthesis => MbtG		Iron uptake,Siderophore		100	100	100	1e-254
BLAT	Virulence Factor	VFDB	Mycobacterium tuberculosis H37Rv S0070_Mtb_Ec_annotated	fig|83332.892.peg.2657			VFG001817	Mycobacterium tuberculosis H37Rv	mbtA	Bifunctional salicyl-AMP ligase/salicyl-S-MbtB synthetase MbtA @ adenylation component of NRPS		Iron uptake,Siderophore		100	100	100	0.0
BLAT	Virulence Factor	VFDB	Mycobacterium tuberculosis H37Rv S0149_Mtb_Ec_annotated	fig|83332.894.peg.2591			VFG001819	Mycobacterium tuberculosis H37Rv	mbtG	L-lysine 6-monooxygenase (EC 1.14.13.59) in siderophore biosynthesis => MbtG		Iron uptake,Siderophore		100	100	100	1e-254
BLAT	Virulence Factor	VFDB	Mycobacterium tuberculosis H37Rv S0202_Mtb_Ec_annotated	fig|83332.898.peg.23			VFG001818	Mycobacterium tuberculosis H37Rv	mbtH	MbtH-like NRPS chaperone => MbtH		Iron uptake,Siderophore		100	100	98	2e-36
BLAT	Virulence Factor	VFDB	Mycobacterium tuberculosis H37Rv S0007_Mtb_Ec_annotated	fig|83332.881.peg.853			VFG001818	Mycobacterium tuberculosis H37Rv	mbtH	MbtH-like NRPS chaperone => MbtH		Iron uptake,Siderophore		100	100	98	2e-36
BLAT	Virulence Factor	VFDB	Mycobacterium tuberculosis H37Rv S0204_Mtb_Ec_annotated	fig|83332.899.peg.3179			VFG001821	Mycobacterium tuberculosis H37Rv	mbtE	Peptide synthetase MbtE @ Siderophore biosynthesis non-ribosomal peptide synthetase modules		Iron uptake,Siderophore		100	97	100	0.0
BLAT	Virulence Factor	VFDB	Mycobacterium tuberculosis H37Rv S0013_Mtb_Ec_annotated	fig|83332.884.peg.2501			VFG001823	Mycobacterium tuberculosis H37Rv	mbtC	Polyketide synthetase MbtC @ Polyketide synthase		Iron uptake,Siderophore		100	100	99	1e-261
BLAT	Virulence Factor	VFDB	Mycobacterium tuberculosis H37Rv S0039_Mtb_Ec_annotated	fig|83332.887.peg.3073			VFG001822	Mycobacterium tuberculosis H37Rv	mbtD	Polyketide synthetase MbtD @ Polyketide synthase		Iron uptake,Siderophore		100	100	100	0.0
BLAT	Virulence Factor	VFDB	Mycobacterium tuberculosis H37Rv S0001_Mtb_Ec_annotated	fig|83332.880.peg.18			VFG001403	Mycobacterium tuberculosis H37Rv	mbtB	Phenyloxazoline synthase (EC 6.3.2.-) [mycobactin] siderophore / Thioesterase [mycobactin] siderophore @ Phenyloxazoline synthase siderophore, Irp2-like / Thioesterase in siderophore biosynthesis gene cluster		Iron uptake,Siderophore		100	100	99	0.0
BLAT	Virulence Factor	VFDB	Mycobacterium tuberculosis H37Rv S0149_Mtb_Ec_annotated	fig|83332.894.peg.2593			VFG001821	Mycobacterium tuberculosis H37Rv	mbtE	Peptide synthetase MbtE @ Siderophore biosynthesis non-ribosomal peptide synthetase modules		Iron uptake,Siderophore		100	97	100	0.0
BLAT	Virulence Factor	VFDB	Mycobacterium tuberculosis H37Rv S0046_Mtb_Ec_annotated	fig|83332.901.peg.2512			VFG001819	Mycobacterium tuberculosis H37Rv	mbtG	L-lysine 6-monooxygenase (EC 1.14.13.59) in siderophore biosynthesis => MbtG		Iron uptake,Siderophore		100	100	100	1e-254
BLAT	Virulence Factor	VFDB	Mycobacterium tuberculosis H37Rv S0194_Mtb_Ec_annotated	fig|83332.896.peg.2606			VFG001821	Mycobacterium tuberculosis H37Rv	mbtE	Peptide synthetase MbtE @ Siderophore biosynthesis non-ribosomal peptide synthetase modules		Iron uptake,Siderophore		100	97	100	0.0
BLAT	Virulence Factor	VFDB	Mycobacterium tuberculosis H37Rv S0165_Mtb_Ec_annotated	fig|83332.895.peg.2141			VFG001822	Mycobacterium tuberculosis H37Rv	mbtD	Polyketide synthetase MbtD @ Polyketide synthase		Iron uptake,Siderophore		100	100	100	0.0
BLAT	Virulence Factor	VFDB	Mycobacterium tuberculosis H37Rv S0202_Mtb_Ec_annotated	fig|83332.898.peg.16			VFG001817	Mycobacterium tuberculosis H37Rv	mbtA	Bifunctional salicyl-AMP ligase/salicyl-S-MbtB synthetase MbtA @ adenylation component of NRPS		Iron uptake,Siderophore		100	100	100	0.0
BLAT	Virulence Factor	VFDB	Mycobacterium tuberculosis H37Rv S0036_Mtb_Ec_annotated	fig|83332.888.peg.2658			VFG001818	Mycobacterium tuberculosis H37Rv	mbtH	MbtH-like NRPS chaperone => MbtH		Iron uptake,Siderophore		100	100	98	2e-36
BLAT	Virulence Factor	VFDB	Mycobacterium tuberculosis H37Rv S0205_Mtb_Ec_annotated	fig|83332.900.peg.2149			VFG001819	Mycobacterium tuberculosis H37Rv	mbtG	L-lysine 6-monooxygenase (EC 1.14.13.59) in siderophore biosynthesis => MbtG		Iron uptake,Siderophore		100	100	100	1e-254
BLAT	Virulence Factor	VFDB	Mycobacterium tuberculosis H37Rv S0017_Mtb_Ec_annotated	fig|83332.885.peg.3086			VFG001819	Mycobacterium tuberculosis H37Rv	mbtG	L-lysine 6-monooxygenase (EC 1.14.13.59) in siderophore biosynthesis => MbtG		Iron uptake,Siderophore		100	100	100	1e-254
BLAT	Virulence Factor	VFDB	Mycobacterium tuberculosis H37Rv S0040_Mtb_Ec_annotated	fig|83332.889.peg.2491			VFG001818	Mycobacterium tuberculosis H37Rv	mbtH	MbtH-like NRPS chaperone => MbtH		Iron uptake,Siderophore		100	100	98	2e-36
BLAT	Virulence Factor	VFDB	Mycobacterium tuberculosis H37Rv S0017_Mtb_Ec_annotated	fig|83332.885.peg.3083			VFG001822	Mycobacterium tuberculosis H37Rv	mbtD	Polyketide synthetase MbtD @ Polyketide synthase		Iron uptake,Siderophore		100	100	100	0.0
BLAT	Virulence Factor	VFDB	Mycobacterium tuberculosis H37Rv S0039_Mtb_Ec_annotated	fig|83332.887.peg.3077			VFG001818	Mycobacterium tuberculosis H37Rv	mbtH	MbtH-like NRPS chaperone => MbtH		Iron uptake,Siderophore		100	100	98	2e-36
BLAT	Virulence Factor	VFDB	Mycobacterium tuberculosis H37Rv S0149_Mtb_Ec_annotated	fig|83332.894.peg.2595			VFG001823	Mycobacterium tuberculosis H37Rv	mbtC	Polyketide synthetase MbtC @ Polyketide synthase		Iron uptake,Siderophore		100	100	100	1e-262
BLAT	Virulence Factor	VFDB	Mycobacterium tuberculosis H37Rv S0040_Mtb_Ec_annotated	fig|83332.889.peg.2495			VFG001822	Mycobacterium tuberculosis H37Rv	mbtD	Polyketide synthetase MbtD @ Polyketide synthase		Iron uptake,Siderophore		100	100	100	0.0
BLAT	Virulence Factor	VFDB	Mycobacterium tuberculosis H37Rv S0022_Mtb_Ec_annotated	fig|83332.886.peg.2659			VFG001822	Mycobacterium tuberculosis H37Rv	mbtD	Polyketide synthetase MbtD @ Polyketide synthase		Iron uptake,Siderophore		100	100	100	0.0
BLAT	Virulence Factor	VFDB	Mycobacterium tuberculosis H37Rv S0059_Mtb_Ec_annotated	fig|83332.890.peg.2600			VFG001821	Mycobacterium tuberculosis H37Rv	mbtE	Peptide synthetase MbtE @ Siderophore biosynthesis non-ribosomal peptide synthetase modules		Iron uptake,Siderophore		100	97	100	0.0
BLAT	Virulence Factor	VFDB	Mycobacterium tuberculosis H37Rv S0007_Mtb_Ec_annotated	fig|83332.881.peg.856			VFG001821	Mycobacterium tuberculosis H37Rv	mbtE	Peptide synthetase MbtE @ Siderophore biosynthesis non-ribosomal peptide synthetase modules		Iron uptake,Siderophore		100	97	100	0.0
BLAT	Virulence Factor	VFDB	Mycobacterium tuberculosis H37Rv S0091_Mtb_Ec_annotated	fig|83332.893.peg.2597			VFG001820	Mycobacterium tuberculosis H37Rv	mbtF	Peptide synthetase MbtF @ Siderophore biosynthesis non-ribosomal peptide synthetase modules		Iron uptake,Siderophore		100	100	99	0.0
BLAT	Virulence Factor	VFDB	Mycobacterium tuberculosis H37Rv S0059_Mtb_Ec_annotated	fig|83332.890.peg.2604			VFG001817	Mycobacterium tuberculosis H37Rv	mbtA	Bifunctional salicyl-AMP ligase/salicyl-S-MbtB synthetase MbtA @ adenylation component of NRPS		Iron uptake,Siderophore		100	100	100	0.0
BLAT	Virulence Factor	VFDB	Mycobacterium tuberculosis H37Rv S0036_Mtb_Ec_annotated	fig|83332.888.peg.2651			VFG001817	Mycobacterium tuberculosis H37Rv	mbtA	Bifunctional salicyl-AMP ligase/salicyl-S-MbtB synthetase MbtA @ adenylation component of NRPS		Iron uptake,Siderophore		100	100	100	0.0
BLAT	Virulence Factor	VFDB	Mycobacterium tuberculosis H37Rv S0001_Mtb_Ec_annotated	fig|83332.880.peg.20			VFG001822	Mycobacterium tuberculosis H37Rv	mbtD	Polyketide synthetase MbtD @ Polyketide synthase		Iron uptake,Siderophore		100	100	100	0.0
BLAT	Virulence Factor	VFDB	Mycobacterium tuberculosis H37Rv S0091_Mtb_Ec_annotated	fig|83332.893.peg.3954			VFG001395	Mycobacterium tuberculosis H37Rv	mgtC	Mg(2+)-transport-ATPase-associated protein MgtC		Magnesium uptake		100	100	100	1e-130
BLAT	Virulence Factor	VFDB	Mycobacterium tuberculosis H37Rv S0149_Mtb_Ec_annotated	fig|83332.894.peg.3948			VFG001395	Mycobacterium tuberculosis H37Rv	mgtC	Mg(2+)-transport-ATPase-associated protein MgtC		Magnesium uptake		100	100	100	1e-130
BLAT	Virulence Factor	VFDB	Mycobacterium tuberculosis H37Rv S0202_Mtb_Ec_annotated	fig|83332.898.peg.3429			VFG001395	Mycobacterium tuberculosis H37Rv	mgtC	Mg(2+)-transport-ATPase-associated protein MgtC		Magnesium uptake		100	100	100	1e-130
BLAT	Virulence Factor	VFDB	Mycobacterium tuberculosis H37Rv S0022_Mtb_Ec_annotated	fig|83332.886.peg.3762			VFG001395	Mycobacterium tuberculosis H37Rv	mgtC	Mg(2+)-transport-ATPase-associated protein MgtC		Magnesium uptake		100	100	100	1e-130
BLAT	Virulence Factor	VFDB	Mycobacterium tuberculosis H37Rv S0194_Mtb_Ec_annotated	fig|83332.896.peg.3981			VFG001395	Mycobacterium tuberculosis H37Rv	mgtC	Mg(2+)-transport-ATPase-associated protein MgtC		Magnesium uptake		100	100	100	1e-130
BLAT	Virulence Factor	VFDB	Mycobacterium tuberculosis H37Rv S0013_Mtb_Ec_annotated	fig|83332.884.peg.3121			VFG001395	Mycobacterium tuberculosis H37Rv	mgtC	Mg(2+)-transport-ATPase-associated protein MgtC		Magnesium uptake		100	100	99	1e-130
BLAT	Virulence Factor	VFDB	Mycobacterium tuberculosis H37Rv S0165_Mtb_Ec_annotated	fig|83332.895.peg.2330			VFG001395	Mycobacterium tuberculosis H37Rv	mgtC	Mg(2+)-transport-ATPase-associated protein MgtC		Magnesium uptake		100	100	100	1e-130
BLAT	Virulence Factor	VFDB	Mycobacterium tuberculosis H37Rv S0204_Mtb_Ec_annotated	fig|83332.899.peg.3043			VFG001395	Mycobacterium tuberculosis H37Rv	mgtC	Mg(2+)-transport-ATPase-associated protein MgtC		Magnesium uptake		100	100	100	1e-130
BLAT	Virulence Factor	VFDB	Mycobacterium tuberculosis H37Rv S0196_Mtb_Ec_annotated	fig|83332.897.peg.3054			VFG001395	Mycobacterium tuberculosis H37Rv	mgtC	Mg(2+)-transport-ATPase-associated protein MgtC		Magnesium uptake		100	100	100	1e-130
BLAT	Virulence Factor	VFDB	Mycobacterium tuberculosis H37Rv S0205_Mtb_Ec_annotated	fig|83332.900.peg.2341			VFG001395	Mycobacterium tuberculosis H37Rv	mgtC	Mg(2+)-transport-ATPase-associated protein MgtC		Magnesium uptake		100	100	100	1e-130
BLAT	Virulence Factor	VFDB	Mycobacterium tuberculosis H37Rv S0001_Mtb_Ec_annotated	fig|83332.880.peg.3147			VFG001395	Mycobacterium tuberculosis H37Rv	mgtC	Mg(2+)-transport-ATPase-associated protein MgtC		Magnesium uptake		100	100	100	1e-130
BLAT	Virulence Factor	VFDB	Mycobacterium tuberculosis H37Rv S0017_Mtb_Ec_annotated	fig|83332.885.peg.2947			VFG001395	Mycobacterium tuberculosis H37Rv	mgtC	Mg(2+)-transport-ATPase-associated protein MgtC		Magnesium uptake		100	100	100	1e-130
BLAT	Virulence Factor	VFDB	Mycobacterium tuberculosis H37Rv S0059_Mtb_Ec_annotated	fig|83332.890.peg.3964			VFG001395	Mycobacterium tuberculosis H37Rv	mgtC	Mg(2+)-transport-ATPase-associated protein MgtC		Magnesium uptake		100	100	100	1e-130
BLAT	Virulence Factor	VFDB	Mycobacterium tuberculosis H37Rv S0066_Mtb_Ec_annotated	fig|83332.891.peg.3112			VFG001395	Mycobacterium tuberculosis H37Rv	mgtC	Mg(2+)-transport-ATPase-associated protein MgtC		Magnesium uptake		100	100	99	1e-130
BLAT	Virulence Factor	VFDB	Mycobacterium tuberculosis H37Rv S0036_Mtb_Ec_annotated	fig|83332.888.peg.3739			VFG001395	Mycobacterium tuberculosis H37Rv	mgtC	Mg(2+)-transport-ATPase-associated protein MgtC		Magnesium uptake		100	100	100	1e-130
BLAT	Virulence Factor	VFDB	Mycobacterium tuberculosis H37Rv S0046_Mtb_Ec_annotated	fig|83332.901.peg.3537			VFG001395	Mycobacterium tuberculosis H37Rv	mgtC	Mg(2+)-transport-ATPase-associated protein MgtC		Magnesium uptake		100	100	100	1e-130
BLAT	Virulence Factor	VFDB	Mycobacterium tuberculosis H37Rv S0039_Mtb_Ec_annotated	fig|83332.887.peg.2937			VFG001395	Mycobacterium tuberculosis H37Rv	mgtC	Mg(2+)-transport-ATPase-associated protein MgtC		Magnesium uptake		100	100	100	1e-130
BLAT	Virulence Factor	VFDB	Mycobacterium tuberculosis H37Rv S0040_Mtb_Ec_annotated	fig|83332.889.peg.3110			VFG001395	Mycobacterium tuberculosis H37Rv	mgtC	Mg(2+)-transport-ATPase-associated protein MgtC		Magnesium uptake		100	100	99	1e-130
BLAT	Virulence Factor	VFDB	Mycobacterium tuberculosis H37Rv S0007_Mtb_Ec_annotated	fig|83332.881.peg.3290			VFG001395	Mycobacterium tuberculosis H37Rv	mgtC	Mg(2+)-transport-ATPase-associated protein MgtC		Magnesium uptake		100	100	99	1e-130
BLAT	Virulence Factor	VFDB	Mycobacterium tuberculosis H37Rv S0008_Mtb_Ec_annotated	fig|83332.883.peg.3122			VFG001395	Mycobacterium tuberculosis H37Rv	mgtC	Mg(2+)-transport-ATPase-associated protein MgtC		Magnesium uptake		100	100	99	1e-130
BLAT	Virulence Factor	VFDB	Mycobacterium tuberculosis H37Rv S0070_Mtb_Ec_annotated	fig|83332.892.peg.3741			VFG001395	Mycobacterium tuberculosis H37Rv	mgtC	Mg(2+)-transport-ATPase-associated protein MgtC		Magnesium uptake		100	100	100	1e-130
BLAT	Virulence Factor	VFDB	Mycobacterium tuberculosis H37Rv S0008_Mtb_Ec_annotated	fig|83332.883.peg.2218			VFG001826	Mycobacterium tuberculosis H37Rv	relA	Guanosine-3',5'-bis(diphosphate) 3'-pyrophosphohydrolase (EC 3.1.7.2) / GTP pyrophosphokinase (EC 2.7.6.5), (p)ppGpp synthetase II		Regulation		100	100	100	0.0
BLAT	Virulence Factor	VFDB	Mycobacterium tuberculosis H37Rv S0196_Mtb_Ec_annotated	fig|83332.897.peg.2475			VFG001406	Mycobacterium tuberculosis H37Rv	ideR	Iron-dependent repressor IdeR/DtxR		Regulation		100	100	100	1e-129
BLAT	Virulence Factor	VFDB	Mycobacterium tuberculosis H37Rv S0204_Mtb_Ec_annotated	fig|83332.899.peg.2466			VFG001406	Mycobacterium tuberculosis H37Rv	ideR	Iron-dependent repressor IdeR/DtxR		Regulation		100	100	100	1e-129
BLAT	Virulence Factor	VFDB	Mycobacterium tuberculosis H37Rv S0040_Mtb_Ec_annotated	fig|83332.889.peg.1331			VFG001406	Mycobacterium tuberculosis H37Rv	ideR	Iron-dependent repressor IdeR/DtxR		Regulation		100	100	100	1e-129
BLAT	Virulence Factor	VFDB	Mycobacterium tuberculosis H37Rv S0070_Mtb_Ec_annotated	fig|83332.892.peg.2447			VFG001406	Mycobacterium tuberculosis H37Rv	ideR	Iron-dependent repressor IdeR/DtxR		Regulation		100	100	100	1e-129
BLAT	Virulence Factor	VFDB	Mycobacterium tuberculosis H37Rv S0022_Mtb_Ec_annotated	fig|83332.886.peg.2448			VFG001406	Mycobacterium tuberculosis H37Rv	ideR	Iron-dependent repressor IdeR/DtxR		Regulation		100	100	100	1e-129
BLAT	Virulence Factor	VFDB	Mycobacterium tuberculosis H37Rv S0204_Mtb_Ec_annotated	fig|83332.899.peg.3365			VFG001386	Mycobacterium tuberculosis H37Rv	phoP	DNA-binding response regulator PhoP		Regulation		100	100	100	1e-138
BLAT	Virulence Factor	VFDB	Mycobacterium tuberculosis H37Rv S0036_Mtb_Ec_annotated	fig|83332.888.peg.3277			VFG001386	Mycobacterium tuberculosis H37Rv	phoP	DNA-binding response regulator PhoP		Regulation		100	100	100	1e-138
BLAT	Virulence Factor	VFDB	Mycobacterium tuberculosis H37Rv S0039_Mtb_Ec_annotated	fig|83332.887.peg.3234			VFG001386	Mycobacterium tuberculosis H37Rv	phoP	DNA-binding response regulator PhoP		Regulation		100	100	100	1e-138
BLAT	Virulence Factor	VFDB	Mycobacterium tuberculosis H37Rv S0039_Mtb_Ec_annotated	fig|83332.887.peg.937			VFG001406	Mycobacterium tuberculosis H37Rv	ideR	Iron-dependent repressor IdeR/DtxR		Regulation		100	100	100	1e-129
BLAT	Virulence Factor	VFDB	Mycobacterium tuberculosis H37Rv S0017_Mtb_Ec_annotated	fig|83332.885.peg.940			VFG001406	Mycobacterium tuberculosis H37Rv	ideR	Iron-dependent repressor IdeR/DtxR		Regulation		100	100	100	1e-129
BLAT	Virulence Factor	VFDB	Mycobacterium tuberculosis H37Rv S0059_Mtb_Ec_annotated	fig|83332.890.peg.2189			VFG001826	Mycobacterium tuberculosis H37Rv	relA	Guanosine-3',5'-bis(diphosphate) 3'-pyrophosphohydrolase (EC 3.1.7.2) / GTP pyrophosphokinase (EC 2.7.6.5), (p)ppGpp synthetase II		Regulation		100	100	100	0.0
BLAT	Virulence Factor	VFDB	Mycobacterium tuberculosis H37Rv S0205_Mtb_Ec_annotated	fig|83332.900.peg.2507			VFG001386	Mycobacterium tuberculosis H37Rv	phoP	DNA-binding response regulator PhoP		Regulation		100	100	100	1e-138
BLAT	Virulence Factor	VFDB	Mycobacterium tuberculosis H37Rv S0040_Mtb_Ec_annotated	fig|83332.889.peg.3295			VFG001386	Mycobacterium tuberculosis H37Rv	phoP	DNA-binding response regulator PhoP		Regulation		89	99	100	1e-124
BLAT	Virulence Factor	VFDB	Mycobacterium tuberculosis H37Rv S0091_Mtb_Ec_annotated	fig|83332.893.peg.3267			VFG001386	Mycobacterium tuberculosis H37Rv	phoP	DNA-binding response regulator PhoP		Regulation		100	100	100	1e-138
BLAT	Virulence Factor	VFDB	Mycobacterium tuberculosis H37Rv S0040_Mtb_Ec_annotated	fig|83332.889.peg.2209			VFG001826	Mycobacterium tuberculosis H37Rv	relA	Guanosine-3',5'-bis(diphosphate) 3'-pyrophosphohydrolase (EC 3.1.7.2) / GTP pyrophosphokinase (EC 2.7.6.5), (p)ppGpp synthetase II		Regulation		100	100	100	0.0
BLAT	Virulence Factor	VFDB	Mycobacterium tuberculosis H37Rv S0196_Mtb_Ec_annotated	fig|83332.897.peg.3377			VFG001386	Mycobacterium tuberculosis H37Rv	phoP	DNA-binding response regulator PhoP		Regulation		96	99	100	1e-134
BLAT	Virulence Factor	VFDB	Mycobacterium tuberculosis H37Rv S0196_Mtb_Ec_annotated	fig|83332.897.peg.1265			VFG001826	Mycobacterium tuberculosis H37Rv	relA	Guanosine-3',5'-bis(diphosphate) 3'-pyrophosphohydrolase (EC 3.1.7.2) / GTP pyrophosphokinase (EC 2.7.6.5), (p)ppGpp synthetase II		Regulation		100	100	100	0.0
BLAT	Virulence Factor	VFDB	Mycobacterium tuberculosis H37Rv S0070_Mtb_Ec_annotated	fig|83332.892.peg.1939			VFG001826	Mycobacterium tuberculosis H37Rv	relA	Guanosine-3',5'-bis(diphosphate) 3'-pyrophosphohydrolase (EC 3.1.7.2) / GTP pyrophosphokinase (EC 2.7.6.5), (p)ppGpp synthetase II		Regulation		100	100	100	0.0
BLAT	Virulence Factor	VFDB	Mycobacterium tuberculosis H37Rv S0022_Mtb_Ec_annotated	fig|83332.886.peg.3285			VFG001386	Mycobacterium tuberculosis H37Rv	phoP	DNA-binding response regulator PhoP		Regulation		96	99	100	1e-134
BLAT	Virulence Factor	VFDB	Mycobacterium tuberculosis H37Rv S0091_Mtb_Ec_annotated	fig|83332.893.peg.2187			VFG001826	Mycobacterium tuberculosis H37Rv	relA	Guanosine-3',5'-bis(diphosphate) 3'-pyrophosphohydrolase (EC 3.1.7.2) / GTP pyrophosphokinase (EC 2.7.6.5), (p)ppGpp synthetase II		Regulation		100	100	100	0.0
BLAT	Virulence Factor	VFDB	Mycobacterium tuberculosis H37Rv S0007_Mtb_Ec_annotated	fig|83332.881.peg.3604			VFG001386	Mycobacterium tuberculosis H37Rv	phoP	DNA-binding response regulator PhoP		Regulation		100	100	100	1e-138
BLAT	Virulence Factor	VFDB	Mycobacterium tuberculosis H37Rv S0205_Mtb_Ec_annotated	fig|83332.900.peg.1855			VFG001406	Mycobacterium tuberculosis H37Rv	ideR	Iron-dependent repressor IdeR/DtxR		Regulation		100	100	100	1e-129
BLAT	Virulence Factor	VFDB	Mycobacterium tuberculosis H37Rv S0194_Mtb_Ec_annotated	fig|83332.896.peg.2196			VFG001826	Mycobacterium tuberculosis H37Rv	relA	Guanosine-3',5'-bis(diphosphate) 3'-pyrophosphohydrolase (EC 3.1.7.2) / GTP pyrophosphokinase (EC 2.7.6.5), (p)ppGpp synthetase II		Regulation		100	100	100	0.0
BLAT	Virulence Factor	VFDB	Mycobacterium tuberculosis H37Rv S0036_Mtb_Ec_annotated	fig|83332.888.peg.1937			VFG001826	Mycobacterium tuberculosis H37Rv	relA	Guanosine-3',5'-bis(diphosphate) 3'-pyrophosphohydrolase (EC 3.1.7.2) / GTP pyrophosphokinase (EC 2.7.6.5), (p)ppGpp synthetase II		Regulation		100	100	100	0.0
BLAT	Virulence Factor	VFDB	Mycobacterium tuberculosis H37Rv S0022_Mtb_Ec_annotated	fig|83332.886.peg.1938			VFG001826	Mycobacterium tuberculosis H37Rv	relA	Guanosine-3',5'-bis(diphosphate) 3'-pyrophosphohydrolase (EC 3.1.7.2) / GTP pyrophosphokinase (EC 2.7.6.5), (p)ppGpp synthetase II		Regulation		100	100	100	0.0
BLAT	Virulence Factor	VFDB	Mycobacterium tuberculosis H37Rv S0066_Mtb_Ec_annotated	fig|83332.891.peg.3296			VFG001386	Mycobacterium tuberculosis H37Rv	phoP	DNA-binding response regulator PhoP		Regulation		89	99	100	1e-124
BLAT	Virulence Factor	VFDB	Mycobacterium tuberculosis H37Rv S0205_Mtb_Ec_annotated	fig|83332.900.peg.2024			VFG001826	Mycobacterium tuberculosis H37Rv	relA	Guanosine-3',5'-bis(diphosphate) 3'-pyrophosphohydrolase (EC 3.1.7.2) / GTP pyrophosphokinase (EC 2.7.6.5), (p)ppGpp synthetase II		Regulation		100	100	100	0.0
BLAT	Virulence Factor	VFDB	Mycobacterium tuberculosis H37Rv S0039_Mtb_Ec_annotated	fig|83332.887.peg.1487			VFG001826	Mycobacterium tuberculosis H37Rv	relA	Guanosine-3',5'-bis(diphosphate) 3'-pyrophosphohydrolase (EC 3.1.7.2) / GTP pyrophosphokinase (EC 2.7.6.5), (p)ppGpp synthetase II		Regulation		100	100	100	0.0
BLAT	Virulence Factor	VFDB	Mycobacterium tuberculosis H37Rv S0001_Mtb_Ec_annotated	fig|83332.880.peg.2370			VFG001826	Mycobacterium tuberculosis H37Rv	relA	Guanosine-3',5'-bis(diphosphate) 3'-pyrophosphohydrolase (EC 3.1.7.2) / GTP pyrophosphokinase (EC 2.7.6.5), (p)ppGpp synthetase II		Regulation		100	100	100	0.0
BLAT	Virulence Factor	VFDB	Mycobacterium tuberculosis H37Rv S0046_Mtb_Ec_annotated	fig|83332.901.peg.2314			VFG001406	Mycobacterium tuberculosis H37Rv	ideR	Iron-dependent repressor IdeR/DtxR		Regulation		100	100	100	1e-129
BLAT	Virulence Factor	VFDB	Mycobacterium tuberculosis H37Rv S0066_Mtb_Ec_annotated	fig|83332.891.peg.1334			VFG001406	Mycobacterium tuberculosis H37Rv	ideR	Iron-dependent repressor IdeR/DtxR		Regulation		100	100	100	1e-129
BLAT	Virulence Factor	VFDB	Mycobacterium tuberculosis H37Rv S0165_Mtb_Ec_annotated	fig|83332.895.peg.2494			VFG001386	Mycobacterium tuberculosis H37Rv	phoP	DNA-binding response regulator PhoP		Regulation		100	100	100	1e-138
BLAT	Virulence Factor	VFDB	Mycobacterium tuberculosis H37Rv S0202_Mtb_Ec_annotated	fig|83332.898.peg.3467			VFG001406	Mycobacterium tuberculosis H37Rv	ideR	Iron-dependent repressor IdeR/DtxR		Regulation		100	100	100	1e-129
BLAT	Virulence Factor	VFDB	Mycobacterium tuberculosis H37Rv S0149_Mtb_Ec_annotated	fig|83332.894.peg.3264			VFG001386	Mycobacterium tuberculosis H37Rv	phoP	DNA-binding response regulator PhoP		Regulation		100	100	100	1e-138
BLAT	Virulence Factor	VFDB	Mycobacterium tuberculosis H37Rv S0008_Mtb_Ec_annotated	fig|83332.883.peg.3309			VFG001386	Mycobacterium tuberculosis H37Rv	phoP	DNA-binding response regulator PhoP		Regulation		100	100	100	1e-138
BLAT	Virulence Factor	VFDB	Mycobacterium tuberculosis H37Rv S0165_Mtb_Ec_annotated	fig|83332.895.peg.2014			VFG001826	Mycobacterium tuberculosis H37Rv	relA	Guanosine-3',5'-bis(diphosphate) 3'-pyrophosphohydrolase (EC 3.1.7.2) / GTP pyrophosphokinase (EC 2.7.6.5), (p)ppGpp synthetase II		Regulation		100	100	100	0.0
BLAT	Virulence Factor	VFDB	Mycobacterium tuberculosis H37Rv S0202_Mtb_Ec_annotated	fig|83332.898.peg.3838			VFG001386	Mycobacterium tuberculosis H37Rv	phoP	DNA-binding response regulator PhoP		Regulation		100	100	100	1e-138
BLAT	Virulence Factor	VFDB	Mycobacterium tuberculosis H37Rv S0013_Mtb_Ec_annotated	fig|83332.884.peg.2217			VFG001826	Mycobacterium tuberculosis H37Rv	relA	Guanosine-3',5'-bis(diphosphate) 3'-pyrophosphohydrolase (EC 3.1.7.2) / GTP pyrophosphokinase (EC 2.7.6.5), (p)ppGpp synthetase II		Regulation		100	100	100	0.0
BLAT	Virulence Factor	VFDB	Mycobacterium tuberculosis H37Rv S0149_Mtb_Ec_annotated	fig|83332.894.peg.3323			VFG001406	Mycobacterium tuberculosis H37Rv	ideR	Iron-dependent repressor IdeR/DtxR		Regulation		100	100	100	1e-129
BLAT	Virulence Factor	VFDB	Mycobacterium tuberculosis H37Rv S0165_Mtb_Ec_annotated	fig|83332.895.peg.1843			VFG001406	Mycobacterium tuberculosis H37Rv	ideR	Iron-dependent repressor IdeR/DtxR		Regulation		100	100	100	1e-129
BLAT	Virulence Factor	VFDB	Mycobacterium tuberculosis H37Rv S0194_Mtb_Ec_annotated	fig|83332.896.peg.3283			VFG001386	Mycobacterium tuberculosis H37Rv	phoP	DNA-binding response regulator PhoP		Regulation		100	100	100	1e-138
BLAT	Virulence Factor	VFDB	Mycobacterium tuberculosis H37Rv S0202_Mtb_Ec_annotated	fig|83332.898.peg.1023			VFG001826	Mycobacterium tuberculosis H37Rv	relA	Guanosine-3',5'-bis(diphosphate) 3'-pyrophosphohydrolase (EC 3.1.7.2) / GTP pyrophosphokinase (EC 2.7.6.5), (p)ppGpp synthetase II		Regulation		100	100	100	0.0
BLAT	Virulence Factor	VFDB	Mycobacterium tuberculosis H37Rv S0070_Mtb_Ec_annotated	fig|83332.892.peg.3283			VFG001386	Mycobacterium tuberculosis H37Rv	phoP	DNA-binding response regulator PhoP		Regulation		100	100	100	1e-138
BLAT	Virulence Factor	VFDB	Mycobacterium tuberculosis H37Rv S0001_Mtb_Ec_annotated	fig|83332.880.peg.3534			VFG001386	Mycobacterium tuberculosis H37Rv	phoP	DNA-binding response regulator PhoP		Regulation		100	100	100	1e-138
BLAT	Virulence Factor	VFDB	Mycobacterium tuberculosis H37Rv S0013_Mtb_Ec_annotated	fig|83332.884.peg.1339			VFG001406	Mycobacterium tuberculosis H37Rv	ideR	Iron-dependent repressor IdeR/DtxR		Regulation		100	100	100	1e-129
BLAT	Virulence Factor	VFDB	Mycobacterium tuberculosis H37Rv S0091_Mtb_Ec_annotated	fig|83332.893.peg.3326			VFG001406	Mycobacterium tuberculosis H37Rv	ideR	Iron-dependent repressor IdeR/DtxR		Regulation		100	100	100	1e-129
BLAT	Virulence Factor	VFDB	Mycobacterium tuberculosis H37Rv S0149_Mtb_Ec_annotated	fig|83332.894.peg.2183			VFG001826	Mycobacterium tuberculosis H37Rv	relA	Guanosine-3',5'-bis(diphosphate) 3'-pyrophosphohydrolase (EC 3.1.7.2) / GTP pyrophosphokinase (EC 2.7.6.5), (p)ppGpp synthetase II		Regulation		100	100	100	0.0
BLAT	Virulence Factor	VFDB	Mycobacterium tuberculosis H37Rv S0017_Mtb_Ec_annotated	fig|83332.885.peg.1488			VFG001826	Mycobacterium tuberculosis H37Rv	relA	Guanosine-3',5'-bis(diphosphate) 3'-pyrophosphohydrolase (EC 3.1.7.2) / GTP pyrophosphokinase (EC 2.7.6.5), (p)ppGpp synthetase II		Regulation		100	100	100	0.0
BLAT	Virulence Factor	VFDB	Mycobacterium tuberculosis H37Rv S0007_Mtb_Ec_annotated	fig|83332.881.peg.2908			VFG001406	Mycobacterium tuberculosis H37Rv	ideR	Iron-dependent repressor IdeR/DtxR		Regulation		100	100	100	1e-129
BLAT	Virulence Factor	VFDB	Mycobacterium tuberculosis H37Rv S0046_Mtb_Ec_annotated	fig|83332.901.peg.1843			VFG001826	Mycobacterium tuberculosis H37Rv	relA	Guanosine-3',5'-bis(diphosphate) 3'-pyrophosphohydrolase (EC 3.1.7.2) / GTP pyrophosphokinase (EC 2.7.6.5), (p)ppGpp synthetase II		Regulation		100	100	100	0.0
BLAT	Virulence Factor	VFDB	Mycobacterium tuberculosis H37Rv S0059_Mtb_Ec_annotated	fig|83332.890.peg.3330			VFG001406	Mycobacterium tuberculosis H37Rv	ideR	Iron-dependent repressor IdeR/DtxR		Regulation		100	100	100	1e-129
BLAT	Virulence Factor	VFDB	Mycobacterium tuberculosis H37Rv S0036_Mtb_Ec_annotated	fig|83332.888.peg.2444			VFG001406	Mycobacterium tuberculosis H37Rv	ideR	Iron-dependent repressor IdeR/DtxR		Regulation		100	100	100	1e-129
BLAT	Virulence Factor	VFDB	Mycobacterium tuberculosis H37Rv S0017_Mtb_Ec_annotated	fig|83332.885.peg.3244			VFG001386	Mycobacterium tuberculosis H37Rv	phoP	DNA-binding response regulator PhoP		Regulation		100	100	100	1e-138
BLAT	Virulence Factor	VFDB	Mycobacterium tuberculosis H37Rv S0001_Mtb_Ec_annotated	fig|83332.880.peg.2850			VFG001406	Mycobacterium tuberculosis H37Rv	ideR	Iron-dependent repressor IdeR/DtxR		Regulation		100	100	100	1e-129
BLAT	Virulence Factor	VFDB	Mycobacterium tuberculosis H37Rv S0204_Mtb_Ec_annotated	fig|83332.899.peg.1266			VFG001826	Mycobacterium tuberculosis H37Rv	relA	Guanosine-3',5'-bis(diphosphate) 3'-pyrophosphohydrolase (EC 3.1.7.2) / GTP pyrophosphokinase (EC 2.7.6.5), (p)ppGpp synthetase II		Regulation		100	100	100	0.0
BLAT	Virulence Factor	VFDB	Mycobacterium tuberculosis H37Rv S0007_Mtb_Ec_annotated	fig|83332.881.peg.2413			VFG001826	Mycobacterium tuberculosis H37Rv	relA	Guanosine-3',5'-bis(diphosphate) 3'-pyrophosphohydrolase (EC 3.1.7.2) / GTP pyrophosphokinase (EC 2.7.6.5), (p)ppGpp synthetase II		Regulation		100	100	100	0.0
BLAT	Virulence Factor	VFDB	Mycobacterium tuberculosis H37Rv S0046_Mtb_Ec_annotated	fig|83332.901.peg.3092			VFG001386	Mycobacterium tuberculosis H37Rv	phoP	DNA-binding response regulator PhoP		Regulation		100	100	100	1e-138
BLAT	Virulence Factor	VFDB	Mycobacterium tuberculosis H37Rv S0066_Mtb_Ec_annotated	fig|83332.891.peg.2211			VFG001826	Mycobacterium tuberculosis H37Rv	relA	Guanosine-3',5'-bis(diphosphate) 3'-pyrophosphohydrolase (EC 3.1.7.2) / GTP pyrophosphokinase (EC 2.7.6.5), (p)ppGpp synthetase II		Regulation		100	100	100	0.0
BLAT	Virulence Factor	VFDB	Mycobacterium tuberculosis H37Rv S0013_Mtb_Ec_annotated	fig|83332.884.peg.3307			VFG001386	Mycobacterium tuberculosis H37Rv	phoP	DNA-binding response regulator PhoP		Regulation		100	100	100	1e-138
BLAT	Virulence Factor	VFDB	Mycobacterium tuberculosis H37Rv S0194_Mtb_Ec_annotated	fig|83332.896.peg.3342			VFG001406	Mycobacterium tuberculosis H37Rv	ideR	Iron-dependent repressor IdeR/DtxR		Regulation		100	100	100	1e-129
BLAT	Virulence Factor	VFDB	Mycobacterium tuberculosis H37Rv S0059_Mtb_Ec_annotated	fig|83332.890.peg.3271			VFG001386	Mycobacterium tuberculosis H37Rv	phoP	DNA-binding response regulator PhoP		Regulation		100	100	100	1e-138
BLAT	Virulence Factor	VFDB	Mycobacterium tuberculosis H37Rv S0008_Mtb_Ec_annotated	fig|83332.883.peg.1334			VFG001406	Mycobacterium tuberculosis H37Rv	ideR	Iron-dependent repressor IdeR/DtxR		Regulation		100	100	100	1e-129
BLAT	Virulence Factor	VFDB	Mycobacterium tuberculosis H37Rv S0070_Mtb_Ec_annotated	fig|83332.892.peg.3855			VFG002395	Mycobacterium tuberculosis H37Rv	eccCb5	FtsK/SpoIIIE family protein EccC5, component of Type VII secretion system ESX-5		Secretion system,Type VII secretion system		100	67	100	0.0
BLAT	Virulence Factor	VFDB	Mycobacterium tuberculosis H37Rv S0202_Mtb_Ec_annotated	fig|83332.898.peg.749			VFG002388	Mycobacterium tuberculosis H37Rv	espB	Secreted protein EspB, component of Type VII secretion system ESX-1		Secretion system,Type VII secretion system		100	100	99	1e-269
BLAT	Virulence Factor	VFDB	Mycobacterium tuberculosis H37Rv S0205_Mtb_Ec_annotated	fig|83332.900.peg.608			VFG002389	Mycobacterium tuberculosis H37Rv	espK	Proline and alanine rich protein EspK, component of Type VII secretion system ESX-1		Secretion system,Type VII secretion system		49	100	100	1e-221
BLAT	Virulence Factor	VFDB	Mycobacterium tuberculosis H37Rv S0204_Mtb_Ec_annotated	fig|83332.899.peg.337			VFG002385	Mycobacterium tuberculosis H37Rv	eccD1	Integral membrane protein EccD1, component of Type VII secretion system ESX-1		Secretion system,Type VII secretion system		95	99	100	1e-278
BLAT	Virulence Factor	VFDB	Mycobacterium tuberculosis H37Rv S0013_Mtb_Ec_annotated	fig|83332.884.peg.343			VFG002384	Mycobacterium tuberculosis H37Rv	PE35	PE family protein => PE35, interacts with PPE68, regulation of esxAB expression via Type VII secretion system ESX-1		Secretion system,Type VII secretion system		98	100	100	2e-47
BLAT	Virulence Factor	VFDB	Mycobacterium tuberculosis H37Rv S0091_Mtb_Ec_annotated	fig|83332.893.peg.3759			VFG002386	Mycobacterium tuberculosis H37Rv	espC	Secreted protein EspC, component of Type VII secretion system ESX-1		Secretion system,Type VII secretion system		100	100	100	1e-52
BLAT	Virulence Factor	VFDB	Mycobacterium tuberculosis H37Rv S0022_Mtb_Ec_annotated	fig|83332.886.peg.3777			VFG002403	Mycobacterium tuberculosis H37Rv	mycP5	Serine protease mycosin MycP5, component of Type VII secretion system ESX-5		Secretion system,Type VII secretion system		100	100	100	0.0
BLAT	Virulence Factor	VFDB	Mycobacterium tuberculosis H37Rv S0046_Mtb_Ec_annotated	fig|83332.901.peg.2845			VFG022162	Mycobacterium tuberculosis H37Rv	eccE3	Membrane protein EccE3, component of Type VII secretion system ESX-3		Secretion system,Type VII secretion system		100	100	99	1e-192
BLAT	Virulence Factor	VFDB	Mycobacterium tuberculosis H37Rv S0202_Mtb_Ec_annotated	fig|83332.898.peg.3284			VFG022340	Mycobacterium tuberculosis H37Rv	esxG	ESAT-6-like protein EsxG		Secretion system,Type VII secretion system		100	100	100	4e-46
BLAT	Virulence Factor	VFDB	Mycobacterium tuberculosis H37Rv S0013_Mtb_Ec_annotated	fig|83332.884.peg.340			VFG002378	Mycobacterium tuberculosis H37Rv	esxA	6 kDa early secretory antigenic target ESAT-6 (EsxA)		Secretion system,Type VII secretion system		100	100	100	2e-47
BLAT	Virulence Factor	VFDB	Mycobacterium tuberculosis H37Rv S0036_Mtb_Ec_annotated	fig|83332.888.peg.1670			VFG002393	Mycobacterium tuberculosis H37Rv	PPE41	PPE family protein => PPE41		Secretion system,Type VII secretion system		100	100	100	1e-110
BLAT	Virulence Factor	VFDB	Mycobacterium tuberculosis H37Rv S0070_Mtb_Ec_annotated	fig|83332.892.peg.3900			VFG002386	Mycobacterium tuberculosis H37Rv	espC	Secreted protein EspC, component of Type VII secretion system ESX-1		Secretion system,Type VII secretion system		100	100	100	1e-52
BLAT	Virulence Factor	VFDB	Mycobacterium tuberculosis H37Rv S0059_Mtb_Ec_annotated	fig|83332.890.peg.3721			VFG002397	Mycobacterium tuberculosis H37Rv	eccB5	Membrane protein EccB5, component of Type VII secretion system ESX-5		Secretion system,Type VII secretion system		100	100	100	1e-296
BLAT	Virulence Factor	VFDB	Mycobacterium tuberculosis H37Rv S0022_Mtb_Ec_annotated	fig|83332.886.peg.3919			VFG002386	Mycobacterium tuberculosis H37Rv	espC	Secreted protein EspC, component of Type VII secretion system ESX-1		Secretion system,Type VII secretion system		100	100	100	1e-52
BLAT	Virulence Factor	VFDB	Mycobacterium tuberculosis H37Rv S0070_Mtb_Ec_annotated	fig|83332.892.peg.3027			VFG022051	Mycobacterium tuberculosis H37Rv	eccC3	FtsK/SpoIIIE family protein EccC3, component of Type VII secretion system ESX-3		Secretion system,Type VII secretion system		100	100	99	0.0
BLAT	Virulence Factor	VFDB	Mycobacterium tuberculosis H37Rv S0149_Mtb_Ec_annotated	fig|83332.894.peg.3758			VFG002400	Mycobacterium tuberculosis H37Rv	esxN	ESAT-6-like protein EsxI		Secretion system,Type VII secretion system		100	100	92	2e-44
BLAT	Virulence Factor	VFDB	Mycobacterium tuberculosis H37Rv S0202_Mtb_Ec_annotated	fig|83332.898.peg.3154			VFG002392	Mycobacterium tuberculosis H37Rv	espD	Protein EspD, component of Type VII secretion system ESX-1		Secretion system,Type VII secretion system		99	96	99	1e-102
BLAT	Virulence Factor	VFDB	Mycobacterium tuberculosis H37Rv S0204_Mtb_Ec_annotated	fig|83332.899.peg.3619			VFG002400	Mycobacterium tuberculosis H37Rv	esxN	ESAT-6-like protein EsxI		Secretion system,Type VII secretion system		100	100	90	8e-43
BLAT	Virulence Factor	VFDB	Mycobacterium tuberculosis H37Rv S0039_Mtb_Ec_annotated	fig|83332.887.peg.2922			VFG002398	Mycobacterium tuberculosis H37Rv	eccD5	Integral membrane protein EccD5, component of Type VII secretion system ESX-5		Secretion system,Type VII secretion system		100	100	100	1e-285
BLAT	Virulence Factor	VFDB	Mycobacterium tuberculosis H37Rv S0013_Mtb_Ec_annotated	fig|83332.884.peg.3105			VFG002403	Mycobacterium tuberculosis H37Rv	mycP5	Serine protease mycosin MycP5, component of Type VII secretion system ESX-5		Secretion system,Type VII secretion system		100	100	100	0.0
BLAT	Virulence Factor	VFDB	Mycobacterium tuberculosis H37Rv S0036_Mtb_Ec_annotated	fig|83332.888.peg.3896			VFG002400	Mycobacterium tuberculosis H37Rv	esxN	ESAT-6-like protein EsxI		Secretion system,Type VII secretion system		100	100	90	8e-43
BLAT	Virulence Factor	VFDB	Mycobacterium tuberculosis H37Rv S0202_Mtb_Ec_annotated	fig|83332.898.peg.3404			VFG002397	Mycobacterium tuberculosis H37Rv	eccB5	Membrane protein EccB5, component of Type VII secretion system ESX-5		Secretion system,Type VII secretion system		100	100	100	1e-296
BLAT	Virulence Factor	VFDB	Mycobacterium tuberculosis H37Rv S0036_Mtb_Ec_annotated	fig|83332.888.peg.2697			VFG002400	Mycobacterium tuberculosis H37Rv	esxN	ESAT-6-like protein EsxI		Secretion system,Type VII secretion system		100	100	92	2e-44
BLAT	Virulence Factor	VFDB	Mycobacterium tuberculosis H37Rv S0204_Mtb_Ec_annotated	fig|83332.899.peg.2635			VFG002400	Mycobacterium tuberculosis H37Rv	esxN	ESAT-6-like protein EsxI		Secretion system,Type VII secretion system		100	100	92	2e-44
BLAT	Virulence Factor	VFDB	Mycobacterium tuberculosis H37Rv S0091_Mtb_Ec_annotated	fig|83332.893.peg.4105			VFG002398	Mycobacterium tuberculosis H37Rv	eccD5	Integral membrane protein EccD5, component of Type VII secretion system ESX-5		Secretion system,Type VII secretion system		100	100	100	1e-285
BLAT	Virulence Factor	VFDB	Mycobacterium tuberculosis H37Rv S0066_Mtb_Ec_annotated	fig|83332.891.peg.3095			VFG002399	Mycobacterium tuberculosis H37Rv	Rv1794	FIG023076: hypothetical protein in PPE gene cluster		Secretion system,Type VII secretion system		100	100	100	1e-171
BLAT	Virulence Factor	VFDB	Mycobacterium tuberculosis H37Rv S0008_Mtb_Ec_annotated	fig|83332.883.peg.2127			VFG002400	Mycobacterium tuberculosis H37Rv	esxN	ESAT-6-like protein EsxI		Secretion system,Type VII secretion system		100	100	90	8e-43
BLAT	Virulence Factor	VFDB	Mycobacterium tuberculosis H37Rv S0066_Mtb_Ec_annotated	fig|83332.891.peg.3083			VFG002397	Mycobacterium tuberculosis H37Rv	eccB5	Membrane protein EccB5, component of Type VII secretion system ESX-5		Secretion system,Type VII secretion system		100	100	100	1e-296
BLAT	Virulence Factor	VFDB	Mycobacterium tuberculosis H37Rv S0036_Mtb_Ec_annotated	fig|83332.888.peg.3019			VFG022082	Mycobacterium tuberculosis H37Rv	PPE4	PPE family protein, PPW subgroup => PPE4, component of Type VII secretion system ESX-3		Secretion system,Type VII secretion system		100	100	100	1e-304
BLAT	Virulence Factor	VFDB	Mycobacterium tuberculosis H37Rv S0039_Mtb_Ec_annotated	fig|83332.887.peg.3003			VFG022035	Mycobacterium tuberculosis H37Rv	eccB3	Membrane protein EccB3, component of Type VII secretion system ESX-3		Secretion system,Type VII secretion system		100	100	100	0.0
BLAT	Virulence Factor	VFDB	Mycobacterium tuberculosis H37Rv S0165_Mtb_Ec_annotated	fig|83332.895.peg.963			VFG002382	Mycobacterium tuberculosis H37Rv	eccCa1	FtsK/SpoIIIE family protein EccCa1, component of Type VII secretion system ESX-1		Secretion system,Type VII secretion system		100	100	100	0.0
BLAT	Virulence Factor	VFDB	Mycobacterium tuberculosis H37Rv S0017_Mtb_Ec_annotated	fig|83332.885.peg.2934			VFG002401	Mycobacterium tuberculosis H37Rv	eccA5	AAA+ family protein ATPase EccA5, component of Type VII secretion system ESX-5		Secretion system,Type VII secretion system		100	100	100	0.0
BLAT	Virulence Factor	VFDB	Mycobacterium tuberculosis H37Rv S0066_Mtb_Ec_annotated	fig|83332.891.peg.3099			VFG002401	Mycobacterium tuberculosis H37Rv	eccA5	AAA+ family protein ATPase EccA5, component of Type VII secretion system ESX-5		Secretion system,Type VII secretion system		100	100	100	0.0
BLAT	Virulence Factor	VFDB	Mycobacterium tuberculosis H37Rv S0165_Mtb_Ec_annotated	fig|83332.895.peg.2711			VFG002387	Mycobacterium tuberculosis H37Rv	espA	Secreted protein EspA, component of Type VII secretion system ESX-1		Secretion system,Type VII secretion system		100	100	99	1e-221
BLAT	Virulence Factor	VFDB	Mycobacterium tuberculosis H37Rv S0066_Mtb_Ec_annotated	fig|83332.891.peg.3132			VFG022162	Mycobacterium tuberculosis H37Rv	eccE3	Membrane protein EccE3, component of Type VII secretion system ESX-3		Secretion system,Type VII secretion system		100	100	99	1e-192
BLAT	Virulence Factor	VFDB	Mycobacterium tuberculosis H37Rv S0205_Mtb_Ec_annotated	fig|83332.900.peg.3565			VFG022066	Mycobacterium tuberculosis H37Rv	PE5	PE family protein => PE5, component of Type VII secretion system ESX-3		Secretion system,Type VII secretion system		100	100	100	2e-48
BLAT	Virulence Factor	VFDB	Mycobacterium tuberculosis H37Rv S0149_Mtb_Ec_annotated	fig|83332.894.peg.3755			VFG002387	Mycobacterium tuberculosis H37Rv	espA	Secreted protein EspA, component of Type VII secretion system ESX-1		Secretion system,Type VII secretion system		100	100	99	1e-221
BLAT	Virulence Factor	VFDB	Mycobacterium tuberculosis H37Rv S0040_Mtb_Ec_annotated	fig|83332.889.peg.4171			VFG002386	Mycobacterium tuberculosis H37Rv	espC	Secreted protein EspC, component of Type VII secretion system ESX-1		Secretion system,Type VII secretion system		100	100	100	1e-52
BLAT	Virulence Factor	VFDB	Mycobacterium tuberculosis H37Rv S0070_Mtb_Ec_annotated	fig|83332.892.peg.3755			VFG002402	Mycobacterium tuberculosis H37Rv	eccE5	Membrane protein EccE5, component of Type VII secretion system ESX-5		Secretion system,Type VII secretion system		100	100	100	1e-240
BLAT	Virulence Factor	VFDB	Mycobacterium tuberculosis H37Rv S0040_Mtb_Ec_annotated	fig|83332.889.peg.345			VFG002380	Mycobacterium tuberculosis H37Rv	eccA1	AAA+ family protein ATPase EccA1, component of Type VII secretion system ESX-1		Secretion system,Type VII secretion system		100	100	100	0.0
BLAT	Virulence Factor	VFDB	Mycobacterium tuberculosis H37Rv S0039_Mtb_Ec_annotated	fig|83332.887.peg.3007			VFG022340	Mycobacterium tuberculosis H37Rv	esxG	ESAT-6-like protein EsxG		Secretion system,Type VII secretion system		100	100	100	4e-46
BLAT	Virulence Factor	VFDB	Mycobacterium tuberculosis H37Rv S0091_Mtb_Ec_annotated	fig|83332.893.peg.2875			VFG022114	Mycobacterium tuberculosis H37Rv	espG3	Protein EspG3, component of Type VII secretion system ESX-3		Secretion system,Type VII secretion system		100	100	100	1e-171
BLAT	Virulence Factor	VFDB	Mycobacterium tuberculosis H37Rv S0204_Mtb_Ec_annotated	fig|83332.899.peg.347			VFG002381	Mycobacterium tuberculosis H37Rv	eccB1	Membrane protein EccB1, component of Type VII secretion system ESX-1		Secretion system,Type VII secretion system		100	100	100	1e-281
BLAT	Virulence Factor	VFDB	Mycobacterium tuberculosis H37Rv S0017_Mtb_Ec_annotated	fig|83332.885.peg.3016			VFG022340	Mycobacterium tuberculosis H37Rv	esxG	ESAT-6-like protein EsxG		Secretion system,Type VII secretion system		100	100	100	4e-46
BLAT	Virulence Factor	VFDB	Mycobacterium tuberculosis H37Rv S0204_Mtb_Ec_annotated	fig|83332.899.peg.3208			VFG002400	Mycobacterium tuberculosis H37Rv	esxN	ESAT-6-like protein EsxL		Secretion system,Type VII secretion system		100	100	93	3e-45
BLAT	Virulence Factor	VFDB	Mycobacterium tuberculosis H37Rv S0036_Mtb_Ec_annotated	fig|83332.888.peg.1517			VFG002384	Mycobacterium tuberculosis H37Rv	PE35	PE family protein => PE35, interacts with PPE68, regulation of esxAB expression via Type VII secretion system ESX-1		Secretion system,Type VII secretion system		98	100	100	2e-47
BLAT	Virulence Factor	VFDB	Mycobacterium tuberculosis H37Rv S0017_Mtb_Ec_annotated	fig|83332.885.peg.2931			VFG002398	Mycobacterium tuberculosis H37Rv	eccD5	Integral membrane protein EccD5, component of Type VII secretion system ESX-5		Secretion system,Type VII secretion system		100	100	100	1e-285
BLAT	Virulence Factor	VFDB	Mycobacterium tuberculosis H37Rv S0036_Mtb_Ec_annotated	fig|83332.888.peg.1514			VFG002382	Mycobacterium tuberculosis H37Rv	eccCa1	FtsK/SpoIIIE family protein EccCa1, component of Type VII secretion system ESX-1		Secretion system,Type VII secretion system		100	100	100	0.0
BLAT	Virulence Factor	VFDB	Mycobacterium tuberculosis H37Rv S0202_Mtb_Ec_annotated	fig|83332.898.peg.3078			VFG002400	Mycobacterium tuberculosis H37Rv	esxN	ESAT-6-like protein EsxI		Secretion system,Type VII secretion system		100	100	92	2e-44
BLAT	Virulence Factor	VFDB	Mycobacterium tuberculosis H37Rv S0059_Mtb_Ec_annotated	fig|83332.890.peg.2881			VFG022066	Mycobacterium tuberculosis H37Rv	PE5	PE family protein => PE5, component of Type VII secretion system ESX-3		Secretion system,Type VII secretion system		100	100	100	2e-48
BLAT	Virulence Factor	VFDB	Mycobacterium tuberculosis H37Rv S0046_Mtb_Ec_annotated	fig|83332.901.peg.3637			VFG002397	Mycobacterium tuberculosis H37Rv	eccB5	Membrane protein EccB5, component of Type VII secretion system ESX-5		Secretion system,Type VII secretion system		100	100	100	1e-296
BLAT	Virulence Factor	VFDB	Mycobacterium tuberculosis H37Rv S0013_Mtb_Ec_annotated	fig|83332.884.peg.337			VFG002385	Mycobacterium tuberculosis H37Rv	eccD1	Integral membrane protein EccD1, component of Type VII secretion system ESX-1		Secretion system,Type VII secretion system		95	99	100	1e-278
BLAT	Virulence Factor	VFDB	Mycobacterium tuberculosis H37Rv S0008_Mtb_Ec_annotated	fig|83332.883.peg.337			VFG002385	Mycobacterium tuberculosis H37Rv	eccD1	Integral membrane protein EccD1, component of Type VII secretion system ESX-1		Secretion system,Type VII secretion system		95	99	100	1e-278
BLAT	Virulence Factor	VFDB	Mycobacterium tuberculosis H37Rv S0205_Mtb_Ec_annotated	fig|83332.900.peg.2721			VFG002400	Mycobacterium tuberculosis H37Rv	esxN	ESAT-6-like protein EsxI		Secretion system,Type VII secretion system		100	100	90	8e-43
BLAT	Virulence Factor	VFDB	Mycobacterium tuberculosis H37Rv S0008_Mtb_Ec_annotated	fig|83332.883.peg.3133			VFG022035	Mycobacterium tuberculosis H37Rv	eccB3	Membrane protein EccB3, component of Type VII secretion system ESX-3		Secretion system,Type VII secretion system		100	100	100	0.0
BLAT	Virulence Factor	VFDB	Mycobacterium tuberculosis H37Rv S0194_Mtb_Ec_annotated	fig|83332.896.peg.400			VFG002378	Mycobacterium tuberculosis H37Rv	esxA	6 kDa early secretory antigenic target ESAT-6 (EsxA)		Secretion system,Type VII secretion system		100	100	100	2e-47
BLAT	Virulence Factor	VFDB	Mycobacterium tuberculosis H37Rv S0017_Mtb_Ec_annotated	fig|83332.885.peg.3561			VFG002392	Mycobacterium tuberculosis H37Rv	espD	Protein EspD, component of Type VII secretion system ESX-1		Secretion system,Type VII secretion system		99	96	100	1e-103
BLAT	Virulence Factor	VFDB	Mycobacterium tuberculosis H37Rv S0039_Mtb_Ec_annotated	fig|83332.887.peg.1645			VFG002393	Mycobacterium tuberculosis H37Rv	PPE41	PPE family protein => PPE41		Secretion system,Type VII secretion system		100	100	100	1e-110
BLAT	Virulence Factor	VFDB	Mycobacterium tuberculosis H37Rv S0036_Mtb_Ec_annotated	fig|83332.888.peg.3899			VFG002387	Mycobacterium tuberculosis H37Rv	espA	Secreted protein EspA, component of Type VII secretion system ESX-1		Secretion system,Type VII secretion system		100	100	99	1e-221
BLAT	Virulence Factor	VFDB	Mycobacterium tuberculosis H37Rv S0070_Mtb_Ec_annotated	fig|83332.892.peg.2703			VFG002400	Mycobacterium tuberculosis H37Rv	esxN	ESAT-6-like protein EsxI		Secretion system,Type VII secretion system		100	100	92	2e-44
BLAT	Virulence Factor	VFDB	Mycobacterium tuberculosis H37Rv S0196_Mtb_Ec_annotated	fig|83332.897.peg.3126			VFG022146	Mycobacterium tuberculosis H37Rv	mycP3	Serine protease mycosin MycP3, component of Type VII secretion system ESX-3		Secretion system,Type VII secretion system		100	100	100	1e-269
BLAT	Virulence Factor	VFDB	Mycobacterium tuberculosis H37Rv S0070_Mtb_Ec_annotated	fig|83332.892.peg.3028			VFG022035	Mycobacterium tuberculosis H37Rv	eccB3	Membrane protein EccB3, component of Type VII secretion system ESX-3		Secretion system,Type VII secretion system		100	100	100	0.0
BLAT	Virulence Factor	VFDB	Mycobacterium tuberculosis H37Rv S0013_Mtb_Ec_annotated	fig|83332.884.peg.3133			VFG022051	Mycobacterium tuberculosis H37Rv	eccC3	FtsK/SpoIIIE family protein EccC3, component of Type VII secretion system ESX-3		Secretion system,Type VII secretion system		100	100	99	0.0
BLAT	Virulence Factor	VFDB	Mycobacterium tuberculosis H37Rv S0013_Mtb_Ec_annotated	fig|83332.884.peg.3091			VFG002397	Mycobacterium tuberculosis H37Rv	eccB5	Membrane protein EccB5, component of Type VII secretion system ESX-5		Secretion system,Type VII secretion system		100	100	100	1e-296
BLAT	Virulence Factor	VFDB	Mycobacterium tuberculosis H37Rv S0165_Mtb_Ec_annotated	fig|83332.895.peg.3551			VFG022130	Mycobacterium tuberculosis H37Rv	eccD3	Integral membrane protein EccD3, component of Type VII secretion system ESX-3		Secretion system,Type VII secretion system		100	100	100	1e-260
BLAT	Virulence Factor	VFDB	Mycobacterium tuberculosis H37Rv S0001_Mtb_Ec_annotated	fig|83332.880.peg.3119			VFG002397	Mycobacterium tuberculosis H37Rv	eccB5	Membrane protein EccB5, component of Type VII secretion system ESX-5		Secretion system,Type VII secretion system		100	100	100	1e-296
BLAT	Virulence Factor	VFDB	Mycobacterium tuberculosis H37Rv S0022_Mtb_Ec_annotated	fig|83332.886.peg.4232			VFG002400	Mycobacterium tuberculosis H37Rv	esxN	ESAT-6-like protein EsxL		Secretion system,Type VII secretion system		77	100	100	1e-35
BLAT	Virulence Factor	VFDB	Mycobacterium tuberculosis H37Rv S0039_Mtb_Ec_annotated	fig|83332.887.peg.715			VFG002379	Mycobacterium tuberculosis H37Rv	esxB	10 kDa culture filtrate antigen CFP-10 (EsxB)		Secretion system,Type VII secretion system		100	100	100	1e-48
BLAT	Virulence Factor	VFDB	Mycobacterium tuberculosis H37Rv S0036_Mtb_Ec_annotated	fig|83332.888.peg.1513			VFG002381	Mycobacterium tuberculosis H37Rv	eccB1	Membrane protein EccB1, component of Type VII secretion system ESX-1		Secretion system,Type VII secretion system		100	100	100	1e-281
BLAT	Virulence Factor	VFDB	Mycobacterium tuberculosis H37Rv S0091_Mtb_Ec_annotated	fig|83332.893.peg.4208			VFG022098	Mycobacterium tuberculosis H37Rv	esxH	ESAT-6 like protein EsxR		Secretion system,Type VII secretion system		100	100	84	6e-43
BLAT	Virulence Factor	VFDB	Mycobacterium tuberculosis H37Rv S0040_Mtb_Ec_annotated	fig|83332.889.peg.342			VFG002383	Mycobacterium tuberculosis H37Rv	eccCb1	FtsK/SpoIIIE family protein EccCb1, component of Type VII secretion system ESX-1		Secretion system,Type VII secretion system		100	100	100	0.0
BLAT	Virulence Factor	VFDB	Mycobacterium tuberculosis H37Rv S0059_Mtb_Ec_annotated	fig|83332.890.peg.407			VFG002390	Mycobacterium tuberculosis H37Rv	eccE1	Membrane protein EccE1, component of Type VII secretion system ESX-1		Secretion system,Type VII secretion system		100	100	99	1e-275
BLAT	Virulence Factor	VFDB	Mycobacterium tuberculosis H37Rv S0017_Mtb_Ec_annotated	fig|83332.885.peg.3020			VFG022146	Mycobacterium tuberculosis H37Rv	mycP3	Serine protease mycosin MycP3, component of Type VII secretion system ESX-3		Secretion system,Type VII secretion system		100	100	100	1e-269
BLAT	Virulence Factor	VFDB	Mycobacterium tuberculosis H37Rv S0196_Mtb_Ec_annotated	fig|83332.897.peg.3627			VFG002387	Mycobacterium tuberculosis H37Rv	espA	Secreted protein EspA, component of Type VII secretion system ESX-1		Secretion system,Type VII secretion system		100	100	99	1e-221
BLAT	Virulence Factor	VFDB	Mycobacterium tuberculosis H37Rv S0022_Mtb_Ec_annotated	fig|83332.886.peg.1524			VFG002385	Mycobacterium tuberculosis H37Rv	eccD1	Integral membrane protein EccD1, component of Type VII secretion system ESX-1		Secretion system,Type VII secretion system		95	99	100	1e-278
BLAT	Virulence Factor	VFDB	Mycobacterium tuberculosis H37Rv S0091_Mtb_Ec_annotated	fig|83332.893.peg.2878			VFG022082	Mycobacterium tuberculosis H37Rv	PPE4	PPE family protein, PPW subgroup => PPE4, component of Type VII secretion system ESX-3		Secretion system,Type VII secretion system		100	100	100	1e-304
BLAT	Virulence Factor	VFDB	Mycobacterium tuberculosis H37Rv S0007_Mtb_Ec_annotated	fig|83332.881.peg.3276			VFG002402	Mycobacterium tuberculosis H37Rv	eccE5	Membrane protein EccE5, component of Type VII secretion system ESX-5		Secretion system,Type VII secretion system		100	100	100	1e-240
BLAT	Virulence Factor	VFDB	Mycobacterium tuberculosis H37Rv S0046_Mtb_Ec_annotated	fig|83332.901.peg.3638			VFG002395	Mycobacterium tuberculosis H37Rv	eccCb5	FtsK/SpoIIIE family protein EccC5, component of Type VII secretion system ESX-5		Secretion system,Type VII secretion system		100	67	100	0.0
BLAT	Virulence Factor	VFDB	Mycobacterium tuberculosis H37Rv S0070_Mtb_Ec_annotated	fig|83332.892.peg.1530			VFG002389	Mycobacterium tuberculosis H37Rv	espK	Proline and alanine rich protein EspK, component of Type VII secretion system ESX-1		Secretion system,Type VII secretion system		100	100	100	0.0
BLAT	Virulence Factor	VFDB	Mycobacterium tuberculosis H37Rv S0066_Mtb_Ec_annotated	fig|83332.891.peg.347			VFG002381	Mycobacterium tuberculosis H37Rv	eccB1	Membrane protein EccB1, component of Type VII secretion system ESX-1		Secretion system,Type VII secretion system		100	100	100	1e-281
BLAT	Virulence Factor	VFDB	Mycobacterium tuberculosis H37Rv S0194_Mtb_Ec_annotated	fig|83332.896.peg.2884			VFG022146	Mycobacterium tuberculosis H37Rv	mycP3	Serine protease mycosin MycP3, component of Type VII secretion system ESX-3		Secretion system,Type VII secretion system		100	100	100	1e-269
BLAT	Virulence Factor	VFDB	Mycobacterium tuberculosis H37Rv S0013_Mtb_Ec_annotated	fig|83332.884.peg.3103			VFG002399	Mycobacterium tuberculosis H37Rv	Rv1794	FIG023076: hypothetical protein in PPE gene cluster		Secretion system,Type VII secretion system		100	100	100	1e-171
BLAT	Virulence Factor	VFDB	Mycobacterium tuberculosis H37Rv S0017_Mtb_Ec_annotated	fig|83332.885.peg.3445			VFG022066	Mycobacterium tuberculosis H37Rv	PE5	PE family protein => PE29		Secretion system,Type VII secretion system		99	96	81	7e-37
BLAT	Virulence Factor	VFDB	Mycobacterium tuberculosis H37Rv S0059_Mtb_Ec_annotated	fig|83332.890.peg.3722			VFG002395	Mycobacterium tuberculosis H37Rv	eccCb5	FtsK/SpoIIIE family protein EccC5, component of Type VII secretion system ESX-5		Secretion system,Type VII secretion system		100	67	100	0.0
BLAT	Virulence Factor	VFDB	Mycobacterium tuberculosis H37Rv S0040_Mtb_Ec_annotated	fig|83332.889.peg.4172			VFG002392	Mycobacterium tuberculosis H37Rv	espD	Protein EspD, component of Type VII secretion system ESX-1		Secretion system,Type VII secretion system		100	100	100	1e-104
BLAT	Virulence Factor	VFDB	Mycobacterium tuberculosis H37Rv S0194_Mtb_Ec_annotated	fig|83332.896.peg.2886			VFG022114	Mycobacterium tuberculosis H37Rv	espG3	Protein EspG3, component of Type VII secretion system ESX-3		Secretion system,Type VII secretion system		100	100	100	1e-171
BLAT	Virulence Factor	VFDB	Mycobacterium tuberculosis H37Rv S0039_Mtb_Ec_annotated	fig|83332.887.peg.3012			VFG022162	Mycobacterium tuberculosis H37Rv	eccE3	Membrane protein EccE3, component of Type VII secretion system ESX-3		Secretion system,Type VII secretion system		100	100	99	1e-192
BLAT	Virulence Factor	VFDB	Mycobacterium tuberculosis H37Rv S0017_Mtb_Ec_annotated	fig|83332.885.peg.713			VFG002385	Mycobacterium tuberculosis H37Rv	eccD1	Integral membrane protein EccD1, component of Type VII secretion system ESX-1		Secretion system,Type VII secretion system		95	99	100	1e-278
BLAT	Virulence Factor	VFDB	Mycobacterium tuberculosis H37Rv S0202_Mtb_Ec_annotated	fig|83332.898.peg.747			VFG002391	Mycobacterium tuberculosis H37Rv	mycP1	Serine protease mycosin MycP1, component of Type VII secretion system ESX-1		Secretion system,Type VII secretion system		99	97	100	1e-262
BLAT	Virulence Factor	VFDB	Mycobacterium tuberculosis H37Rv S0149_Mtb_Ec_annotated	fig|83332.894.peg.407			VFG002388	Mycobacterium tuberculosis H37Rv	espB	Secreted protein EspB, component of Type VII secretion system ESX-1		Secretion system,Type VII secretion system		100	100	100	1e-270
BLAT	Virulence Factor	VFDB	Mycobacterium tuberculosis H37Rv S0046_Mtb_Ec_annotated	fig|83332.901.peg.2853			VFG022051	Mycobacterium tuberculosis H37Rv	eccC3	FtsK/SpoIIIE family protein EccC3, component of Type VII secretion system ESX-3		Secretion system,Type VII secretion system		100	100	99	0.0
BLAT	Virulence Factor	VFDB	Mycobacterium tuberculosis H37Rv S0196_Mtb_Ec_annotated	fig|83332.897.peg.3117			VFG022019	Mycobacterium tuberculosis H37Rv	eccA3	AAA+ family protein ATPase EccA3, component of Type VII secretion system ESX-3		Secretion system,Type VII secretion system		100	100	100	0.0
BLAT	Virulence Factor	VFDB	Mycobacterium tuberculosis H37Rv S0196_Mtb_Ec_annotated	fig|83332.897.peg.3123			VFG022098	Mycobacterium tuberculosis H37Rv	esxH	ESAT-6-like protein EsxH, 10 kDa antigen CFP7		Secretion system,Type VII secretion system		100	100	100	1e-50
BLAT	Virulence Factor	VFDB	Mycobacterium tuberculosis H37Rv S0007_Mtb_Ec_annotated	fig|83332.881.peg.2			VFG002386	Mycobacterium tuberculosis H37Rv	espC	Secreted protein EspC, component of Type VII secretion system ESX-1		Secretion system,Type VII secretion system		100	100	100	1e-52
BLAT	Virulence Factor	VFDB	Mycobacterium tuberculosis H37Rv S0036_Mtb_Ec_annotated	fig|83332.888.peg.3017			VFG022098	Mycobacterium tuberculosis H37Rv	esxH	ESAT-6-like protein EsxH, 10 kDa antigen CFP7		Secretion system,Type VII secretion system		100	100	100	1e-50
BLAT	Virulence Factor	VFDB	Mycobacterium tuberculosis H37Rv S0008_Mtb_Ec_annotated	fig|83332.883.peg.348			VFG002380	Mycobacterium tuberculosis H37Rv	eccA1	AAA+ family protein ATPase EccA1, component of Type VII secretion system ESX-1		Secretion system,Type VII secretion system		100	100	100	0.0
BLAT	Virulence Factor	VFDB	Mycobacterium tuberculosis H37Rv S0046_Mtb_Ec_annotated	fig|83332.901.peg.2846			VFG022146	Mycobacterium tuberculosis H37Rv	mycP3	Serine protease mycosin MycP3, component of Type VII secretion system ESX-3		Secretion system,Type VII secretion system		100	100	100	1e-269
BLAT	Virulence Factor	VFDB	Mycobacterium tuberculosis H37Rv S0149_Mtb_Ec_annotated	fig|83332.894.peg.3754			VFG002386	Mycobacterium tuberculosis H37Rv	espC	Secreted protein EspC, component of Type VII secretion system ESX-1		Secretion system,Type VII secretion system		100	100	100	1e-52
BLAT	Virulence Factor	VFDB	Mycobacterium tuberculosis H37Rv S0070_Mtb_Ec_annotated	fig|83332.892.peg.3029			VFG022019	Mycobacterium tuberculosis H37Rv	eccA3	AAA+ family protein ATPase EccA3, component of Type VII secretion system ESX-3		Secretion system,Type VII secretion system		100	100	100	0.0
BLAT	Virulence Factor	VFDB	Mycobacterium tuberculosis H37Rv S0017_Mtb_Ec_annotated	fig|83332.885.peg.3019			VFG022130	Mycobacterium tuberculosis H37Rv	eccD3	Integral membrane protein EccD3, component of Type VII secretion system ESX-3		Secretion system,Type VII secretion system		100	100	100	1e-260
BLAT	Virulence Factor	VFDB	Mycobacterium tuberculosis H37Rv S0196_Mtb_Ec_annotated	fig|83332.897.peg.347			VFG002380	Mycobacterium tuberculosis H37Rv	eccA1	AAA+ family protein ATPase EccA1, component of Type VII secretion system ESX-1		Secretion system,Type VII secretion system		100	100	100	0.0
BLAT	Virulence Factor	VFDB	Mycobacterium tuberculosis H37Rv S0040_Mtb_Ec_annotated	fig|83332.889.peg.330			VFG002388	Mycobacterium tuberculosis H37Rv	espB	Secreted protein EspB, component of Type VII secretion system ESX-1		Secretion system,Type VII secretion system		100	100	100	1e-270
BLAT	Virulence Factor	VFDB	Mycobacterium tuberculosis H37Rv S0013_Mtb_Ec_annotated	fig|83332.884.peg.344			VFG002383	Mycobacterium tuberculosis H37Rv	eccCb1	FtsK/SpoIIIE family protein EccCb1, component of Type VII secretion system ESX-1		Secretion system,Type VII secretion system		100	100	100	0.0
BLAT	Virulence Factor	VFDB	Mycobacterium tuberculosis H37Rv S0165_Mtb_Ec_annotated	fig|83332.895.peg.2358			VFG002395	Mycobacterium tuberculosis H37Rv	eccCb5	FtsK/SpoIIIE family protein EccC5, component of Type VII secretion system ESX-5		Secretion system,Type VII secretion system		100	67	100	0.0
BLAT	Virulence Factor	VFDB	Mycobacterium tuberculosis H37Rv S0059_Mtb_Ec_annotated	fig|83332.890.peg.2882			VFG022051	Mycobacterium tuberculosis H37Rv	eccC3	FtsK/SpoIIIE family protein EccC3, component of Type VII secretion system ESX-3		Secretion system,Type VII secretion system		100	100	99	0.0
BLAT	Virulence Factor	VFDB	Mycobacterium tuberculosis H37Rv S0205_Mtb_Ec_annotated	fig|83332.900.peg.968			VFG002381	Mycobacterium tuberculosis H37Rv	eccB1	Membrane protein EccB1, component of Type VII secretion system ESX-1		Secretion system,Type VII secretion system		100	100	100	1e-281
BLAT	Virulence Factor	VFDB	Mycobacterium tuberculosis H37Rv S0040_Mtb_Ec_annotated	fig|83332.889.peg.1676			VFG002393	Mycobacterium tuberculosis H37Rv	PPE41	PPE family protein => PPE41		Secretion system,Type VII secretion system		100	100	100	1e-110
BLAT	Virulence Factor	VFDB	Mycobacterium tuberculosis H37Rv S0007_Mtb_Ec_annotated	fig|83332.881.peg.3304			VFG022082	Mycobacterium tuberculosis H37Rv	PPE4	PPE family protein, PPW subgroup => PPE4, component of Type VII secretion system ESX-3		Secretion system,Type VII secretion system		100	100	100	1e-304
BLAT	Virulence Factor	VFDB	Mycobacterium tuberculosis H37Rv S0149_Mtb_Ec_annotated	fig|83332.894.peg.393			VFG002381	Mycobacterium tuberculosis H37Rv	eccB1	Membrane protein EccB1, component of Type VII secretion system ESX-1		Secretion system,Type VII secretion system		100	100	100	1e-281
BLAT	Virulence Factor	VFDB	Mycobacterium tuberculosis H37Rv S0007_Mtb_Ec_annotated	fig|83332.881.peg.3273			VFG002399	Mycobacterium tuberculosis H37Rv	Rv1794	FIG023076: hypothetical protein in PPE gene cluster		Secretion system,Type VII secretion system		100	100	100	1e-171
BLAT	Virulence Factor	VFDB	Mycobacterium tuberculosis H37Rv S0066_Mtb_Ec_annotated	fig|83332.891.peg.4216			VFG002400	Mycobacterium tuberculosis H37Rv	esxN	ESAT-6-like protein EsxL		Secretion system,Type VII secretion system		32	96	93	2e-08
BLAT	Virulence Factor	VFDB	Mycobacterium tuberculosis H37Rv S0022_Mtb_Ec_annotated	fig|83332.886.peg.3778			VFG002398	Mycobacterium tuberculosis H37Rv	eccD5	Integral membrane protein EccD5, component of Type VII secretion system ESX-5		Secretion system,Type VII secretion system		100	100	100	1e-285
BLAT	Virulence Factor	VFDB	Mycobacterium tuberculosis H37Rv S0070_Mtb_Ec_annotated	fig|83332.892.peg.1521			VFG002383	Mycobacterium tuberculosis H37Rv	eccCb1	FtsK/SpoIIIE family protein EccCb1, component of Type VII secretion system ESX-1		Secretion system,Type VII secretion system		100	100	100	0.0
BLAT	Virulence Factor	VFDB	Mycobacterium tuberculosis H37Rv S0202_Mtb_Ec_annotated	fig|83332.898.peg.758			VFG002379	Mycobacterium tuberculosis H37Rv	esxB	10 kDa culture filtrate antigen CFP-10 (EsxB)		Secretion system,Type VII secretion system		100	100	100	1e-48
BLAT	Virulence Factor	VFDB	Mycobacterium tuberculosis H37Rv S0059_Mtb_Ec_annotated	fig|83332.890.peg.2875			VFG022146	Mycobacterium tuberculosis H37Rv	mycP3	Serine protease mycosin MycP3, component of Type VII secretion system ESX-3		Secretion system,Type VII secretion system		100	100	100	1e-269
BLAT	Virulence Factor	VFDB	Mycobacterium tuberculosis H37Rv S0091_Mtb_Ec_annotated	fig|83332.893.peg.409			VFG002390	Mycobacterium tuberculosis H37Rv	eccE1	Membrane protein EccE1, component of Type VII secretion system ESX-1		Secretion system,Type VII secretion system		100	100	99	1e-275
BLAT	Virulence Factor	VFDB	Mycobacterium tuberculosis H37Rv S0202_Mtb_Ec_annotated	fig|83332.898.peg.764			VFG002381	Mycobacterium tuberculosis H37Rv	eccB1	Membrane protein EccB1, component of Type VII secretion system ESX-1		Secretion system,Type VII secretion system		100	100	100	1e-281
BLAT	Virulence Factor	VFDB	Mycobacterium tuberculosis H37Rv S0205_Mtb_Ec_annotated	fig|83332.900.peg.2370			VFG002395	Mycobacterium tuberculosis H37Rv	eccCb5	FtsK/SpoIIIE family protein EccC5, component of Type VII secretion system ESX-5		Secretion system,Type VII secretion system		100	67	100	0.0
BLAT	Virulence Factor	VFDB	Mycobacterium tuberculosis H37Rv S0017_Mtb_Ec_annotated	fig|83332.885.peg.3012			VFG022035	Mycobacterium tuberculosis H37Rv	eccB3	Membrane protein EccB3, component of Type VII secretion system ESX-3		Secretion system,Type VII secretion system		100	100	100	0.0
BLAT	Virulence Factor	VFDB	Mycobacterium tuberculosis H37Rv S0202_Mtb_Ec_annotated	fig|83332.898.peg.4209			VFG002400	Mycobacterium tuberculosis H37Rv	esxN	ESAT-6-like protein EsxL		Secretion system,Type VII secretion system		32	96	93	2e-08
BLAT	Virulence Factor	VFDB	Mycobacterium tuberculosis H37Rv S0194_Mtb_Ec_annotated	fig|83332.896.peg.392			VFG002380	Mycobacterium tuberculosis H37Rv	eccA1	AAA+ family protein ATPase EccA1, component of Type VII secretion system ESX-1		Secretion system,Type VII secretion system		100	100	100	0.0
BLAT	Virulence Factor	VFDB	Mycobacterium tuberculosis H37Rv S0022_Mtb_Ec_annotated	fig|83332.886.peg.2689			VFG002400	Mycobacterium tuberculosis H37Rv	esxN	ESAT-6-like protein EsxL		Secretion system,Type VII secretion system		100	100	93	3e-45
BLAT	Virulence Factor	VFDB	Mycobacterium tuberculosis H37Rv S0039_Mtb_Ec_annotated	fig|83332.887.peg.704			VFG002391	Mycobacterium tuberculosis H37Rv	mycP1	Serine protease mycosin MycP1, component of Type VII secretion system ESX-1		Secretion system,Type VII secretion system		99	97	100	1e-262
BLAT	Virulence Factor	VFDB	Mycobacterium tuberculosis H37Rv S0066_Mtb_Ec_annotated	fig|83332.891.peg.3129			VFG022114	Mycobacterium tuberculosis H37Rv	espG3	Protein EspG3, component of Type VII secretion system ESX-3		Secretion system,Type VII secretion system		100	100	100	1e-171
BLAT	Virulence Factor	VFDB	Mycobacterium tuberculosis H37Rv S0196_Mtb_Ec_annotated	fig|83332.897.peg.3118			VFG022035	Mycobacterium tuberculosis H37Rv	eccB3	Membrane protein EccB3, component of Type VII secretion system ESX-3		Secretion system,Type VII secretion system		100	100	100	0.0
BLAT	Virulence Factor	VFDB	Mycobacterium tuberculosis H37Rv S0202_Mtb_Ec_annotated	fig|83332.898.peg.760			VFG002384	Mycobacterium tuberculosis H37Rv	PE35	PE family protein => PE35, interacts with PPE68, regulation of esxAB expression via Type VII secretion system ESX-1		Secretion system,Type VII secretion system		98	100	100	2e-47
BLAT	Virulence Factor	VFDB	Mycobacterium tuberculosis H37Rv S0022_Mtb_Ec_annotated	fig|83332.886.peg.3915			VFG002400	Mycobacterium tuberculosis H37Rv	esxN	ESAT-6-like protein EsxI		Secretion system,Type VII secretion system		100	100	90	8e-43
BLAT	Virulence Factor	VFDB	Mycobacterium tuberculosis H37Rv S0149_Mtb_Ec_annotated	fig|83332.894.peg.4100			VFG002400	Mycobacterium tuberculosis H37Rv	esxN	hypothetical protein		Secretion system,Type VII secretion system		20	90	100	1e-02
BLAT	Virulence Factor	VFDB	Mycobacterium tuberculosis H37Rv S0066_Mtb_Ec_annotated	fig|83332.891.peg.3096			VFG002398	Mycobacterium tuberculosis H37Rv	eccD5	Integral membrane protein EccD5, component of Type VII secretion system ESX-5		Secretion system,Type VII secretion system		100	100	100	1e-285
BLAT	Virulence Factor	VFDB	Mycobacterium tuberculosis H37Rv S0059_Mtb_Ec_annotated	fig|83332.890.peg.1567			VFG002393	Mycobacterium tuberculosis H37Rv	PPE41	PPE family protein => PPE41		Secretion system,Type VII secretion system		100	100	100	1e-110
BLAT	Virulence Factor	VFDB	Mycobacterium tuberculosis H37Rv S0194_Mtb_Ec_annotated	fig|83332.896.peg.4130			VFG002401	Mycobacterium tuberculosis H37Rv	eccA5	AAA+ family protein ATPase EccA5, component of Type VII secretion system ESX-5		Secretion system,Type VII secretion system		100	100	100	0.0
BLAT	Virulence Factor	VFDB	Mycobacterium tuberculosis H37Rv S0017_Mtb_Ec_annotated	fig|83332.885.peg.3014			VFG022066	Mycobacterium tuberculosis H37Rv	PE5	PE family protein => PE5, component of Type VII secretion system ESX-3		Secretion system,Type VII secretion system		100	100	100	2e-48
BLAT	Virulence Factor	VFDB	Mycobacterium tuberculosis H37Rv S0007_Mtb_Ec_annotated	fig|83332.881.peg.4227			VFG022340	Mycobacterium tuberculosis H37Rv	esxG	ESAT-6 like protein EsxS		Secretion system,Type VII secretion system		100	100	91	4e-43
BLAT	Virulence Factor	VFDB	Mycobacterium tuberculosis H37Rv S0196_Mtb_Ec_annotated	fig|83332.897.peg.3038			VFG002399	Mycobacterium tuberculosis H37Rv	Rv1794	FIG023076: hypothetical protein in PPE gene cluster		Secretion system,Type VII secretion system		100	100	100	1e-171
BLAT	Virulence Factor	VFDB	Mycobacterium tuberculosis H37Rv S0059_Mtb_Ec_annotated	fig|83332.890.peg.395			VFG002383	Mycobacterium tuberculosis H37Rv	eccCb1	FtsK/SpoIIIE family protein EccCb1, component of Type VII secretion system ESX-1		Secretion system,Type VII secretion system		100	100	100	0.0
BLAT	Virulence Factor	VFDB	Mycobacterium tuberculosis H37Rv S0204_Mtb_Ec_annotated	fig|83332.899.peg.3108			VFG022051	Mycobacterium tuberculosis H37Rv	eccC3	FtsK/SpoIIIE family protein EccC3, component of Type VII secretion system ESX-3		Secretion system,Type VII secretion system		100	100	99	0.0
BLAT	Virulence Factor	VFDB	Mycobacterium tuberculosis H37Rv S0196_Mtb_Ec_annotated	fig|83332.897.peg.341			VFG002379	Mycobacterium tuberculosis H37Rv	esxB	10 kDa culture filtrate antigen CFP-10 (EsxB)		Secretion system,Type VII secretion system		100	100	100	1e-48
BLAT	Virulence Factor	VFDB	Mycobacterium tuberculosis H37Rv S0039_Mtb_Ec_annotated	fig|83332.887.peg.714			VFG002378	Mycobacterium tuberculosis H37Rv	esxA	6 kDa early secretory antigenic target ESAT-6 (EsxA)		Secretion system,Type VII secretion system		100	100	100	2e-47
BLAT	Virulence Factor	VFDB	Mycobacterium tuberculosis H37Rv S0022_Mtb_Ec_annotated	fig|83332.886.peg.1526			VFG002389	Mycobacterium tuberculosis H37Rv	espK	Proline and alanine rich protein EspK, component of Type VII secretion system ESX-1		Secretion system,Type VII secretion system		100	100	100	0.0
BLAT	Virulence Factor	VFDB	Mycobacterium tuberculosis H37Rv S0017_Mtb_Ec_annotated	fig|83332.885.peg.2919			VFG002395	Mycobacterium tuberculosis H37Rv	eccCb5	FtsK/SpoIIIE family protein EccC5, component of Type VII secretion system ESX-5		Secretion system,Type VII secretion system		100	67	100	0.0
BLAT	Virulence Factor	VFDB	Mycobacterium tuberculosis H37Rv S0017_Mtb_Ec_annotated	fig|83332.885.peg.3021			VFG022162	Mycobacterium tuberculosis H37Rv	eccE3	Membrane protein EccE3, component of Type VII secretion system ESX-3		Secretion system,Type VII secretion system		100	100	99	1e-192
BLAT	Virulence Factor	VFDB	Mycobacterium tuberculosis H37Rv S0202_Mtb_Ec_annotated	fig|83332.898.peg.3288			VFG022146	Mycobacterium tuberculosis H37Rv	mycP3	Serine protease mycosin MycP3, component of Type VII secretion system ESX-3		Secretion system,Type VII secretion system		100	100	100	1e-269
BLAT	Virulence Factor	VFDB	Mycobacterium tuberculosis H37Rv S0091_Mtb_Ec_annotated	fig|83332.893.peg.2499			VFG002400	Mycobacterium tuberculosis H37Rv	esxN	ESAT-6-like protein EsxI		Secretion system,Type VII secretion system		100	100	92	2e-44
BLAT	Virulence Factor	VFDB	Mycobacterium tuberculosis H37Rv S0204_Mtb_Ec_annotated	fig|83332.899.peg.3614			VFG002392	Mycobacterium tuberculosis H37Rv	espD	Protein EspD, component of Type VII secretion system ESX-1		Secretion system,Type VII secretion system		100	100	100	1e-104
BLAT	Virulence Factor	VFDB	Mycobacterium tuberculosis H37Rv S0202_Mtb_Ec_annotated	fig|83332.898.peg.3417			VFG002401	Mycobacterium tuberculosis H37Rv	eccA5	AAA+ family protein ATPase EccA5, component of Type VII secretion system ESX-5		Secretion system,Type VII secretion system		100	100	99	0.0
BLAT	Virulence Factor	VFDB	Mycobacterium tuberculosis H37Rv S0196_Mtb_Ec_annotated	fig|83332.897.peg.3125			VFG022130	Mycobacterium tuberculosis H37Rv	eccD3	Integral membrane protein EccD3, component of Type VII secretion system ESX-3		Secretion system,Type VII secretion system		100	100	100	1e-260
BLAT	Virulence Factor	VFDB	Mycobacterium tuberculosis H37Rv S0017_Mtb_Ec_annotated	fig|83332.885.peg.706			VFG002391	Mycobacterium tuberculosis H37Rv	mycP1	Serine protease mycosin MycP1, component of Type VII secretion system ESX-1		Secretion system,Type VII secretion system		99	97	100	1e-262
BLAT	Virulence Factor	VFDB	Mycobacterium tuberculosis H37Rv S0202_Mtb_Ec_annotated	fig|83332.898.peg.4194			VFG022340	Mycobacterium tuberculosis H37Rv	esxG	ESAT-6 like protein EsxS		Secretion system,Type VII secretion system		100	100	91	4e-43
BLAT	Virulence Factor	VFDB	Mycobacterium tuberculosis H37Rv S0194_Mtb_Ec_annotated	fig|83332.896.peg.3789			VFG002386	Mycobacterium tuberculosis H37Rv	espC	Secreted protein EspC, component of Type VII secretion system ESX-1		Secretion system,Type VII secretion system		100	100	100	1e-52
BLAT	Virulence Factor	VFDB	Mycobacterium tuberculosis H37Rv S0013_Mtb_Ec_annotated	fig|83332.884.peg.335			VFG002389	Mycobacterium tuberculosis H37Rv	espK	Proline and alanine rich protein EspK, component of Type VII secretion system ESX-1		Secretion system,Type VII secretion system		99	99	99	0.0
BLAT	Virulence Factor	VFDB	Mycobacterium tuberculosis H37Rv S0013_Mtb_Ec_annotated	fig|83332.884.peg.348			VFG002380	Mycobacterium tuberculosis H37Rv	eccA1	AAA+ family protein ATPase EccA1, component of Type VII secretion system ESX-1		Secretion system,Type VII secretion system		100	100	100	0.0
BLAT	Virulence Factor	VFDB	Mycobacterium tuberculosis H37Rv S0070_Mtb_Ec_annotated	fig|83332.892.peg.1528			VFG002385	Mycobacterium tuberculosis H37Rv	eccD1	Integral membrane protein EccD1, component of Type VII secretion system ESX-1		Secretion system,Type VII secretion system		95	99	100	1e-278
BLAT	Virulence Factor	VFDB	Mycobacterium tuberculosis H37Rv S0066_Mtb_Ec_annotated	fig|83332.891.peg.3130			VFG022130	Mycobacterium tuberculosis H37Rv	eccD3	Integral membrane protein EccD3, component of Type VII secretion system ESX-3		Secretion system,Type VII secretion system		100	100	100	1e-260
BLAT	Virulence Factor	VFDB	Mycobacterium tuberculosis H37Rv S0046_Mtb_Ec_annotated	fig|83332.901.peg.1445			VFG002380	Mycobacterium tuberculosis H37Rv	eccA1	AAA+ family protein ATPase EccA1, component of Type VII secretion system ESX-1		Secretion system,Type VII secretion system		100	100	100	0.0
BLAT	Virulence Factor	VFDB	Mycobacterium tuberculosis H37Rv S0008_Mtb_Ec_annotated	fig|83332.883.peg.4201			VFG002392	Mycobacterium tuberculosis H37Rv	espD	Protein EspD, component of Type VII secretion system ESX-1		Secretion system,Type VII secretion system		100	100	100	1e-104
BLAT	Virulence Factor	VFDB	Mycobacterium tuberculosis H37Rv S0204_Mtb_Ec_annotated	fig|83332.899.peg.330			VFG002391	Mycobacterium tuberculosis H37Rv	mycP1	Serine protease mycosin MycP1, component of Type VII secretion system ESX-1		Secretion system,Type VII secretion system		99	97	100	1e-262
BLAT	Virulence Factor	VFDB	Mycobacterium tuberculosis H37Rv S0059_Mtb_Ec_annotated	fig|83332.890.peg.2883			VFG022035	Mycobacterium tuberculosis H37Rv	eccB3	Membrane protein EccB3, component of Type VII secretion system ESX-3		Secretion system,Type VII secretion system		100	100	100	0.0
BLAT	Virulence Factor	VFDB	Mycobacterium tuberculosis H37Rv S0046_Mtb_Ec_annotated	fig|83332.901.peg.3551			VFG002403	Mycobacterium tuberculosis H37Rv	mycP5	Serine protease mycosin MycP5, component of Type VII secretion system ESX-5		Secretion system,Type VII secretion system		100	100	100	0.0
BLAT	Virulence Factor	VFDB	Mycobacterium tuberculosis H37Rv S0046_Mtb_Ec_annotated	fig|83332.901.peg.1588			VFG002393	Mycobacterium tuberculosis H37Rv	PPE41	PPE family protein => PPE41		Secretion system,Type VII secretion system		100	100	100	1e-110
BLAT	Virulence Factor	VFDB	Mycobacterium tuberculosis H37Rv S0165_Mtb_Ec_annotated	fig|83332.895.peg.1795			VFG002400	Mycobacterium tuberculosis H37Rv	esxN	ESAT-6-like protein EsxI		Secretion system,Type VII secretion system		100	100	92	2e-44
BLAT	Virulence Factor	VFDB	Mycobacterium tuberculosis H37Rv S0202_Mtb_Ec_annotated	fig|83332.898.peg.3286			VFG022114	Mycobacterium tuberculosis H37Rv	espG3	Protein EspG3, component of Type VII secretion system ESX-3		Secretion system,Type VII secretion system		100	100	100	1e-171
BLAT	Virulence Factor	VFDB	Mycobacterium tuberculosis H37Rv S0070_Mtb_Ec_annotated	fig|83332.892.peg.2690			VFG002400	Mycobacterium tuberculosis H37Rv	esxN	ESAT-6-like protein EsxL		Secretion system,Type VII secretion system		100	100	93	3e-45
BLAT	Virulence Factor	VFDB	Mycobacterium tuberculosis H37Rv S0066_Mtb_Ec_annotated	fig|83332.891.peg.3124			VFG022051	Mycobacterium tuberculosis H37Rv	eccC3	FtsK/SpoIIIE family protein EccC3, component of Type VII secretion system ESX-3		Secretion system,Type VII secretion system		100	100	99	0.0
BLAT	Virulence Factor	VFDB	Mycobacterium tuberculosis H37Rv S0205_Mtb_Ec_annotated	fig|83332.900.peg.3563			VFG022035	Mycobacterium tuberculosis H37Rv	eccB3	Membrane protein EccB3, component of Type VII secretion system ESX-3		Secretion system,Type VII secretion system		100	100	100	0.0
BLAT	Virulence Factor	VFDB	Mycobacterium tuberculosis H37Rv S0008_Mtb_Ec_annotated	fig|83332.883.peg.3141			VFG022146	Mycobacterium tuberculosis H37Rv	mycP3	Serine protease mycosin MycP3, component of Type VII secretion system ESX-3		Secretion system,Type VII secretion system		100	100	100	1e-269
BLAT	Virulence Factor	VFDB	Mycobacterium tuberculosis H37Rv S0091_Mtb_Ec_annotated	fig|83332.893.peg.410			VFG002391	Mycobacterium tuberculosis H37Rv	mycP1	Serine protease mycosin MycP1, component of Type VII secretion system ESX-1		Secretion system,Type VII secretion system		99	97	100	1e-262
BLAT	Virulence Factor	VFDB	Mycobacterium tuberculosis H37Rv S0040_Mtb_Ec_annotated	fig|83332.889.peg.339			VFG002379	Mycobacterium tuberculosis H37Rv	esxB	10 kDa culture filtrate antigen CFP-10 (EsxB)		Secretion system,Type VII secretion system		100	100	99	3e-48
BLAT	Virulence Factor	VFDB	Mycobacterium tuberculosis H37Rv S0001_Mtb_Ec_annotated	fig|83332.880.peg.3271			VFG022130	Mycobacterium tuberculosis H37Rv	eccD3	Integral membrane protein EccD3, component of Type VII secretion system ESX-3		Secretion system,Type VII secretion system		100	100	100	1e-260
BLAT	Virulence Factor	VFDB	Mycobacterium tuberculosis H37Rv S0196_Mtb_Ec_annotated	fig|83332.897.peg.3584			VFG022066	Mycobacterium tuberculosis H37Rv	PE5	PE family protein => PE29		Secretion system,Type VII secretion system		99	96	81	7e-37
BLAT	Virulence Factor	VFDB	Mycobacterium tuberculosis H37Rv S0007_Mtb_Ec_annotated	fig|83332.881.peg.3015			VFG002400	Mycobacterium tuberculosis H37Rv	esxN	ESAT-6-like protein EsxI		Secretion system,Type VII secretion system		100	100	92	2e-44
BLAT	Virulence Factor	VFDB	Mycobacterium tuberculosis H37Rv S0204_Mtb_Ec_annotated	fig|83332.899.peg.3029			VFG002403	Mycobacterium tuberculosis H37Rv	mycP5	Serine protease mycosin MycP5, component of Type VII secretion system ESX-5		Secretion system,Type VII secretion system		100	100	100	0.0
BLAT	Virulence Factor	VFDB	Mycobacterium tuberculosis H37Rv S0165_Mtb_Ec_annotated	fig|83332.895.peg.2359			VFG002397	Mycobacterium tuberculosis H37Rv	eccB5	Membrane protein EccB5, component of Type VII secretion system ESX-5		Secretion system,Type VII secretion system		100	100	100	1e-296
BLAT	Virulence Factor	VFDB	Mycobacterium tuberculosis H37Rv S0204_Mtb_Ec_annotated	fig|83332.899.peg.340			VFG002378	Mycobacterium tuberculosis H37Rv	esxA	6 kDa early secretory antigenic target ESAT-6 (EsxA)		Secretion system,Type VII secretion system		100	100	100	2e-47
BLAT	Virulence Factor	VFDB	Mycobacterium tuberculosis H37Rv S0204_Mtb_Ec_annotated	fig|83332.899.peg.341			VFG002379	Mycobacterium tuberculosis H37Rv	esxB	10 kDa culture filtrate antigen CFP-10 (EsxB)		Secretion system,Type VII secretion system		100	100	100	1e-48
BLAT	Virulence Factor	VFDB	Mycobacterium tuberculosis H37Rv S0008_Mtb_Ec_annotated	fig|83332.883.peg.3551			VFG022066	Mycobacterium tuberculosis H37Rv	PE5	PE family protein => PE29		Secretion system,Type VII secretion system		99	96	81	7e-37
BLAT	Virulence Factor	VFDB	Mycobacterium tuberculosis H37Rv S0046_Mtb_Ec_annotated	fig|83332.901.peg.3951			VFG022098	Mycobacterium tuberculosis H37Rv	esxH	ESAT-6 like protein EsxR		Secretion system,Type VII secretion system		100	100	84	6e-43
BLAT	Virulence Factor	VFDB	Mycobacterium tuberculosis H37Rv S0046_Mtb_Ec_annotated	fig|83332.901.peg.2854			VFG022035	Mycobacterium tuberculosis H37Rv	eccB3	Membrane protein EccB3, component of Type VII secretion system ESX-3		Secretion system,Type VII secretion system		100	100	100	0.0
BLAT	Virulence Factor	VFDB	Mycobacterium tuberculosis H37Rv S0149_Mtb_Ec_annotated	fig|83332.894.peg.2870			VFG022130	Mycobacterium tuberculosis H37Rv	eccD3	Integral membrane protein EccD3, component of Type VII secretion system ESX-3		Secretion system,Type VII secretion system		100	100	100	1e-260
BLAT	Virulence Factor	VFDB	Mycobacterium tuberculosis H37Rv S0036_Mtb_Ec_annotated	fig|83332.888.peg.3021			VFG022051	Mycobacterium tuberculosis H37Rv	eccC3	FtsK/SpoIIIE family protein EccC3, component of Type VII secretion system ESX-3		Secretion system,Type VII secretion system		100	100	99	0.0
BLAT	Virulence Factor	VFDB	Mycobacterium tuberculosis H37Rv S0059_Mtb_Ec_annotated	fig|83332.890.peg.2879			VFG022340	Mycobacterium tuberculosis H37Rv	esxG	ESAT-6-like protein EsxG		Secretion system,Type VII secretion system		100	100	100	4e-46
BLAT	Virulence Factor	VFDB	Mycobacterium tuberculosis H37Rv S0059_Mtb_Ec_annotated	fig|83332.890.peg.398			VFG002379	Mycobacterium tuberculosis H37Rv	esxB	10 kDa culture filtrate antigen CFP-10 (EsxB)		Secretion system,Type VII secretion system		100	100	100	1e-48
BLAT	Virulence Factor	VFDB	Mycobacterium tuberculosis H37Rv S0046_Mtb_Ec_annotated	fig|83332.901.peg.3678			VFG002387	Mycobacterium tuberculosis H37Rv	espA	Secreted protein EspA, component of Type VII secretion system ESX-1		Secretion system,Type VII secretion system		100	100	99	1e-221
BLAT	Virulence Factor	VFDB	Mycobacterium tuberculosis H37Rv S0091_Mtb_Ec_annotated	fig|83332.893.peg.2873			VFG022146	Mycobacterium tuberculosis H37Rv	mycP3	Serine protease mycosin MycP3, component of Type VII secretion system ESX-3		Secretion system,Type VII secretion system		100	100	100	1e-269
BLAT	Virulence Factor	VFDB	Mycobacterium tuberculosis H37Rv S0149_Mtb_Ec_annotated	fig|83332.894.peg.3708			VFG002395	Mycobacterium tuberculosis H37Rv	eccCb5	FtsK/SpoIIIE family protein EccC5, component of Type VII secretion system ESX-5		Secretion system,Type VII secretion system		100	67	100	0.0
BLAT	Virulence Factor	VFDB	Mycobacterium tuberculosis H37Rv S0013_Mtb_Ec_annotated	fig|83332.884.peg.3141			VFG022162	Mycobacterium tuberculosis H37Rv	eccE3	Membrane protein EccE3, component of Type VII secretion system ESX-3		Secretion system,Type VII secretion system		100	100	99	1e-192
BLAT	Virulence Factor	VFDB	Mycobacterium tuberculosis H37Rv S0066_Mtb_Ec_annotated	fig|83332.891.peg.346			VFG002382	Mycobacterium tuberculosis H37Rv	eccCa1	FtsK/SpoIIIE family protein EccCa1, component of Type VII secretion system ESX-1		Secretion system,Type VII secretion system		100	100	100	0.0
BLAT	Virulence Factor	VFDB	Mycobacterium tuberculosis H37Rv S0022_Mtb_Ec_annotated	fig|83332.886.peg.1515			VFG002382	Mycobacterium tuberculosis H37Rv	eccCa1	FtsK/SpoIIIE family protein EccCa1, component of Type VII secretion system ESX-1		Secretion system,Type VII secretion system		100	100	100	0.0
BLAT	Virulence Factor	VFDB	Mycobacterium tuberculosis H37Rv S0059_Mtb_Ec_annotated	fig|83332.890.peg.2876			VFG022130	Mycobacterium tuberculosis H37Rv	eccD3	Integral membrane protein EccD3, component of Type VII secretion system ESX-3		Secretion system,Type VII secretion system		100	100	100	1e-260
BLAT	Virulence Factor	VFDB	Mycobacterium tuberculosis H37Rv S0091_Mtb_Ec_annotated	fig|83332.893.peg.4222			VFG022066	Mycobacterium tuberculosis H37Rv	PE5	PE family protein => PE29		Secretion system,Type VII secretion system		92	97	81	3e-34
BLAT	Virulence Factor	VFDB	Mycobacterium tuberculosis H37Rv S0022_Mtb_Ec_annotated	fig|83332.886.peg.3920			VFG002392	Mycobacterium tuberculosis H37Rv	espD	Protein EspD, component of Type VII secretion system ESX-1		Secretion system,Type VII secretion system		99	96	100	1e-103
BLAT	Virulence Factor	VFDB	Mycobacterium tuberculosis H37Rv S0046_Mtb_Ec_annotated	fig|83332.901.peg.2855			VFG022019	Mycobacterium tuberculosis H37Rv	eccA3	AAA+ family protein ATPase EccA3, component of Type VII secretion system ESX-3		Secretion system,Type VII secretion system		100	100	100	0.0
BLAT	Virulence Factor	VFDB	Mycobacterium tuberculosis H37Rv S0007_Mtb_Ec_annotated	fig|83332.881.peg.3277			VFG002401	Mycobacterium tuberculosis H37Rv	eccA5	AAA+ family protein ATPase EccA5, component of Type VII secretion system ESX-5		Secretion system,Type VII secretion system		100	100	100	0.0
BLAT	Virulence Factor	VFDB	Mycobacterium tuberculosis H37Rv S0091_Mtb_Ec_annotated	fig|83332.893.peg.3760			VFG002387	Mycobacterium tuberculosis H37Rv	espA	Secreted protein EspA, component of Type VII secretion system ESX-1		Secretion system,Type VII secretion system		100	100	99	1e-221
BLAT	Virulence Factor	VFDB	Mycobacterium tuberculosis H37Rv S0194_Mtb_Ec_annotated	fig|83332.896.peg.3793			VFG002400	Mycobacterium tuberculosis H37Rv	esxN	ESAT-6-like protein EsxI		Secretion system,Type VII secretion system		100	100	90	8e-43
BLAT	Virulence Factor	VFDB	Mycobacterium tuberculosis H37Rv S0196_Mtb_Ec_annotated	fig|83332.897.peg.331			VFG002390	Mycobacterium tuberculosis H37Rv	eccE1	Membrane protein EccE1, component of Type VII secretion system ESX-1		Secretion system,Type VII secretion system		100	100	100	1e-276
BLAT	Virulence Factor	VFDB	Mycobacterium tuberculosis H37Rv S0001_Mtb_Ec_annotated	fig|83332.880.peg.50			VFG002400	Mycobacterium tuberculosis H37Rv	esxN	ESAT-6-like protein EsxL		Secretion system,Type VII secretion system		100	100	93	3e-45
BLAT	Virulence Factor	VFDB	Mycobacterium tuberculosis H37Rv S0202_Mtb_Ec_annotated	fig|83332.898.peg.757			VFG002378	Mycobacterium tuberculosis H37Rv	esxA	6 kDa early secretory antigenic target ESAT-6 (EsxA)		Secretion system,Type VII secretion system		100	100	100	2e-47
BLAT	Virulence Factor	VFDB	Mycobacterium tuberculosis H37Rv S0040_Mtb_Ec_annotated	fig|83332.889.peg.3127			VFG022114	Mycobacterium tuberculosis H37Rv	espG3	Protein EspG3, component of Type VII secretion system ESX-3		Secretion system,Type VII secretion system		100	100	100	1e-171
BLAT	Virulence Factor	VFDB	Mycobacterium tuberculosis H37Rv S0196_Mtb_Ec_annotated	fig|83332.897.peg.4084			VFG002400	Mycobacterium tuberculosis H37Rv	esxN	ESAT-6-like protein EsxL		Secretion system,Type VII secretion system		86	100	97	2e-38
BLAT	Virulence Factor	VFDB	Mycobacterium tuberculosis H37Rv S0165_Mtb_Ec_annotated	fig|83332.895.peg.3548			VFG022340	Mycobacterium tuberculosis H37Rv	esxG	ESAT-6-like protein EsxG		Secretion system,Type VII secretion system		100	100	100	4e-46
BLAT	Virulence Factor	VFDB	Mycobacterium tuberculosis H37Rv S0007_Mtb_Ec_annotated	fig|83332.881.peg.3305			VFG022340	Mycobacterium tuberculosis H37Rv	esxG	ESAT-6-like protein EsxG		Secretion system,Type VII secretion system		100	100	100	4e-46
BLAT	Virulence Factor	VFDB	Mycobacterium tuberculosis H37Rv S0204_Mtb_Ec_annotated	fig|83332.899.peg.3113			VFG022114	Mycobacterium tuberculosis H37Rv	espG3	Protein EspG3, component of Type VII secretion system ESX-3		Secretion system,Type VII secretion system		100	100	100	1e-171
BLAT	Virulence Factor	VFDB	Mycobacterium tuberculosis H37Rv S0036_Mtb_Ec_annotated	fig|83332.888.peg.2565			VFG002400	Mycobacterium tuberculosis H37Rv	esxN	ESAT-6-like protein EsxL		Secretion system,Type VII secretion system		93	100	97	3e-43
BLAT	Virulence Factor	VFDB	Mycobacterium tuberculosis H37Rv S0070_Mtb_Ec_annotated	fig|83332.892.peg.1522			VFG002384	Mycobacterium tuberculosis H37Rv	PE35	PE family protein => PE35, interacts with PPE68, regulation of esxAB expression via Type VII secretion system ESX-1		Secretion system,Type VII secretion system		98	100	100	2e-47
BLAT	Virulence Factor	VFDB	Mycobacterium tuberculosis H37Rv S0007_Mtb_Ec_annotated	fig|83332.881.peg.3			VFG002387	Mycobacterium tuberculosis H37Rv	espA	Secreted protein EspA, component of Type VII secretion system ESX-1		Secretion system,Type VII secretion system		100	100	99	1e-221
BLAT	Virulence Factor	VFDB	Mycobacterium tuberculosis H37Rv S0059_Mtb_Ec_annotated	fig|83332.890.peg.393			VFG002382	Mycobacterium tuberculosis H37Rv	eccCa1	FtsK/SpoIIIE family protein EccCa1, component of Type VII secretion system ESX-1		Secretion system,Type VII secretion system		100	100	100	0.0
BLAT	Virulence Factor	VFDB	Mycobacterium tuberculosis H37Rv S0007_Mtb_Ec_annotated	fig|83332.881.peg.1			VFG002392	Mycobacterium tuberculosis H37Rv	espD	Protein EspD, component of Type VII secretion system ESX-1		Secretion system,Type VII secretion system		99	96	100	1e-103
BLAT	Virulence Factor	VFDB	Mycobacterium tuberculosis H37Rv S0205_Mtb_Ec_annotated	fig|83332.900.peg.961			VFG002378	Mycobacterium tuberculosis H37Rv	esxA	6 kDa early secretory antigenic target ESAT-6 (EsxA)		Secretion system,Type VII secretion system		100	100	100	2e-47
BLAT	Virulence Factor	VFDB	Mycobacterium tuberculosis H37Rv S0205_Mtb_Ec_annotated	fig|83332.900.peg.2724			VFG002387	Mycobacterium tuberculosis H37Rv	espA	Secreted protein EspA, component of Type VII secretion system ESX-1		Secretion system,Type VII secretion system		100	100	99	1e-221
BLAT	Virulence Factor	VFDB	Mycobacterium tuberculosis H37Rv S0022_Mtb_Ec_annotated	fig|83332.886.peg.1672			VFG002393	Mycobacterium tuberculosis H37Rv	PPE41	PPE family protein => PPE41		Secretion system,Type VII secretion system		100	100	100	1e-110
BLAT	Virulence Factor	VFDB	Mycobacterium tuberculosis H37Rv S0008_Mtb_Ec_annotated	fig|83332.883.peg.3093			VFG002395	Mycobacterium tuberculosis H37Rv	eccCb5	FtsK/SpoIIIE family protein EccC5, component of Type VII secretion system ESX-5		Secretion system,Type VII secretion system		100	67	100	0.0
BLAT	Virulence Factor	VFDB	Mycobacterium tuberculosis H37Rv S0091_Mtb_Ec_annotated	fig|83332.893.peg.2569			VFG002400	Mycobacterium tuberculosis H37Rv	esxN	ESAT-6-like protein EsxL		Secretion system,Type VII secretion system		100	100	93	3e-45
BLAT	Virulence Factor	VFDB	Mycobacterium tuberculosis H37Rv S0013_Mtb_Ec_annotated	fig|83332.884.peg.346			VFG002382	Mycobacterium tuberculosis H37Rv	eccCa1	FtsK/SpoIIIE family protein EccCa1, component of Type VII secretion system ESX-1		Secretion system,Type VII secretion system		100	100	100	0.0
BLAT	Virulence Factor	VFDB	Mycobacterium tuberculosis H37Rv S0202_Mtb_Ec_annotated	fig|83332.898.peg.761			VFG002383	Mycobacterium tuberculosis H37Rv	eccCb1	FtsK/SpoIIIE family protein EccCb1, component of Type VII secretion system ESX-1		Secretion system,Type VII secretion system		100	100	100	0.0
BLAT	Virulence Factor	VFDB	Mycobacterium tuberculosis H37Rv S0149_Mtb_Ec_annotated	fig|83332.894.peg.2495			VFG002400	Mycobacterium tuberculosis H37Rv	esxN	ESAT-6-like protein EsxL		Secretion system,Type VII secretion system		100	100	92	2e-44
BLAT	Virulence Factor	VFDB	Mycobacterium tuberculosis H37Rv S0204_Mtb_Ec_annotated	fig|83332.899.peg.3112			VFG022098	Mycobacterium tuberculosis H37Rv	esxH	ESAT-6-like protein EsxH, 10 kDa antigen CFP7		Secretion system,Type VII secretion system		100	100	100	1e-50
BLAT	Virulence Factor	VFDB	Mycobacterium tuberculosis H37Rv S0007_Mtb_Ec_annotated	fig|83332.881.peg.3272			VFG002400	Mycobacterium tuberculosis H37Rv	esxN	ESAT-6-like protein EsxL		Secretion system,Type VII secretion system		100	100	100	4e-48
BLAT	Virulence Factor	VFDB	Mycobacterium tuberculosis H37Rv S0007_Mtb_Ec_annotated	fig|83332.881.peg.358			VFG002384	Mycobacterium tuberculosis H37Rv	PE35	PE family protein => PE35, interacts with PPE68, regulation of esxAB expression via Type VII secretion system ESX-1		Secretion system,Type VII secretion system		98	100	100	2e-47
BLAT	Virulence Factor	VFDB	Mycobacterium tuberculosis H37Rv S0039_Mtb_Ec_annotated	fig|83332.887.peg.3002			VFG022019	Mycobacterium tuberculosis H37Rv	eccA3	AAA+ family protein ATPase EccA3, component of Type VII secretion system ESX-3		Secretion system,Type VII secretion system		100	100	100	0.0
BLAT	Virulence Factor	VFDB	Mycobacterium tuberculosis H37Rv S0001_Mtb_Ec_annotated	fig|83332.880.peg.3278			VFG022035	Mycobacterium tuberculosis H37Rv	eccB3	Membrane protein EccB3, component of Type VII secretion system ESX-3		Secretion system,Type VII secretion system		100	100	100	0.0
BLAT	Virulence Factor	VFDB	Mycobacterium tuberculosis H37Rv S0001_Mtb_Ec_annotated	fig|83332.880.peg.616			VFG002382	Mycobacterium tuberculosis H37Rv	eccCa1	FtsK/SpoIIIE family protein EccCa1, component of Type VII secretion system ESX-1		Secretion system,Type VII secretion system		100	100	100	0.0
BLAT	Virulence Factor	VFDB	Mycobacterium tuberculosis H37Rv S0202_Mtb_Ec_annotated	fig|83332.898.peg.3287			VFG022130	Mycobacterium tuberculosis H37Rv	eccD3	Integral membrane protein EccD3, component of Type VII secretion system ESX-3		Secretion system,Type VII secretion system		100	100	99	1e-259
BLAT	Virulence Factor	VFDB	Mycobacterium tuberculosis H37Rv S0013_Mtb_Ec_annotated	fig|83332.884.peg.3102			VFG002400	Mycobacterium tuberculosis H37Rv	esxN	ESAT-6-like protein EsxL		Secretion system,Type VII secretion system		100	100	100	4e-48
BLAT	Virulence Factor	VFDB	Mycobacterium tuberculosis H37Rv S0066_Mtb_Ec_annotated	fig|83332.891.peg.331			VFG002390	Mycobacterium tuberculosis H37Rv	eccE1	Membrane protein EccE1, component of Type VII secretion system ESX-1		Secretion system,Type VII secretion system		100	100	99	1e-275
BLAT	Virulence Factor	VFDB	Mycobacterium tuberculosis H37Rv S0194_Mtb_Ec_annotated	fig|83332.896.peg.2889			VFG022082	Mycobacterium tuberculosis H37Rv	PPE4	PPE family protein, PPW subgroup => PPE4, component of Type VII secretion system ESX-3		Secretion system,Type VII secretion system		100	100	100	1e-304
BLAT	Virulence Factor	VFDB	Mycobacterium tuberculosis H37Rv S0194_Mtb_Ec_annotated	fig|83332.896.peg.2891			VFG022051	Mycobacterium tuberculosis H37Rv	eccC3	FtsK/SpoIIIE family protein EccC3, component of Type VII secretion system ESX-3		Secretion system,Type VII secretion system		100	100	99	0.0
BLAT	Virulence Factor	VFDB	Mycobacterium tuberculosis H37Rv S0017_Mtb_Ec_annotated	fig|83332.885.peg.2929			VFG002400	Mycobacterium tuberculosis H37Rv	esxN	ESAT-6-like protein EsxL		Secretion system,Type VII secretion system		100	100	100	4e-48
BLAT	Virulence Factor	VFDB	Mycobacterium tuberculosis H37Rv S0204_Mtb_Ec_annotated	fig|83332.899.peg.344			VFG002383	Mycobacterium tuberculosis H37Rv	eccCb1	FtsK/SpoIIIE family protein EccCb1, component of Type VII secretion system ESX-1		Secretion system,Type VII secretion system		100	100	100	0.0
BLAT	Virulence Factor	VFDB	Mycobacterium tuberculosis H37Rv S0165_Mtb_Ec_annotated	fig|83332.895.peg.4200			VFG002400	Mycobacterium tuberculosis H37Rv	esxN	ESAT-6-like protein EsxL		Secretion system,Type VII secretion system		32	96	90	2e-07
BLAT	Virulence Factor	VFDB	Mycobacterium tuberculosis H37Rv S0039_Mtb_Ec_annotated	fig|83332.887.peg.4210			VFG002400	Mycobacterium tuberculosis H37Rv	esxN	ESAT-6-like protein EsxL		Secretion system,Type VII secretion system		100	100	100	4e-48
BLAT	Virulence Factor	VFDB	Mycobacterium tuberculosis H37Rv S0039_Mtb_Ec_annotated	fig|83332.887.peg.2923			VFG002403	Mycobacterium tuberculosis H37Rv	mycP5	Serine protease mycosin MycP5, component of Type VII secretion system ESX-5		Secretion system,Type VII secretion system		100	100	100	0.0
BLAT	Virulence Factor	VFDB	Mycobacterium tuberculosis H37Rv S0046_Mtb_Ec_annotated	fig|83332.901.peg.1449			VFG002384	Mycobacterium tuberculosis H37Rv	PE35	PE family protein => PE35, interacts with PPE68, regulation of esxAB expression via Type VII secretion system ESX-1		Secretion system,Type VII secretion system		98	100	100	2e-47
BLAT	Virulence Factor	VFDB	Mycobacterium tuberculosis H37Rv S0039_Mtb_Ec_annotated	fig|83332.887.peg.3008			VFG022098	Mycobacterium tuberculosis H37Rv	esxH	ESAT-6-like protein EsxH, 10 kDa antigen CFP7		Secretion system,Type VII secretion system		100	100	100	1e-50
BLAT	Virulence Factor	VFDB	Mycobacterium tuberculosis H37Rv S0046_Mtb_Ec_annotated	fig|83332.901.peg.3679			VFG002386	Mycobacterium tuberculosis H37Rv	espC	Secreted protein EspC, component of Type VII secretion system ESX-1		Secretion system,Type VII secretion system		100	100	100	1e-52
BLAT	Virulence Factor	VFDB	Mycobacterium tuberculosis H37Rv S0017_Mtb_Ec_annotated	fig|83332.885.peg.3113			VFG002400	Mycobacterium tuberculosis H37Rv	esxN	ESAT-6-like protein EsxL		Secretion system,Type VII secretion system		100	100	93	3e-45
BLAT	Virulence Factor	VFDB	Mycobacterium tuberculosis H37Rv S0205_Mtb_Ec_annotated	fig|83332.900.peg.4220			VFG002400	Mycobacterium tuberculosis H37Rv	esxN	ESAT-6-like protein EsxL		Secretion system,Type VII secretion system		32	96	93	2e-08
BLAT	Virulence Factor	VFDB	Mycobacterium tuberculosis H37Rv S0007_Mtb_Ec_annotated	fig|83332.881.peg.3306			VFG022098	Mycobacterium tuberculosis H37Rv	esxH	ESAT-6-like protein EsxH, 10 kDa antigen CFP7		Secretion system,Type VII secretion system		100	100	100	1e-50
BLAT	Virulence Factor	VFDB	Mycobacterium tuberculosis H37Rv S0149_Mtb_Ec_annotated	fig|83332.894.peg.2875			VFG022066	Mycobacterium tuberculosis H37Rv	PE5	PE family protein => PE5, component of Type VII secretion system ESX-3		Secretion system,Type VII secretion system		100	100	100	2e-48
BLAT	Virulence Factor	VFDB	Mycobacterium tuberculosis H37Rv S0165_Mtb_Ec_annotated	fig|83332.895.peg.4171			VFG022340	Mycobacterium tuberculosis H37Rv	esxG	ESAT-6 like protein EsxS		Secretion system,Type VII secretion system		100	100	91	4e-43
BLAT	Virulence Factor	VFDB	Mycobacterium tuberculosis H37Rv S0017_Mtb_Ec_annotated	fig|83332.885.peg.3556			VFG002400	Mycobacterium tuberculosis H37Rv	esxN	ESAT-6-like protein EsxL		Secretion system,Type VII secretion system		100	100	91	1e-43
BLAT	Virulence Factor	VFDB	Mycobacterium tuberculosis H37Rv S0039_Mtb_Ec_annotated	fig|83332.887.peg.706			VFG002388	Mycobacterium tuberculosis H37Rv	espB	Secreted protein EspB, component of Type VII secretion system ESX-1		Secretion system,Type VII secretion system		100	100	100	1e-270
BLAT	Virulence Factor	VFDB	Mycobacterium tuberculosis H37Rv S0070_Mtb_Ec_annotated	fig|83332.892.peg.3758			VFG002399	Mycobacterium tuberculosis H37Rv	Rv1794	FIG023076: hypothetical protein in PPE gene cluster		Secretion system,Type VII secretion system		100	100	100	1e-171
BLAT	Virulence Factor	VFDB	Mycobacterium tuberculosis H37Rv S0001_Mtb_Ec_annotated	fig|83332.880.peg.3270			VFG022146	Mycobacterium tuberculosis H37Rv	mycP3	Serine protease mycosin MycP3, component of Type VII secretion system ESX-3		Secretion system,Type VII secretion system		100	100	100	1e-269
BLAT	Virulence Factor	VFDB	Mycobacterium tuberculosis H37Rv S0008_Mtb_Ec_annotated	fig|83332.883.peg.343			VFG002384	Mycobacterium tuberculosis H37Rv	PE35	PE family protein => PE35, interacts with PPE68, regulation of esxAB expression via Type VII secretion system ESX-1		Secretion system,Type VII secretion system		98	100	100	2e-47
BLAT	Virulence Factor	VFDB	Mycobacterium tuberculosis H37Rv S0001_Mtb_Ec_annotated	fig|83332.880.peg.447			VFG002387	Mycobacterium tuberculosis H37Rv	espA	Secreted protein EspA, component of Type VII secretion system ESX-1		Secretion system,Type VII secretion system		100	100	99	1e-221
BLAT	Virulence Factor	VFDB	Mycobacterium tuberculosis H37Rv S0091_Mtb_Ec_annotated	fig|83332.893.peg.395			VFG002382	Mycobacterium tuberculosis H37Rv	eccCa1	FtsK/SpoIIIE family protein EccCa1, component of Type VII secretion system ESX-1		Secretion system,Type VII secretion system		100	100	100	0.0
BLAT	Virulence Factor	VFDB	Mycobacterium tuberculosis H37Rv S0194_Mtb_Ec_annotated	fig|83332.896.peg.2507			VFG002400	Mycobacterium tuberculosis H37Rv	esxN	ESAT-6-like protein EsxI		Secretion system,Type VII secretion system		100	100	92	2e-44
BLAT	Virulence Factor	VFDB	Mycobacterium tuberculosis H37Rv S0017_Mtb_Ec_annotated	fig|83332.885.peg.723			VFG002381	Mycobacterium tuberculosis H37Rv	eccB1	Membrane protein EccB1, component of Type VII secretion system ESX-1		Secretion system,Type VII secretion system		100	100	100	1e-281
BLAT	Virulence Factor	VFDB	Mycobacterium tuberculosis H37Rv S0149_Mtb_Ec_annotated	fig|83332.894.peg.4215			VFG022066	Mycobacterium tuberculosis H37Rv	PE5	PE family protein => PE29		Secretion system,Type VII secretion system		92	97	81	3e-34
BLAT	Virulence Factor	VFDB	Mycobacterium tuberculosis H37Rv S0196_Mtb_Ec_annotated	fig|83332.897.peg.3041			VFG002402	Mycobacterium tuberculosis H37Rv	eccE5	Membrane protein EccE5, component of Type VII secretion system ESX-5		Secretion system,Type VII secretion system		100	100	100	1e-240
BLAT	Virulence Factor	VFDB	Mycobacterium tuberculosis H37Rv S0008_Mtb_Ec_annotated	fig|83332.883.peg.346			VFG002382	Mycobacterium tuberculosis H37Rv	eccCa1	FtsK/SpoIIIE family protein EccCa1, component of Type VII secretion system ESX-1		Secretion system,Type VII secretion system		100	100	100	0.0
BLAT	Virulence Factor	VFDB	Mycobacterium tuberculosis H37Rv S0165_Mtb_Ec_annotated	fig|83332.895.peg.4172			VFG022098	Mycobacterium tuberculosis H37Rv	esxH	ESAT-6 like protein EsxR		Secretion system,Type VII secretion system		100	100	84	6e-43
BLAT	Virulence Factor	VFDB	Mycobacterium tuberculosis H37Rv S0007_Mtb_Ec_annotated	fig|83332.881.peg.3274			VFG002398	Mycobacterium tuberculosis H37Rv	eccD5	Integral membrane protein EccD5, component of Type VII secretion system ESX-5		Secretion system,Type VII secretion system		100	100	100	1e-285
BLAT	Virulence Factor	VFDB	Mycobacterium tuberculosis H37Rv S0008_Mtb_Ec_annotated	fig|83332.883.peg.3137			VFG022340	Mycobacterium tuberculosis H37Rv	esxG	ESAT-6-like protein EsxG		Secretion system,Type VII secretion system		100	100	100	4e-46
BLAT	Virulence Factor	VFDB	Mycobacterium tuberculosis H37Rv S0001_Mtb_Ec_annotated	fig|83332.880.peg.3279			VFG022019	Mycobacterium tuberculosis H37Rv	eccA3	AAA+ family protein ATPase EccA3, component of Type VII secretion system ESX-3		Secretion system,Type VII secretion system		100	100	100	0.0
BLAT	Virulence Factor	VFDB	Mycobacterium tuberculosis H37Rv S0007_Mtb_Ec_annotated	fig|83332.881.peg.4246			VFG002400	Mycobacterium tuberculosis H37Rv	esxN	ESAT-6-like protein EsxL		Secretion system,Type VII secretion system		32	96	93	2e-08
BLAT	Virulence Factor	VFDB	Mycobacterium tuberculosis H37Rv S0196_Mtb_Ec_annotated	fig|83332.897.peg.1308			VFG002393	Mycobacterium tuberculosis H37Rv	PPE41	PPE family protein => PPE41		Secretion system,Type VII secretion system		100	100	100	1e-110
BLAT	Virulence Factor	VFDB	Mycobacterium tuberculosis H37Rv S0149_Mtb_Ec_annotated	fig|83332.894.peg.402			VFG002385	Mycobacterium tuberculosis H37Rv	eccD1	Integral membrane protein EccD1, component of Type VII secretion system ESX-1		Secretion system,Type VII secretion system		95	99	100	1e-278
BLAT	Virulence Factor	VFDB	Mycobacterium tuberculosis H37Rv S0040_Mtb_Ec_annotated	fig|83332.889.peg.3080			VFG002397	Mycobacterium tuberculosis H37Rv	eccB5	Membrane protein EccB5, component of Type VII secretion system ESX-5		Secretion system,Type VII secretion system		100	100	100	1e-296
BLAT	Virulence Factor	VFDB	Mycobacterium tuberculosis H37Rv S0007_Mtb_Ec_annotated	fig|83332.881.peg.363			VFG002380	Mycobacterium tuberculosis H37Rv	eccA1	AAA+ family protein ATPase EccA1, component of Type VII secretion system ESX-1		Secretion system,Type VII secretion system		100	100	100	0.0
BLAT	Virulence Factor	VFDB	Mycobacterium tuberculosis H37Rv S0036_Mtb_Ec_annotated	fig|83332.888.peg.3016			VFG022114	Mycobacterium tuberculosis H37Rv	espG3	Protein EspG3, component of Type VII secretion system ESX-3		Secretion system,Type VII secretion system		100	100	100	1e-171
BLAT	Virulence Factor	VFDB	Mycobacterium tuberculosis H37Rv S0202_Mtb_Ec_annotated	fig|83332.898.peg.48			VFG002400	Mycobacterium tuberculosis H37Rv	esxN	ESAT-6-like protein EsxL		Secretion system,Type VII secretion system		100	100	93	3e-45
BLAT	Virulence Factor	VFDB	Mycobacterium tuberculosis H37Rv S0017_Mtb_Ec_annotated	fig|83332.885.peg.2845			VFG002400	Mycobacterium tuberculosis H37Rv	esxN	ESAT-6-like protein EsxI		Secretion system,Type VII secretion system		100	100	92	2e-44
BLAT	Virulence Factor	VFDB	Mycobacterium tuberculosis H37Rv S0204_Mtb_Ec_annotated	fig|83332.899.peg.348			VFG002380	Mycobacterium tuberculosis H37Rv	eccA1	AAA+ family protein ATPase EccA1, component of Type VII secretion system ESX-1		Secretion system,Type VII secretion system		100	100	100	0.0
BLAT	Virulence Factor	VFDB	Mycobacterium tuberculosis H37Rv S0196_Mtb_Ec_annotated	fig|83332.897.peg.3127			VFG022162	Mycobacterium tuberculosis H37Rv	eccE3	Membrane protein EccE3, component of Type VII secretion system ESX-3		Secretion system,Type VII secretion system		100	100	99	1e-192
BLAT	Virulence Factor	VFDB	Mycobacterium tuberculosis H37Rv S0013_Mtb_Ec_annotated	fig|83332.884.peg.347			VFG002381	Mycobacterium tuberculosis H37Rv	eccB1	Membrane protein EccB1, component of Type VII secretion system ESX-1		Secretion system,Type VII secretion system		100	100	100	1e-281
BLAT	Virulence Factor	VFDB	Mycobacterium tuberculosis H37Rv S0059_Mtb_Ec_annotated	fig|83332.890.peg.392			VFG002381	Mycobacterium tuberculosis H37Rv	eccB1	Membrane protein EccB1, component of Type VII secretion system ESX-1		Secretion system,Type VII secretion system		100	100	100	1e-281
BLAT	Virulence Factor	VFDB	Mycobacterium tuberculosis H37Rv S0091_Mtb_Ec_annotated	fig|83332.893.peg.408			VFG002388	Mycobacterium tuberculosis H37Rv	espB	Secreted protein EspB, component of Type VII secretion system ESX-1		Secretion system,Type VII secretion system		100	100	100	1e-270
BLAT	Virulence Factor	VFDB	Mycobacterium tuberculosis H37Rv S0008_Mtb_Ec_annotated	fig|83332.883.peg.3132			VFG022019	Mycobacterium tuberculosis H37Rv	eccA3	AAA+ family protein ATPase EccA3, component of Type VII secretion system ESX-3		Secretion system,Type VII secretion system		100	100	100	0.0
BLAT	Virulence Factor	VFDB	Mycobacterium tuberculosis H37Rv S0001_Mtb_Ec_annotated	fig|83332.880.peg.600			VFG002390	Mycobacterium tuberculosis H37Rv	eccE1	Membrane protein EccE1, component of Type VII secretion system ESX-1		Secretion system,Type VII secretion system		100	100	100	1e-276
BLAT	Virulence Factor	VFDB	Mycobacterium tuberculosis H37Rv S0001_Mtb_Ec_annotated	fig|83332.880.peg.449			VFG002392	Mycobacterium tuberculosis H37Rv	espD	Protein EspD, component of Type VII secretion system ESX-1		Secretion system,Type VII secretion system		100	100	100	1e-104
BLAT	Virulence Factor	VFDB	Mycobacterium tuberculosis H37Rv S0040_Mtb_Ec_annotated	fig|83332.889.peg.3120			VFG022019	Mycobacterium tuberculosis H37Rv	eccA3	AAA+ family protein ATPase EccA3, component of Type VII secretion system ESX-3		Secretion system,Type VII secretion system		100	100	100	0.0
BLAT	Virulence Factor	VFDB	Mycobacterium tuberculosis H37Rv S0013_Mtb_Ec_annotated	fig|83332.884.peg.4200			VFG002387	Mycobacterium tuberculosis H37Rv	espA	Secreted protein EspA, component of Type VII secretion system ESX-1		Secretion system,Type VII secretion system		100	100	99	1e-221
BLAT	Virulence Factor	VFDB	Mycobacterium tuberculosis H37Rv S0001_Mtb_Ec_annotated	fig|83332.880.peg.610			VFG002378	Mycobacterium tuberculosis H37Rv	esxA	6 kDa early secretory antigenic target ESAT-6 (EsxA)		Secretion system,Type VII secretion system		100	100	100	2e-47
BLAT	Virulence Factor	VFDB	Mycobacterium tuberculosis H37Rv S0196_Mtb_Ec_annotated	fig|83332.897.peg.3040			VFG002403	Mycobacterium tuberculosis H37Rv	mycP5	Serine protease mycosin MycP5, component of Type VII secretion system ESX-5		Secretion system,Type VII secretion system		100	100	100	0.0
BLAT	Virulence Factor	VFDB	Mycobacterium tuberculosis H37Rv S0194_Mtb_Ec_annotated	fig|83332.896.peg.2883			VFG022162	Mycobacterium tuberculosis H37Rv	eccE3	Membrane protein EccE3, component of Type VII secretion system ESX-3		Secretion system,Type VII secretion system		100	100	99	1e-192
BLAT	Virulence Factor	VFDB	Mycobacterium tuberculosis H37Rv S0091_Mtb_Ec_annotated	fig|83332.893.peg.3713			VFG002395	Mycobacterium tuberculosis H37Rv	eccCb5	FtsK/SpoIIIE family protein EccC5, component of Type VII secretion system ESX-5		Secretion system,Type VII secretion system		100	67	100	0.0
BLAT	Virulence Factor	VFDB	Mycobacterium tuberculosis H37Rv S0205_Mtb_Ec_annotated	fig|83332.900.peg.962			VFG002379	Mycobacterium tuberculosis H37Rv	esxB	10 kDa culture filtrate antigen CFP-10 (EsxB)		Secretion system,Type VII secretion system		100	100	100	1e-48
BLAT	Virulence Factor	VFDB	Mycobacterium tuberculosis H37Rv S0008_Mtb_Ec_annotated	fig|83332.883.peg.4244			VFG002400	Mycobacterium tuberculosis H37Rv	esxN	ESAT-6-like protein EsxL		Secretion system,Type VII secretion system		32	96	93	2e-08
BLAT	Virulence Factor	VFDB	Mycobacterium tuberculosis H37Rv S0204_Mtb_Ec_annotated	fig|83332.899.peg.332			VFG002388	Mycobacterium tuberculosis H37Rv	espB	Secreted protein EspB, component of Type VII secretion system ESX-1		Secretion system,Type VII secretion system		100	100	100	1e-270
BLAT	Virulence Factor	VFDB	Mycobacterium tuberculosis H37Rv S0204_Mtb_Ec_annotated	fig|83332.899.peg.1309			VFG002393	Mycobacterium tuberculosis H37Rv	PPE41	PPE family protein => PPE41		Secretion system,Type VII secretion system		100	100	100	1e-110
BLAT	Virulence Factor	VFDB	Mycobacterium tuberculosis H37Rv S0070_Mtb_Ec_annotated	fig|83332.892.peg.3854			VFG002397	Mycobacterium tuberculosis H37Rv	eccB5	Membrane protein EccB5, component of Type VII secretion system ESX-5		Secretion system,Type VII secretion system		100	100	100	1e-296
BLAT	Virulence Factor	VFDB	Mycobacterium tuberculosis H37Rv S0059_Mtb_Ec_annotated	fig|83332.890.peg.3772			VFG002400	Mycobacterium tuberculosis H37Rv	esxN	ESAT-6-like protein EsxI		Secretion system,Type VII secretion system		100	100	90	8e-43
BLAT	Virulence Factor	VFDB	Mycobacterium tuberculosis H37Rv S0046_Mtb_Ec_annotated	fig|83332.901.peg.1459			VFG002388	Mycobacterium tuberculosis H37Rv	espB	Secreted protein EspB, component of Type VII secretion system ESX-1		Secretion system,Type VII secretion system		100	100	100	1e-270
BLAT	Virulence Factor	VFDB	Mycobacterium tuberculosis H37Rv S0046_Mtb_Ec_annotated	fig|83332.901.peg.2852			VFG022066	Mycobacterium tuberculosis H37Rv	PE5	PE family protein => PE5, component of Type VII secretion system ESX-3		Secretion system,Type VII secretion system		100	100	100	2e-48
BLAT	Virulence Factor	VFDB	Mycobacterium tuberculosis H37Rv S0202_Mtb_Ec_annotated	fig|83332.898.peg.752			VFG002389	Mycobacterium tuberculosis H37Rv	espK	Proline and alanine rich protein EspK, component of Type VII secretion system ESX-1		Secretion system,Type VII secretion system		100	100	100	0.0
BLAT	Virulence Factor	VFDB	Mycobacterium tuberculosis H37Rv S0196_Mtb_Ec_annotated	fig|83332.897.peg.343			VFG002384	Mycobacterium tuberculosis H37Rv	PE35	PE family protein => PE35, interacts with PPE68, regulation of esxAB expression via Type VII secretion system ESX-1		Secretion system,Type VII secretion system		98	100	100	2e-47
BLAT	Virulence Factor	VFDB	Mycobacterium tuberculosis H37Rv S0039_Mtb_Ec_annotated	fig|83332.887.peg.2920			VFG002400	Mycobacterium tuberculosis H37Rv	esxN	ESAT-6-like protein EsxL		Secretion system,Type VII secretion system		100	100	100	4e-48
BLAT	Virulence Factor	VFDB	Mycobacterium tuberculosis H37Rv S0040_Mtb_Ec_annotated	fig|83332.889.peg.4170			VFG002387	Mycobacterium tuberculosis H37Rv	espA	Secreted protein EspA, component of Type VII secretion system ESX-1		Secretion system,Type VII secretion system		100	100	99	1e-221
BLAT	Virulence Factor	VFDB	Mycobacterium tuberculosis H37Rv S0059_Mtb_Ec_annotated	fig|83332.890.peg.2417			VFG002400	Mycobacterium tuberculosis H37Rv	esxN	ESAT-6-like protein EsxL		Secretion system,Type VII secretion system		93	100	97	3e-43
BLAT	Virulence Factor	VFDB	Mycobacterium tuberculosis H37Rv S0013_Mtb_Ec_annotated	fig|83332.884.peg.1686			VFG002393	Mycobacterium tuberculosis H37Rv	PPE41	PPE family protein => PPE41		Secretion system,Type VII secretion system		100	100	100	1e-110
BLAT	Virulence Factor	VFDB	Mycobacterium tuberculosis H37Rv S0013_Mtb_Ec_annotated	fig|83332.884.peg.331			VFG002390	Mycobacterium tuberculosis H37Rv	eccE1	Membrane protein EccE1, component of Type VII secretion system ESX-1		Secretion system,Type VII secretion system		100	100	99	1e-275
BLAT	Virulence Factor	VFDB	Mycobacterium tuberculosis H37Rv S0059_Mtb_Ec_annotated	fig|83332.890.peg.4117			VFG002400	Mycobacterium tuberculosis H37Rv	esxN	hypothetical protein		Secretion system,Type VII secretion system		20	90	100	1e-02
BLAT	Virulence Factor	VFDB	Mycobacterium tuberculosis H37Rv S0040_Mtb_Ec_annotated	fig|83332.889.peg.338			VFG002378	Mycobacterium tuberculosis H37Rv	esxA	6 kDa early secretory antigenic target ESAT-6 (EsxA)		Secretion system,Type VII secretion system		100	100	100	2e-47
BLAT	Virulence Factor	VFDB	Mycobacterium tuberculosis H37Rv S0040_Mtb_Ec_annotated	fig|83332.889.peg.2118			VFG002400	Mycobacterium tuberculosis H37Rv	esxN	ESAT-6-like protein EsxI		Secretion system,Type VII secretion system		100	100	90	8e-43
BLAT	Virulence Factor	VFDB	Mycobacterium tuberculosis H37Rv S0007_Mtb_Ec_annotated	fig|83332.881.peg.352			VFG002385	Mycobacterium tuberculosis H37Rv	eccD1	Integral membrane protein EccD1, component of Type VII secretion system ESX-1		Secretion system,Type VII secretion system		95	99	100	1e-278
BLAT	Virulence Factor	VFDB	Mycobacterium tuberculosis H37Rv S0013_Mtb_Ec_annotated	fig|83332.884.peg.3549			VFG022066	Mycobacterium tuberculosis H37Rv	PE5	PE family protein => PE29		Secretion system,Type VII secretion system		99	96	81	7e-37
BLAT	Virulence Factor	VFDB	Mycobacterium tuberculosis H37Rv S0036_Mtb_Ec_annotated	fig|83332.888.peg.1512			VFG002380	Mycobacterium tuberculosis H37Rv	eccA1	AAA+ family protein ATPase EccA1, component of Type VII secretion system ESX-1		Secretion system,Type VII secretion system		100	100	100	0.0
BLAT	Virulence Factor	VFDB	Mycobacterium tuberculosis H37Rv S0008_Mtb_Ec_annotated	fig|83332.883.peg.2805			VFG002400	Mycobacterium tuberculosis H37Rv	esxN	ESAT-6-like protein EsxI		Secretion system,Type VII secretion system		100	100	92	2e-44
BLAT	Virulence Factor	VFDB	Mycobacterium tuberculosis H37Rv S0001_Mtb_Ec_annotated	fig|83332.880.peg.605			VFG002389	Mycobacterium tuberculosis H37Rv	espK	Proline and alanine rich protein EspK, component of Type VII secretion system ESX-1		Secretion system,Type VII secretion system		37	99	100	1e-152
BLAT	Virulence Factor	VFDB	Mycobacterium tuberculosis H37Rv S0001_Mtb_Ec_annotated	fig|83332.880.peg.3272			VFG022114	Mycobacterium tuberculosis H37Rv	espG3	Protein EspG3, component of Type VII secretion system ESX-3		Secretion system,Type VII secretion system		100	100	100	1e-171
BLAT	Virulence Factor	VFDB	Mycobacterium tuberculosis H37Rv S0040_Mtb_Ec_annotated	fig|83332.889.peg.3121			VFG022035	Mycobacterium tuberculosis H37Rv	eccB3	Membrane protein EccB3, component of Type VII secretion system ESX-3		Secretion system,Type VII secretion system		100	100	100	0.0
BLAT	Virulence Factor	VFDB	Mycobacterium tuberculosis H37Rv S0059_Mtb_Ec_annotated	fig|83332.890.peg.401			VFG002385	Mycobacterium tuberculosis H37Rv	eccD1	Integral membrane protein EccD1, component of Type VII secretion system ESX-1		Secretion system,Type VII secretion system		95	99	100	1e-278
BLAT	Virulence Factor	VFDB	Mycobacterium tuberculosis H37Rv S0091_Mtb_Ec_annotated	fig|83332.893.peg.398			VFG002384	Mycobacterium tuberculosis H37Rv	PE35	PE family protein => PE35, interacts with PPE68, regulation of esxAB expression via Type VII secretion system ESX-1		Secretion system,Type VII secretion system		98	100	100	2e-47
BLAT	Virulence Factor	VFDB	Mycobacterium tuberculosis H37Rv S0001_Mtb_Ec_annotated	fig|83332.880.peg.3274			VFG022340	Mycobacterium tuberculosis H37Rv	esxG	ESAT-6-like protein EsxG		Secretion system,Type VII secretion system		100	100	100	4e-46
BLAT	Virulence Factor	VFDB	Mycobacterium tuberculosis H37Rv S0007_Mtb_Ec_annotated	fig|83332.881.peg.6			VFG002400	Mycobacterium tuberculosis H37Rv	esxN	ESAT-6-like protein EsxI		Secretion system,Type VII secretion system		100	100	90	8e-43
BLAT	Virulence Factor	VFDB	Mycobacterium tuberculosis H37Rv S0017_Mtb_Ec_annotated	fig|83332.885.peg.708			VFG002388	Mycobacterium tuberculosis H37Rv	espB	Secreted protein EspB, component of Type VII secretion system ESX-1		Secretion system,Type VII secretion system		100	100	100	1e-270
BLAT	Virulence Factor	VFDB	Mycobacterium tuberculosis H37Rv S0194_Mtb_Ec_annotated	fig|83332.896.peg.4134			VFG002399	Mycobacterium tuberculosis H37Rv	Rv1794	FIG023076: hypothetical protein in PPE gene cluster		Secretion system,Type VII secretion system		100	100	100	1e-171
BLAT	Virulence Factor	VFDB	Mycobacterium tuberculosis H37Rv S0013_Mtb_Ec_annotated	fig|83332.884.peg.3137			VFG022098	Mycobacterium tuberculosis H37Rv	esxH	ESAT-6-like protein EsxH, 10 kDa antigen CFP7		Secretion system,Type VII secretion system		100	100	100	1e-50
BLAT	Virulence Factor	VFDB	Mycobacterium tuberculosis H37Rv S0022_Mtb_Ec_annotated	fig|83332.886.peg.3027			VFG022082	Mycobacterium tuberculosis H37Rv	PPE4	PPE family protein, PPW subgroup => PPE4, component of Type VII secretion system ESX-3		Secretion system,Type VII secretion system		100	100	100	1e-304
BLAT	Virulence Factor	VFDB	Mycobacterium tuberculosis H37Rv S0040_Mtb_Ec_annotated	fig|83332.889.peg.4215			VFG002400	Mycobacterium tuberculosis H37Rv	esxN	ESAT-6-like protein EsxL		Secretion system,Type VII secretion system		32	96	93	2e-08
BLAT	Virulence Factor	VFDB	Mycobacterium tuberculosis H37Rv S0204_Mtb_Ec_annotated	fig|83332.899.peg.3106			VFG022019	Mycobacterium tuberculosis H37Rv	eccA3	AAA+ family protein ATPase EccA3, component of Type VII secretion system ESX-3		Secretion system,Type VII secretion system		100	100	100	0.0
BLAT	Virulence Factor	VFDB	Mycobacterium tuberculosis H37Rv S0040_Mtb_Ec_annotated	fig|83332.889.peg.328			VFG002391	Mycobacterium tuberculosis H37Rv	mycP1	Serine protease mycosin MycP1, component of Type VII secretion system ESX-1		Secretion system,Type VII secretion system		99	97	100	1e-262
BLAT	Virulence Factor	VFDB	Mycobacterium tuberculosis H37Rv S0001_Mtb_Ec_annotated	fig|83332.880.peg.3120			VFG002395	Mycobacterium tuberculosis H37Rv	eccCb5	FtsK/SpoIIIE family protein EccC5, component of Type VII secretion system ESX-5		Secretion system,Type VII secretion system		100	67	100	0.0
BLAT	Virulence Factor	VFDB	Mycobacterium tuberculosis H37Rv S0039_Mtb_Ec_annotated	fig|83332.887.peg.2836			VFG002400	Mycobacterium tuberculosis H37Rv	esxN	ESAT-6-like protein EsxI		Secretion system,Type VII secretion system		100	100	90	8e-43
BLAT	Virulence Factor	VFDB	Mycobacterium tuberculosis H37Rv S0202_Mtb_Ec_annotated	fig|83332.898.peg.3281			VFG022051	Mycobacterium tuberculosis H37Rv	eccC3	FtsK/SpoIIIE family protein EccC3, component of Type VII secretion system ESX-3		Secretion system,Type VII secretion system		100	100	99	0.0
BLAT	Virulence Factor	VFDB	Mycobacterium tuberculosis H37Rv S0007_Mtb_Ec_annotated	fig|83332.881.peg.3261			VFG002397	Mycobacterium tuberculosis H37Rv	eccB5	Membrane protein EccB5, component of Type VII secretion system ESX-5		Secretion system,Type VII secretion system		100	100	100	1e-296
BLAT	Virulence Factor	VFDB	Mycobacterium tuberculosis H37Rv S0202_Mtb_Ec_annotated	fig|83332.898.peg.57			VFG002400	Mycobacterium tuberculosis H37Rv	esxN	ESAT-6-like protein EsxL		Secretion system,Type VII secretion system		100	100	97	6e-47
BLAT	Virulence Factor	VFDB	Mycobacterium tuberculosis H37Rv S0059_Mtb_Ec_annotated	fig|83332.890.peg.4116			VFG002399	Mycobacterium tuberculosis H37Rv	Rv1794	FIG023076: hypothetical protein in PPE gene cluster		Secretion system,Type VII secretion system		100	100	100	1e-171
BLAT	Virulence Factor	VFDB	Mycobacterium tuberculosis H37Rv S0022_Mtb_Ec_annotated	fig|83332.886.peg.3030			VFG022035	Mycobacterium tuberculosis H37Rv	eccB3	Membrane protein EccB3, component of Type VII secretion system ESX-3		Secretion system,Type VII secretion system		100	100	100	0.0
BLAT	Virulence Factor	VFDB	Mycobacterium tuberculosis H37Rv S0039_Mtb_Ec_annotated	fig|83332.887.peg.720			VFG002382	Mycobacterium tuberculosis H37Rv	eccCa1	FtsK/SpoIIIE family protein EccCa1, component of Type VII secretion system ESX-1		Secretion system,Type VII secretion system		100	100	100	0.0
BLAT	Virulence Factor	VFDB	Mycobacterium tuberculosis H37Rv S0036_Mtb_Ec_annotated	fig|83332.888.peg.4195			VFG022098	Mycobacterium tuberculosis H37Rv	esxH	ESAT-6 like protein EsxR		Secretion system,Type VII secretion system		100	100	84	6e-43
BLAT	Virulence Factor	VFDB	Mycobacterium tuberculosis H37Rv S0059_Mtb_Ec_annotated	fig|83332.890.peg.4220			VFG022098	Mycobacterium tuberculosis H37Rv	esxH	ESAT-6 like protein EsxR		Secretion system,Type VII secretion system		100	100	84	6e-43
BLAT	Virulence Factor	VFDB	Mycobacterium tuberculosis H37Rv S0194_Mtb_Ec_annotated	fig|83332.896.peg.399			VFG002379	Mycobacterium tuberculosis H37Rv	esxB	10 kDa culture filtrate antigen CFP-10 (EsxB)		Secretion system,Type VII secretion system		100	100	100	1e-48
BLAT	Virulence Factor	VFDB	Mycobacterium tuberculosis H37Rv S0091_Mtb_Ec_annotated	fig|83332.893.peg.393			VFG002380	Mycobacterium tuberculosis H37Rv	eccA1	AAA+ family protein ATPase EccA1, component of Type VII secretion system ESX-1		Secretion system,Type VII secretion system		100	100	100	0.0
BLAT	Virulence Factor	VFDB	Mycobacterium tuberculosis H37Rv S0196_Mtb_Ec_annotated	fig|83332.897.peg.345			VFG002382	Mycobacterium tuberculosis H37Rv	eccCa1	FtsK/SpoIIIE family protein EccCa1, component of Type VII secretion system ESX-1		Secretion system,Type VII secretion system		100	100	100	0.0
BLAT	Virulence Factor	VFDB	Mycobacterium tuberculosis H37Rv S0205_Mtb_Ec_annotated	fig|83332.900.peg.2358			VFG002399	Mycobacterium tuberculosis H37Rv	Rv1794	FIG023076: hypothetical protein in PPE gene cluster		Secretion system,Type VII secretion system		100	100	100	1e-171
BLAT	Virulence Factor	VFDB	Mycobacterium tuberculosis H37Rv S0013_Mtb_Ec_annotated	fig|83332.884.peg.3107			VFG002401	Mycobacterium tuberculosis H37Rv	eccA5	AAA+ family protein ATPase EccA5, component of Type VII secretion system ESX-5		Secretion system,Type VII secretion system		100	100	100	0.0
BLAT	Virulence Factor	VFDB	Mycobacterium tuberculosis H37Rv S0017_Mtb_Ec_annotated	fig|83332.885.peg.3013			VFG022051	Mycobacterium tuberculosis H37Rv	eccC3	FtsK/SpoIIIE family protein EccC3, component of Type VII secretion system ESX-3		Secretion system,Type VII secretion system		100	100	99	0.0
BLAT	Virulence Factor	VFDB	Mycobacterium tuberculosis H37Rv S0202_Mtb_Ec_annotated	fig|83332.898.peg.3416			VFG002402	Mycobacterium tuberculosis H37Rv	eccE5	Membrane protein EccE5, component of Type VII secretion system ESX-5		Secretion system,Type VII secretion system		100	100	100	1e-240
BLAT	Virulence Factor	VFDB	Mycobacterium tuberculosis H37Rv S0036_Mtb_Ec_annotated	fig|83332.888.peg.3020			VFG022066	Mycobacterium tuberculosis H37Rv	PE5	PE family protein => PE5, component of Type VII secretion system ESX-3		Secretion system,Type VII secretion system		100	100	100	2e-48
BLAT	Virulence Factor	VFDB	Mycobacterium tuberculosis H37Rv S0036_Mtb_Ec_annotated	fig|83332.888.peg.1530			VFG002391	Mycobacterium tuberculosis H37Rv	mycP1	Serine protease mycosin MycP1, component of Type VII secretion system ESX-1		Secretion system,Type VII secretion system		99	97	100	1e-262
BLAT	Virulence Factor	VFDB	Mycobacterium tuberculosis H37Rv S0205_Mtb_Ec_annotated	fig|83332.900.peg.2354			VFG002401	Mycobacterium tuberculosis H37Rv	eccA5	AAA+ family protein ATPase EccA5, component of Type VII secretion system ESX-5		Secretion system,Type VII secretion system		100	100	100	0.0
BLAT	Virulence Factor	VFDB	Mycobacterium tuberculosis H37Rv S0202_Mtb_Ec_annotated	fig|83332.898.peg.4193			VFG022098	Mycobacterium tuberculosis H37Rv	esxH	ESAT-6 like protein EsxR		Secretion system,Type VII secretion system		100	100	84	6e-43
BLAT	Virulence Factor	VFDB	Mycobacterium tuberculosis H37Rv S0205_Mtb_Ec_annotated	fig|83332.900.peg.3571			VFG022146	Mycobacterium tuberculosis H37Rv	mycP3	Serine protease mycosin MycP3, component of Type VII secretion system ESX-3		Secretion system,Type VII secretion system		100	100	100	1e-269
BLAT	Virulence Factor	VFDB	Mycobacterium tuberculosis H37Rv S0070_Mtb_Ec_annotated	fig|83332.892.peg.3021			VFG022130	Mycobacterium tuberculosis H37Rv	eccD3	Integral membrane protein EccD3, component of Type VII secretion system ESX-3		Secretion system,Type VII secretion system		100	100	100	1e-260
BLAT	Virulence Factor	VFDB	Mycobacterium tuberculosis H37Rv S0091_Mtb_Ec_annotated	fig|83332.893.peg.401			VFG002378	Mycobacterium tuberculosis H37Rv	esxA	6 kDa early secretory antigenic target ESAT-6 (EsxA)		Secretion system,Type VII secretion system		100	100	100	2e-47
BLAT	Virulence Factor	VFDB	Mycobacterium tuberculosis H37Rv S0205_Mtb_Ec_annotated	fig|83332.900.peg.2371			VFG002397	Mycobacterium tuberculosis H37Rv	eccB5	Membrane protein EccB5, component of Type VII secretion system ESX-5		Secretion system,Type VII secretion system		100	100	100	1e-296
BLAT	Virulence Factor	VFDB	Mycobacterium tuberculosis H37Rv S0165_Mtb_Ec_annotated	fig|83332.895.peg.2346			VFG002399	Mycobacterium tuberculosis H37Rv	Rv1794	FIG023076: hypothetical protein in PPE gene cluster		Secretion system,Type VII secretion system		100	100	100	1e-171
BLAT	Virulence Factor	VFDB	Mycobacterium tuberculosis H37Rv S0149_Mtb_Ec_annotated	fig|83332.894.peg.4099			VFG002399	Mycobacterium tuberculosis H37Rv	Rv1794	FIG023076: hypothetical protein in PPE gene cluster		Secretion system,Type VII secretion system		100	100	100	1e-171
BLAT	Virulence Factor	VFDB	Mycobacterium tuberculosis H37Rv S0040_Mtb_Ec_annotated	fig|83332.889.peg.3124			VFG022082	Mycobacterium tuberculosis H37Rv	PPE4	PPE family protein, PPW subgroup => PPE4, component of Type VII secretion system ESX-3		Secretion system,Type VII secretion system		100	100	100	1e-304
BLAT	Virulence Factor	VFDB	Mycobacterium tuberculosis H37Rv S0165_Mtb_Ec_annotated	fig|83332.895.peg.2345			VFG002398	Mycobacterium tuberculosis H37Rv	eccD5	Integral membrane protein EccD5, component of Type VII secretion system ESX-5		Secretion system,Type VII secretion system		100	100	100	1e-285
BLAT	Virulence Factor	VFDB	Mycobacterium tuberculosis H37Rv S0022_Mtb_Ec_annotated	fig|83332.886.peg.1529			VFG002388	Mycobacterium tuberculosis H37Rv	espB	Secreted protein EspB, component of Type VII secretion system ESX-1		Secretion system,Type VII secretion system		100	100	100	1e-270
BLAT	Virulence Factor	VFDB	Mycobacterium tuberculosis H37Rv S0205_Mtb_Ec_annotated	fig|83332.900.peg.4193			VFG022098	Mycobacterium tuberculosis H37Rv	esxH	ESAT-6 like protein EsxR		Secretion system,Type VII secretion system		100	100	84	6e-43
BLAT	Virulence Factor	VFDB	Mycobacterium tuberculosis H37Rv S0008_Mtb_Ec_annotated	fig|83332.883.peg.340			VFG002378	Mycobacterium tuberculosis H37Rv	esxA	6 kDa early secretory antigenic target ESAT-6 (EsxA)		Secretion system,Type VII secretion system		100	100	100	2e-47
BLAT	Virulence Factor	VFDB	Mycobacterium tuberculosis H37Rv S0091_Mtb_Ec_annotated	fig|83332.893.peg.4227			VFG002400	Mycobacterium tuberculosis H37Rv	esxN	ESAT-6-like protein EsxL		Secretion system,Type VII secretion system		64	100	100	3e-28
BLAT	Virulence Factor	VFDB	Mycobacterium tuberculosis H37Rv S0013_Mtb_Ec_annotated	fig|83332.884.peg.3092			VFG002395	Mycobacterium tuberculosis H37Rv	eccCb5	FtsK/SpoIIIE family protein EccC5, component of Type VII secretion system ESX-5		Secretion system,Type VII secretion system		100	67	100	0.0
BLAT	Virulence Factor	VFDB	Mycobacterium tuberculosis H37Rv S0001_Mtb_Ec_annotated	fig|83332.880.peg.618			VFG002380	Mycobacterium tuberculosis H37Rv	eccA1	AAA+ family protein ATPase EccA1, component of Type VII secretion system ESX-1		Secretion system,Type VII secretion system		100	100	100	0.0
BLAT	Virulence Factor	VFDB	Mycobacterium tuberculosis H37Rv S0070_Mtb_Ec_annotated	fig|83332.892.peg.3020			VFG022146	Mycobacterium tuberculosis H37Rv	mycP3	Serine protease mycosin MycP3, component of Type VII secretion system ESX-3		Secretion system,Type VII secretion system		100	100	100	1e-269
BLAT	Virulence Factor	VFDB	Mycobacterium tuberculosis H37Rv S0059_Mtb_Ec_annotated	fig|83332.890.peg.2880			VFG022082	Mycobacterium tuberculosis H37Rv	PPE4	PPE family protein, PPW subgroup => PPE4, component of Type VII secretion system ESX-3		Secretion system,Type VII secretion system		100	100	100	1e-304
BLAT	Virulence Factor	VFDB	Mycobacterium tuberculosis H37Rv S0196_Mtb_Ec_annotated	fig|83332.897.peg.3121			VFG022082	Mycobacterium tuberculosis H37Rv	PPE4	PPE family protein, PPW subgroup => PPE4, component of Type VII secretion system ESX-3		Secretion system,Type VII secretion system		100	100	100	1e-304
BLAT	Virulence Factor	VFDB	Mycobacterium tuberculosis H37Rv S0059_Mtb_Ec_annotated	fig|83332.890.peg.2877			VFG022114	Mycobacterium tuberculosis H37Rv	espG3	Protein EspG3, component of Type VII secretion system ESX-3		Secretion system,Type VII secretion system		100	100	100	1e-171
BLAT	Virulence Factor	VFDB	Mycobacterium tuberculosis H37Rv S0194_Mtb_Ec_annotated	fig|83332.896.peg.2577			VFG002400	Mycobacterium tuberculosis H37Rv	esxN	ESAT-6-like protein EsxL		Secretion system,Type VII secretion system		100	100	93	3e-45
BLAT	Virulence Factor	VFDB	Mycobacterium tuberculosis H37Rv S0202_Mtb_Ec_annotated	fig|83332.898.peg.763			VFG002382	Mycobacterium tuberculosis H37Rv	eccCa1	FtsK/SpoIIIE family protein EccCa1, component of Type VII secretion system ESX-1		Secretion system,Type VII secretion system		100	100	100	0.0
BLAT	Virulence Factor	VFDB	Mycobacterium tuberculosis H37Rv S0040_Mtb_Ec_annotated	fig|83332.889.peg.2800			VFG002400	Mycobacterium tuberculosis H37Rv	esxN	ESAT-6-like protein EsxI		Secretion system,Type VII secretion system		100	100	92	2e-44
BLAT	Virulence Factor	VFDB	Mycobacterium tuberculosis H37Rv S0066_Mtb_Ec_annotated	fig|83332.891.peg.337			VFG002385	Mycobacterium tuberculosis H37Rv	eccD1	Integral membrane protein EccD1, component of Type VII secretion system ESX-1		Secretion system,Type VII secretion system		95	99	100	1e-278
BLAT	Virulence Factor	VFDB	Mycobacterium tuberculosis H37Rv S0007_Mtb_Ec_annotated	fig|83332.881.peg.3275			VFG002403	Mycobacterium tuberculosis H37Rv	mycP5	Serine protease mycosin MycP5, component of Type VII secretion system ESX-5		Secretion system,Type VII secretion system		100	100	100	0.0
BLAT	Virulence Factor	VFDB	Mycobacterium tuberculosis H37Rv S0205_Mtb_Ec_annotated	fig|83332.900.peg.3777			VFG002393	Mycobacterium tuberculosis H37Rv	PPE41	PPE family protein => PPE41		Secretion system,Type VII secretion system		100	100	100	1e-110
BLAT	Virulence Factor	VFDB	Mycobacterium tuberculosis H37Rv S0039_Mtb_Ec_annotated	fig|83332.887.peg.3006			VFG022082	Mycobacterium tuberculosis H37Rv	PPE4	PPE family protein, PPW subgroup => PPE4, component of Type VII secretion system ESX-3		Secretion system,Type VII secretion system		100	100	100	1e-304
BLAT	Virulence Factor	VFDB	Mycobacterium tuberculosis H37Rv S0070_Mtb_Ec_annotated	fig|83332.892.peg.3901			VFG002392	Mycobacterium tuberculosis H37Rv	espD	Protein EspD, component of Type VII secretion system ESX-1		Secretion system,Type VII secretion system		99	96	100	1e-103
BLAT	Virulence Factor	VFDB	Mycobacterium tuberculosis H37Rv S0066_Mtb_Ec_annotated	fig|83332.891.peg.4171			VFG002387	Mycobacterium tuberculosis H37Rv	espA	Secreted protein EspA, component of Type VII secretion system ESX-1		Secretion system,Type VII secretion system		100	100	99	1e-221
BLAT	Virulence Factor	VFDB	Mycobacterium tuberculosis H37Rv S0017_Mtb_Ec_annotated	fig|83332.885.peg.722			VFG002382	Mycobacterium tuberculosis H37Rv	eccCa1	FtsK/SpoIIIE family protein EccCa1, component of Type VII secretion system ESX-1		Secretion system,Type VII secretion system		100	100	100	0.0
BLAT	Virulence Factor	VFDB	Mycobacterium tuberculosis H37Rv S0039_Mtb_Ec_annotated	fig|83332.887.peg.721			VFG002381	Mycobacterium tuberculosis H37Rv	eccB1	Membrane protein EccB1, component of Type VII secretion system ESX-1		Secretion system,Type VII secretion system		100	100	100	1e-281
BLAT	Virulence Factor	VFDB	Mycobacterium tuberculosis H37Rv S0091_Mtb_Ec_annotated	fig|83332.893.peg.2874			VFG022130	Mycobacterium tuberculosis H37Rv	eccD3	Integral membrane protein EccD3, component of Type VII secretion system ESX-3		Secretion system,Type VII secretion system		100	100	100	1e-260
BLAT	Virulence Factor	VFDB	Mycobacterium tuberculosis H37Rv S0196_Mtb_Ec_annotated	fig|83332.897.peg.346			VFG002381	Mycobacterium tuberculosis H37Rv	eccB1	Membrane protein EccB1, component of Type VII secretion system ESX-1		Secretion system,Type VII secretion system		100	100	100	1e-281
BLAT	Virulence Factor	VFDB	Mycobacterium tuberculosis H37Rv S0046_Mtb_Ec_annotated	fig|83332.901.peg.1452			VFG002378	Mycobacterium tuberculosis H37Rv	esxA	6 kDa early secretory antigenic target ESAT-6 (EsxA)		Secretion system,Type VII secretion system		100	100	100	2e-47
BLAT	Virulence Factor	VFDB	Mycobacterium tuberculosis H37Rv S0039_Mtb_Ec_annotated	fig|83332.887.peg.3004			VFG022051	Mycobacterium tuberculosis H37Rv	eccC3	FtsK/SpoIIIE family protein EccC3, component of Type VII secretion system ESX-3		Secretion system,Type VII secretion system		100	100	99	0.0
BLAT	Virulence Factor	VFDB	Mycobacterium tuberculosis H37Rv S0204_Mtb_Ec_annotated	fig|83332.899.peg.4076			VFG002400	Mycobacterium tuberculosis H37Rv	esxN	ESAT-6-like protein EsxL		Secretion system,Type VII secretion system		86	100	97	2e-38
BLAT	Virulence Factor	VFDB	Mycobacterium tuberculosis H37Rv S0046_Mtb_Ec_annotated	fig|83332.901.peg.3550			VFG002402	Mycobacterium tuberculosis H37Rv	eccE5	Membrane protein EccE5, component of Type VII secretion system ESX-5		Secretion system,Type VII secretion system		100	100	100	1e-240
BLAT	Virulence Factor	VFDB	Mycobacterium tuberculosis H37Rv S0202_Mtb_Ec_annotated	fig|83332.898.peg.3156			VFG002387	Mycobacterium tuberculosis H37Rv	espA	Secreted protein EspA, component of Type VII secretion system ESX-1		Secretion system,Type VII secretion system		100	100	99	1e-221
BLAT	Virulence Factor	VFDB	Mycobacterium tuberculosis H37Rv S0017_Mtb_Ec_annotated	fig|83332.885.peg.717			VFG002379	Mycobacterium tuberculosis H37Rv	esxB	10 kDa culture filtrate antigen CFP-10 (EsxB)		Secretion system,Type VII secretion system		100	100	100	1e-48
BLAT	Virulence Factor	VFDB	Mycobacterium tuberculosis H37Rv S0070_Mtb_Ec_annotated	fig|83332.892.peg.1525			VFG002378	Mycobacterium tuberculosis H37Rv	esxA	6 kDa early secretory antigenic target ESAT-6 (EsxA)		Secretion system,Type VII secretion system		100	100	100	2e-47
BLAT	Virulence Factor	VFDB	Mycobacterium tuberculosis H37Rv S0165_Mtb_Ec_annotated	fig|83332.895.peg.2708			VFG002400	Mycobacterium tuberculosis H37Rv	esxN	ESAT-6-like protein EsxI		Secretion system,Type VII secretion system		100	100	90	8e-43
BLAT	Virulence Factor	VFDB	Mycobacterium tuberculosis H37Rv S0040_Mtb_Ec_annotated	fig|83332.889.peg.343			VFG002382	Mycobacterium tuberculosis H37Rv	eccCa1	FtsK/SpoIIIE family protein EccCa1, component of Type VII secretion system ESX-1		Secretion system,Type VII secretion system		100	100	100	0.0
BLAT	Virulence Factor	VFDB	Mycobacterium tuberculosis H37Rv S0013_Mtb_Ec_annotated	fig|83332.884.peg.3135			VFG022082	Mycobacterium tuberculosis H37Rv	PPE4	PPE family protein, PPW subgroup => PPE4, component of Type VII secretion system ESX-3		Secretion system,Type VII secretion system		100	100	100	1e-304
BLAT	Virulence Factor	VFDB	Mycobacterium tuberculosis H37Rv S0046_Mtb_Ec_annotated	fig|83332.901.peg.3549			VFG002401	Mycobacterium tuberculosis H37Rv	eccA5	AAA+ family protein ATPase EccA5, component of Type VII secretion system ESX-5		Secretion system,Type VII secretion system		100	100	100	0.0
BLAT	Virulence Factor	VFDB	Mycobacterium tuberculosis H37Rv S0007_Mtb_Ec_annotated	fig|83332.881.peg.347			VFG002388	Mycobacterium tuberculosis H37Rv	espB	Secreted protein EspB, component of Type VII secretion system ESX-1		Secretion system,Type VII secretion system		100	100	100	1e-270
BLAT	Virulence Factor	VFDB	Mycobacterium tuberculosis H37Rv S0001_Mtb_Ec_annotated	fig|83332.880.peg.4248			VFG022066	Mycobacterium tuberculosis H37Rv	PE5	PE family protein => PE29		Secretion system,Type VII secretion system		92	97	81	3e-34
BLAT	Virulence Factor	VFDB	Mycobacterium tuberculosis H37Rv S0149_Mtb_Ec_annotated	fig|83332.894.peg.3707			VFG002397	Mycobacterium tuberculosis H37Rv	eccB5	Membrane protein EccB5, component of Type VII secretion system ESX-5		Secretion system,Type VII secretion system		100	100	100	1e-296
BLAT	Virulence Factor	VFDB	Mycobacterium tuberculosis H37Rv S0196_Mtb_Ec_annotated	fig|83332.897.peg.335			VFG002389	Mycobacterium tuberculosis H37Rv	espK	Proline and alanine rich protein EspK, component of Type VII secretion system ESX-1		Secretion system,Type VII secretion system		99	99	99	0.0
BLAT	Virulence Factor	VFDB	Mycobacterium tuberculosis H37Rv S0040_Mtb_Ec_annotated	fig|83332.889.peg.3094			VFG002403	Mycobacterium tuberculosis H37Rv	mycP5	Serine protease mycosin MycP5, component of Type VII secretion system ESX-5		Secretion system,Type VII secretion system		100	100	100	0.0
BLAT	Virulence Factor	VFDB	Mycobacterium tuberculosis H37Rv S0205_Mtb_Ec_annotated	fig|83332.900.peg.1806			VFG002400	Mycobacterium tuberculosis H37Rv	esxN	ESAT-6-like protein EsxI		Secretion system,Type VII secretion system		100	100	92	2e-44
BLAT	Virulence Factor	VFDB	Mycobacterium tuberculosis H37Rv S0066_Mtb_Ec_annotated	fig|83332.891.peg.3123			VFG022035	Mycobacterium tuberculosis H37Rv	eccB3	Membrane protein EccB3, component of Type VII secretion system ESX-3		Secretion system,Type VII secretion system		100	100	100	0.0
BLAT	Virulence Factor	VFDB	Mycobacterium tuberculosis H37Rv S0059_Mtb_Ec_annotated	fig|83332.890.peg.399			VFG002378	Mycobacterium tuberculosis H37Rv	esxA	6 kDa early secretory antigenic target ESAT-6 (EsxA)		Secretion system,Type VII secretion system		100	100	100	2e-47
BLAT	Virulence Factor	VFDB	Mycobacterium tuberculosis H37Rv S0022_Mtb_Ec_annotated	fig|83332.886.peg.3874			VFG002397	Mycobacterium tuberculosis H37Rv	eccB5	Membrane protein EccB5, component of Type VII secretion system ESX-5		Secretion system,Type VII secretion system		100	100	100	1e-296
BLAT	Virulence Factor	VFDB	Mycobacterium tuberculosis H37Rv S0194_Mtb_Ec_annotated	fig|83332.896.peg.407			VFG002388	Mycobacterium tuberculosis H37Rv	espB	Secreted protein EspB, component of Type VII secretion system ESX-1		Secretion system,Type VII secretion system		100	100	100	1e-270
BLAT	Virulence Factor	VFDB	Mycobacterium tuberculosis H37Rv S0046_Mtb_Ec_annotated	fig|83332.901.peg.2850			VFG022340	Mycobacterium tuberculosis H37Rv	esxG	ESAT-6-like protein EsxG		Secretion system,Type VII secretion system		100	100	100	4e-46
BLAT	Virulence Factor	VFDB	Mycobacterium tuberculosis H37Rv S0149_Mtb_Ec_annotated	fig|83332.894.peg.396			VFG002383	Mycobacterium tuberculosis H37Rv	eccCb1	FtsK/SpoIIIE family protein EccCb1, component of Type VII secretion system ESX-1		Secretion system,Type VII secretion system		100	100	100	0.0
BLAT	Virulence Factor	VFDB	Mycobacterium tuberculosis H37Rv S0196_Mtb_Ec_annotated	fig|83332.897.peg.3119			VFG022051	Mycobacterium tuberculosis H37Rv	eccC3	FtsK/SpoIIIE family protein EccC3, component of Type VII secretion system ESX-3		Secretion system,Type VII secretion system		100	100	99	0.0
BLAT	Virulence Factor	VFDB	Mycobacterium tuberculosis H37Rv S0204_Mtb_Ec_annotated	fig|83332.899.peg.3016			VFG002395	Mycobacterium tuberculosis H37Rv	eccCb5	FtsK/SpoIIIE family protein EccC5, component of Type VII secretion system ESX-5		Secretion system,Type VII secretion system		100	67	100	0.0
BLAT	Virulence Factor	VFDB	Mycobacterium tuberculosis H37Rv S0165_Mtb_Ec_annotated	fig|83332.895.peg.3544			VFG022035	Mycobacterium tuberculosis H37Rv	eccB3	Membrane protein EccB3, component of Type VII secretion system ESX-3		Secretion system,Type VII secretion system		100	100	100	0.0
BLAT	Virulence Factor	VFDB	Mycobacterium tuberculosis H37Rv S0013_Mtb_Ec_annotated	fig|83332.884.peg.3136			VFG022340	Mycobacterium tuberculosis H37Rv	esxG	ESAT-6-like protein EsxG		Secretion system,Type VII secretion system		100	100	100	4e-46
BLAT	Virulence Factor	VFDB	Mycobacterium tuberculosis H37Rv S0001_Mtb_Ec_annotated	fig|83332.880.peg.2957			VFG002400	Mycobacterium tuberculosis H37Rv	esxN	ESAT-6-like protein EsxI		Secretion system,Type VII secretion system		100	100	92	2e-44
BLAT	Virulence Factor	VFDB	Mycobacterium tuberculosis H37Rv S0008_Mtb_Ec_annotated	fig|83332.883.peg.3135			VFG022066	Mycobacterium tuberculosis H37Rv	PE5	PE family protein => PE5, component of Type VII secretion system ESX-3		Secretion system,Type VII secretion system		100	100	100	2e-48
BLAT	Virulence Factor	VFDB	Mycobacterium tuberculosis H37Rv S0194_Mtb_Ec_annotated	fig|83332.896.peg.2892			VFG022035	Mycobacterium tuberculosis H37Rv	eccB3	Membrane protein EccB3, component of Type VII secretion system ESX-3		Secretion system,Type VII secretion system		100	100	100	0.0
BLAT	Virulence Factor	VFDB	Mycobacterium tuberculosis H37Rv S0022_Mtb_Ec_annotated	fig|83332.886.peg.1514			VFG002381	Mycobacterium tuberculosis H37Rv	eccB1	Membrane protein EccB1, component of Type VII secretion system ESX-1		Secretion system,Type VII secretion system		100	100	100	1e-281
BLAT	Virulence Factor	VFDB	Mycobacterium tuberculosis H37Rv S0194_Mtb_Ec_annotated	fig|83332.896.peg.396			VFG002383	Mycobacterium tuberculosis H37Rv	eccCb1	FtsK/SpoIIIE family protein EccCb1, component of Type VII secretion system ESX-1		Secretion system,Type VII secretion system		100	100	100	0.0
BLAT	Virulence Factor	VFDB	Mycobacterium tuberculosis H37Rv S0007_Mtb_Ec_annotated	fig|83332.881.peg.4238			VFG022066	Mycobacterium tuberculosis H37Rv	PE5	PE family protein => PE29		Secretion system,Type VII secretion system		92	97	81	3e-34
BLAT	Virulence Factor	VFDB	Mycobacterium tuberculosis H37Rv S0022_Mtb_Ec_annotated	fig|83332.886.peg.3028			VFG022066	Mycobacterium tuberculosis H37Rv	PE5	PE family protein => PE5, component of Type VII secretion system ESX-3		Secretion system,Type VII secretion system		100	100	100	2e-48
BLAT	Virulence Factor	VFDB	Mycobacterium tuberculosis H37Rv S0205_Mtb_Ec_annotated	fig|83332.900.peg.3567			VFG022340	Mycobacterium tuberculosis H37Rv	esxG	ESAT-6-like protein EsxG		Secretion system,Type VII secretion system		100	100	100	4e-46
BLAT	Virulence Factor	VFDB	Mycobacterium tuberculosis H37Rv S0196_Mtb_Ec_annotated	fig|83332.897.peg.337			VFG002385	Mycobacterium tuberculosis H37Rv	eccD1	Integral membrane protein EccD1, component of Type VII secretion system ESX-1		Secretion system,Type VII secretion system		95	99	100	1e-278
BLAT	Virulence Factor	VFDB	Mycobacterium tuberculosis H37Rv S0040_Mtb_Ec_annotated	fig|83332.889.peg.344			VFG002381	Mycobacterium tuberculosis H37Rv	eccB1	Membrane protein EccB1, component of Type VII secretion system ESX-1		Secretion system,Type VII secretion system		100	100	100	1e-281
BLAT	Virulence Factor	VFDB	Mycobacterium tuberculosis H37Rv S0196_Mtb_Ec_annotated	fig|83332.897.peg.332			VFG002388	Mycobacterium tuberculosis H37Rv	espB	Secreted protein EspB, component of Type VII secretion system ESX-1		Secretion system,Type VII secretion system		100	100	100	1e-270
BLAT	Virulence Factor	VFDB	Mycobacterium tuberculosis H37Rv S0022_Mtb_Ec_annotated	fig|83332.886.peg.3024			VFG022114	Mycobacterium tuberculosis H37Rv	espG3	Protein EspG3, component of Type VII secretion system ESX-3		Secretion system,Type VII secretion system		100	100	100	1e-171
BLAT	Virulence Factor	VFDB	Mycobacterium tuberculosis H37Rv S0017_Mtb_Ec_annotated	fig|83332.885.peg.3018			VFG022114	Mycobacterium tuberculosis H37Rv	espG3	Protein EspG3, component of Type VII secretion system ESX-3		Secretion system,Type VII secretion system		100	100	100	1e-171
BLAT	Virulence Factor	VFDB	Mycobacterium tuberculosis H37Rv S0066_Mtb_Ec_annotated	fig|83332.891.peg.3097			VFG002403	Mycobacterium tuberculosis H37Rv	mycP5	Serine protease mycosin MycP5, component of Type VII secretion system ESX-5		Secretion system,Type VII secretion system		100	100	100	0.0
BLAT	Virulence Factor	VFDB	Mycobacterium tuberculosis H37Rv S0001_Mtb_Ec_annotated	fig|83332.880.peg.3135			VFG002401	Mycobacterium tuberculosis H37Rv	eccA5	AAA+ family protein ATPase EccA5, component of Type VII secretion system ESX-5		Secretion system,Type VII secretion system		100	100	100	0.0
BLAT	Virulence Factor	VFDB	Mycobacterium tuberculosis H37Rv S0165_Mtb_Ec_annotated	fig|83332.895.peg.607			VFG002391	Mycobacterium tuberculosis H37Rv	mycP1	Serine protease mycosin MycP1, component of Type VII secretion system ESX-1		Secretion system,Type VII secretion system		99	97	100	1e-262
BLAT	Virulence Factor	VFDB	Mycobacterium tuberculosis H37Rv S0039_Mtb_Ec_annotated	fig|83332.887.peg.2910			VFG002395	Mycobacterium tuberculosis H37Rv	eccCb5	FtsK/SpoIIIE family protein EccC5, component of Type VII secretion system ESX-5		Secretion system,Type VII secretion system		100	67	100	0.0
BLAT	Virulence Factor	VFDB	Mycobacterium tuberculosis H37Rv S0040_Mtb_Ec_annotated	fig|83332.889.peg.3128			VFG022130	Mycobacterium tuberculosis H37Rv	eccD3	Integral membrane protein EccD3, component of Type VII secretion system ESX-3		Secretion system,Type VII secretion system		100	100	100	1e-260
BLAT	Virulence Factor	VFDB	Mycobacterium tuberculosis H37Rv S0205_Mtb_Ec_annotated	fig|83332.900.peg.611			VFG002388	Mycobacterium tuberculosis H37Rv	espB	Secreted protein EspB, component of Type VII secretion system ESX-1		Secretion system,Type VII secretion system		100	100	100	1e-270
BLAT	Virulence Factor	VFDB	Mycobacterium tuberculosis H37Rv S0202_Mtb_Ec_annotated	fig|83332.898.peg.3155			VFG002386	Mycobacterium tuberculosis H37Rv	espC	Secreted protein EspC, component of Type VII secretion system ESX-1		Secretion system,Type VII secretion system		100	100	100	1e-52
BLAT	Virulence Factor	VFDB	Mycobacterium tuberculosis H37Rv S0039_Mtb_Ec_annotated	fig|83332.887.peg.705			VFG002390	Mycobacterium tuberculosis H37Rv	eccE1	Membrane protein EccE1, component of Type VII secretion system ESX-1		Secretion system,Type VII secretion system		100	100	100	1e-276
BLAT	Virulence Factor	VFDB	Mycobacterium tuberculosis H37Rv S0070_Mtb_Ec_annotated	fig|83332.892.peg.4213			VFG002400	Mycobacterium tuberculosis H37Rv	esxN	ESAT-6-like protein EsxL		Secretion system,Type VII secretion system		77	100	100	1e-35
BLAT	Virulence Factor	VFDB	Mycobacterium tuberculosis H37Rv S0039_Mtb_Ec_annotated	fig|83332.887.peg.717			VFG002384	Mycobacterium tuberculosis H37Rv	PE35	PE family protein => PE35, interacts with PPE68, regulation of esxAB expression via Type VII secretion system ESX-1		Secretion system,Type VII secretion system		98	100	100	2e-47
BLAT	Virulence Factor	VFDB	Mycobacterium tuberculosis H37Rv S0066_Mtb_Ec_annotated	fig|83332.891.peg.3125			VFG022066	Mycobacterium tuberculosis H37Rv	PE5	PE family protein => PE5, component of Type VII secretion system ESX-3		Secretion system,Type VII secretion system		100	100	100	2e-48
BLAT	Virulence Factor	VFDB	Mycobacterium tuberculosis H37Rv S0013_Mtb_Ec_annotated	fig|83332.884.peg.3104			VFG002398	Mycobacterium tuberculosis H37Rv	eccD5	Integral membrane protein EccD5, component of Type VII secretion system ESX-5		Secretion system,Type VII secretion system		100	100	100	1e-285
BLAT	Virulence Factor	VFDB	Mycobacterium tuberculosis H37Rv S0008_Mtb_Ec_annotated	fig|83332.883.peg.3134			VFG022051	Mycobacterium tuberculosis H37Rv	eccC3	FtsK/SpoIIIE family protein EccC3, component of Type VII secretion system ESX-3		Secretion system,Type VII secretion system		100	100	99	0.0
BLAT	Virulence Factor	VFDB	Mycobacterium tuberculosis H37Rv S0205_Mtb_Ec_annotated	fig|83332.900.peg.2725			VFG002386	Mycobacterium tuberculosis H37Rv	espC	Secreted protein EspC, component of Type VII secretion system ESX-1		Secretion system,Type VII secretion system		100	100	100	1e-52
BLAT	Virulence Factor	VFDB	Mycobacterium tuberculosis H37Rv S0008_Mtb_Ec_annotated	fig|83332.883.peg.3139			VFG022114	Mycobacterium tuberculosis H37Rv	espG3	Protein EspG3, component of Type VII secretion system ESX-3		Secretion system,Type VII secretion system		100	100	100	1e-171
BLAT	Virulence Factor	VFDB	Mycobacterium tuberculosis H37Rv S0008_Mtb_Ec_annotated	fig|83332.883.peg.347			VFG002381	Mycobacterium tuberculosis H37Rv	eccB1	Membrane protein EccB1, component of Type VII secretion system ESX-1		Secretion system,Type VII secretion system		100	100	100	1e-281
BLAT	Virulence Factor	VFDB	Mycobacterium tuberculosis H37Rv S0046_Mtb_Ec_annotated	fig|83332.901.peg.1455			VFG002385	Mycobacterium tuberculosis H37Rv	eccD1	Integral membrane protein EccD1, component of Type VII secretion system ESX-1		Secretion system,Type VII secretion system		95	99	100	1e-278
BLAT	Virulence Factor	VFDB	Mycobacterium tuberculosis H37Rv S0022_Mtb_Ec_annotated	fig|83332.886.peg.3025			VFG022098	Mycobacterium tuberculosis H37Rv	esxH	ESAT-6-like protein EsxH, 10 kDa antigen CFP7		Secretion system,Type VII secretion system		100	98	100	1e-50
BLAT	Virulence Factor	VFDB	Mycobacterium tuberculosis H37Rv S0070_Mtb_Ec_annotated	fig|83332.892.peg.1518			VFG002381	Mycobacterium tuberculosis H37Rv	eccB1	Membrane protein EccB1, component of Type VII secretion system ESX-1		Secretion system,Type VII secretion system		100	100	100	1e-281
BLAT	Virulence Factor	VFDB	Mycobacterium tuberculosis H37Rv S0205_Mtb_Ec_annotated	fig|83332.900.peg.3564			VFG022051	Mycobacterium tuberculosis H37Rv	eccC3	FtsK/SpoIIIE family protein EccC3, component of Type VII secretion system ESX-3		Secretion system,Type VII secretion system		100	100	99	0.0
BLAT	Virulence Factor	VFDB	Mycobacterium tuberculosis H37Rv S0165_Mtb_Ec_annotated	fig|83332.895.peg.3546			VFG022066	Mycobacterium tuberculosis H37Rv	PE5	PE family protein => PE5, component of Type VII secretion system ESX-3		Secretion system,Type VII secretion system		100	100	100	2e-48
BLAT	Virulence Factor	VFDB	Mycobacterium tuberculosis H37Rv S0036_Mtb_Ec_annotated	fig|83332.888.peg.3900			VFG002386	Mycobacterium tuberculosis H37Rv	espC	Secreted protein EspC, component of Type VII secretion system ESX-1		Secretion system,Type VII secretion system		100	100	100	1e-52
BLAT	Virulence Factor	VFDB	Mycobacterium tuberculosis H37Rv S0196_Mtb_Ec_annotated	fig|83332.897.peg.3026			VFG002397	Mycobacterium tuberculosis H37Rv	eccB5	Membrane protein EccB5, component of Type VII secretion system ESX-5		Secretion system,Type VII secretion system		100	100	100	1e-296
BLAT	Virulence Factor	VFDB	Mycobacterium tuberculosis H37Rv S0046_Mtb_Ec_annotated	fig|83332.901.peg.1461			VFG002391	Mycobacterium tuberculosis H37Rv	mycP1	Serine protease mycosin MycP1, component of Type VII secretion system ESX-1		Secretion system,Type VII secretion system		99	97	100	1e-262
BLAT	Virulence Factor	VFDB	Mycobacterium tuberculosis H37Rv S0149_Mtb_Ec_annotated	fig|83332.894.peg.2877			VFG022035	Mycobacterium tuberculosis H37Rv	eccB3	Membrane protein EccB3, component of Type VII secretion system ESX-3		Secretion system,Type VII secretion system		100	100	100	0.0
BLAT	Virulence Factor	VFDB	Mycobacterium tuberculosis H37Rv S0013_Mtb_Ec_annotated	fig|83332.884.peg.3138			VFG022114	Mycobacterium tuberculosis H37Rv	espG3	Protein EspG3, component of Type VII secretion system ESX-3		Secretion system,Type VII secretion system		100	100	100	1e-171
BLAT	Virulence Factor	VFDB	Mycobacterium tuberculosis H37Rv S0196_Mtb_Ec_annotated	fig|83332.897.peg.3027			VFG002395	Mycobacterium tuberculosis H37Rv	eccCb5	FtsK/SpoIIIE family protein EccC5, component of Type VII secretion system ESX-5		Secretion system,Type VII secretion system		100	67	100	0.0
BLAT	Virulence Factor	VFDB	Mycobacterium tuberculosis H37Rv S0091_Mtb_Ec_annotated	fig|83332.893.peg.405			VFG002389	Mycobacterium tuberculosis H37Rv	espK	Proline and alanine rich protein EspK, component of Type VII secretion system ESX-1		Secretion system,Type VII secretion system		100	100	100	0.0
BLAT	Virulence Factor	VFDB	Mycobacterium tuberculosis H37Rv S0194_Mtb_Ec_annotated	fig|83332.896.peg.3788			VFG002392	Mycobacterium tuberculosis H37Rv	espD	Protein EspD, component of Type VII secretion system ESX-1		Secretion system,Type VII secretion system		99	96	100	1e-103
BLAT	Virulence Factor	VFDB	Mycobacterium tuberculosis H37Rv S0204_Mtb_Ec_annotated	fig|83332.899.peg.3030			VFG002402	Mycobacterium tuberculosis H37Rv	eccE5	Membrane protein EccE5, component of Type VII secretion system ESX-5		Secretion system,Type VII secretion system		100	100	100	1e-240
BLAT	Virulence Factor	VFDB	Mycobacterium tuberculosis H37Rv S0036_Mtb_Ec_annotated	fig|83332.888.peg.3756			VFG002399	Mycobacterium tuberculosis H37Rv	Rv1794	FIG023076: hypothetical protein in PPE gene cluster		Secretion system,Type VII secretion system		100	100	100	1e-171
BLAT	Virulence Factor	VFDB	Mycobacterium tuberculosis H37Rv S0017_Mtb_Ec_annotated	fig|83332.885.peg.707			VFG002390	Mycobacterium tuberculosis H37Rv	eccE1	Membrane protein EccE1, component of Type VII secretion system ESX-1		Secretion system,Type VII secretion system		100	100	100	1e-276
BLAT	Virulence Factor	VFDB	Mycobacterium tuberculosis H37Rv S0204_Mtb_Ec_annotated	fig|83332.899.peg.3109			VFG022066	Mycobacterium tuberculosis H37Rv	PE5	PE family protein => PE5, component of Type VII secretion system ESX-3		Secretion system,Type VII secretion system		100	100	100	2e-48
BLAT	Virulence Factor	VFDB	Mycobacterium tuberculosis H37Rv S0022_Mtb_Ec_annotated	fig|83332.886.peg.1520			VFG002379	Mycobacterium tuberculosis H37Rv	esxB	10 kDa culture filtrate antigen CFP-10 (EsxB)		Secretion system,Type VII secretion system		100	100	100	1e-48
BLAT	Virulence Factor	VFDB	Mycobacterium tuberculosis H37Rv S0036_Mtb_Ec_annotated	fig|83332.888.peg.3754			VFG002403	Mycobacterium tuberculosis H37Rv	mycP5	Serine protease mycosin MycP5, component of Type VII secretion system ESX-5		Secretion system,Type VII secretion system		100	100	100	0.0
BLAT	Virulence Factor	VFDB	Mycobacterium tuberculosis H37Rv S0007_Mtb_Ec_annotated	fig|83332.881.peg.3262			VFG002395	Mycobacterium tuberculosis H37Rv	eccCb5	FtsK/SpoIIIE family protein EccC5, component of Type VII secretion system ESX-5		Secretion system,Type VII secretion system		100	67	100	0.0
BLAT	Virulence Factor	VFDB	Mycobacterium tuberculosis H37Rv S0149_Mtb_Ec_annotated	fig|83332.894.peg.4201			VFG022098	Mycobacterium tuberculosis H37Rv	esxH	ESAT-6 like protein EsxR		Secretion system,Type VII secretion system		100	100	84	6e-43
BLAT	Virulence Factor	VFDB	Mycobacterium tuberculosis H37Rv S0001_Mtb_Ec_annotated	fig|83332.880.peg.3269			VFG022162	Mycobacterium tuberculosis H37Rv	eccE3	Membrane protein EccE3, component of Type VII secretion system ESX-3		Secretion system,Type VII secretion system		100	100	99	1e-192
BLAT	Virulence Factor	VFDB	Mycobacterium tuberculosis H37Rv S0001_Mtb_Ec_annotated	fig|83332.880.peg.3273			VFG022098	Mycobacterium tuberculosis H37Rv	esxH	ESAT-6-like protein EsxH, 10 kDa antigen CFP7		Secretion system,Type VII secretion system		100	100	100	1e-50
BLAT	Virulence Factor	VFDB	Mycobacterium tuberculosis H37Rv S0165_Mtb_Ec_annotated	fig|83332.895.peg.3552			VFG022146	Mycobacterium tuberculosis H37Rv	mycP3	Serine protease mycosin MycP3, component of Type VII secretion system ESX-3		Secretion system,Type VII secretion system		100	100	100	1e-269
BLAT	Virulence Factor	VFDB	Mycobacterium tuberculosis H37Rv S0017_Mtb_Ec_annotated	fig|83332.885.peg.4236			VFG002400	Mycobacterium tuberculosis H37Rv	esxN	ESAT-6-like protein EsxL		Secretion system,Type VII secretion system		100	100	100	4e-48
BLAT	Virulence Factor	VFDB	Mycobacterium tuberculosis H37Rv S0008_Mtb_Ec_annotated	fig|83332.883.peg.3106			VFG002403	Mycobacterium tuberculosis H37Rv	mycP5	Serine protease mycosin MycP5, component of Type VII secretion system ESX-5		Secretion system,Type VII secretion system		100	100	100	0.0
BLAT	Virulence Factor	VFDB	Mycobacterium tuberculosis H37Rv S0022_Mtb_Ec_annotated	fig|83332.886.peg.4214			VFG022340	Mycobacterium tuberculosis H37Rv	esxG	ESAT-6 like protein EsxS		Secretion system,Type VII secretion system		100	100	91	4e-43
BLAT	Virulence Factor	VFDB	Mycobacterium tuberculosis H37Rv S0196_Mtb_Ec_annotated	fig|83332.897.peg.3218			VFG002400	Mycobacterium tuberculosis H37Rv	esxN	ESAT-6-like protein EsxL		Secretion system,Type VII secretion system		100	100	93	3e-45
BLAT	Virulence Factor	VFDB	Mycobacterium tuberculosis H37Rv S0046_Mtb_Ec_annotated	fig|83332.901.peg.3680			VFG002392	Mycobacterium tuberculosis H37Rv	espD	Protein EspD, component of Type VII secretion system ESX-1		Secretion system,Type VII secretion system		99	96	100	1e-103
BLAT	Virulence Factor	VFDB	Mycobacterium tuberculosis H37Rv S0205_Mtb_Ec_annotated	fig|83332.900.peg.3562			VFG022019	Mycobacterium tuberculosis H37Rv	eccA3	AAA+ family protein ATPase EccA3, component of Type VII secretion system ESX-3		Secretion system,Type VII secretion system		100	100	100	0.0
BLAT	Virulence Factor	VFDB	Mycobacterium tuberculosis H37Rv S0196_Mtb_Ec_annotated	fig|83332.897.peg.3122			VFG022340	Mycobacterium tuberculosis H37Rv	esxG	ESAT-6-like protein EsxG		Secretion system,Type VII secretion system		100	100	100	4e-46
BLAT	Virulence Factor	VFDB	Mycobacterium tuberculosis H37Rv S0036_Mtb_Ec_annotated	fig|83332.888.peg.1523			VFG002385	Mycobacterium tuberculosis H37Rv	eccD1	Integral membrane protein EccD1, component of Type VII secretion system ESX-1		Secretion system,Type VII secretion system		95	99	100	1e-278
BLAT	Virulence Factor	VFDB	Mycobacterium tuberculosis H37Rv S0165_Mtb_Ec_annotated	fig|83332.895.peg.952			VFG002389	Mycobacterium tuberculosis H37Rv	espK	Proline and alanine rich protein EspK, component of Type VII secretion system ESX-1		Secretion system,Type VII secretion system		44	100	100	1e-187
BLAT	Virulence Factor	VFDB	Mycobacterium tuberculosis H37Rv S0017_Mtb_Ec_annotated	fig|83332.885.peg.711			VFG002389	Mycobacterium tuberculosis H37Rv	espK	Proline and alanine rich protein EspK, component of Type VII secretion system ESX-1		Secretion system,Type VII secretion system		99	99	99	0.0
BLAT	Virulence Factor	VFDB	Mycobacterium tuberculosis H37Rv S0001_Mtb_Ec_annotated	fig|83332.880.peg.613			VFG002384	Mycobacterium tuberculosis H37Rv	PE35	PE family protein => PE35, interacts with PPE68, regulation of esxAB expression via Type VII secretion system ESX-1		Secretion system,Type VII secretion system		98	100	100	2e-47
BLAT	Virulence Factor	VFDB	Mycobacterium tuberculosis H37Rv S0059_Mtb_Ec_annotated	fig|83332.890.peg.406			VFG002388	Mycobacterium tuberculosis H37Rv	espB	Secreted protein EspB, component of Type VII secretion system ESX-1		Secretion system,Type VII secretion system		100	100	100	1e-270
BLAT	Virulence Factor	VFDB	Mycobacterium tuberculosis H37Rv S0022_Mtb_Ec_annotated	fig|83332.886.peg.1521			VFG002378	Mycobacterium tuberculosis H37Rv	esxA	6 kDa early secretory antigenic target ESAT-6 (EsxA)		Secretion system,Type VII secretion system		100	100	100	2e-47
BLAT	Virulence Factor	VFDB	Mycobacterium tuberculosis H37Rv S0022_Mtb_Ec_annotated	fig|83332.886.peg.3029			VFG022051	Mycobacterium tuberculosis H37Rv	eccC3	FtsK/SpoIIIE family protein EccC3, component of Type VII secretion system ESX-3		Secretion system,Type VII secretion system		100	100	99	0.0
BLAT	Virulence Factor	VFDB	Mycobacterium tuberculosis H37Rv S0059_Mtb_Ec_annotated	fig|83332.890.peg.4112			VFG002401	Mycobacterium tuberculosis H37Rv	eccA5	AAA+ family protein ATPase EccA5, component of Type VII secretion system ESX-5		Secretion system,Type VII secretion system		100	100	100	0.0
BLAT	Virulence Factor	VFDB	Mycobacterium tuberculosis H37Rv S0070_Mtb_Ec_annotated	fig|83332.892.peg.4195			VFG022340	Mycobacterium tuberculosis H37Rv	esxG	ESAT-6 like protein EsxS		Secretion system,Type VII secretion system		100	100	91	4e-43
BLAT	Virulence Factor	VFDB	Mycobacterium tuberculosis H37Rv S0059_Mtb_Ec_annotated	fig|83332.890.peg.2501			VFG002400	Mycobacterium tuberculosis H37Rv	esxN	ESAT-6-like protein EsxI		Secretion system,Type VII secretion system		100	100	92	2e-44
BLAT	Virulence Factor	VFDB	Mycobacterium tuberculosis H37Rv S0066_Mtb_Ec_annotated	fig|83332.891.peg.341			VFG002379	Mycobacterium tuberculosis H37Rv	esxB	10 kDa culture filtrate antigen CFP-10 (EsxB)		Secretion system,Type VII secretion system		100	100	99	3e-48
BLAT	Virulence Factor	VFDB	Mycobacterium tuberculosis H37Rv S0036_Mtb_Ec_annotated	fig|83332.888.peg.1529			VFG002390	Mycobacterium tuberculosis H37Rv	eccE1	Membrane protein EccE1, component of Type VII secretion system ESX-1		Secretion system,Type VII secretion system		100	100	99	1e-275
BLAT	Virulence Factor	VFDB	Mycobacterium tuberculosis H37Rv S0194_Mtb_Ec_annotated	fig|83332.896.peg.393			VFG002381	Mycobacterium tuberculosis H37Rv	eccB1	Membrane protein EccB1, component of Type VII secretion system ESX-1		Secretion system,Type VII secretion system		100	100	100	1e-281
BLAT	Virulence Factor	VFDB	Mycobacterium tuberculosis H37Rv S0091_Mtb_Ec_annotated	fig|83332.893.peg.2880			VFG022051	Mycobacterium tuberculosis H37Rv	eccC3	FtsK/SpoIIIE family protein EccC3, component of Type VII secretion system ESX-3		Secretion system,Type VII secretion system		100	100	99	0.0
BLAT	Virulence Factor	VFDB	Mycobacterium tuberculosis H37Rv S0036_Mtb_Ec_annotated	fig|83332.888.peg.3755			VFG002398	Mycobacterium tuberculosis H37Rv	eccD5	Integral membrane protein EccD5, component of Type VII secretion system ESX-5		Secretion system,Type VII secretion system		100	100	100	1e-285
BLAT	Virulence Factor	VFDB	Mycobacterium tuberculosis H37Rv S0007_Mtb_Ec_annotated	fig|83332.881.peg.3302			VFG022051	Mycobacterium tuberculosis H37Rv	eccC3	FtsK/SpoIIIE family protein EccC3, component of Type VII secretion system ESX-3		Secretion system,Type VII secretion system		100	100	99	0.0
BLAT	Virulence Factor	VFDB	Mycobacterium tuberculosis H37Rv S0007_Mtb_Ec_annotated	fig|83332.881.peg.3310			VFG022162	Mycobacterium tuberculosis H37Rv	eccE3	Membrane protein EccE3, component of Type VII secretion system ESX-3		Secretion system,Type VII secretion system		100	100	99	1e-192
BLAT	Virulence Factor	VFDB	Mycobacterium tuberculosis H37Rv S0008_Mtb_Ec_annotated	fig|83332.883.peg.2464			VFG002400	Mycobacterium tuberculosis H37Rv	esxN	ESAT-6-like protein EsxL		Secretion system,Type VII secretion system		100	100	97	6e-47
BLAT	Virulence Factor	VFDB	Mycobacterium tuberculosis H37Rv S0008_Mtb_Ec_annotated	fig|83332.883.peg.3092			VFG002397	Mycobacterium tuberculosis H37Rv	eccB5	Membrane protein EccB5, component of Type VII secretion system ESX-5		Secretion system,Type VII secretion system		100	100	100	1e-296
BLAT	Virulence Factor	VFDB	Mycobacterium tuberculosis H37Rv S0091_Mtb_Ec_annotated	fig|83332.893.peg.3712			VFG002397	Mycobacterium tuberculosis H37Rv	eccB5	Membrane protein EccB5, component of Type VII secretion system ESX-5		Secretion system,Type VII secretion system		100	100	100	1e-296
BLAT	Virulence Factor	VFDB	Mycobacterium tuberculosis H37Rv S0205_Mtb_Ec_annotated	fig|83332.900.peg.2726			VFG002392	Mycobacterium tuberculosis H37Rv	espD	Protein EspD, component of Type VII secretion system ESX-1		Secretion system,Type VII secretion system		100	100	100	1e-104
BLAT	Virulence Factor	VFDB	Mycobacterium tuberculosis H37Rv S0008_Mtb_Ec_annotated	fig|83332.883.peg.3136			VFG022082	Mycobacterium tuberculosis H37Rv	PPE4	PPE family protein, PPW subgroup => PPE4, component of Type VII secretion system ESX-3		Secretion system,Type VII secretion system		100	100	100	1e-304
BLAT	Virulence Factor	VFDB	Mycobacterium tuberculosis H37Rv S0022_Mtb_Ec_annotated	fig|83332.886.peg.2570			VFG002400	Mycobacterium tuberculosis H37Rv	esxN	ESAT-6-like protein EsxL		Secretion system,Type VII secretion system		93	100	97	3e-43
BLAT	Virulence Factor	VFDB	Mycobacterium tuberculosis H37Rv S0165_Mtb_Ec_annotated	fig|83332.895.peg.958			VFG002379	Mycobacterium tuberculosis H37Rv	esxB	10 kDa culture filtrate antigen CFP-10 (EsxB)		Secretion system,Type VII secretion system		100	100	100	1e-48
BLAT	Virulence Factor	VFDB	Mycobacterium tuberculosis H37Rv S0205_Mtb_Ec_annotated	fig|83332.900.peg.3569			VFG022114	Mycobacterium tuberculosis H37Rv	espG3	Protein EspG3, component of Type VII secretion system ESX-3		Secretion system,Type VII secretion system		100	100	100	1e-171
BLAT	Virulence Factor	VFDB	Mycobacterium tuberculosis H37Rv S0204_Mtb_Ec_annotated	fig|83332.899.peg.3107			VFG022035	Mycobacterium tuberculosis H37Rv	eccB3	Membrane protein EccB3, component of Type VII secretion system ESX-3		Secretion system,Type VII secretion system		100	100	100	0.0
BLAT	Virulence Factor	VFDB	Mycobacterium tuberculosis H37Rv S0196_Mtb_Ec_annotated	fig|83332.897.peg.3626			VFG002386	Mycobacterium tuberculosis H37Rv	espC	Secreted protein EspC, component of Type VII secretion system ESX-1		Secretion system,Type VII secretion system		100	100	100	1e-52
BLAT	Virulence Factor	VFDB	Mycobacterium tuberculosis H37Rv S0165_Mtb_Ec_annotated	fig|83332.895.peg.3758			VFG002393	Mycobacterium tuberculosis H37Rv	PPE41	PPE family protein => PPE41		Secretion system,Type VII secretion system		100	100	100	1e-110
BLAT	Virulence Factor	VFDB	Mycobacterium tuberculosis H37Rv S0066_Mtb_Ec_annotated	fig|83332.891.peg.340			VFG002378	Mycobacterium tuberculosis H37Rv	esxA	6 kDa early secretory antigenic target ESAT-6 (EsxA)		Secretion system,Type VII secretion system		100	100	100	2e-47
BLAT	Virulence Factor	VFDB	Mycobacterium tuberculosis H37Rv S0165_Mtb_Ec_annotated	fig|83332.895.peg.960			VFG002384	Mycobacterium tuberculosis H37Rv	PE35	PE family protein => PE35, interacts with PPE68, regulation of esxAB expression via Type VII secretion system ESX-1		Secretion system,Type VII secretion system		98	100	100	2e-47
BLAT	Virulence Factor	VFDB	Mycobacterium tuberculosis H37Rv S0091_Mtb_Ec_annotated	fig|83332.893.peg.4106			VFG002399	Mycobacterium tuberculosis H37Rv	Rv1794	FIG023076: hypothetical protein in PPE gene cluster		Secretion system,Type VII secretion system		100	100	100	1e-171
BLAT	Virulence Factor	VFDB	Mycobacterium tuberculosis H37Rv S0149_Mtb_Ec_annotated	fig|83332.894.peg.4202			VFG022340	Mycobacterium tuberculosis H37Rv	esxG	ESAT-6 like protein EsxS		Secretion system,Type VII secretion system		100	100	91	4e-43
BLAT	Virulence Factor	VFDB	Mycobacterium tuberculosis H37Rv S0017_Mtb_Ec_annotated	fig|83332.885.peg.3015			VFG022082	Mycobacterium tuberculosis H37Rv	PPE4	PPE family protein, PPW subgroup => PPE4, component of Type VII secretion system ESX-3		Secretion system,Type VII secretion system		100	100	100	1e-304
BLAT	Virulence Factor	VFDB	Mycobacterium tuberculosis H37Rv S0039_Mtb_Ec_annotated	fig|83332.887.peg.4069			VFG002400	Mycobacterium tuberculosis H37Rv	esxN	ESAT-6-like protein EsxL		Secretion system,Type VII secretion system		100	100	97	6e-47
BLAT	Virulence Factor	VFDB	Mycobacterium tuberculosis H37Rv S0007_Mtb_Ec_annotated	fig|83332.881.peg.3301			VFG022035	Mycobacterium tuberculosis H37Rv	eccB3	Membrane protein EccB3, component of Type VII secretion system ESX-3		Secretion system,Type VII secretion system		100	100	100	0.0
BLAT	Virulence Factor	VFDB	Mycobacterium tuberculosis H37Rv S0040_Mtb_Ec_annotated	fig|83332.889.peg.2459			VFG002400	Mycobacterium tuberculosis H37Rv	esxN	ESAT-6-like protein EsxL		Secretion system,Type VII secretion system		100	100	97	6e-47
BLAT	Virulence Factor	VFDB	Mycobacterium tuberculosis H37Rv S0091_Mtb_Ec_annotated	fig|83332.893.peg.3763			VFG002400	Mycobacterium tuberculosis H37Rv	esxN	ESAT-6-like protein EsxL		Secretion system,Type VII secretion system		100	100	92	2e-44
BLAT	Virulence Factor	VFDB	Mycobacterium tuberculosis H37Rv S0202_Mtb_Ec_annotated	fig|83332.898.peg.754			VFG002385	Mycobacterium tuberculosis H37Rv	eccD1	Integral membrane protein EccD1, component of Type VII secretion system ESX-1		Secretion system,Type VII secretion system		95	99	100	1e-278
BLAT	Virulence Factor	VFDB	Mycobacterium tuberculosis H37Rv S0059_Mtb_Ec_annotated	fig|83332.890.peg.2884			VFG022019	Mycobacterium tuberculosis H37Rv	eccA3	AAA+ family protein ATPase EccA3, component of Type VII secretion system ESX-3		Secretion system,Type VII secretion system		100	100	100	0.0
BLAT	Virulence Factor	VFDB	Mycobacterium tuberculosis H37Rv S0022_Mtb_Ec_annotated	fig|83332.886.peg.3026			VFG022340	Mycobacterium tuberculosis H37Rv	esxG	ESAT-6-like protein EsxG		Secretion system,Type VII secretion system		100	100	100	4e-46
BLAT	Virulence Factor	VFDB	Mycobacterium tuberculosis H37Rv S0013_Mtb_Ec_annotated	fig|83332.884.peg.4202			VFG002392	Mycobacterium tuberculosis H37Rv	espD	Protein EspD, component of Type VII secretion system ESX-1		Secretion system,Type VII secretion system		99	96	100	1e-103
BLAT	Virulence Factor	VFDB	Mycobacterium tuberculosis H37Rv S0046_Mtb_Ec_annotated	fig|83332.901.peg.3970			VFG002400	Mycobacterium tuberculosis H37Rv	esxN	ESAT-6-like protein EsxL		Secretion system,Type VII secretion system		77	100	100	1e-35
BLAT	Virulence Factor	VFDB	Mycobacterium tuberculosis H37Rv S0165_Mtb_Ec_annotated	fig|83332.895.peg.3553			VFG022162	Mycobacterium tuberculosis H37Rv	eccE3	Membrane protein EccE3, component of Type VII secretion system ESX-3		Secretion system,Type VII secretion system		100	100	99	1e-192
BLAT	Virulence Factor	VFDB	Mycobacterium tuberculosis H37Rv S0022_Mtb_Ec_annotated	fig|83332.886.peg.1518			VFG002384	Mycobacterium tuberculosis H37Rv	PE35	PE family protein => PE35, interacts with PPE68, regulation of esxAB expression via Type VII secretion system ESX-1		Secretion system,Type VII secretion system		98	100	100	2e-47
BLAT	Virulence Factor	VFDB	Mycobacterium tuberculosis H37Rv S0008_Mtb_Ec_annotated	fig|83332.883.peg.1682			VFG002393	Mycobacterium tuberculosis H37Rv	PPE41	PPE family protein => PPE41		Secretion system,Type VII secretion system		100	100	100	1e-110
BLAT	Virulence Factor	VFDB	Mycobacterium tuberculosis H37Rv S0204_Mtb_Ec_annotated	fig|83332.899.peg.3027			VFG002399	Mycobacterium tuberculosis H37Rv	Rv1794	FIG023076: hypothetical protein in PPE gene cluster		Secretion system,Type VII secretion system		100	100	100	1e-171
BLAT	Virulence Factor	VFDB	Mycobacterium tuberculosis H37Rv S0202_Mtb_Ec_annotated	fig|83332.898.peg.3279			VFG022019	Mycobacterium tuberculosis H37Rv	eccA3	AAA+ family protein ATPase EccA3, component of Type VII secretion system ESX-3		Secretion system,Type VII secretion system		100	100	100	0.0
BLAT	Virulence Factor	VFDB	Mycobacterium tuberculosis H37Rv S0008_Mtb_Ec_annotated	fig|83332.883.peg.3140			VFG022130	Mycobacterium tuberculosis H37Rv	eccD3	Integral membrane protein EccD3, component of Type VII secretion system ESX-3		Secretion system,Type VII secretion system		100	100	100	1e-260
BLAT	Virulence Factor	VFDB	Mycobacterium tuberculosis H37Rv S0008_Mtb_Ec_annotated	fig|83332.883.peg.344			VFG002383	Mycobacterium tuberculosis H37Rv	eccCb1	FtsK/SpoIIIE family protein EccCb1, component of Type VII secretion system ESX-1		Secretion system,Type VII secretion system		100	100	100	0.0
BLAT	Virulence Factor	VFDB	Mycobacterium tuberculosis H37Rv S0196_Mtb_Ec_annotated	fig|83332.897.peg.3039			VFG002398	Mycobacterium tuberculosis H37Rv	eccD5	Integral membrane protein EccD5, component of Type VII secretion system ESX-5		Secretion system,Type VII secretion system		100	100	100	1e-285
BLAT	Virulence Factor	VFDB	Mycobacterium tuberculosis H37Rv S0036_Mtb_Ec_annotated	fig|83332.888.peg.4210			VFG022066	Mycobacterium tuberculosis H37Rv	PE5	PE family protein => PE29		Secretion system,Type VII secretion system		92	97	81	3e-34
BLAT	Virulence Factor	VFDB	Mycobacterium tuberculosis H37Rv S0205_Mtb_Ec_annotated	fig|83332.900.peg.969			VFG002380	Mycobacterium tuberculosis H37Rv	eccA1	AAA+ family protein ATPase EccA1, component of Type VII secretion system ESX-1		Secretion system,Type VII secretion system		100	100	100	0.0
BLAT	Virulence Factor	VFDB	Mycobacterium tuberculosis H37Rv S0013_Mtb_Ec_annotated	fig|83332.884.peg.2807			VFG002400	Mycobacterium tuberculosis H37Rv	esxN	ESAT-6-like protein EsxI		Secretion system,Type VII secretion system		100	100	92	2e-44
BLAT	Virulence Factor	VFDB	Mycobacterium tuberculosis H37Rv S0165_Mtb_Ec_annotated	fig|83332.895.peg.2712			VFG002386	Mycobacterium tuberculosis H37Rv	espC	Secreted protein EspC, component of Type VII secretion system ESX-1		Secretion system,Type VII secretion system		100	100	100	1e-52
BLAT	Virulence Factor	VFDB	Mycobacterium tuberculosis H37Rv S0149_Mtb_Ec_annotated	fig|83332.894.peg.4095			VFG002401	Mycobacterium tuberculosis H37Rv	eccA5	AAA+ family protein ATPase EccA5, component of Type VII secretion system ESX-5		Secretion system,Type VII secretion system		100	100	100	0.0
BLAT	Virulence Factor	VFDB	Mycobacterium tuberculosis H37Rv S0001_Mtb_Ec_annotated	fig|83332.880.peg.3275			VFG022082	Mycobacterium tuberculosis H37Rv	PPE4	PPE family protein, PPW subgroup => PPE4, component of Type VII secretion system ESX-3		Secretion system,Type VII secretion system		100	100	100	1e-304
BLAT	Virulence Factor	VFDB	Mycobacterium tuberculosis H37Rv S0070_Mtb_Ec_annotated	fig|83332.892.peg.3757			VFG002398	Mycobacterium tuberculosis H37Rv	eccD5	Integral membrane protein EccD5, component of Type VII secretion system ESX-5		Secretion system,Type VII secretion system		100	100	100	1e-285
BLAT	Virulence Factor	VFDB	Mycobacterium tuberculosis H37Rv S0036_Mtb_Ec_annotated	fig|83332.888.peg.3752			VFG002401	Mycobacterium tuberculosis H37Rv	eccA5	AAA+ family protein ATPase EccA5, component of Type VII secretion system ESX-5		Secretion system,Type VII secretion system		100	100	100	0.0
BLAT	Virulence Factor	VFDB	Mycobacterium tuberculosis H37Rv S0066_Mtb_Ec_annotated	fig|83332.891.peg.3084			VFG002395	Mycobacterium tuberculosis H37Rv	eccCb5	FtsK/SpoIIIE family protein EccC5, component of Type VII secretion system ESX-5		Secretion system,Type VII secretion system		100	67	100	0.0
BLAT	Virulence Factor	VFDB	Mycobacterium tuberculosis H37Rv S0196_Mtb_Ec_annotated	fig|83332.897.peg.3124			VFG022114	Mycobacterium tuberculosis H37Rv	espG3	Protein EspG3, component of Type VII secretion system ESX-3		Secretion system,Type VII secretion system		100	100	100	1e-171
BLAT	Virulence Factor	VFDB	Mycobacterium tuberculosis H37Rv S0046_Mtb_Ec_annotated	fig|83332.901.peg.2848			VFG022114	Mycobacterium tuberculosis H37Rv	espG3	Protein EspG3, component of Type VII secretion system ESX-3		Secretion system,Type VII secretion system		100	100	100	1e-171
BLAT	Virulence Factor	VFDB	Mycobacterium tuberculosis H37Rv S0001_Mtb_Ec_annotated	fig|83332.880.peg.601			VFG002388	Mycobacterium tuberculosis H37Rv	espB	Secreted protein EspB, component of Type VII secretion system ESX-1		Secretion system,Type VII secretion system		100	100	99	1e-269
BLAT	Virulence Factor	VFDB	Mycobacterium tuberculosis H37Rv S0202_Mtb_Ec_annotated	fig|83332.898.peg.4205			VFG022066	Mycobacterium tuberculosis H37Rv	PE5	PE family protein => PE29		Secretion system,Type VII secretion system		92	97	80	1e-33
BLAT	Virulence Factor	VFDB	Mycobacterium tuberculosis H37Rv S0204_Mtb_Ec_annotated	fig|83332.899.peg.3111			VFG022340	Mycobacterium tuberculosis H37Rv	esxG	ESAT-6-like protein EsxG		Secretion system,Type VII secretion system		100	100	100	4e-46
BLAT	Virulence Factor	VFDB	Mycobacterium tuberculosis H37Rv S0070_Mtb_Ec_annotated	fig|83332.892.peg.3756			VFG002403	Mycobacterium tuberculosis H37Rv	mycP5	Serine protease mycosin MycP5, component of Type VII secretion system ESX-5		Secretion system,Type VII secretion system		100	100	100	0.0
BLAT	Virulence Factor	VFDB	Mycobacterium tuberculosis H37Rv S0022_Mtb_Ec_annotated	fig|83332.886.peg.4228			VFG022066	Mycobacterium tuberculosis H37Rv	PE5	PE family protein => PE29		Secretion system,Type VII secretion system		92	97	81	3e-34
BLAT	Virulence Factor	VFDB	Mycobacterium tuberculosis H37Rv S0196_Mtb_Ec_annotated	fig|83332.897.peg.330			VFG002391	Mycobacterium tuberculosis H37Rv	mycP1	Serine protease mycosin MycP1, component of Type VII secretion system ESX-1		Secretion system,Type VII secretion system		99	97	100	1e-262
BLAT	Virulence Factor	VFDB	Mycobacterium tuberculosis H37Rv S0205_Mtb_Ec_annotated	fig|83332.900.peg.613			VFG002391	Mycobacterium tuberculosis H37Rv	mycP1	Serine protease mycosin MycP1, component of Type VII secretion system ESX-1		Secretion system,Type VII secretion system		99	97	100	1e-262
BLAT	Virulence Factor	VFDB	Mycobacterium tuberculosis H37Rv S0202_Mtb_Ec_annotated	fig|83332.898.peg.3414			VFG002398	Mycobacterium tuberculosis H37Rv	eccD5	Integral membrane protein EccD5, component of Type VII secretion system ESX-5		Secretion system,Type VII secretion system		100	100	100	1e-285
BLAT	Virulence Factor	VFDB	Mycobacterium tuberculosis H37Rv S0007_Mtb_Ec_annotated	fig|83332.881.peg.4226			VFG022098	Mycobacterium tuberculosis H37Rv	esxH	ESAT-6 like protein EsxR		Secretion system,Type VII secretion system		100	100	84	6e-43
BLAT	Virulence Factor	VFDB	Mycobacterium tuberculosis H37Rv S0022_Mtb_Ec_annotated	fig|83332.886.peg.3775			VFG002401	Mycobacterium tuberculosis H37Rv	eccA5	AAA+ family protein ATPase EccA5, component of Type VII secretion system ESX-5		Secretion system,Type VII secretion system		100	100	100	0.0
BLAT	Virulence Factor	VFDB	Mycobacterium tuberculosis H37Rv S0149_Mtb_Ec_annotated	fig|83332.894.peg.2564			VFG002400	Mycobacterium tuberculosis H37Rv	esxN	ESAT-6-like protein EsxL		Secretion system,Type VII secretion system		100	100	93	3e-45
BLAT	Virulence Factor	VFDB	Mycobacterium tuberculosis H37Rv S0022_Mtb_Ec_annotated	fig|83332.886.peg.3779			VFG002399	Mycobacterium tuberculosis H37Rv	Rv1794	FIG023076: hypothetical protein in PPE gene cluster		Secretion system,Type VII secretion system		100	100	100	1e-171
BLAT	Virulence Factor	VFDB	Mycobacterium tuberculosis H37Rv S0046_Mtb_Ec_annotated	fig|83332.901.peg.3952			VFG022340	Mycobacterium tuberculosis H37Rv	esxG	ESAT-6 like protein EsxS		Secretion system,Type VII secretion system		100	100	91	4e-43
BLAT	Virulence Factor	VFDB	Mycobacterium tuberculosis H37Rv S0204_Mtb_Ec_annotated	fig|83332.899.peg.3573			VFG022066	Mycobacterium tuberculosis H37Rv	PE5	PE family protein => PE29		Secretion system,Type VII secretion system		99	96	81	7e-37
BLAT	Virulence Factor	VFDB	Mycobacterium tuberculosis H37Rv S0194_Mtb_Ec_annotated	fig|83332.896.peg.3742			VFG002397	Mycobacterium tuberculosis H37Rv	eccB5	Membrane protein EccB5, component of Type VII secretion system ESX-5		Secretion system,Type VII secretion system		100	100	100	1e-296
BLAT	Virulence Factor	VFDB	Mycobacterium tuberculosis H37Rv S0040_Mtb_Ec_annotated	fig|83332.889.peg.3096			VFG002401	Mycobacterium tuberculosis H37Rv	eccA5	AAA+ family protein ATPase EccA5, component of Type VII secretion system ESX-5		Secretion system,Type VII secretion system		100	100	100	0.0
BLAT	Virulence Factor	VFDB	Mycobacterium tuberculosis H37Rv S0008_Mtb_Ec_annotated	fig|83332.883.peg.3142			VFG022162	Mycobacterium tuberculosis H37Rv	eccE3	Membrane protein EccE3, component of Type VII secretion system ESX-3		Secretion system,Type VII secretion system		100	100	99	1e-192
BLAT	Virulence Factor	VFDB	Mycobacterium tuberculosis H37Rv S0059_Mtb_Ec_annotated	fig|83332.890.peg.3768			VFG002386	Mycobacterium tuberculosis H37Rv	espC	Secreted protein EspC, component of Type VII secretion system ESX-1		Secretion system,Type VII secretion system		100	100	100	1e-52
BLAT	Virulence Factor	VFDB	Mycobacterium tuberculosis H37Rv S0194_Mtb_Ec_annotated	fig|83332.896.peg.409			VFG002391	Mycobacterium tuberculosis H37Rv	mycP1	Serine protease mycosin MycP1, component of Type VII secretion system ESX-1		Secretion system,Type VII secretion system		99	97	100	1e-262
BLAT	Virulence Factor	VFDB	Mycobacterium tuberculosis H37Rv S0001_Mtb_Ec_annotated	fig|83332.880.peg.3276			VFG022066	Mycobacterium tuberculosis H37Rv	PE5	PE family protein => PE5, component of Type VII secretion system ESX-3		Secretion system,Type VII secretion system		100	100	100	2e-48
BLAT	Virulence Factor	VFDB	Mycobacterium tuberculosis H37Rv S0036_Mtb_Ec_annotated	fig|83332.888.peg.3015			VFG022130	Mycobacterium tuberculosis H37Rv	eccD3	Integral membrane protein EccD3, component of Type VII secretion system ESX-3		Secretion system,Type VII secretion system		100	100	100	1e-260
BLAT	Virulence Factor	VFDB	Mycobacterium tuberculosis H37Rv S0165_Mtb_Ec_annotated	fig|83332.895.peg.4192			VFG022066	Mycobacterium tuberculosis H37Rv	PE5	PE family protein => PE29		Secretion system,Type VII secretion system		92	97	81	3e-34
BLAT	Virulence Factor	VFDB	Mycobacterium tuberculosis H37Rv S0046_Mtb_Ec_annotated	fig|83332.901.peg.2426			VFG002400	Mycobacterium tuberculosis H37Rv	esxN	ESAT-6-like protein EsxL		Secretion system,Type VII secretion system		93	100	97	3e-43
BLAT	Virulence Factor	VFDB	Mycobacterium tuberculosis H37Rv S0196_Mtb_Ec_annotated	fig|83332.897.peg.3042			VFG002401	Mycobacterium tuberculosis H37Rv	eccA5	AAA+ family protein ATPase EccA5, component of Type VII secretion system ESX-5		Secretion system,Type VII secretion system		100	100	100	0.0
BLAT	Virulence Factor	VFDB	Mycobacterium tuberculosis H37Rv S0040_Mtb_Ec_annotated	fig|83332.889.peg.3095			VFG002402	Mycobacterium tuberculosis H37Rv	eccE5	Membrane protein EccE5, component of Type VII secretion system ESX-5		Secretion system,Type VII secretion system		100	100	100	1e-240
BLAT	Virulence Factor	VFDB	Mycobacterium tuberculosis H37Rv S0202_Mtb_Ec_annotated	fig|83332.898.peg.3283			VFG022082	Mycobacterium tuberculosis H37Rv	PPE4	PPE family protein, PPW subgroup => PPE4, component of Type VII secretion system ESX-3		Secretion system,Type VII secretion system		100	100	100	1e-304
BLAT	Virulence Factor	VFDB	Mycobacterium tuberculosis H37Rv S0013_Mtb_Ec_annotated	fig|83332.884.peg.2125			VFG002400	Mycobacterium tuberculosis H37Rv	esxN	ESAT-6-like protein EsxI		Secretion system,Type VII secretion system		100	100	90	8e-43
BLAT	Virulence Factor	VFDB	Mycobacterium tuberculosis H37Rv S0149_Mtb_Ec_annotated	fig|83332.894.peg.2874			VFG022082	Mycobacterium tuberculosis H37Rv	PPE4	PPE family protein, PPW subgroup => PPE4, component of Type VII secretion system ESX-3		Secretion system,Type VII secretion system		100	100	100	1e-304
BLAT	Virulence Factor	VFDB	Mycobacterium tuberculosis H37Rv S0039_Mtb_Ec_annotated	fig|83332.887.peg.3547			VFG002387	Mycobacterium tuberculosis H37Rv	espA	Secreted protein EspA, component of Type VII secretion system ESX-1		Secretion system,Type VII secretion system		100	100	99	1e-221
BLAT	Virulence Factor	VFDB	Mycobacterium tuberculosis H37Rv S0001_Mtb_Ec_annotated	fig|83332.880.peg.4236			VFG022098	Mycobacterium tuberculosis H37Rv	esxH	ESAT-6 like protein EsxR		Secretion system,Type VII secretion system		100	100	84	6e-43
BLAT	Virulence Factor	VFDB	Mycobacterium tuberculosis H37Rv S0066_Mtb_Ec_annotated	fig|83332.891.peg.3540			VFG022066	Mycobacterium tuberculosis H37Rv	PE5	PE family protein => PE29		Secretion system,Type VII secretion system		99	96	81	7e-37
BLAT	Virulence Factor	VFDB	Mycobacterium tuberculosis H37Rv S0046_Mtb_Ec_annotated	fig|83332.901.peg.1448			VFG002383	Mycobacterium tuberculosis H37Rv	eccCb1	FtsK/SpoIIIE family protein EccCb1, component of Type VII secretion system ESX-1		Secretion system,Type VII secretion system		100	100	100	0.0
BLAT	Virulence Factor	VFDB	Mycobacterium tuberculosis H37Rv S0070_Mtb_Ec_annotated	fig|83332.892.peg.1533			VFG002388	Mycobacterium tuberculosis H37Rv	espB	Secreted protein EspB, component of Type VII secretion system ESX-1		Secretion system,Type VII secretion system		100	100	100	1e-270
BLAT	Virulence Factor	VFDB	Mycobacterium tuberculosis H37Rv S0007_Mtb_Ec_annotated	fig|83332.881.peg.345			VFG002391	Mycobacterium tuberculosis H37Rv	mycP1	Serine protease mycosin MycP1, component of Type VII secretion system ESX-1		Secretion system,Type VII secretion system		99	97	100	1e-262
BLAT	Virulence Factor	VFDB	Mycobacterium tuberculosis H37Rv S0202_Mtb_Ec_annotated	fig|83332.898.peg.3285			VFG022098	Mycobacterium tuberculosis H37Rv	esxH	ESAT-6-like protein EsxH, 10 kDa antigen CFP7		Secretion system,Type VII secretion system		100	100	100	1e-50
BLAT	Virulence Factor	VFDB	Mycobacterium tuberculosis H37Rv S0066_Mtb_Ec_annotated	fig|83332.891.peg.335			VFG002389	Mycobacterium tuberculosis H37Rv	espK	Proline and alanine rich protein EspK, component of Type VII secretion system ESX-1		Secretion system,Type VII secretion system		99	99	99	0.0
BLAT	Virulence Factor	VFDB	Mycobacterium tuberculosis H37Rv S0066_Mtb_Ec_annotated	fig|83332.891.peg.4172			VFG002386	Mycobacterium tuberculosis H37Rv	espC	Secreted protein EspC, component of Type VII secretion system ESX-1		Secretion system,Type VII secretion system		100	100	100	1e-52
BLAT	Virulence Factor	VFDB	Mycobacterium tuberculosis H37Rv S0046_Mtb_Ec_annotated	fig|83332.901.peg.1457			VFG002389	Mycobacterium tuberculosis H37Rv	espK	Proline and alanine rich protein EspK, component of Type VII secretion system ESX-1		Secretion system,Type VII secretion system		100	100	100	0.0
BLAT	Virulence Factor	VFDB	Mycobacterium tuberculosis H37Rv S0059_Mtb_Ec_annotated	fig|83332.890.peg.408			VFG002391	Mycobacterium tuberculosis H37Rv	mycP1	Serine protease mycosin MycP1, component of Type VII secretion system ESX-1		Secretion system,Type VII secretion system		99	97	100	1e-262
BLAT	Virulence Factor	VFDB	Mycobacterium tuberculosis H37Rv S0070_Mtb_Ec_annotated	fig|83332.892.peg.3754			VFG002401	Mycobacterium tuberculosis H37Rv	eccA5	AAA+ family protein ATPase EccA5, component of Type VII secretion system ESX-5		Secretion system,Type VII secretion system		100	100	100	0.0
BLAT	Virulence Factor	VFDB	Mycobacterium tuberculosis H37Rv S0059_Mtb_Ec_annotated	fig|83332.890.peg.403			VFG002389	Mycobacterium tuberculosis H37Rv	espK	Proline and alanine rich protein EspK, component of Type VII secretion system ESX-1		Secretion system,Type VII secretion system		100	100	100	0.0
BLAT	Virulence Factor	VFDB	Mycobacterium tuberculosis H37Rv S0007_Mtb_Ec_annotated	fig|83332.881.peg.3300			VFG022019	Mycobacterium tuberculosis H37Rv	eccA3	AAA+ family protein ATPase EccA3, component of Type VII secretion system ESX-3		Secretion system,Type VII secretion system		100	100	100	0.0
BLAT	Virulence Factor	VFDB	Mycobacterium tuberculosis H37Rv S0205_Mtb_Ec_annotated	fig|83332.900.peg.2356			VFG002403	Mycobacterium tuberculosis H37Rv	mycP5	Serine protease mycosin MycP5, component of Type VII secretion system ESX-5		Secretion system,Type VII secretion system		100	100	100	0.0
BLAT	Virulence Factor	VFDB	Mycobacterium tuberculosis H37Rv S0017_Mtb_Ec_annotated	fig|83332.885.peg.4094			VFG002400	Mycobacterium tuberculosis H37Rv	esxN	ESAT-6-like protein EsxL		Secretion system,Type VII secretion system		100	100	97	6e-47
BLAT	Virulence Factor	VFDB	Mycobacterium tuberculosis H37Rv S0059_Mtb_Ec_annotated	fig|83332.890.peg.4239			VFG002400	Mycobacterium tuberculosis H37Rv	esxN	ESAT-6-like protein EsxL		Secretion system,Type VII secretion system		64	100	100	3e-28
BLAT	Virulence Factor	VFDB	Mycobacterium tuberculosis H37Rv S0040_Mtb_Ec_annotated	fig|83332.889.peg.3130			VFG022162	Mycobacterium tuberculosis H37Rv	eccE3	Membrane protein EccE3, component of Type VII secretion system ESX-3		Secretion system,Type VII secretion system		100	100	99	1e-192
BLAT	Virulence Factor	VFDB	Mycobacterium tuberculosis H37Rv S0007_Mtb_Ec_annotated	fig|83332.881.peg.356			VFG002379	Mycobacterium tuberculosis H37Rv	esxB	10 kDa culture filtrate antigen CFP-10 (EsxB)		Secretion system,Type VII secretion system		100	100	99	3e-48
BLAT	Virulence Factor	VFDB	Mycobacterium tuberculosis H37Rv S0196_Mtb_Ec_annotated	fig|83332.897.peg.3120			VFG022066	Mycobacterium tuberculosis H37Rv	PE5	PE family protein => PE5, component of Type VII secretion system ESX-3		Secretion system,Type VII secretion system		100	100	100	2e-48
BLAT	Virulence Factor	VFDB	Mycobacterium tuberculosis H37Rv S0196_Mtb_Ec_annotated	fig|83332.897.peg.3037			VFG002400	Mycobacterium tuberculosis H37Rv	esxN	ESAT-6-like protein EsxL		Secretion system,Type VII secretion system		100	100	100	4e-48
BLAT	Virulence Factor	VFDB	Mycobacterium tuberculosis H37Rv S0194_Mtb_Ec_annotated	fig|83332.896.peg.4131			VFG002402	Mycobacterium tuberculosis H37Rv	eccE5	Membrane protein EccE5, component of Type VII secretion system ESX-5		Secretion system,Type VII secretion system		100	100	100	1e-240
BLAT	Virulence Factor	VFDB	Mycobacterium tuberculosis H37Rv S0194_Mtb_Ec_annotated	fig|83332.896.peg.4132			VFG002403	Mycobacterium tuberculosis H37Rv	mycP5	Serine protease mycosin MycP5, component of Type VII secretion system ESX-5		Secretion system,Type VII secretion system		100	100	100	0.0
BLAT	Virulence Factor	VFDB	Mycobacterium tuberculosis H37Rv S0022_Mtb_Ec_annotated	fig|83332.886.peg.1513			VFG002380	Mycobacterium tuberculosis H37Rv	eccA1	AAA+ family protein ATPase EccA1, component of Type VII secretion system ESX-1		Secretion system,Type VII secretion system		100	100	100	0.0
BLAT	Virulence Factor	VFDB	Mycobacterium tuberculosis H37Rv S0007_Mtb_Ec_annotated	fig|83332.881.peg.355			VFG002378	Mycobacterium tuberculosis H37Rv	esxA	6 kDa early secretory antigenic target ESAT-6 (EsxA)		Secretion system,Type VII secretion system		100	100	100	2e-47
BLAT	Virulence Factor	VFDB	Mycobacterium tuberculosis H37Rv S0001_Mtb_Ec_annotated	fig|83332.880.peg.3134			VFG002402	Mycobacterium tuberculosis H37Rv	eccE5	Membrane protein EccE5, component of Type VII secretion system ESX-5		Secretion system,Type VII secretion system		100	100	100	1e-240
BLAT	Virulence Factor	VFDB	Mycobacterium tuberculosis H37Rv S0040_Mtb_Ec_annotated	fig|83332.889.peg.3091			VFG002400	Mycobacterium tuberculosis H37Rv	esxN	ESAT-6-like protein EsxL		Secretion system,Type VII secretion system		100	100	100	4e-48
BLAT	Virulence Factor	VFDB	Mycobacterium tuberculosis H37Rv S0036_Mtb_Ec_annotated	fig|83332.888.peg.4196			VFG022340	Mycobacterium tuberculosis H37Rv	esxG	ESAT-6 like protein EsxS		Secretion system,Type VII secretion system		100	100	91	4e-43
BLAT	Virulence Factor	VFDB	Mycobacterium tuberculosis H37Rv S0066_Mtb_Ec_annotated	fig|83332.891.peg.3094			VFG002400	Mycobacterium tuberculosis H37Rv	esxN	ESAT-6-like protein EsxL		Secretion system,Type VII secretion system		100	100	100	4e-48
BLAT	Virulence Factor	VFDB	Mycobacterium tuberculosis H37Rv S0205_Mtb_Ec_annotated	fig|83332.900.peg.2355			VFG002402	Mycobacterium tuberculosis H37Rv	eccE5	Membrane protein EccE5, component of Type VII secretion system ESX-5		Secretion system,Type VII secretion system		100	100	100	1e-240
BLAT	Virulence Factor	VFDB	Mycobacterium tuberculosis H37Rv S0205_Mtb_Ec_annotated	fig|83332.900.peg.2357			VFG002398	Mycobacterium tuberculosis H37Rv	eccD5	Integral membrane protein EccD5, component of Type VII secretion system ESX-5		Secretion system,Type VII secretion system		100	100	100	1e-285
BLAT	Virulence Factor	VFDB	Mycobacterium tuberculosis H37Rv S0194_Mtb_Ec_annotated	fig|83332.896.peg.397			VFG002384	Mycobacterium tuberculosis H37Rv	PE35	PE family protein => PE35, interacts with PPE68, regulation of esxAB expression via Type VII secretion system ESX-1		Secretion system,Type VII secretion system		98	100	100	2e-47
BLAT	Virulence Factor	VFDB	Mycobacterium tuberculosis H37Rv S0165_Mtb_Ec_annotated	fig|83332.895.peg.961			VFG002383	Mycobacterium tuberculosis H37Rv	eccCb1	FtsK/SpoIIIE family protein EccCb1, component of Type VII secretion system ESX-1		Secretion system,Type VII secretion system		100	100	99	0.0
BLAT	Virulence Factor	VFDB	Mycobacterium tuberculosis H37Rv S0196_Mtb_Ec_annotated	fig|83332.897.peg.2646			VFG002400	Mycobacterium tuberculosis H37Rv	esxN	ESAT-6-like protein EsxI		Secretion system,Type VII secretion system		100	100	92	2e-44
BLAT	Virulence Factor	VFDB	Mycobacterium tuberculosis H37Rv S0204_Mtb_Ec_annotated	fig|83332.899.peg.343			VFG002384	Mycobacterium tuberculosis H37Rv	PE35	PE family protein => PE35, interacts with PPE68, regulation of esxAB expression via Type VII secretion system ESX-1		Secretion system,Type VII secretion system		98	100	100	2e-47
BLAT	Virulence Factor	VFDB	Mycobacterium tuberculosis H37Rv S0040_Mtb_Ec_annotated	fig|83332.889.peg.3123			VFG022066	Mycobacterium tuberculosis H37Rv	PE5	PE family protein => PE5, component of Type VII secretion system ESX-3		Secretion system,Type VII secretion system		100	100	100	2e-48
BLAT	Virulence Factor	VFDB	Mycobacterium tuberculosis H37Rv S0194_Mtb_Ec_annotated	fig|83332.896.peg.1569			VFG002393	Mycobacterium tuberculosis H37Rv	PPE41	PPE family protein => PPE41		Secretion system,Type VII secretion system		100	100	100	1e-110
BLAT	Virulence Factor	VFDB	Mycobacterium tuberculosis H37Rv S0202_Mtb_Ec_annotated	fig|83332.898.peg.3413			VFG002399	Mycobacterium tuberculosis H37Rv	Rv1794	FIG023076: hypothetical protein in PPE gene cluster		Secretion system,Type VII secretion system		100	100	100	1e-171
BLAT	Virulence Factor	VFDB	Mycobacterium tuberculosis H37Rv S0036_Mtb_Ec_annotated	fig|83332.888.peg.3014			VFG022146	Mycobacterium tuberculosis H37Rv	mycP3	Serine protease mycosin MycP3, component of Type VII secretion system ESX-3		Secretion system,Type VII secretion system		100	100	100	1e-269
BLAT	Virulence Factor	VFDB	Mycobacterium tuberculosis H37Rv S0149_Mtb_Ec_annotated	fig|83332.894.peg.2873			VFG022340	Mycobacterium tuberculosis H37Rv	esxG	ESAT-6-like protein EsxG		Secretion system,Type VII secretion system		100	100	100	4e-46
BLAT	Virulence Factor	VFDB	Mycobacterium tuberculosis H37Rv S0013_Mtb_Ec_annotated	fig|83332.884.peg.332			VFG002388	Mycobacterium tuberculosis H37Rv	espB	Secreted protein EspB, component of Type VII secretion system ESX-1		Secretion system,Type VII secretion system		100	100	100	1e-270
BLAT	Virulence Factor	VFDB	Mycobacterium tuberculosis H37Rv S0165_Mtb_Ec_annotated	fig|83332.895.peg.2347			VFG002400	Mycobacterium tuberculosis H37Rv	esxN	ESAT-6-like protein EsxL		Secretion system,Type VII secretion system		100	100	100	4e-48
BLAT	Virulence Factor	VFDB	Mycobacterium tuberculosis H37Rv S0059_Mtb_Ec_annotated	fig|83332.890.peg.4221			VFG022340	Mycobacterium tuberculosis H37Rv	esxG	ESAT-6 like protein EsxS		Secretion system,Type VII secretion system		100	100	91	4e-43
BLAT	Virulence Factor	VFDB	Mycobacterium tuberculosis H37Rv S0091_Mtb_Ec_annotated	fig|83332.893.peg.4104			VFG002403	Mycobacterium tuberculosis H37Rv	mycP5	Serine protease mycosin MycP5, component of Type VII secretion system ESX-5		Secretion system,Type VII secretion system		100	100	100	0.0
BLAT	Virulence Factor	VFDB	Mycobacterium tuberculosis H37Rv S0202_Mtb_Ec_annotated	fig|83332.898.peg.3412			VFG002400	Mycobacterium tuberculosis H37Rv	esxN	ESAT-6-like protein EsxL		Secretion system,Type VII secretion system		100	100	100	4e-48
BLAT	Virulence Factor	VFDB	Mycobacterium tuberculosis H37Rv S0091_Mtb_Ec_annotated	fig|83332.893.peg.2415			VFG002400	Mycobacterium tuberculosis H37Rv	esxN	ESAT-6-like protein EsxL		Secretion system,Type VII secretion system		93	100	97	3e-43
BLAT	Virulence Factor	VFDB	Mycobacterium tuberculosis H37Rv S0046_Mtb_Ec_annotated	fig|83332.901.peg.3552			VFG002398	Mycobacterium tuberculosis H37Rv	eccD5	Integral membrane protein EccD5, component of Type VII secretion system ESX-5		Secretion system,Type VII secretion system		100	100	100	1e-285
BLAT	Virulence Factor	VFDB	Mycobacterium tuberculosis H37Rv S0149_Mtb_Ec_annotated	fig|83332.894.peg.399			VFG002379	Mycobacterium tuberculosis H37Rv	esxB	10 kDa culture filtrate antigen CFP-10 (EsxB)		Secretion system,Type VII secretion system		100	100	100	1e-48
BLAT	Virulence Factor	VFDB	Mycobacterium tuberculosis H37Rv S0165_Mtb_Ec_annotated	fig|83332.895.peg.3547			VFG022082	Mycobacterium tuberculosis H37Rv	PPE4	PPE family protein, PPW subgroup => PPE4, component of Type VII secretion system ESX-3		Secretion system,Type VII secretion system		100	100	100	1e-304
BLAT	Virulence Factor	VFDB	Mycobacterium tuberculosis H37Rv S0196_Mtb_Ec_annotated	fig|83332.897.peg.344			VFG002383	Mycobacterium tuberculosis H37Rv	eccCb1	FtsK/SpoIIIE family protein EccCb1, component of Type VII secretion system ESX-1		Secretion system,Type VII secretion system		100	100	100	0.0
BLAT	Virulence Factor	VFDB	Mycobacterium tuberculosis H37Rv S0091_Mtb_Ec_annotated	fig|83332.893.peg.2876			VFG022098	Mycobacterium tuberculosis H37Rv	esxH	ESAT-6-like protein EsxH, 10 kDa antigen CFP7		Secretion system,Type VII secretion system		100	100	100	1e-50
BLAT	Virulence Factor	VFDB	Mycobacterium tuberculosis H37Rv S0149_Mtb_Ec_annotated	fig|83332.894.peg.394			VFG002382	Mycobacterium tuberculosis H37Rv	eccCa1	FtsK/SpoIIIE family protein EccCa1, component of Type VII secretion system ESX-1		Secretion system,Type VII secretion system		100	100	100	0.0
BLAT	Virulence Factor	VFDB	Mycobacterium tuberculosis H37Rv S0194_Mtb_Ec_annotated	fig|83332.896.peg.2890			VFG022066	Mycobacterium tuberculosis H37Rv	PE5	PE family protein => PE5, component of Type VII secretion system ESX-3		Secretion system,Type VII secretion system		100	100	100	2e-48
BLAT	Virulence Factor	VFDB	Mycobacterium tuberculosis H37Rv S0022_Mtb_Ec_annotated	fig|83332.886.peg.1530			VFG002390	Mycobacterium tuberculosis H37Rv	eccE1	Membrane protein EccE1, component of Type VII secretion system ESX-1		Secretion system,Type VII secretion system		100	100	99	1e-275
BLAT	Virulence Factor	VFDB	Mycobacterium tuberculosis H37Rv S0039_Mtb_Ec_annotated	fig|83332.887.peg.3005			VFG022066	Mycobacterium tuberculosis H37Rv	PE5	PE family protein => PE5, component of Type VII secretion system ESX-3		Secretion system,Type VII secretion system		100	100	100	2e-48
BLAT	Virulence Factor	VFDB	Mycobacterium tuberculosis H37Rv S0017_Mtb_Ec_annotated	fig|83332.885.peg.3560			VFG002386	Mycobacterium tuberculosis H37Rv	espC	Secreted protein EspC, component of Type VII secretion system ESX-1		Secretion system,Type VII secretion system		100	100	100	1e-52
BLAT	Virulence Factor	VFDB	Mycobacterium tuberculosis H37Rv S0007_Mtb_Ec_annotated	fig|83332.881.peg.362			VFG002381	Mycobacterium tuberculosis H37Rv	eccB1	Membrane protein EccB1, component of Type VII secretion system ESX-1		Secretion system,Type VII secretion system		100	100	100	1e-281
BLAT	Virulence Factor	VFDB	Mycobacterium tuberculosis H37Rv S0059_Mtb_Ec_annotated	fig|83332.890.peg.391			VFG002380	Mycobacterium tuberculosis H37Rv	eccA1	AAA+ family protein ATPase EccA1, component of Type VII secretion system ESX-1		Secretion system,Type VII secretion system		100	100	100	0.0
BLAT	Virulence Factor	VFDB	Mycobacterium tuberculosis H37Rv S0039_Mtb_Ec_annotated	fig|83332.887.peg.3010			VFG022130	Mycobacterium tuberculosis H37Rv	eccD3	Integral membrane protein EccD3, component of Type VII secretion system ESX-3		Secretion system,Type VII secretion system		100	100	100	1e-260
BLAT	Virulence Factor	VFDB	Mycobacterium tuberculosis H37Rv S0008_Mtb_Ec_annotated	fig|83332.883.peg.3105			VFG002398	Mycobacterium tuberculosis H37Rv	eccD5	Integral membrane protein EccD5, component of Type VII secretion system ESX-5		Secretion system,Type VII secretion system		100	100	100	1e-285
BLAT	Virulence Factor	VFDB	Mycobacterium tuberculosis H37Rv S0036_Mtb_Ec_annotated	fig|83332.888.peg.3022			VFG022035	Mycobacterium tuberculosis H37Rv	eccB3	Membrane protein EccB3, component of Type VII secretion system ESX-3		Secretion system,Type VII secretion system		100	100	100	0.0
BLAT	Virulence Factor	VFDB	Mycobacterium tuberculosis H37Rv S0091_Mtb_Ec_annotated	fig|83332.893.peg.4103			VFG002402	Mycobacterium tuberculosis H37Rv	eccE5	Membrane protein EccE5, component of Type VII secretion system ESX-5		Secretion system,Type VII secretion system		100	100	100	1e-240
BLAT	Virulence Factor	VFDB	Mycobacterium tuberculosis H37Rv S0040_Mtb_Ec_annotated	fig|83332.889.peg.3129			VFG022146	Mycobacterium tuberculosis H37Rv	mycP3	Serine protease mycosin MycP3, component of Type VII secretion system ESX-3		Secretion system,Type VII secretion system		100	100	100	1e-269
BLAT	Virulence Factor	VFDB	Mycobacterium tuberculosis H37Rv S0013_Mtb_Ec_annotated	fig|83332.884.peg.3132			VFG022035	Mycobacterium tuberculosis H37Rv	eccB3	Membrane protein EccB3, component of Type VII secretion system ESX-3		Secretion system,Type VII secretion system		100	100	100	0.0
BLAT	Virulence Factor	VFDB	Mycobacterium tuberculosis H37Rv S0059_Mtb_Ec_annotated	fig|83332.890.peg.4234			VFG022066	Mycobacterium tuberculosis H37Rv	PE5	PE family protein => PE29		Secretion system,Type VII secretion system		92	97	81	3e-34
BLAT	Virulence Factor	VFDB	Mycobacterium tuberculosis H37Rv S0046_Mtb_Ec_annotated	fig|83332.901.peg.1447			VFG002382	Mycobacterium tuberculosis H37Rv	eccCa1	FtsK/SpoIIIE family protein EccCa1, component of Type VII secretion system ESX-1		Secretion system,Type VII secretion system		100	100	100	0.0
BLAT	Virulence Factor	VFDB	Mycobacterium tuberculosis H37Rv S0059_Mtb_Ec_annotated	fig|83332.890.peg.2878			VFG022098	Mycobacterium tuberculosis H37Rv	esxH	ESAT-6-like protein EsxH, 10 kDa antigen CFP7		Secretion system,Type VII secretion system		100	100	100	1e-50
BLAT	Virulence Factor	VFDB	Mycobacterium tuberculosis H37Rv S0070_Mtb_Ec_annotated	fig|83332.892.peg.3026			VFG022066	Mycobacterium tuberculosis H37Rv	PE5	PE family protein => PE5, component of Type VII secretion system ESX-3		Secretion system,Type VII secretion system		100	100	100	2e-48
BLAT	Virulence Factor	VFDB	Mycobacterium tuberculosis H37Rv S0046_Mtb_Ec_annotated	fig|83332.901.peg.1451			VFG002379	Mycobacterium tuberculosis H37Rv	esxB	10 kDa culture filtrate antigen CFP-10 (EsxB)		Secretion system,Type VII secretion system		100	100	100	1e-48
BLAT	Virulence Factor	VFDB	Mycobacterium tuberculosis H37Rv S0007_Mtb_Ec_annotated	fig|83332.881.peg.3308			VFG022130	Mycobacterium tuberculosis H37Rv	eccD3	Integral membrane protein EccD3, component of Type VII secretion system ESX-3		Secretion system,Type VII secretion system		100	100	100	1e-260
BLAT	Virulence Factor	VFDB	Mycobacterium tuberculosis H37Rv S0202_Mtb_Ec_annotated	fig|83332.898.peg.3159			VFG002400	Mycobacterium tuberculosis H37Rv	esxN	ESAT-6-like protein EsxI		Secretion system,Type VII secretion system		100	100	90	8e-43
BLAT	Virulence Factor	VFDB	Mycobacterium tuberculosis H37Rv S0022_Mtb_Ec_annotated	fig|83332.886.peg.3918			VFG002387	Mycobacterium tuberculosis H37Rv	espA	Secreted protein EspA, component of Type VII secretion system ESX-1		Secretion system,Type VII secretion system		100	100	99	1e-221
BLAT	Virulence Factor	VFDB	Mycobacterium tuberculosis H37Rv S0036_Mtb_Ec_annotated	fig|83332.888.peg.1516			VFG002383	Mycobacterium tuberculosis H37Rv	eccCb1	FtsK/SpoIIIE family protein EccCb1, component of Type VII secretion system ESX-1		Secretion system,Type VII secretion system		100	100	100	0.0
BLAT	Virulence Factor	VFDB	Mycobacterium tuberculosis H37Rv S0205_Mtb_Ec_annotated	fig|83332.900.peg.612			VFG002390	Mycobacterium tuberculosis H37Rv	eccE1	Membrane protein EccE1, component of Type VII secretion system ESX-1		Secretion system,Type VII secretion system		100	100	99	1e-275
BLAT	Virulence Factor	VFDB	Mycobacterium tuberculosis H37Rv S0040_Mtb_Ec_annotated	fig|83332.889.peg.329			VFG002390	Mycobacterium tuberculosis H37Rv	eccE1	Membrane protein EccE1, component of Type VII secretion system ESX-1		Secretion system,Type VII secretion system		100	100	99	1e-275
BLAT	Virulence Factor	VFDB	Mycobacterium tuberculosis H37Rv S0059_Mtb_Ec_annotated	fig|83332.890.peg.3769			VFG002387	Mycobacterium tuberculosis H37Rv	espA	Secreted protein EspA, component of Type VII secretion system ESX-1		Secretion system,Type VII secretion system		100	100	99	1e-221
BLAT	Virulence Factor	VFDB	Mycobacterium tuberculosis H37Rv S0204_Mtb_Ec_annotated	fig|83332.899.peg.3615			VFG002386	Mycobacterium tuberculosis H37Rv	espC	Secreted protein EspC, component of Type VII secretion system ESX-1		Secretion system,Type VII secretion system		100	100	100	1e-52
BLAT	Virulence Factor	VFDB	Mycobacterium tuberculosis H37Rv S0149_Mtb_Ec_annotated	fig|83332.894.peg.2878			VFG022019	Mycobacterium tuberculosis H37Rv	eccA3	AAA+ family protein ATPase EccA3, component of Type VII secretion system ESX-3		Secretion system,Type VII secretion system		100	100	100	0.0
BLAT	Virulence Factor	VFDB	Mycobacterium tuberculosis H37Rv S0059_Mtb_Ec_annotated	fig|83332.890.peg.4113			VFG002402	Mycobacterium tuberculosis H37Rv	eccE5	Membrane protein EccE5, component of Type VII secretion system ESX-5		Secretion system,Type VII secretion system		100	100	100	1e-240
BLAT	Virulence Factor	VFDB	Mycobacterium tuberculosis H37Rv S0059_Mtb_Ec_annotated	fig|83332.890.peg.2874			VFG022162	Mycobacterium tuberculosis H37Rv	eccE3	Membrane protein EccE3, component of Type VII secretion system ESX-3		Secretion system,Type VII secretion system		100	100	99	1e-192
BLAT	Virulence Factor	VFDB	Mycobacterium tuberculosis H37Rv S0039_Mtb_Ec_annotated	fig|83332.887.peg.718			VFG002383	Mycobacterium tuberculosis H37Rv	eccCb1	FtsK/SpoIIIE family protein EccCb1, component of Type VII secretion system ESX-1		Secretion system,Type VII secretion system		100	100	100	0.0
BLAT	Virulence Factor	VFDB	Mycobacterium tuberculosis H37Rv S0040_Mtb_Ec_annotated	fig|83332.889.peg.335			VFG002385	Mycobacterium tuberculosis H37Rv	eccD1	Integral membrane protein EccD1, component of Type VII secretion system ESX-1		Secretion system,Type VII secretion system		95	99	100	1e-278
BLAT	Virulence Factor	VFDB	Mycobacterium tuberculosis H37Rv S0022_Mtb_Ec_annotated	fig|83332.886.peg.3875			VFG002395	Mycobacterium tuberculosis H37Rv	eccCb5	FtsK/SpoIIIE family protein EccC5, component of Type VII secretion system ESX-5		Secretion system,Type VII secretion system		100	67	100	0.0
BLAT	Virulence Factor	VFDB	Mycobacterium tuberculosis H37Rv S0040_Mtb_Ec_annotated	fig|83332.889.peg.341			VFG002384	Mycobacterium tuberculosis H37Rv	PE35	PE family protein => PE35, interacts with PPE68, regulation of esxAB expression via Type VII secretion system ESX-1		Secretion system,Type VII secretion system		98	100	100	2e-47
BLAT	Virulence Factor	VFDB	Mycobacterium tuberculosis H37Rv S0059_Mtb_Ec_annotated	fig|83332.890.peg.4115			VFG002398	Mycobacterium tuberculosis H37Rv	eccD5	Integral membrane protein EccD5, component of Type VII secretion system ESX-5		Secretion system,Type VII secretion system		100	100	100	1e-285
BLAT	Virulence Factor	VFDB	Mycobacterium tuberculosis H37Rv S0070_Mtb_Ec_annotated	fig|83332.892.peg.3019			VFG022162	Mycobacterium tuberculosis H37Rv	eccE3	Membrane protein EccE3, component of Type VII secretion system ESX-3		Secretion system,Type VII secretion system		100	100	99	1e-192
BLAT	Virulence Factor	VFDB	Mycobacterium tuberculosis H37Rv S0165_Mtb_Ec_annotated	fig|83332.895.peg.605			VFG002388	Mycobacterium tuberculosis H37Rv	espB	Secreted protein EspB, component of Type VII secretion system ESX-1		Secretion system,Type VII secretion system		100	100	99	1e-269
BLAT	Virulence Factor	VFDB	Mycobacterium tuberculosis H37Rv S0008_Mtb_Ec_annotated	fig|83332.883.peg.3138			VFG022098	Mycobacterium tuberculosis H37Rv	esxH	ESAT-6-like protein EsxH, 10 kDa antigen CFP7		Secretion system,Type VII secretion system		100	100	100	1e-50
BLAT	Virulence Factor	VFDB	Mycobacterium tuberculosis H37Rv S0036_Mtb_Ec_annotated	fig|83332.888.peg.3901			VFG002392	Mycobacterium tuberculosis H37Rv	espD	Protein EspD, component of Type VII secretion system ESX-1		Secretion system,Type VII secretion system		100	100	100	1e-104
BLAT	Virulence Factor	VFDB	Mycobacterium tuberculosis H37Rv S0091_Mtb_Ec_annotated	fig|83332.893.peg.4209			VFG022340	Mycobacterium tuberculosis H37Rv	esxG	ESAT-6 like protein EsxS		Secretion system,Type VII secretion system		100	100	91	4e-43
BLAT	Virulence Factor	VFDB	Mycobacterium tuberculosis H37Rv S0039_Mtb_Ec_annotated	fig|83332.887.peg.722			VFG002380	Mycobacterium tuberculosis H37Rv	eccA1	AAA+ family protein ATPase EccA1, component of Type VII secretion system ESX-1		Secretion system,Type VII secretion system		100	100	100	0.0
BLAT	Virulence Factor	VFDB	Mycobacterium tuberculosis H37Rv S0007_Mtb_Ec_annotated	fig|83332.881.peg.818			VFG002400	Mycobacterium tuberculosis H37Rv	esxN	ESAT-6-like protein EsxL		Secretion system,Type VII secretion system		100	100	97	6e-47
BLAT	Virulence Factor	VFDB	Mycobacterium tuberculosis H37Rv S0040_Mtb_Ec_annotated	fig|83332.889.peg.3125			VFG022340	Mycobacterium tuberculosis H37Rv	esxG	ESAT-6-like protein EsxG		Secretion system,Type VII secretion system		100	100	100	4e-46
BLAT	Virulence Factor	VFDB	Mycobacterium tuberculosis H37Rv S0001_Mtb_Ec_annotated	fig|83332.880.peg.599			VFG002391	Mycobacterium tuberculosis H37Rv	mycP1	Serine protease mycosin MycP1, component of Type VII secretion system ESX-1		Secretion system,Type VII secretion system		99	97	100	1e-262
BLAT	Virulence Factor	VFDB	Mycobacterium tuberculosis H37Rv S0091_Mtb_Ec_annotated	fig|83332.893.peg.1569			VFG002393	Mycobacterium tuberculosis H37Rv	PPE41	PPE family protein => PPE41		Secretion system,Type VII secretion system		100	100	100	1e-110
BLAT	Virulence Factor	VFDB	Mycobacterium tuberculosis H37Rv S0205_Mtb_Ec_annotated	fig|83332.900.peg.965			VFG002383	Mycobacterium tuberculosis H37Rv	eccCb1	FtsK/SpoIIIE family protein EccCb1, component of Type VII secretion system ESX-1		Secretion system,Type VII secretion system		100	100	100	0.0
BLAT	Virulence Factor	VFDB	Mycobacterium tuberculosis H37Rv S0001_Mtb_Ec_annotated	fig|83332.880.peg.3130			VFG002400	Mycobacterium tuberculosis H37Rv	esxN	ESAT-6-like protein EsxL		Secretion system,Type VII secretion system		100	100	100	4e-48
BLAT	Virulence Factor	VFDB	Mycobacterium tuberculosis H37Rv S0194_Mtb_Ec_annotated	fig|83332.896.peg.4238			VFG022340	Mycobacterium tuberculosis H37Rv	esxG	ESAT-6 like protein EsxS		Secretion system,Type VII secretion system		100	100	91	4e-43
BLAT	Virulence Factor	VFDB	Mycobacterium tuberculosis H37Rv S0017_Mtb_Ec_annotated	fig|83332.885.peg.720			VFG002383	Mycobacterium tuberculosis H37Rv	eccCb1	FtsK/SpoIIIE family protein EccCb1, component of Type VII secretion system ESX-1		Secretion system,Type VII secretion system		100	100	100	0.0
BLAT	Virulence Factor	VFDB	Mycobacterium tuberculosis H37Rv S0001_Mtb_Ec_annotated	fig|83332.880.peg.617			VFG002381	Mycobacterium tuberculosis H37Rv	eccB1	Membrane protein EccB1, component of Type VII secretion system ESX-1		Secretion system,Type VII secretion system		100	100	100	1e-281
BLAT	Virulence Factor	VFDB	Mycobacterium tuberculosis H37Rv S0036_Mtb_Ec_annotated	fig|83332.888.peg.1528			VFG002388	Mycobacterium tuberculosis H37Rv	espB	Secreted protein EspB, component of Type VII secretion system ESX-1		Secretion system,Type VII secretion system		100	100	100	1e-270
BLAT	Virulence Factor	VFDB	Mycobacterium tuberculosis H37Rv S0205_Mtb_Ec_annotated	fig|83332.900.peg.956			VFG002389	Mycobacterium tuberculosis H37Rv	espK	Proline and alanine rich protein EspK, component of Type VII secretion system ESX-1		Secretion system,Type VII secretion system		44	100	100	1e-187
BLAT	Virulence Factor	VFDB	Mycobacterium tuberculosis H37Rv S0205_Mtb_Ec_annotated	fig|83332.900.peg.967			VFG002382	Mycobacterium tuberculosis H37Rv	eccCa1	FtsK/SpoIIIE family protein EccCa1, component of Type VII secretion system ESX-1		Secretion system,Type VII secretion system		100	100	100	0.0
BLAT	Virulence Factor	VFDB	Mycobacterium tuberculosis H37Rv S0013_Mtb_Ec_annotated	fig|83332.884.peg.3134			VFG022066	Mycobacterium tuberculosis H37Rv	PE5	PE family protein => PE5, component of Type VII secretion system ESX-3		Secretion system,Type VII secretion system		100	100	100	2e-48
BLAT	Virulence Factor	VFDB	Mycobacterium tuberculosis H37Rv S0013_Mtb_Ec_annotated	fig|83332.884.peg.3131			VFG022019	Mycobacterium tuberculosis H37Rv	eccA3	AAA+ family protein ATPase EccA3, component of Type VII secretion system ESX-3		Secretion system,Type VII secretion system		100	100	100	0.0
BLAT	Virulence Factor	VFDB	Mycobacterium tuberculosis H37Rv S0149_Mtb_Ec_annotated	fig|83332.894.peg.2869			VFG022146	Mycobacterium tuberculosis H37Rv	mycP3	Serine protease mycosin MycP3, component of Type VII secretion system ESX-3		Secretion system,Type VII secretion system		100	100	100	1e-269
BLAT	Virulence Factor	VFDB	Mycobacterium tuberculosis H37Rv S0036_Mtb_Ec_annotated	fig|83332.888.peg.2684			VFG002400	Mycobacterium tuberculosis H37Rv	esxN	ESAT-6-like protein EsxL		Secretion system,Type VII secretion system		100	100	93	3e-45
BLAT	Virulence Factor	VFDB	Mycobacterium tuberculosis H37Rv S0149_Mtb_Ec_annotated	fig|83332.894.peg.4097			VFG002403	Mycobacterium tuberculosis H37Rv	mycP5	Serine protease mycosin MycP5, component of Type VII secretion system ESX-5		Secretion system,Type VII secretion system		100	100	100	0.0
BLAT	Virulence Factor	VFDB	Mycobacterium tuberculosis H37Rv S0165_Mtb_Ec_annotated	fig|83332.895.peg.3550			VFG022114	Mycobacterium tuberculosis H37Rv	espG3	Protein EspG3, component of Type VII secretion system ESX-3		Secretion system,Type VII secretion system		100	100	100	1e-171
BLAT	Virulence Factor	VFDB	Mycobacterium tuberculosis H37Rv S0070_Mtb_Ec_annotated	fig|83332.892.peg.1524			VFG002379	Mycobacterium tuberculosis H37Rv	esxB	10 kDa culture filtrate antigen CFP-10 (EsxB)		Secretion system,Type VII secretion system		100	100	100	1e-48
BLAT	Virulence Factor	VFDB	Mycobacterium tuberculosis H37Rv S0149_Mtb_Ec_annotated	fig|83332.894.peg.397			VFG002384	Mycobacterium tuberculosis H37Rv	PE35	PE family protein => PE35, interacts with PPE68, regulation of esxAB expression via Type VII secretion system ESX-1		Secretion system,Type VII secretion system		98	100	100	2e-47
BLAT	Virulence Factor	VFDB	Mycobacterium tuberculosis H37Rv S0040_Mtb_Ec_annotated	fig|83332.889.peg.3081			VFG002395	Mycobacterium tuberculosis H37Rv	eccCb5	FtsK/SpoIIIE family protein EccC5, component of Type VII secretion system ESX-5		Secretion system,Type VII secretion system		100	67	100	0.0
BLAT	Virulence Factor	VFDB	Mycobacterium tuberculosis H37Rv S0001_Mtb_Ec_annotated	fig|83332.880.peg.614			VFG002383	Mycobacterium tuberculosis H37Rv	eccCb1	FtsK/SpoIIIE family protein EccCb1, component of Type VII secretion system ESX-1		Secretion system,Type VII secretion system		100	100	100	0.0
BLAT	Virulence Factor	VFDB	Mycobacterium tuberculosis H37Rv S0204_Mtb_Ec_annotated	fig|83332.899.peg.3115			VFG022146	Mycobacterium tuberculosis H37Rv	mycP3	Serine protease mycosin MycP3, component of Type VII secretion system ESX-3		Secretion system,Type VII secretion system		100	100	100	1e-269
BLAT	Virulence Factor	VFDB	Mycobacterium tuberculosis H37Rv S0149_Mtb_Ec_annotated	fig|83332.894.peg.2868			VFG022162	Mycobacterium tuberculosis H37Rv	eccE3	Membrane protein EccE3, component of Type VII secretion system ESX-3		Secretion system,Type VII secretion system		100	100	99	1e-192
BLAT	Virulence Factor	VFDB	Mycobacterium tuberculosis H37Rv S0066_Mtb_Ec_annotated	fig|83332.891.peg.3128			VFG022098	Mycobacterium tuberculosis H37Rv	esxH	ESAT-6-like protein EsxH, 10 kDa antigen CFP7		Secretion system,Type VII secretion system		100	98	100	1e-50
BLAT	Virulence Factor	VFDB	Mycobacterium tuberculosis H37Rv S0205_Mtb_Ec_annotated	fig|83332.900.peg.3570			VFG022130	Mycobacterium tuberculosis H37Rv	eccD3	Integral membrane protein EccD3, component of Type VII secretion system ESX-3		Secretion system,Type VII secretion system		100	100	100	1e-260
BLAT	Virulence Factor	VFDB	Mycobacterium tuberculosis H37Rv S0204_Mtb_Ec_annotated	fig|83332.899.peg.3116			VFG022162	Mycobacterium tuberculosis H37Rv	eccE3	Membrane protein EccE3, component of Type VII secretion system ESX-3		Secretion system,Type VII secretion system		100	100	99	1e-192
BLAT	Virulence Factor	VFDB	Mycobacterium tuberculosis H37Rv S0013_Mtb_Ec_annotated	fig|83332.884.peg.330			VFG002391	Mycobacterium tuberculosis H37Rv	mycP1	Serine protease mycosin MycP1, component of Type VII secretion system ESX-1		Secretion system,Type VII secretion system		99	97	100	1e-262
BLAT	Virulence Factor	VFDB	Mycobacterium tuberculosis H37Rv S0001_Mtb_Ec_annotated	fig|83332.880.peg.3277			VFG022051	Mycobacterium tuberculosis H37Rv	eccC3	FtsK/SpoIIIE family protein EccC3, component of Type VII secretion system ESX-3		Secretion system,Type VII secretion system		100	100	99	0.0
BLAT	Virulence Factor	VFDB	Mycobacterium tuberculosis H37Rv S0017_Mtb_Ec_annotated	fig|83332.885.peg.2933			VFG002402	Mycobacterium tuberculosis H37Rv	eccE5	Membrane protein EccE5, component of Type VII secretion system ESX-5		Secretion system,Type VII secretion system		100	100	100	1e-240
BLAT	Virulence Factor	VFDB	Mycobacterium tuberculosis H37Rv S0202_Mtb_Ec_annotated	fig|83332.898.peg.748			VFG002390	Mycobacterium tuberculosis H37Rv	eccE1	Membrane protein EccE1, component of Type VII secretion system ESX-1		Secretion system,Type VII secretion system		100	100	100	1e-276
BLAT	Virulence Factor	VFDB	Mycobacterium tuberculosis H37Rv S0194_Mtb_Ec_annotated	fig|83332.896.peg.402			VFG002385	Mycobacterium tuberculosis H37Rv	eccD1	Integral membrane protein EccD1, component of Type VII secretion system ESX-1		Secretion system,Type VII secretion system		95	99	100	1e-278
BLAT	Virulence Factor	VFDB	Mycobacterium tuberculosis H37Rv S0202_Mtb_Ec_annotated	fig|83332.898.peg.3289			VFG022162	Mycobacterium tuberculosis H37Rv	eccE3	Membrane protein EccE3, component of Type VII secretion system ESX-3		Secretion system,Type VII secretion system		100	100	99	1e-192
BLAT	Virulence Factor	VFDB	Mycobacterium tuberculosis H37Rv S0046_Mtb_Ec_annotated	fig|83332.901.peg.3675			VFG002400	Mycobacterium tuberculosis H37Rv	esxN	ESAT-6-like protein EsxI		Secretion system,Type VII secretion system		100	100	90	8e-43
BLAT	Virulence Factor	VFDB	Mycobacterium tuberculosis H37Rv S0205_Mtb_Ec_annotated	fig|83332.900.peg.4192			VFG022340	Mycobacterium tuberculosis H37Rv	esxG	ESAT-6 like protein EsxS		Secretion system,Type VII secretion system		100	100	91	4e-43
BLAT	Virulence Factor	VFDB	Mycobacterium tuberculosis H37Rv S0036_Mtb_Ec_annotated	fig|83332.888.peg.3854			VFG002395	Mycobacterium tuberculosis H37Rv	eccCb5	FtsK/SpoIIIE family protein EccC5, component of Type VII secretion system ESX-5		Secretion system,Type VII secretion system		100	67	100	0.0
BLAT	Virulence Factor	VFDB	Mycobacterium tuberculosis H37Rv S0066_Mtb_Ec_annotated	fig|83332.891.peg.330			VFG002391	Mycobacterium tuberculosis H37Rv	mycP1	Serine protease mycosin MycP1, component of Type VII secretion system ESX-1		Secretion system,Type VII secretion system		99	97	100	1e-262
BLAT	Virulence Factor	VFDB	Mycobacterium tuberculosis H37Rv S0204_Mtb_Ec_annotated	fig|83332.899.peg.3616			VFG002387	Mycobacterium tuberculosis H37Rv	espA	Secreted protein EspA, component of Type VII secretion system ESX-1		Secretion system,Type VII secretion system		100	100	99	1e-221
BLAT	Virulence Factor	VFDB	Mycobacterium tuberculosis H37Rv S0036_Mtb_Ec_annotated	fig|83332.888.peg.3753			VFG002402	Mycobacterium tuberculosis H37Rv	eccE5	Membrane protein EccE5, component of Type VII secretion system ESX-5		Secretion system,Type VII secretion system		100	100	100	1e-240
BLAT	Virulence Factor	VFDB	Mycobacterium tuberculosis H37Rv S0059_Mtb_Ec_annotated	fig|83332.890.peg.396			VFG002384	Mycobacterium tuberculosis H37Rv	PE35	PE family protein => PE35, interacts with PPE68, regulation of esxAB expression via Type VII secretion system ESX-1		Secretion system,Type VII secretion system		98	100	100	2e-47
BLAT	Virulence Factor	VFDB	Mycobacterium tuberculosis H37Rv S0001_Mtb_Ec_annotated	fig|83332.880.peg.607			VFG002385	Mycobacterium tuberculosis H37Rv	eccD1	Integral membrane protein EccD1, component of Type VII secretion system ESX-1		Secretion system,Type VII secretion system		95	99	100	1e-278
BLAT	Virulence Factor	VFDB	Mycobacterium tuberculosis H37Rv S0013_Mtb_Ec_annotated	fig|83332.884.peg.2464			VFG002400	Mycobacterium tuberculosis H37Rv	esxN	ESAT-6-like protein EsxL		Secretion system,Type VII secretion system		100	100	97	6e-47
BLAT	Virulence Factor	VFDB	Mycobacterium tuberculosis H37Rv S0165_Mtb_Ec_annotated	fig|83332.895.peg.606			VFG002390	Mycobacterium tuberculosis H37Rv	eccE1	Membrane protein EccE1, component of Type VII secretion system ESX-1		Secretion system,Type VII secretion system		100	100	100	1e-276
BLAT	Virulence Factor	VFDB	Mycobacterium tuberculosis H37Rv S0149_Mtb_Ec_annotated	fig|83332.894.peg.4098			VFG002398	Mycobacterium tuberculosis H37Rv	eccD5	Integral membrane protein EccD5, component of Type VII secretion system ESX-5		Secretion system,Type VII secretion system		100	100	100	1e-285
BLAT	Virulence Factor	VFDB	Mycobacterium tuberculosis H37Rv S0066_Mtb_Ec_annotated	fig|83332.891.peg.1677			VFG002393	Mycobacterium tuberculosis H37Rv	PPE41	PPE family protein => PPE41		Secretion system,Type VII secretion system		100	100	100	1e-110
BLAT	Virulence Factor	VFDB	Mycobacterium tuberculosis H37Rv S0001_Mtb_Ec_annotated	fig|83332.880.peg.448			VFG002386	Mycobacterium tuberculosis H37Rv	espC	Secreted protein EspC, component of Type VII secretion system ESX-1		Secretion system,Type VII secretion system		100	100	100	1e-52
BLAT	Virulence Factor	VFDB	Mycobacterium tuberculosis H37Rv S0070_Mtb_Ec_annotated	fig|83332.892.peg.2570			VFG002400	Mycobacterium tuberculosis H37Rv	esxN	ESAT-6-like protein EsxL		Secretion system,Type VII secretion system		93	100	97	3e-43
BLAT	Virulence Factor	VFDB	Mycobacterium tuberculosis H37Rv S0001_Mtb_Ec_annotated	fig|83332.880.peg.4237			VFG022340	Mycobacterium tuberculosis H37Rv	esxG	ESAT-6 like protein EsxS		Secretion system,Type VII secretion system		100	100	91	4e-43
BLAT	Virulence Factor	VFDB	Mycobacterium tuberculosis H37Rv S0091_Mtb_Ec_annotated	fig|83332.893.peg.4107			VFG002400	Mycobacterium tuberculosis H37Rv	esxN	hypothetical protein		Secretion system,Type VII secretion system		20	90	100	1e-02
BLAT	Virulence Factor	VFDB	Mycobacterium tuberculosis H37Rv S0008_Mtb_Ec_annotated	fig|83332.883.peg.341			VFG002379	Mycobacterium tuberculosis H37Rv	esxB	10 kDa culture filtrate antigen CFP-10 (EsxB)		Secretion system,Type VII secretion system		100	100	99	3e-48
BLAT	Virulence Factor	VFDB	Mycobacterium tuberculosis H37Rv S0008_Mtb_Ec_annotated	fig|83332.883.peg.3103			VFG002400	Mycobacterium tuberculosis H37Rv	esxN	ESAT-6-like protein EsxL		Secretion system,Type VII secretion system		100	100	100	4e-48
BLAT	Virulence Factor	VFDB	Mycobacterium tuberculosis H37Rv S0149_Mtb_Ec_annotated	fig|83332.894.peg.2872			VFG022098	Mycobacterium tuberculosis H37Rv	esxH	ESAT-6-like protein EsxH, 10 kDa antigen CFP7		Secretion system,Type VII secretion system		100	100	100	1e-50
BLAT	Virulence Factor	VFDB	Mycobacterium tuberculosis H37Rv S0070_Mtb_Ec_annotated	fig|83332.892.peg.4209			VFG022066	Mycobacterium tuberculosis H37Rv	PE5	PE family protein => PE29		Secretion system,Type VII secretion system		92	97	81	3e-34
BLAT	Virulence Factor	VFDB	Mycobacterium tuberculosis H37Rv S0070_Mtb_Ec_annotated	fig|83332.892.peg.3024			VFG022340	Mycobacterium tuberculosis H37Rv	esxG	ESAT-6-like protein EsxG		Secretion system,Type VII secretion system		100	100	100	4e-46
BLAT	Virulence Factor	VFDB	Mycobacterium tuberculosis H37Rv S0070_Mtb_Ec_annotated	fig|83332.892.peg.4194			VFG022098	Mycobacterium tuberculosis H37Rv	esxH	ESAT-6 like protein EsxR		Secretion system,Type VII secretion system		100	100	84	6e-43
BLAT	Virulence Factor	VFDB	Mycobacterium tuberculosis H37Rv S0149_Mtb_Ec_annotated	fig|83332.894.peg.2411			VFG002400	Mycobacterium tuberculosis H37Rv	esxN	ESAT-6-like protein EsxL		Secretion system,Type VII secretion system		93	100	97	3e-43
BLAT	Virulence Factor	VFDB	Mycobacterium tuberculosis H37Rv S0039_Mtb_Ec_annotated	fig|83332.887.peg.2924			VFG002402	Mycobacterium tuberculosis H37Rv	eccE5	Membrane protein EccE5, component of Type VII secretion system ESX-5		Secretion system,Type VII secretion system		100	100	100	1e-240
BLAT	Virulence Factor	VFDB	Mycobacterium tuberculosis H37Rv S0194_Mtb_Ec_annotated	fig|83332.896.peg.2893			VFG022019	Mycobacterium tuberculosis H37Rv	eccA3	AAA+ family protein ATPase EccA3, component of Type VII secretion system ESX-3		Secretion system,Type VII secretion system		100	100	100	0.0
BLAT	Virulence Factor	VFDB	Mycobacterium tuberculosis H37Rv S0007_Mtb_Ec_annotated	fig|83332.881.peg.3307			VFG022114	Mycobacterium tuberculosis H37Rv	espG3	Protein EspG3, component of Type VII secretion system ESX-3		Secretion system,Type VII secretion system		100	100	100	1e-171
BLAT	Virulence Factor	VFDB	Mycobacterium tuberculosis H37Rv S0008_Mtb_Ec_annotated	fig|83332.883.peg.3107			VFG002402	Mycobacterium tuberculosis H37Rv	eccE5	Membrane protein EccE5, component of Type VII secretion system ESX-5		Secretion system,Type VII secretion system		100	100	100	1e-240
BLAT	Virulence Factor	VFDB	Mycobacterium tuberculosis H37Rv S0204_Mtb_Ec_annotated	fig|83332.899.peg.335			VFG002389	Mycobacterium tuberculosis H37Rv	espK	Proline and alanine rich protein EspK, component of Type VII secretion system ESX-1		Secretion system,Type VII secretion system		99	99	99	0.0
BLAT	Virulence Factor	VFDB	Mycobacterium tuberculosis H37Rv S0194_Mtb_Ec_annotated	fig|83332.896.peg.4133			VFG002398	Mycobacterium tuberculosis H37Rv	eccD5	Integral membrane protein EccD5, component of Type VII secretion system ESX-5		Secretion system,Type VII secretion system		100	100	100	1e-285
BLAT	Virulence Factor	VFDB	Mycobacterium tuberculosis H37Rv S0036_Mtb_Ec_annotated	fig|83332.888.peg.1519			VFG002379	Mycobacterium tuberculosis H37Rv	esxB	10 kDa culture filtrate antigen CFP-10 (EsxB)		Secretion system,Type VII secretion system		100	100	100	1e-48
BLAT	Virulence Factor	VFDB	Mycobacterium tuberculosis H37Rv S0040_Mtb_Ec_annotated	fig|83332.889.peg.3122			VFG022051	Mycobacterium tuberculosis H37Rv	eccC3	FtsK/SpoIIIE family protein EccC3, component of Type VII secretion system ESX-3		Secretion system,Type VII secretion system		100	100	99	0.0
BLAT	Virulence Factor	VFDB	Mycobacterium tuberculosis H37Rv S0066_Mtb_Ec_annotated	fig|83332.891.peg.3126			VFG022082	Mycobacterium tuberculosis H37Rv	PPE4	PPE family protein, PPW subgroup => PPE4, component of Type VII secretion system ESX-3		Secretion system,Type VII secretion system		100	100	100	1e-304
BLAT	Virulence Factor	VFDB	Mycobacterium tuberculosis H37Rv S0066_Mtb_Ec_annotated	fig|83332.891.peg.2460			VFG002400	Mycobacterium tuberculosis H37Rv	esxN	ESAT-6-like protein EsxL		Secretion system,Type VII secretion system		100	100	97	6e-47
BLAT	Virulence Factor	VFDB	Mycobacterium tuberculosis H37Rv S0001_Mtb_Ec_annotated	fig|83332.880.peg.3133			VFG002403	Mycobacterium tuberculosis H37Rv	mycP5	Serine protease mycosin MycP5, component of Type VII secretion system ESX-5		Secretion system,Type VII secretion system		100	100	100	0.0
BLAT	Virulence Factor	VFDB	Mycobacterium tuberculosis H37Rv S0149_Mtb_Ec_annotated	fig|83332.894.peg.409			VFG002391	Mycobacterium tuberculosis H37Rv	mycP1	Serine protease mycosin MycP1, component of Type VII secretion system ESX-1		Secretion system,Type VII secretion system		99	97	100	1e-262
BLAT	Virulence Factor	VFDB	Mycobacterium tuberculosis H37Rv S0149_Mtb_Ec_annotated	fig|83332.894.peg.2871			VFG022114	Mycobacterium tuberculosis H37Rv	espG3	Protein EspG3, component of Type VII secretion system ESX-3		Secretion system,Type VII secretion system		100	100	100	1e-171
BLAT	Virulence Factor	VFDB	Mycobacterium tuberculosis H37Rv S0040_Mtb_Ec_annotated	fig|83332.889.peg.3092			VFG002399	Mycobacterium tuberculosis H37Rv	Rv1794	FIG023076: hypothetical protein in PPE gene cluster		Secretion system,Type VII secretion system		100	100	100	1e-171
BLAT	Virulence Factor	VFDB	Mycobacterium tuberculosis H37Rv S0036_Mtb_Ec_annotated	fig|83332.888.peg.4214			VFG002400	Mycobacterium tuberculosis H37Rv	esxN	ESAT-6-like protein EsxL		Secretion system,Type VII secretion system		77	100	100	1e-35
BLAT	Virulence Factor	VFDB	Mycobacterium tuberculosis H37Rv S0059_Mtb_Ec_annotated	fig|83332.890.peg.2571			VFG002400	Mycobacterium tuberculosis H37Rv	esxN	ESAT-6-like protein EsxL		Secretion system,Type VII secretion system		100	100	93	3e-45
BLAT	Virulence Factor	VFDB	Mycobacterium tuberculosis H37Rv S0205_Mtb_Ec_annotated	fig|83332.900.peg.964			VFG002384	Mycobacterium tuberculosis H37Rv	PE35	PE family protein => PE35, interacts with PPE68, regulation of esxAB expression via Type VII secretion system ESX-1		Secretion system,Type VII secretion system		98	100	100	2e-47
BLAT	Virulence Factor	VFDB	Mycobacterium tuberculosis H37Rv S0070_Mtb_Ec_annotated	fig|83332.892.peg.3896			VFG002400	Mycobacterium tuberculosis H37Rv	esxN	ESAT-6-like protein EsxL		Secretion system,Type VII secretion system		100	100	92	2e-44
BLAT	Virulence Factor	VFDB	Mycobacterium tuberculosis H37Rv S0039_Mtb_Ec_annotated	fig|83332.887.peg.3009			VFG022114	Mycobacterium tuberculosis H37Rv	espG3	Protein EspG3, component of Type VII secretion system ESX-3		Secretion system,Type VII secretion system		100	100	100	1e-171
BLAT	Virulence Factor	VFDB	Mycobacterium tuberculosis H37Rv S0001_Mtb_Ec_annotated	fig|83332.880.peg.3132			VFG002398	Mycobacterium tuberculosis H37Rv	eccD5	Integral membrane protein EccD5, component of Type VII secretion system ESX-5		Secretion system,Type VII secretion system		100	100	100	1e-285
BLAT	Virulence Factor	VFDB	Mycobacterium tuberculosis H37Rv S0039_Mtb_Ec_annotated	fig|83332.887.peg.3544			VFG002400	Mycobacterium tuberculosis H37Rv	esxN	ESAT-6-like protein EsxL		Secretion system,Type VII secretion system		100	100	91	1e-43
BLAT	Virulence Factor	VFDB	Mycobacterium tuberculosis H37Rv S0165_Mtb_Ec_annotated	fig|83332.895.peg.2344			VFG002403	Mycobacterium tuberculosis H37Rv	mycP5	Serine protease mycosin MycP5, component of Type VII secretion system ESX-5		Secretion system,Type VII secretion system		100	100	100	0.0
BLAT	Virulence Factor	VFDB	Mycobacterium tuberculosis H37Rv S0204_Mtb_Ec_annotated	fig|83332.899.peg.3015			VFG002397	Mycobacterium tuberculosis H37Rv	eccB5	Membrane protein EccB5, component of Type VII secretion system ESX-5		Secretion system,Type VII secretion system		100	100	100	1e-296
BLAT	Virulence Factor	VFDB	Mycobacterium tuberculosis H37Rv S0007_Mtb_Ec_annotated	fig|83332.881.peg.346			VFG002390	Mycobacterium tuberculosis H37Rv	eccE1	Membrane protein EccE1, component of Type VII secretion system ESX-1		Secretion system,Type VII secretion system		100	100	99	1e-275
BLAT	Virulence Factor	VFDB	Mycobacterium tuberculosis H37Rv S0017_Mtb_Ec_annotated	fig|83332.885.peg.716			VFG002378	Mycobacterium tuberculosis H37Rv	esxA	6 kDa early secretory antigenic target ESAT-6 (EsxA)		Secretion system,Type VII secretion system		100	100	100	2e-47
BLAT	Virulence Factor	VFDB	Mycobacterium tuberculosis H37Rv S0008_Mtb_Ec_annotated	fig|83332.883.peg.4200			VFG002386	Mycobacterium tuberculosis H37Rv	espC	Secreted protein EspC, component of Type VII secretion system ESX-1		Secretion system,Type VII secretion system		100	100	100	1e-52
BLAT	Virulence Factor	VFDB	Mycobacterium tuberculosis H37Rv S0165_Mtb_Ec_annotated	fig|83332.895.peg.965			VFG002380	Mycobacterium tuberculosis H37Rv	eccA1	AAA+ family protein ATPase EccA1, component of Type VII secretion system ESX-1		Secretion system,Type VII secretion system		100	100	100	0.0
BLAT	Virulence Factor	VFDB	Mycobacterium tuberculosis H37Rv S0165_Mtb_Ec_annotated	fig|83332.895.peg.2342			VFG002401	Mycobacterium tuberculosis H37Rv	eccA5	AAA+ family protein ATPase EccA5, component of Type VII secretion system ESX-5		Secretion system,Type VII secretion system		100	100	100	0.0
BLAT	Virulence Factor	VFDB	Mycobacterium tuberculosis H37Rv S0039_Mtb_Ec_annotated	fig|83332.887.peg.2925			VFG002401	Mycobacterium tuberculosis H37Rv	eccA5	AAA+ family protein ATPase EccA5, component of Type VII secretion system ESX-5		Secretion system,Type VII secretion system		100	100	100	0.0
BLAT	Virulence Factor	VFDB	Mycobacterium tuberculosis H37Rv S0149_Mtb_Ec_annotated	fig|83332.894.peg.2876			VFG022051	Mycobacterium tuberculosis H37Rv	eccC3	FtsK/SpoIIIE family protein EccC3, component of Type VII secretion system ESX-3		Secretion system,Type VII secretion system		100	100	99	0.0
BLAT	Virulence Factor	VFDB	Mycobacterium tuberculosis H37Rv S0008_Mtb_Ec_annotated	fig|83332.883.peg.4199			VFG002387	Mycobacterium tuberculosis H37Rv	espA	Secreted protein EspA, component of Type VII secretion system ESX-1		Secretion system,Type VII secretion system		100	100	99	1e-221
BLAT	Virulence Factor	VFDB	Mycobacterium tuberculosis H37Rv S0165_Mtb_Ec_annotated	fig|83332.895.peg.2713			VFG002392	Mycobacterium tuberculosis H37Rv	espD	Protein EspD, component of Type VII secretion system ESX-1		Secretion system,Type VII secretion system		100	100	100	1e-104
BLAT	Virulence Factor	VFDB	Mycobacterium tuberculosis H37Rv S0022_Mtb_Ec_annotated	fig|83332.886.peg.3031			VFG022019	Mycobacterium tuberculosis H37Rv	eccA3	AAA+ family protein ATPase EccA3, component of Type VII secretion system ESX-3		Secretion system,Type VII secretion system		100	100	100	0.0
BLAT	Virulence Factor	VFDB	Mycobacterium tuberculosis H37Rv S0046_Mtb_Ec_annotated	fig|83332.901.peg.2548			VFG002400	Mycobacterium tuberculosis H37Rv	esxN	ESAT-6-like protein EsxI		Secretion system,Type VII secretion system		100	100	92	2e-44
BLAT	Virulence Factor	VFDB	Mycobacterium tuberculosis H37Rv S0040_Mtb_Ec_annotated	fig|83332.889.peg.3126			VFG022098	Mycobacterium tuberculosis H37Rv	esxH	ESAT-6-like protein EsxH, 10 kDa antigen CFP7		Secretion system,Type VII secretion system		100	100	100	1e-50
BLAT	Virulence Factor	VFDB	Mycobacterium tuberculosis H37Rv S0204_Mtb_Ec_annotated	fig|83332.899.peg.346			VFG002382	Mycobacterium tuberculosis H37Rv	eccCa1	FtsK/SpoIIIE family protein EccCa1, component of Type VII secretion system ESX-1		Secretion system,Type VII secretion system		100	100	100	0.0
BLAT	Virulence Factor	VFDB	Mycobacterium tuberculosis H37Rv S0066_Mtb_Ec_annotated	fig|83332.891.peg.344			VFG002383	Mycobacterium tuberculosis H37Rv	eccCb1	FtsK/SpoIIIE family protein EccCb1, component of Type VII secretion system ESX-1		Secretion system,Type VII secretion system		100	100	100	0.0
BLAT	Virulence Factor	VFDB	Mycobacterium tuberculosis H37Rv S0204_Mtb_Ec_annotated	fig|83332.899.peg.3031			VFG002401	Mycobacterium tuberculosis H37Rv	eccA5	AAA+ family protein ATPase EccA5, component of Type VII secretion system ESX-5		Secretion system,Type VII secretion system		100	100	100	0.0
BLAT	Virulence Factor	VFDB	Mycobacterium tuberculosis H37Rv S0165_Mtb_Ec_annotated	fig|83332.895.peg.2343			VFG002402	Mycobacterium tuberculosis H37Rv	eccE5	Membrane protein EccE5, component of Type VII secretion system ESX-5		Secretion system,Type VII secretion system		100	100	100	1e-240
BLAT	Virulence Factor	VFDB	Mycobacterium tuberculosis H37Rv S0091_Mtb_Ec_annotated	fig|83332.893.peg.3758			VFG002392	Mycobacterium tuberculosis H37Rv	espD	Protein EspD, component of Type VII secretion system ESX-1		Secretion system,Type VII secretion system		100	100	100	1e-104
BLAT	Virulence Factor	VFDB	Mycobacterium tuberculosis H37Rv S0194_Mtb_Ec_annotated	fig|83332.896.peg.2885			VFG022130	Mycobacterium tuberculosis H37Rv	eccD3	Integral membrane protein EccD3, component of Type VII secretion system ESX-3		Secretion system,Type VII secretion system		100	100	100	1e-260
BLAT	Virulence Factor	VFDB	Mycobacterium tuberculosis H37Rv S0001_Mtb_Ec_annotated	fig|83332.880.peg.611			VFG002379	Mycobacterium tuberculosis H37Rv	esxB	10 kDa culture filtrate antigen CFP-10 (EsxB)		Secretion system,Type VII secretion system		100	100	100	1e-48
BLAT	Virulence Factor	VFDB	Mycobacterium tuberculosis H37Rv S0066_Mtb_Ec_annotated	fig|83332.891.peg.3098			VFG002402	Mycobacterium tuberculosis H37Rv	eccE5	Membrane protein EccE5, component of Type VII secretion system ESX-5		Secretion system,Type VII secretion system		100	100	100	1e-240
BLAT	Virulence Factor	VFDB	Mycobacterium tuberculosis H37Rv S0001_Mtb_Ec_annotated	fig|83332.880.peg.4256			VFG002400	Mycobacterium tuberculosis H37Rv	esxN	ESAT-6-like protein EsxL		Secretion system,Type VII secretion system		32	96	93	2e-08
BLAT	Virulence Factor	VFDB	Mycobacterium tuberculosis H37Rv S0091_Mtb_Ec_annotated	fig|83332.893.peg.2881			VFG022035	Mycobacterium tuberculosis H37Rv	eccB3	Membrane protein EccB3, component of Type VII secretion system ESX-3		Secretion system,Type VII secretion system		100	100	100	0.0
BLAT	Virulence Factor	VFDB	Mycobacterium tuberculosis H37Rv S0091_Mtb_Ec_annotated	fig|83332.893.peg.397			VFG002383	Mycobacterium tuberculosis H37Rv	eccCb1	FtsK/SpoIIIE family protein EccCb1, component of Type VII secretion system ESX-1		Secretion system,Type VII secretion system		100	100	100	0.0
BLAT	Virulence Factor	VFDB	Mycobacterium tuberculosis H37Rv S0008_Mtb_Ec_annotated	fig|83332.883.peg.330			VFG002391	Mycobacterium tuberculosis H37Rv	mycP1	Serine protease mycosin MycP1, component of Type VII secretion system ESX-1		Secretion system,Type VII secretion system		99	97	100	1e-262
BLAT	Virulence Factor	VFDB	Mycobacterium tuberculosis H37Rv S0165_Mtb_Ec_annotated	fig|83332.895.peg.964			VFG002381	Mycobacterium tuberculosis H37Rv	eccB1	Membrane protein EccB1, component of Type VII secretion system ESX-1		Secretion system,Type VII secretion system		100	100	100	1e-281
BLAT	Virulence Factor	VFDB	Mycobacterium tuberculosis H37Rv S0022_Mtb_Ec_annotated	fig|83332.886.peg.3022			VFG022146	Mycobacterium tuberculosis H37Rv	mycP3	Serine protease mycosin MycP3, component of Type VII secretion system ESX-3		Secretion system,Type VII secretion system		100	100	100	1e-269
BLAT	Virulence Factor	VFDB	Mycobacterium tuberculosis H37Rv S0070_Mtb_Ec_annotated	fig|83332.892.peg.1519			VFG002382	Mycobacterium tuberculosis H37Rv	eccCa1	FtsK/SpoIIIE family protein EccCa1, component of Type VII secretion system ESX-1		Secretion system,Type VII secretion system		100	100	100	0.0
BLAT	Virulence Factor	VFDB	Mycobacterium tuberculosis H37Rv S0070_Mtb_Ec_annotated	fig|83332.892.peg.1534			VFG002390	Mycobacterium tuberculosis H37Rv	eccE1	Membrane protein EccE1, component of Type VII secretion system ESX-1		Secretion system,Type VII secretion system		100	100	99	1e-275
BLAT	Virulence Factor	VFDB	Mycobacterium tuberculosis H37Rv S0194_Mtb_Ec_annotated	fig|83332.896.peg.394			VFG002382	Mycobacterium tuberculosis H37Rv	eccCa1	FtsK/SpoIIIE family protein EccCa1, component of Type VII secretion system ESX-1		Secretion system,Type VII secretion system		100	100	100	0.0
BLAT	Virulence Factor	VFDB	Mycobacterium tuberculosis H37Rv S0022_Mtb_Ec_annotated	fig|83332.886.peg.1531			VFG002391	Mycobacterium tuberculosis H37Rv	mycP1	Serine protease mycosin MycP1, component of Type VII secretion system ESX-1		Secretion system,Type VII secretion system		99	97	100	1e-262
BLAT	Virulence Factor	VFDB	Mycobacterium tuberculosis H37Rv S0070_Mtb_Ec_annotated	fig|83332.892.peg.1517			VFG002380	Mycobacterium tuberculosis H37Rv	eccA1	AAA+ family protein ATPase EccA1, component of Type VII secretion system ESX-1		Secretion system,Type VII secretion system		100	100	100	0.0
BLAT	Virulence Factor	VFDB	Mycobacterium tuberculosis H37Rv S0039_Mtb_Ec_annotated	fig|83332.887.peg.3103			VFG002400	Mycobacterium tuberculosis H37Rv	esxN	ESAT-6-like protein EsxL		Secretion system,Type VII secretion system		100	100	93	3e-45
BLAT	Virulence Factor	VFDB	Mycobacterium tuberculosis H37Rv S0070_Mtb_Ec_annotated	fig|83332.892.peg.3025			VFG022082	Mycobacterium tuberculosis H37Rv	PPE4	PPE family protein, PPW subgroup => PPE4, component of Type VII secretion system ESX-3		Secretion system,Type VII secretion system		100	100	100	1e-304
BLAT	Virulence Factor	VFDB	Mycobacterium tuberculosis H37Rv S0022_Mtb_Ec_annotated	fig|83332.886.peg.3776			VFG002402	Mycobacterium tuberculosis H37Rv	eccE5	Membrane protein EccE5, component of Type VII secretion system ESX-5		Secretion system,Type VII secretion system		100	100	100	1e-240
BLAT	Virulence Factor	VFDB	Mycobacterium tuberculosis H37Rv S0008_Mtb_Ec_annotated	fig|83332.883.peg.3104			VFG002399	Mycobacterium tuberculosis H37Rv	Rv1794	FIG023076: hypothetical protein in PPE gene cluster		Secretion system,Type VII secretion system		100	100	100	1e-171
BLAT	Virulence Factor	VFDB	Mycobacterium tuberculosis H37Rv S0013_Mtb_Ec_annotated	fig|83332.884.peg.4245			VFG002400	Mycobacterium tuberculosis H37Rv	esxN	ESAT-6-like protein EsxL		Secretion system,Type VII secretion system		32	96	93	2e-08
BLAT	Virulence Factor	VFDB	Mycobacterium tuberculosis H37Rv S0194_Mtb_Ec_annotated	fig|83332.896.peg.3743			VFG002395	Mycobacterium tuberculosis H37Rv	eccCb5	FtsK/SpoIIIE family protein EccC5, component of Type VII secretion system ESX-5		Secretion system,Type VII secretion system		100	67	100	0.0
BLAT	Virulence Factor	VFDB	Mycobacterium tuberculosis H37Rv S0007_Mtb_Ec_annotated	fig|83332.881.peg.2031			VFG002393	Mycobacterium tuberculosis H37Rv	PPE41	PPE family protein => PPE41		Secretion system,Type VII secretion system		100	100	100	1e-110
BLAT	Virulence Factor	VFDB	Mycobacterium tuberculosis H37Rv S0204_Mtb_Ec_annotated	fig|83332.899.peg.3028			VFG002398	Mycobacterium tuberculosis H37Rv	eccD5	Integral membrane protein EccD5, component of Type VII secretion system ESX-5		Secretion system,Type VII secretion system		100	100	100	1e-285
BLAT	Virulence Factor	VFDB	Mycobacterium tuberculosis H37Rv S0040_Mtb_Ec_annotated	fig|83332.889.peg.3093			VFG002398	Mycobacterium tuberculosis H37Rv	eccD5	Integral membrane protein EccD5, component of Type VII secretion system ESX-5		Secretion system,Type VII secretion system		100	100	100	1e-285
BLAT	Virulence Factor	VFDB	Mycobacterium tuberculosis H37Rv S0066_Mtb_Ec_annotated	fig|83332.891.peg.343			VFG002384	Mycobacterium tuberculosis H37Rv	PE35	PE family protein => PE35, interacts with PPE68, regulation of esxAB expression via Type VII secretion system ESX-1		Secretion system,Type VII secretion system		98	100	100	2e-47
BLAT	Virulence Factor	VFDB	Mycobacterium tuberculosis H37Rv S0013_Mtb_Ec_annotated	fig|83332.884.peg.3140			VFG022146	Mycobacterium tuberculosis H37Rv	mycP3	Serine protease mycosin MycP3, component of Type VII secretion system ESX-3		Secretion system,Type VII secretion system		100	100	100	1e-269
BLAT	Virulence Factor	VFDB	Mycobacterium tuberculosis H37Rv S0196_Mtb_Ec_annotated	fig|83332.897.peg.3625			VFG002392	Mycobacterium tuberculosis H37Rv	espD	Protein EspD, component of Type VII secretion system ESX-1		Secretion system,Type VII secretion system		99	96	100	1e-103
BLAT	Virulence Factor	VFDB	Mycobacterium tuberculosis H37Rv S0202_Mtb_Ec_annotated	fig|83332.898.peg.3282			VFG022066	Mycobacterium tuberculosis H37Rv	PE5	PE family protein => PE5, component of Type VII secretion system ESX-3		Secretion system,Type VII secretion system		100	100	100	2e-48
BLAT	Virulence Factor	VFDB	Mycobacterium tuberculosis H37Rv S0046_Mtb_Ec_annotated	fig|83332.901.peg.2849			VFG022098	Mycobacterium tuberculosis H37Rv	esxH	ESAT-6-like protein EsxH, 10 kDa antigen CFP7		Secretion system,Type VII secretion system		100	100	100	1e-50
BLAT	Virulence Factor	VFDB	Mycobacterium tuberculosis H37Rv S0036_Mtb_Ec_annotated	fig|83332.888.peg.3853			VFG002397	Mycobacterium tuberculosis H37Rv	eccB5	Membrane protein EccB5, component of Type VII secretion system ESX-5		Secretion system,Type VII secretion system		100	100	100	1e-296
BLAT	Virulence Factor	VFDB	Mycobacterium tuberculosis H37Rv S0017_Mtb_Ec_annotated	fig|83332.885.peg.719			VFG002384	Mycobacterium tuberculosis H37Rv	PE35	PE family protein => PE35, interacts with PPE68, regulation of esxAB expression via Type VII secretion system ESX-1		Secretion system,Type VII secretion system		98	100	100	2e-47
BLAT	Virulence Factor	VFDB	Mycobacterium tuberculosis H37Rv S0091_Mtb_Ec_annotated	fig|83332.893.peg.2879			VFG022066	Mycobacterium tuberculosis H37Rv	PE5	PE family protein => PE5, component of Type VII secretion system ESX-3		Secretion system,Type VII secretion system		100	100	100	2e-48
BLAT	Virulence Factor	VFDB	Mycobacterium tuberculosis H37Rv S0165_Mtb_Ec_annotated	fig|83332.895.peg.176			VFG002400	Mycobacterium tuberculosis H37Rv	esxN	ESAT-6-like protein EsxL		Secretion system,Type VII secretion system		100	100	97	6e-47
BLAT	Virulence Factor	VFDB	Mycobacterium tuberculosis H37Rv S0001_Mtb_Ec_annotated	fig|83332.880.peg.444			VFG002400	Mycobacterium tuberculosis H37Rv	esxN	ESAT-6-like protein EsxI		Secretion system,Type VII secretion system		100	100	90	8e-43
BLAT	Virulence Factor	VFDB	Mycobacterium tuberculosis H37Rv S0017_Mtb_Ec_annotated	fig|83332.885.peg.2918			VFG002397	Mycobacterium tuberculosis H37Rv	eccB5	Membrane protein EccB5, component of Type VII secretion system ESX-5		Secretion system,Type VII secretion system		100	100	100	1e-296
BLAT	Virulence Factor	VFDB	Mycobacterium tuberculosis H37Rv S0008_Mtb_Ec_annotated	fig|83332.883.peg.332			VFG002388	Mycobacterium tuberculosis H37Rv	espB	Secreted protein EspB, component of Type VII secretion system ESX-1		Secretion system,Type VII secretion system		100	100	100	1e-270
BLAT	Virulence Factor	VFDB	Mycobacterium tuberculosis H37Rv S0039_Mtb_Ec_annotated	fig|83332.887.peg.2921			VFG002399	Mycobacterium tuberculosis H37Rv	Rv1794	FIG023076: hypothetical protein in PPE gene cluster		Secretion system,Type VII secretion system		100	100	100	1e-171
BLAT	Virulence Factor	VFDB	Mycobacterium tuberculosis H37Rv S0046_Mtb_Ec_annotated	fig|83332.901.peg.1460			VFG002390	Mycobacterium tuberculosis H37Rv	eccE1	Membrane protein EccE1, component of Type VII secretion system ESX-1		Secretion system,Type VII secretion system		100	100	99	1e-275
BLAT	Virulence Factor	VFDB	Mycobacterium tuberculosis H37Rv S0205_Mtb_Ec_annotated	fig|83332.900.peg.958			VFG002385	Mycobacterium tuberculosis H37Rv	eccD1	Integral membrane protein EccD1, component of Type VII secretion system ESX-1		Secretion system,Type VII secretion system		95	99	100	1e-278
BLAT	Virulence Factor	VFDB	Mycobacterium tuberculosis H37Rv S0149_Mtb_Ec_annotated	fig|83332.894.peg.408			VFG002390	Mycobacterium tuberculosis H37Rv	eccE1	Membrane protein EccE1, component of Type VII secretion system ESX-1		Secretion system,Type VII secretion system		100	100	99	1e-275
BLAT	Virulence Factor	VFDB	Mycobacterium tuberculosis H37Rv S0165_Mtb_Ec_annotated	fig|83332.895.peg.3549			VFG022098	Mycobacterium tuberculosis H37Rv	esxH	ESAT-6-like protein EsxH, 10 kDa antigen CFP7		Secretion system,Type VII secretion system		100	100	100	1e-50
BLAT	Virulence Factor	VFDB	Mycobacterium tuberculosis H37Rv S0036_Mtb_Ec_annotated	fig|83332.888.peg.1520			VFG002378	Mycobacterium tuberculosis H37Rv	esxA	6 kDa early secretory antigenic target ESAT-6 (EsxA)		Secretion system,Type VII secretion system		100	100	100	2e-47
BLAT	Virulence Factor	VFDB	Mycobacterium tuberculosis H37Rv S0149_Mtb_Ec_annotated	fig|83332.894.peg.4220			VFG002400	Mycobacterium tuberculosis H37Rv	esxN	ESAT-6-like protein EsxL		Secretion system,Type VII secretion system		64	100	100	3e-28
BLAT	Virulence Factor	VFDB	Mycobacterium tuberculosis H37Rv S0070_Mtb_Ec_annotated	fig|83332.892.peg.3023			VFG022098	Mycobacterium tuberculosis H37Rv	esxH	ESAT-6-like protein EsxH, 10 kDa antigen CFP7		Secretion system,Type VII secretion system		100	100	100	1e-50
BLAT	Virulence Factor	VFDB	Mycobacterium tuberculosis H37Rv S0202_Mtb_Ec_annotated	fig|83332.898.peg.3415			VFG002403	Mycobacterium tuberculosis H37Rv	mycP5	Serine protease mycosin MycP5, component of Type VII secretion system ESX-5		Secretion system,Type VII secretion system		100	100	100	0.0
BLAT	Virulence Factor	VFDB	Mycobacterium tuberculosis H37Rv S0194_Mtb_Ec_annotated	fig|83332.896.peg.408			VFG002390	Mycobacterium tuberculosis H37Rv	eccE1	Membrane protein EccE1, component of Type VII secretion system ESX-1		Secretion system,Type VII secretion system		100	100	99	1e-275
BLAT	Virulence Factor	VFDB	Mycobacterium tuberculosis H37Rv S0007_Mtb_Ec_annotated	fig|83332.881.peg.3309			VFG022146	Mycobacterium tuberculosis H37Rv	mycP3	Serine protease mycosin MycP3, component of Type VII secretion system ESX-3		Secretion system,Type VII secretion system		100	100	100	1e-269
BLAT	Virulence Factor	VFDB	Mycobacterium tuberculosis H37Rv S0149_Mtb_Ec_annotated	fig|83332.894.peg.1565			VFG002393	Mycobacterium tuberculosis H37Rv	PPE41	PPE family protein => PPE41		Secretion system,Type VII secretion system		100	100	100	1e-110
BLAT	Virulence Factor	VFDB	Mycobacterium tuberculosis H37Rv S0039_Mtb_Ec_annotated	fig|83332.887.peg.711			VFG002385	Mycobacterium tuberculosis H37Rv	eccD1	Integral membrane protein EccD1, component of Type VII secretion system ESX-1		Secretion system,Type VII secretion system		95	99	100	1e-278
BLAT	Virulence Factor	VFDB	Mycobacterium tuberculosis H37Rv S0066_Mtb_Ec_annotated	fig|83332.891.peg.3122			VFG022019	Mycobacterium tuberculosis H37Rv	eccA3	AAA+ family protein ATPase EccA3, component of Type VII secretion system ESX-3		Secretion system,Type VII secretion system		100	100	100	0.0
BLAT	Virulence Factor	VFDB	Mycobacterium tuberculosis H37Rv S0149_Mtb_Ec_annotated	fig|83332.894.peg.404			VFG002389	Mycobacterium tuberculosis H37Rv	espK	Proline and alanine rich protein EspK, component of Type VII secretion system ESX-1		Secretion system,Type VII secretion system		100	100	100	0.0
BLAT	Virulence Factor	VFDB	Mycobacterium tuberculosis H37Rv S0202_Mtb_Ec_annotated	fig|83332.898.peg.765			VFG002380	Mycobacterium tuberculosis H37Rv	eccA1	AAA+ family protein ATPase EccA1, component of Type VII secretion system ESX-1		Secretion system,Type VII secretion system		100	100	100	0.0
BLAT	Virulence Factor	VFDB	Mycobacterium tuberculosis H37Rv S0204_Mtb_Ec_annotated	fig|83332.899.peg.3110			VFG022082	Mycobacterium tuberculosis H37Rv	PPE4	PPE family protein, PPW subgroup => PPE4, component of Type VII secretion system ESX-3		Secretion system,Type VII secretion system		100	100	100	1e-304
BLAT	Virulence Factor	VFDB	Mycobacterium tuberculosis H37Rv S0039_Mtb_Ec_annotated	fig|83332.887.peg.3434			VFG022066	Mycobacterium tuberculosis H37Rv	PE5	PE family protein => PE29		Secretion system,Type VII secretion system		99	96	81	7e-37
BLAT	Virulence Factor	VFDB	Mycobacterium tuberculosis H37Rv S0039_Mtb_Ec_annotated	fig|83332.887.peg.3011			VFG022146	Mycobacterium tuberculosis H37Rv	mycP3	Serine protease mycosin MycP3, component of Type VII secretion system ESX-3		Secretion system,Type VII secretion system		100	100	100	1e-269
BLAT	Virulence Factor	VFDB	Mycobacterium tuberculosis H37Rv S0205_Mtb_Ec_annotated	fig|83332.900.peg.4212			VFG022066	Mycobacterium tuberculosis H37Rv	PE5	PE family protein => PE29		Secretion system,Type VII secretion system		92	97	81	3e-34
BLAT	Virulence Factor	VFDB	Mycobacterium tuberculosis H37Rv S0194_Mtb_Ec_annotated	fig|83332.896.peg.404			VFG002389	Mycobacterium tuberculosis H37Rv	espK	Proline and alanine rich protein EspK, component of Type VII secretion system ESX-1		Secretion system,Type VII secretion system		100	100	100	0.0
BLAT	Virulence Factor	VFDB	Mycobacterium tuberculosis H37Rv S0066_Mtb_Ec_annotated	fig|83332.891.peg.3127			VFG022340	Mycobacterium tuberculosis H37Rv	esxG	ESAT-6-like protein EsxG		Secretion system,Type VII secretion system		100	100	100	4e-46
BLAT	Virulence Factor	VFDB	Mycobacterium tuberculosis H37Rv S0046_Mtb_Ec_annotated	fig|83332.901.peg.2851			VFG022082	Mycobacterium tuberculosis H37Rv	PPE4	PPE family protein, PPW subgroup => PPE4, component of Type VII secretion system ESX-3		Secretion system,Type VII secretion system		100	100	100	1e-304
BLAT	Virulence Factor	VFDB	Mycobacterium tuberculosis H37Rv S0046_Mtb_Ec_annotated	fig|83332.901.peg.3966			VFG022066	Mycobacterium tuberculosis H37Rv	PE5	PE family protein => PE29		Secretion system,Type VII secretion system		92	97	81	3e-34
BLAT	Virulence Factor	VFDB	Mycobacterium tuberculosis H37Rv S0205_Mtb_Ec_annotated	fig|83332.900.peg.3568			VFG022098	Mycobacterium tuberculosis H37Rv	esxH	ESAT-6-like protein EsxH, 10 kDa antigen CFP7		Secretion system,Type VII secretion system		100	100	100	1e-50
BLAT	Virulence Factor	VFDB	Mycobacterium tuberculosis H37Rv S0066_Mtb_Ec_annotated	fig|83332.891.peg.4173			VFG002392	Mycobacterium tuberculosis H37Rv	espD	Protein EspD, component of Type VII secretion system ESX-1		Secretion system,Type VII secretion system		100	100	100	1e-104
BLAT	Virulence Factor	VFDB	Mycobacterium tuberculosis H37Rv S0070_Mtb_Ec_annotated	fig|83332.892.peg.1675			VFG002393	Mycobacterium tuberculosis H37Rv	PPE41	PPE family protein => PPE41		Secretion system,Type VII secretion system		100	100	100	1e-110
BLAT	Virulence Factor	VFDB	Mycobacterium tuberculosis H37Rv S0194_Mtb_Ec_annotated	fig|83332.896.peg.4237			VFG022098	Mycobacterium tuberculosis H37Rv	esxH	ESAT-6 like protein EsxR		Secretion system,Type VII secretion system		100	100	84	6e-43
BLAT	Virulence Factor	VFDB	Mycobacterium tuberculosis H37Rv S0022_Mtb_Ec_annotated	fig|83332.886.peg.3021			VFG022162	Mycobacterium tuberculosis H37Rv	eccE3	Membrane protein EccE3, component of Type VII secretion system ESX-3		Secretion system,Type VII secretion system		100	100	99	1e-192
BLAT	Virulence Factor	VFDB	Mycobacterium tuberculosis H37Rv S0066_Mtb_Ec_annotated	fig|83332.891.peg.2118			VFG002400	Mycobacterium tuberculosis H37Rv	esxN	ESAT-6-like protein EsxI		Secretion system,Type VII secretion system		100	100	90	8e-43
BLAT	Virulence Factor	VFDB	Mycobacterium tuberculosis H37Rv S0017_Mtb_Ec_annotated	fig|83332.885.peg.3011			VFG022019	Mycobacterium tuberculosis H37Rv	eccA3	AAA+ family protein ATPase EccA3, component of Type VII secretion system ESX-3		Secretion system,Type VII secretion system		100	100	100	0.0
BLAT	Virulence Factor	VFDB	Mycobacterium tuberculosis H37Rv S0059_Mtb_Ec_annotated	fig|83332.890.peg.3767			VFG002392	Mycobacterium tuberculosis H37Rv	espD	Protein EspD, component of Type VII secretion system ESX-1		Secretion system,Type VII secretion system		100	100	100	1e-104
BLAT	Virulence Factor	VFDB	Mycobacterium tuberculosis H37Rv S0091_Mtb_Ec_annotated	fig|83332.893.peg.394			VFG002381	Mycobacterium tuberculosis H37Rv	eccB1	Membrane protein EccB1, component of Type VII secretion system ESX-1		Secretion system,Type VII secretion system		100	100	100	1e-281
BLAT	Virulence Factor	VFDB	Mycobacterium tuberculosis H37Rv S0149_Mtb_Ec_annotated	fig|83332.894.peg.392			VFG002380	Mycobacterium tuberculosis H37Rv	eccA1	AAA+ family protein ATPase EccA1, component of Type VII secretion system ESX-1		Secretion system,Type VII secretion system		100	100	100	0.0
BLAT	Virulence Factor	VFDB	Mycobacterium tuberculosis H37Rv S0036_Mtb_Ec_annotated	fig|83332.888.peg.3023			VFG022019	Mycobacterium tuberculosis H37Rv	eccA3	AAA+ family protein ATPase EccA3, component of Type VII secretion system ESX-3		Secretion system,Type VII secretion system		100	100	100	0.0
BLAT	Virulence Factor	VFDB	Mycobacterium tuberculosis H37Rv S0013_Mtb_Ec_annotated	fig|83332.884.peg.3106			VFG002402	Mycobacterium tuberculosis H37Rv	eccE5	Membrane protein EccE5, component of Type VII secretion system ESX-5		Secretion system,Type VII secretion system		100	100	100	1e-240
BLAT	Virulence Factor	VFDB	Mycobacterium tuberculosis H37Rv S0091_Mtb_Ec_annotated	fig|83332.893.peg.2872			VFG022162	Mycobacterium tuberculosis H37Rv	eccE3	Membrane protein EccE3, component of Type VII secretion system ESX-3		Secretion system,Type VII secretion system		100	100	99	1e-192
BLAT	Virulence Factor	VFDB	Mycobacterium tuberculosis H37Rv S0091_Mtb_Ec_annotated	fig|83332.893.peg.400			VFG002379	Mycobacterium tuberculosis H37Rv	esxB	10 kDa culture filtrate antigen CFP-10 (EsxB)		Secretion system,Type VII secretion system		100	100	100	1e-48
BLAT	Virulence Factor	VFDB	Mycobacterium tuberculosis H37Rv S0194_Mtb_Ec_annotated	fig|83332.896.peg.4251			VFG022066	Mycobacterium tuberculosis H37Rv	PE5	PE family protein => PE29		Secretion system,Type VII secretion system		92	97	81	3e-34
BLAT	Virulence Factor	VFDB	Mycobacterium tuberculosis H37Rv S0205_Mtb_Ec_annotated	fig|83332.900.peg.3572			VFG022162	Mycobacterium tuberculosis H37Rv	eccE3	Membrane protein EccE3, component of Type VII secretion system ESX-3		Secretion system,Type VII secretion system		100	100	99	1e-192
BLAT	Virulence Factor	VFDB	Mycobacterium tuberculosis H37Rv S0007_Mtb_Ec_annotated	fig|83332.881.peg.361			VFG002382	Mycobacterium tuberculosis H37Rv	eccCa1	FtsK/SpoIIIE family protein EccCa1, component of Type VII secretion system ESX-1		Secretion system,Type VII secretion system		100	100	100	0.0
BLAT	Virulence Factor	VFDB	Mycobacterium tuberculosis H37Rv S0036_Mtb_Ec_annotated	fig|83332.888.peg.1525			VFG002389	Mycobacterium tuberculosis H37Rv	espK	Proline and alanine rich protein EspK, component of Type VII secretion system ESX-1		Secretion system,Type VII secretion system		100	100	100	0.0
BLAT	Virulence Factor	VFDB	Mycobacterium tuberculosis H37Rv S0001_Mtb_Ec_annotated	fig|83332.880.peg.59			VFG002400	Mycobacterium tuberculosis H37Rv	esxN	ESAT-6-like protein EsxL		Secretion system,Type VII secretion system		100	100	97	6e-47
BLAT	Virulence Factor	VFDB	Mycobacterium tuberculosis H37Rv S0205_Mtb_Ec_annotated	fig|83332.900.peg.177			VFG002400	Mycobacterium tuberculosis H37Rv	esxN	ESAT-6-like protein EsxL		Secretion system,Type VII secretion system		100	100	97	6e-47
BLAT	Virulence Factor	VFDB	Mycobacterium tuberculosis H37Rv S0013_Mtb_Ec_annotated	fig|83332.884.peg.3139			VFG022130	Mycobacterium tuberculosis H37Rv	eccD3	Integral membrane protein EccD3, component of Type VII secretion system ESX-3		Secretion system,Type VII secretion system		100	100	100	1e-260
BLAT	Virulence Factor	VFDB	Mycobacterium tuberculosis H37Rv S0196_Mtb_Ec_annotated	fig|83332.897.peg.3630			VFG002400	Mycobacterium tuberculosis H37Rv	esxN	ESAT-6-like protein EsxL		Secretion system,Type VII secretion system		100	100	92	2e-44
BLAT	Virulence Factor	VFDB	Mycobacterium tuberculosis H37Rv S0017_Mtb_Ec_annotated	fig|83332.885.peg.1645			VFG002393	Mycobacterium tuberculosis H37Rv	PPE41	PPE family protein => PPE41		Secretion system,Type VII secretion system		100	100	100	1e-110
BLAT	Virulence Factor	VFDB	Mycobacterium tuberculosis H37Rv S0165_Mtb_Ec_annotated	fig|83332.895.peg.3545			VFG022051	Mycobacterium tuberculosis H37Rv	eccC3	FtsK/SpoIIIE family protein EccC3, component of Type VII secretion system ESX-3		Secretion system,Type VII secretion system		100	100	99	0.0
BLAT	Virulence Factor	VFDB	Mycobacterium tuberculosis H37Rv S0022_Mtb_Ec_annotated	fig|83332.886.peg.2702			VFG002400	Mycobacterium tuberculosis H37Rv	esxN	ESAT-6-like protein EsxI		Secretion system,Type VII secretion system		100	100	92	2e-44
BLAT	Virulence Factor	VFDB	Mycobacterium tuberculosis H37Rv S0070_Mtb_Ec_annotated	fig|83332.892.peg.3022			VFG022114	Mycobacterium tuberculosis H37Rv	espG3	Protein EspG3, component of Type VII secretion system ESX-3		Secretion system,Type VII secretion system		100	100	100	1e-171
BLAT	Virulence Factor	VFDB	Mycobacterium tuberculosis H37Rv S0149_Mtb_Ec_annotated	fig|83332.894.peg.400			VFG002378	Mycobacterium tuberculosis H37Rv	esxA	6 kDa early secretory antigenic target ESAT-6 (EsxA)		Secretion system,Type VII secretion system		100	100	100	2e-47
BLAT	Virulence Factor	VFDB	Mycobacterium tuberculosis H37Rv S0205_Mtb_Ec_annotated	fig|83332.900.peg.3566			VFG022082	Mycobacterium tuberculosis H37Rv	PPE4	PPE family protein, PPW subgroup => PPE4, component of Type VII secretion system ESX-3		Secretion system,Type VII secretion system		100	100	100	1e-304
BLAT	Virulence Factor	VFDB	Mycobacterium tuberculosis H37Rv S0017_Mtb_Ec_annotated	fig|83332.885.peg.2930			VFG002399	Mycobacterium tuberculosis H37Rv	Rv1794	FIG023076: hypothetical protein in PPE gene cluster		Secretion system,Type VII secretion system		100	100	100	1e-171
BLAT	Virulence Factor	VFDB	Mycobacterium tuberculosis H37Rv S0007_Mtb_Ec_annotated	fig|83332.881.peg.3303			VFG022066	Mycobacterium tuberculosis H37Rv	PE5	PE family protein => PE5, component of Type VII secretion system ESX-3		Secretion system,Type VII secretion system		100	100	100	2e-48
BLAT	Virulence Factor	VFDB	Mycobacterium tuberculosis H37Rv S0017_Mtb_Ec_annotated	fig|83332.885.peg.2932			VFG002403	Mycobacterium tuberculosis H37Rv	mycP5	Serine protease mycosin MycP5, component of Type VII secretion system ESX-5		Secretion system,Type VII secretion system		100	100	100	0.0
BLAT	Virulence Factor	VFDB	Mycobacterium tuberculosis H37Rv S0017_Mtb_Ec_annotated	fig|83332.885.peg.724			VFG002380	Mycobacterium tuberculosis H37Rv	eccA1	AAA+ family protein ATPase EccA1, component of Type VII secretion system ESX-1		Secretion system,Type VII secretion system		100	100	100	0.0
BLAT	Virulence Factor	VFDB	Mycobacterium tuberculosis H37Rv S0194_Mtb_Ec_annotated	fig|83332.896.peg.2423			VFG002400	Mycobacterium tuberculosis H37Rv	esxN	ESAT-6-like protein EsxL		Secretion system,Type VII secretion system		93	100	97	3e-43
BLAT	Virulence Factor	VFDB	Mycobacterium tuberculosis H37Rv S0091_Mtb_Ec_annotated	fig|83332.893.peg.403			VFG002385	Mycobacterium tuberculosis H37Rv	eccD1	Integral membrane protein EccD1, component of Type VII secretion system ESX-1		Secretion system,Type VII secretion system		95	99	100	1e-278
BLAT	Virulence Factor	VFDB	Mycobacterium tuberculosis H37Rv S0046_Mtb_Ec_annotated	fig|83332.901.peg.1446			VFG002381	Mycobacterium tuberculosis H37Rv	eccB1	Membrane protein EccB1, component of Type VII secretion system ESX-1		Secretion system,Type VII secretion system		100	100	100	1e-281
BLAT	Virulence Factor	VFDB	Mycobacterium tuberculosis H37Rv S0022_Mtb_Ec_annotated	fig|83332.886.peg.1517			VFG002383	Mycobacterium tuberculosis H37Rv	eccCb1	FtsK/SpoIIIE family protein EccCb1, component of Type VII secretion system ESX-1		Secretion system,Type VII secretion system		100	100	100	0.0
BLAT	Virulence Factor	VFDB	Mycobacterium tuberculosis H37Rv S0001_Mtb_Ec_annotated	fig|83332.880.peg.1989			VFG002393	Mycobacterium tuberculosis H37Rv	PPE41	PPE family protein => PPE41		Secretion system,Type VII secretion system		100	100	100	1e-110
BLAT	Virulence Factor	VFDB	Mycobacterium tuberculosis H37Rv S0066_Mtb_Ec_annotated	fig|83332.891.peg.332			VFG002388	Mycobacterium tuberculosis H37Rv	espB	Secreted protein EspB, component of Type VII secretion system ESX-1		Secretion system,Type VII secretion system		100	100	100	1e-270
BLAT	Virulence Factor	VFDB	Mycobacterium tuberculosis H37Rv S0036_Mtb_Ec_annotated	fig|83332.888.peg.3018			VFG022340	Mycobacterium tuberculosis H37Rv	esxG	ESAT-6-like protein EsxG		Secretion system,Type VII secretion system		100	100	100	4e-46
BLAT	Virulence Factor	VFDB	Mycobacterium tuberculosis H37Rv S0204_Mtb_Ec_annotated	fig|83332.899.peg.3026			VFG002400	Mycobacterium tuberculosis H37Rv	esxN	ESAT-6-like protein EsxL		Secretion system,Type VII secretion system		100	100	100	4e-48
BLAT	Virulence Factor	VFDB	Mycobacterium tuberculosis H37Rv S0070_Mtb_Ec_annotated	fig|83332.892.peg.3899			VFG002387	Mycobacterium tuberculosis H37Rv	espA	Secreted protein EspA, component of Type VII secretion system ESX-1		Secretion system,Type VII secretion system		100	100	99	1e-221
BLAT	Virulence Factor	VFDB	Mycobacterium tuberculosis H37Rv S0194_Mtb_Ec_annotated	fig|83332.896.peg.2887			VFG022098	Mycobacterium tuberculosis H37Rv	esxH	ESAT-6-like protein EsxH, 10 kDa antigen CFP7		Secretion system,Type VII secretion system		100	100	100	1e-50
BLAT	Virulence Factor	VFDB	Mycobacterium tuberculosis H37Rv S0013_Mtb_Ec_annotated	fig|83332.884.peg.4201			VFG002386	Mycobacterium tuberculosis H37Rv	espC	Secreted protein EspC, component of Type VII secretion system ESX-1		Secretion system,Type VII secretion system		100	100	100	1e-52
BLAT	Virulence Factor	VFDB	Mycobacterium tuberculosis H37Rv S0017_Mtb_Ec_annotated	fig|83332.885.peg.3017			VFG022098	Mycobacterium tuberculosis H37Rv	esxH	ESAT-6-like protein EsxH, 10 kDa antigen CFP7		Secretion system,Type VII secretion system		100	98	100	1e-50
BLAT	Virulence Factor	VFDB	Mycobacterium tuberculosis H37Rv S0039_Mtb_Ec_annotated	fig|83332.887.peg.3548			VFG002386	Mycobacterium tuberculosis H37Rv	espC	Secreted protein EspC, component of Type VII secretion system ESX-1		Secretion system,Type VII secretion system		100	100	100	1e-52
BLAT	Virulence Factor	VFDB	Mycobacterium tuberculosis H37Rv S0202_Mtb_Ec_annotated	fig|83332.898.peg.2057			VFG002393	Mycobacterium tuberculosis H37Rv	PPE41	PPE family protein => PPE41		Secretion system,Type VII secretion system		100	100	100	1e-110
BLAT	Virulence Factor	VFDB	Mycobacterium tuberculosis H37Rv S0039_Mtb_Ec_annotated	fig|83332.887.peg.2909			VFG002397	Mycobacterium tuberculosis H37Rv	eccB5	Membrane protein EccB5, component of Type VII secretion system ESX-5		Secretion system,Type VII secretion system		100	100	100	1e-296
BLAT	Virulence Factor	VFDB	Mycobacterium tuberculosis H37Rv S0007_Mtb_Ec_annotated	fig|83332.881.peg.359			VFG002383	Mycobacterium tuberculosis H37Rv	eccCb1	FtsK/SpoIIIE family protein EccCb1, component of Type VII secretion system ESX-1		Secretion system,Type VII secretion system		100	100	100	0.0
BLAT	Virulence Factor	VFDB	Mycobacterium tuberculosis H37Rv S0204_Mtb_Ec_annotated	fig|83332.899.peg.331			VFG002390	Mycobacterium tuberculosis H37Rv	eccE1	Membrane protein EccE1, component of Type VII secretion system ESX-1		Secretion system,Type VII secretion system		100	100	100	1e-276
BLAT	Virulence Factor	VFDB	Mycobacterium tuberculosis H37Rv S0022_Mtb_Ec_annotated	fig|83332.886.peg.4213			VFG022098	Mycobacterium tuberculosis H37Rv	esxH	ESAT-6 like protein EsxR		Secretion system,Type VII secretion system		100	100	84	6e-43
BLAT	Virulence Factor	VFDB	Mycobacterium tuberculosis H37Rv S0165_Mtb_Ec_annotated	fig|83332.895.peg.954			VFG002385	Mycobacterium tuberculosis H37Rv	eccD1	Integral membrane protein EccD1, component of Type VII secretion system ESX-1		Secretion system,Type VII secretion system		95	99	100	1e-278
BLAT	Virulence Factor	VFDB	Mycobacterium tuberculosis H37Rv S0204_Mtb_Ec_annotated	fig|83332.899.peg.3114			VFG022130	Mycobacterium tuberculosis H37Rv	eccD3	Integral membrane protein EccD3, component of Type VII secretion system ESX-3		Secretion system,Type VII secretion system		100	100	100	1e-260
BLAT	Virulence Factor	VFDB	Mycobacterium tuberculosis H37Rv S0165_Mtb_Ec_annotated	fig|83332.895.peg.957			VFG002378	Mycobacterium tuberculosis H37Rv	esxA	6 kDa early secretory antigenic target ESAT-6 (EsxA)		Secretion system,Type VII secretion system		100	100	100	2e-47
BLAT	Virulence Factor	VFDB	Mycobacterium tuberculosis H37Rv S0091_Mtb_Ec_annotated	fig|83332.893.peg.2877			VFG022340	Mycobacterium tuberculosis H37Rv	esxG	ESAT-6-like protein EsxG		Secretion system,Type VII secretion system		100	100	100	4e-46
BLAT	Virulence Factor	VFDB	Mycobacterium tuberculosis H37Rv S0066_Mtb_Ec_annotated	fig|83332.891.peg.3131			VFG022146	Mycobacterium tuberculosis H37Rv	mycP3	Serine protease mycosin MycP3, component of Type VII secretion system ESX-3		Secretion system,Type VII secretion system		100	100	100	1e-269
BLAT	Virulence Factor	VFDB	Mycobacterium tuberculosis H37Rv S0165_Mtb_Ec_annotated	fig|83332.895.peg.602			VFG002389	Mycobacterium tuberculosis H37Rv	espK	Proline and alanine rich protein EspK, component of Type VII secretion system ESX-1		Secretion system,Type VII secretion system		49	100	100	1e-221
BLAT	Virulence Factor	VFDB	Mycobacterium tuberculosis H37Rv S0040_Mtb_Ec_annotated	fig|83332.889.peg.3538			VFG022066	Mycobacterium tuberculosis H37Rv	PE5	PE family protein => PE29		Secretion system,Type VII secretion system		99	96	81	7e-37
BLAT	Virulence Factor	VFDB	Mycobacterium tuberculosis H37Rv S0149_Mtb_Ec_annotated	fig|83332.894.peg.4096			VFG002402	Mycobacterium tuberculosis H37Rv	eccE5	Membrane protein EccE5, component of Type VII secretion system ESX-5		Secretion system,Type VII secretion system		100	100	100	1e-240
BLAT	Virulence Factor	VFDB	Mycobacterium tuberculosis H37Rv S0046_Mtb_Ec_annotated	fig|83332.901.peg.2847			VFG022130	Mycobacterium tuberculosis H37Rv	eccD3	Integral membrane protein EccD3, component of Type VII secretion system ESX-3		Secretion system,Type VII secretion system		100	100	100	1e-260
BLAT	Virulence Factor	VFDB	Mycobacterium tuberculosis H37Rv S0039_Mtb_Ec_annotated	fig|83332.887.peg.3549			VFG002392	Mycobacterium tuberculosis H37Rv	espD	Protein EspD, component of Type VII secretion system ESX-1		Secretion system,Type VII secretion system		99	96	100	1e-103
BLAT	Virulence Factor	VFDB	Mycobacterium tuberculosis H37Rv S0059_Mtb_Ec_annotated	fig|83332.890.peg.4114			VFG002403	Mycobacterium tuberculosis H37Rv	mycP5	Serine protease mycosin MycP5, component of Type VII secretion system ESX-5		Secretion system,Type VII secretion system		100	100	100	0.0
BLAT	Virulence Factor	VFDB	Mycobacterium tuberculosis H37Rv S0017_Mtb_Ec_annotated	fig|83332.885.peg.3559			VFG002387	Mycobacterium tuberculosis H37Rv	espA	Secreted protein EspA, component of Type VII secretion system ESX-1		Secretion system,Type VII secretion system		100	100	99	1e-221
BLAT	Virulence Factor	VFDB	Mycobacterium tuberculosis H37Rv S0013_Mtb_Ec_annotated	fig|83332.884.peg.341			VFG002379	Mycobacterium tuberculosis H37Rv	esxB	10 kDa culture filtrate antigen CFP-10 (EsxB)		Secretion system,Type VII secretion system		100	100	99	3e-48
BLAT	Virulence Factor	VFDB	Mycobacterium tuberculosis H37Rv S0165_Mtb_Ec_annotated	fig|83332.895.peg.3543			VFG022019	Mycobacterium tuberculosis H37Rv	eccA3	AAA+ family protein ATPase EccA3, component of Type VII secretion system ESX-3		Secretion system,Type VII secretion system		100	100	100	0.0
BLAT	Virulence Factor	VFDB	Mycobacterium tuberculosis H37Rv S0194_Mtb_Ec_annotated	fig|83332.896.peg.3790			VFG002387	Mycobacterium tuberculosis H37Rv	espA	Secreted protein EspA, component of Type VII secretion system ESX-1		Secretion system,Type VII secretion system		100	100	99	1e-221
BLAT	Virulence Factor	VFDB	Mycobacterium tuberculosis H37Rv S0091_Mtb_Ec_annotated	fig|83332.893.peg.2882			VFG022019	Mycobacterium tuberculosis H37Rv	eccA3	AAA+ family protein ATPase EccA3, component of Type VII secretion system ESX-3		Secretion system,Type VII secretion system		100	100	100	0.0
BLAT	Virulence Factor	VFDB	Mycobacterium tuberculosis H37Rv S0194_Mtb_Ec_annotated	fig|83332.896.peg.2888			VFG022340	Mycobacterium tuberculosis H37Rv	esxG	ESAT-6-like protein EsxG		Secretion system,Type VII secretion system		100	100	100	4e-46
BLAT	Virulence Factor	VFDB	Mycobacterium tuberculosis H37Rv S0149_Mtb_Ec_annotated	fig|83332.894.peg.3753			VFG002392	Mycobacterium tuberculosis H37Rv	espD	Protein EspD, component of Type VII secretion system ESX-1		Secretion system,Type VII secretion system		100	100	100	1e-104
BLAT	Virulence Factor	VFDB	Mycobacterium tuberculosis H37Rv S0066_Mtb_Ec_annotated	fig|83332.891.peg.2802			VFG002400	Mycobacterium tuberculosis H37Rv	esxN	ESAT-6-like protein EsxI		Secretion system,Type VII secretion system		100	100	92	2e-44
BLAT	Virulence Factor	VFDB	Mycobacterium tuberculosis H37Rv S0036_Mtb_Ec_annotated	fig|83332.888.peg.3013			VFG022162	Mycobacterium tuberculosis H37Rv	eccE3	Membrane protein EccE3, component of Type VII secretion system ESX-3		Secretion system,Type VII secretion system		100	100	99	1e-192
BLAT	Virulence Factor	VFDB	Mycobacterium tuberculosis H37Rv S0202_Mtb_Ec_annotated	fig|83332.898.peg.3405			VFG002395	Mycobacterium tuberculosis H37Rv	eccCb5	FtsK/SpoIIIE family protein EccC5, component of Type VII secretion system ESX-5		Secretion system,Type VII secretion system		100	67	99	0.0
BLAT	Virulence Factor	VFDB	Mycobacterium tuberculosis H37Rv S0070_Mtb_Ec_annotated	fig|83332.892.peg.1535			VFG002391	Mycobacterium tuberculosis H37Rv	mycP1	Serine protease mycosin MycP1, component of Type VII secretion system ESX-1		Secretion system,Type VII secretion system		99	97	100	1e-262
BLAT	Virulence Factor	VFDB	Mycobacterium tuberculosis H37Rv S0196_Mtb_Ec_annotated	fig|83332.897.peg.340			VFG002378	Mycobacterium tuberculosis H37Rv	esxA	6 kDa early secretory antigenic target ESAT-6 (EsxA)		Secretion system,Type VII secretion system		100	100	100	2e-47
BLAT	Virulence Factor	VFDB	Mycobacterium tuberculosis H37Rv S0205_Mtb_Ec_annotated	fig|83332.900.peg.2359			VFG002400	Mycobacterium tuberculosis H37Rv	esxN	ESAT-6-like protein EsxL		Secretion system,Type VII secretion system		100	100	100	4e-48
BLAT	Virulence Factor	VFDB	Mycobacterium tuberculosis H37Rv S0008_Mtb_Ec_annotated	fig|83332.883.peg.3108			VFG002401	Mycobacterium tuberculosis H37Rv	eccA5	AAA+ family protein ATPase EccA5, component of Type VII secretion system ESX-5		Secretion system,Type VII secretion system		100	100	100	0.0
BLAT	Virulence Factor	VFDB	Mycobacterium tuberculosis H37Rv S0046_Mtb_Ec_annotated	fig|83332.901.peg.2537			VFG002400	Mycobacterium tuberculosis H37Rv	esxN	ESAT-6-like protein EsxL		Secretion system,Type VII secretion system		100	100	93	3e-45
BLAT	Virulence Factor	VFDB	Mycobacterium tuberculosis H37Rv S0046_Mtb_Ec_annotated	fig|83332.901.peg.3553			VFG002399	Mycobacterium tuberculosis H37Rv	Rv1794	FIG023076: hypothetical protein in PPE gene cluster		Secretion system,Type VII secretion system		100	100	100	1e-171
BLAT	Virulence Factor	VFDB	Mycobacterium tuberculosis H37Rv S0008_Mtb_Ec_annotated	fig|83332.883.peg.331			VFG002390	Mycobacterium tuberculosis H37Rv	eccE1	Membrane protein EccE1, component of Type VII secretion system ESX-1		Secretion system,Type VII secretion system		100	100	99	1e-275
BLAT	Virulence Factor	VFDB	Mycobacterium tuberculosis H37Rv S0007_Mtb_Ec_annotated	fig|83332.881.peg.827			VFG002400	Mycobacterium tuberculosis H37Rv	esxN	ESAT-6-like protein EsxL		Secretion system,Type VII secretion system		100	100	93	3e-45
BLAT	Virulence Factor	VFDB	Mycobacterium tuberculosis H37Rv S0194_Mtb_Ec_annotated	fig|83332.896.peg.4256			VFG002400	Mycobacterium tuberculosis H37Rv	esxN	ESAT-6-like protein EsxL		Secretion system,Type VII secretion system		64	100	100	3e-28
BLAT	Virulence Factor	VFDB	Mycobacterium tuberculosis H37Rv S0022_Mtb_Ec_annotated	fig|83332.886.peg.3023			VFG022130	Mycobacterium tuberculosis H37Rv	eccD3	Integral membrane protein EccD3, component of Type VII secretion system ESX-3		Secretion system,Type VII secretion system		100	100	100	1e-260
BLAT	Virulence Factor	VFDB	Mycobacterium tuberculosis H37Rv S0066_Mtb_Ec_annotated	fig|83332.891.peg.348			VFG002380	Mycobacterium tuberculosis H37Rv	eccA1	AAA+ family protein ATPase EccA1, component of Type VII secretion system ESX-1		Secretion system,Type VII secretion system		100	100	100	0.0
BLAT	Virulence Factor	VFDB	Mycobacterium tuberculosis H37Rv S0091_Mtb_Ec_annotated	fig|83332.893.peg.4102			VFG002401	Mycobacterium tuberculosis H37Rv	eccA5	AAA+ family protein ATPase EccA5, component of Type VII secretion system ESX-5		Secretion system,Type VII secretion system		100	100	100	0.0
BLAT	Virulence Factor	VFDB	Mycobacterium tuberculosis H37Rv S0001_Mtb_Ec_annotated	fig|83332.880.peg.3131			VFG002399	Mycobacterium tuberculosis H37Rv	Rv1794	FIG023076: hypothetical protein in PPE gene cluster		Secretion system,Type VII secretion system		100	100	100	1e-171
BLAT	Virulence Factor	VFDB	Mycobacterium tuberculosis H37Rv S0202_Mtb_Ec_annotated	fig|83332.898.peg.3280			VFG022035	Mycobacterium tuberculosis H37Rv	eccB3	Membrane protein EccB3, component of Type VII secretion system ESX-3		Secretion system,Type VII secretion system		100	100	100	0.0
BLAT	Virulence Factor	VFDB	Mycobacterium tuberculosis H37Rv S0205_Mtb_Ec_annotated	fig|83332.900.peg.2156			VFG009553	Mycobacterium tuberculosis H37Rv	mbtJ	Acetyl hydrolase MbtJ				100	100	100	1e-180
BLAT	Virulence Factor	VFDB	Mycobacterium tuberculosis H37Rv S0036_Mtb_Ec_annotated	fig|83332.888.peg.2650			VFG009553	Mycobacterium tuberculosis H37Rv	mbtJ	Acetyl hydrolase MbtJ				100	100	100	1e-180
BLAT	Virulence Factor	VFDB	Mycobacterium tuberculosis H37Rv S0204_Mtb_Ec_annotated	fig|83332.899.peg.3174			VFG009553	Mycobacterium tuberculosis H37Rv	mbtJ	Acetyl hydrolase MbtJ				100	100	100	1e-180
BLAT	Virulence Factor	VFDB	Mycobacterium tuberculosis H37Rv S0149_Mtb_Ec_annotated	fig|83332.894.peg.2598			VFG009553	Mycobacterium tuberculosis H37Rv	mbtJ	Acetyl hydrolase MbtJ				100	100	100	1e-180
BLAT	Virulence Factor	VFDB	Mycobacterium tuberculosis H37Rv S0091_Mtb_Ec_annotated	fig|83332.893.peg.2603			VFG009553	Mycobacterium tuberculosis H37Rv	mbtJ	Acetyl hydrolase MbtJ				100	100	100	1e-180
BLAT	Virulence Factor	VFDB	Mycobacterium tuberculosis H37Rv S0040_Mtb_Ec_annotated	fig|83332.889.peg.2499			VFG009553	Mycobacterium tuberculosis H37Rv	mbtJ	Acetyl hydrolase MbtJ				100	100	100	1e-180
BLAT	Virulence Factor	VFDB	Mycobacterium tuberculosis H37Rv S0007_Mtb_Ec_annotated	fig|83332.881.peg.861			VFG009553	Mycobacterium tuberculosis H37Rv	mbtJ	Acetyl hydrolase MbtJ				100	100	100	1e-180
BLAT	Virulence Factor	VFDB	Mycobacterium tuberculosis H37Rv S0017_Mtb_Ec_annotated	fig|83332.885.peg.3079			VFG009553	Mycobacterium tuberculosis H37Rv	mbtJ	Acetyl hydrolase MbtJ				100	100	100	1e-180
BLAT	Virulence Factor	VFDB	Mycobacterium tuberculosis H37Rv S0194_Mtb_Ec_annotated	fig|83332.896.peg.2611			VFG009553	Mycobacterium tuberculosis H37Rv	mbtJ	Acetyl hydrolase MbtJ				100	100	100	1e-180
BLAT	Virulence Factor	VFDB	Mycobacterium tuberculosis H37Rv S0070_Mtb_Ec_annotated	fig|83332.892.peg.2656			VFG009553	Mycobacterium tuberculosis H37Rv	mbtJ	Acetyl hydrolase MbtJ				100	100	100	1e-180
BLAT	Virulence Factor	VFDB	Mycobacterium tuberculosis H37Rv S0022_Mtb_Ec_annotated	fig|83332.886.peg.2655			VFG009553	Mycobacterium tuberculosis H37Rv	mbtJ	Acetyl hydrolase MbtJ				100	100	100	1e-180
BLAT	Virulence Factor	VFDB	Mycobacterium tuberculosis H37Rv S0039_Mtb_Ec_annotated	fig|83332.887.peg.3069			VFG009553	Mycobacterium tuberculosis H37Rv	mbtJ	Acetyl hydrolase MbtJ				100	100	100	1e-180
BLAT	Virulence Factor	VFDB	Mycobacterium tuberculosis H37Rv S0196_Mtb_Ec_annotated	fig|83332.897.peg.3184			VFG009553	Mycobacterium tuberculosis H37Rv	mbtJ	Acetyl hydrolase MbtJ				100	100	100	1e-180
BLAT	Virulence Factor	VFDB	Mycobacterium tuberculosis H37Rv S0202_Mtb_Ec_annotated	fig|83332.898.peg.15			VFG009553	Mycobacterium tuberculosis H37Rv	mbtJ	Acetyl hydrolase MbtJ				100	100	100	1e-180
BLAT	Virulence Factor	VFDB	Mycobacterium tuberculosis H37Rv S0008_Mtb_Ec_annotated	fig|83332.883.peg.2504			VFG009553	Mycobacterium tuberculosis H37Rv	mbtJ	Acetyl hydrolase MbtJ				100	100	100	1e-180
BLAT	Virulence Factor	VFDB	Mycobacterium tuberculosis H37Rv S0046_Mtb_Ec_annotated	fig|83332.901.peg.2505			VFG009553	Mycobacterium tuberculosis H37Rv	mbtJ	Acetyl hydrolase MbtJ				100	100	100	1e-180
BLAT	Virulence Factor	VFDB	Mycobacterium tuberculosis H37Rv S0059_Mtb_Ec_annotated	fig|83332.890.peg.2605			VFG009553	Mycobacterium tuberculosis H37Rv	mbtJ	Acetyl hydrolase MbtJ				100	100	100	1e-180
BLAT	Virulence Factor	VFDB	Mycobacterium tuberculosis H37Rv S0066_Mtb_Ec_annotated	fig|83332.891.peg.2501			VFG009553	Mycobacterium tuberculosis H37Rv	mbtJ	Acetyl hydrolase MbtJ				100	100	100	1e-180
BLAT	Virulence Factor	VFDB	Mycobacterium tuberculosis H37Rv S0001_Mtb_Ec_annotated	fig|83332.880.peg.16			VFG009553	Mycobacterium tuberculosis H37Rv	mbtJ	Acetyl hydrolase MbtJ				100	100	100	1e-180
BLAT	Virulence Factor	VFDB	Mycobacterium tuberculosis H37Rv S0165_Mtb_Ec_annotated	fig|83332.895.peg.2145			VFG009553	Mycobacterium tuberculosis H37Rv	mbtJ	Acetyl hydrolase MbtJ				100	100	100	1e-180
BLAT	Virulence Factor	VFDB	Mycobacterium tuberculosis H37Rv S0013_Mtb_Ec_annotated	fig|83332.884.peg.2504			VFG009553	Mycobacterium tuberculosis H37Rv	mbtJ	Acetyl hydrolase MbtJ				100	100	100	1e-180
BLAT	Virulence Factor	VFDB	Mycobacterium tuberculosis H37Rv S0036_Mtb_Ec_annotated	fig|83332.888.peg.3414			VFG021800	Mycobacterium tuberculosis H37Rv	mbtL	Acyl carrier protein				79	100	100	1e-38
BLAT	Virulence Factor	VFDB	Mycobacterium tuberculosis H37Rv S0022_Mtb_Ec_annotated	fig|83332.886.peg.3422			VFG021800	Mycobacterium tuberculosis H37Rv	mbtL	Acyl carrier protein				79	100	100	1e-38
BLAT	Virulence Factor	VFDB	Mycobacterium tuberculosis H37Rv S0040_Mtb_Ec_annotated	fig|83332.889.peg.3594			VFG021800	Mycobacterium tuberculosis H37Rv	mbtL	Acyl carrier protein				79	100	100	1e-38
BLAT	Virulence Factor	VFDB	Mycobacterium tuberculosis H37Rv S0001_Mtb_Ec_annotated	fig|83332.880.peg.2575			VFG021800	Mycobacterium tuberculosis H37Rv	mbtL	Acyl carrier protein				79	100	100	1e-38
BLAT	Virulence Factor	VFDB	Mycobacterium tuberculosis H37Rv S0202_Mtb_Ec_annotated	fig|83332.898.peg.3681			VFG021800	Mycobacterium tuberculosis H37Rv	mbtL	Acyl carrier protein				79	100	100	1e-38
BLAT	Virulence Factor	VFDB	Mycobacterium tuberculosis H37Rv S0007_Mtb_Ec_annotated	fig|83332.881.peg.2631			VFG021800	Mycobacterium tuberculosis H37Rv	mbtL	Acyl carrier protein				79	100	100	1e-38
BLAT	Virulence Factor	VFDB	Mycobacterium tuberculosis H37Rv S0039_Mtb_Ec_annotated	fig|83332.887.peg.2660			VFG021800	Mycobacterium tuberculosis H37Rv	mbtL	Acyl carrier protein				79	100	100	1e-38
BLAT	Virulence Factor	VFDB	Mycobacterium tuberculosis H37Rv S0013_Mtb_Ec_annotated	fig|83332.884.peg.3605			VFG021800	Mycobacterium tuberculosis H37Rv	mbtL	Acyl carrier protein				79	100	100	1e-38
BLAT	Virulence Factor	VFDB	Mycobacterium tuberculosis H37Rv S0204_Mtb_Ec_annotated	fig|83332.899.peg.3467			VFG021800	Mycobacterium tuberculosis H37Rv	mbtL	Acyl carrier protein				79	100	100	1e-38
BLAT	Virulence Factor	VFDB	Mycobacterium tuberculosis H37Rv S0196_Mtb_Ec_annotated	fig|83332.897.peg.3479			VFG021800	Mycobacterium tuberculosis H37Rv	mbtL	Acyl carrier protein				79	100	100	1e-38
BLAT	Virulence Factor	VFDB	Mycobacterium tuberculosis H37Rv S0008_Mtb_Ec_annotated	fig|83332.883.peg.3607			VFG021800	Mycobacterium tuberculosis H37Rv	mbtL	Acyl carrier protein				79	100	100	1e-38
BLAT	Virulence Factor	VFDB	Mycobacterium tuberculosis H37Rv S0017_Mtb_Ec_annotated	fig|83332.885.peg.2666			VFG021800	Mycobacterium tuberculosis H37Rv	mbtL	Acyl carrier protein				79	100	100	1e-38
BLAT	Virulence Factor	VFDB	Mycobacterium tuberculosis H37Rv S0070_Mtb_Ec_annotated	fig|83332.892.peg.3420			VFG021800	Mycobacterium tuberculosis H37Rv	mbtL	Acyl carrier protein				79	100	100	1e-38
BLAT	Virulence Factor	VFDB	Mycobacterium tuberculosis H37Rv S0149_Mtb_Ec_annotated	fig|83332.894.peg.3182			VFG021800	Mycobacterium tuberculosis H37Rv	mbtL	Acyl carrier protein				79	100	100	1e-38
BLAT	Virulence Factor	VFDB	Mycobacterium tuberculosis H37Rv S0205_Mtb_Ec_annotated	fig|83332.900.peg.2667			VFG021800	Mycobacterium tuberculosis H37Rv	mbtL	Acyl carrier protein				79	100	100	1e-38
BLAT	Virulence Factor	VFDB	Mycobacterium tuberculosis H37Rv S0046_Mtb_Ec_annotated	fig|83332.901.peg.3225			VFG021800	Mycobacterium tuberculosis H37Rv	mbtL	Acyl carrier protein				79	100	100	1e-38
BLAT	Virulence Factor	VFDB	Mycobacterium tuberculosis H37Rv S0091_Mtb_Ec_annotated	fig|83332.893.peg.3185			VFG021800	Mycobacterium tuberculosis H37Rv	mbtL	Acyl carrier protein				79	100	100	1e-38
BLAT	Virulence Factor	VFDB	Mycobacterium tuberculosis H37Rv S0066_Mtb_Ec_annotated	fig|83332.891.peg.3596			VFG021800	Mycobacterium tuberculosis H37Rv	mbtL	Acyl carrier protein				79	100	100	1e-38
BLAT	Virulence Factor	VFDB	Mycobacterium tuberculosis H37Rv S0059_Mtb_Ec_annotated	fig|83332.890.peg.3189			VFG021800	Mycobacterium tuberculosis H37Rv	mbtL	Acyl carrier protein				79	100	100	1e-38
BLAT	Virulence Factor	VFDB	Mycobacterium tuberculosis H37Rv S0165_Mtb_Ec_annotated	fig|83332.895.peg.2653			VFG021800	Mycobacterium tuberculosis H37Rv	mbtL	Acyl carrier protein				79	100	100	1e-38
BLAT	Virulence Factor	VFDB	Mycobacterium tuberculosis H37Rv S0194_Mtb_Ec_annotated	fig|83332.896.peg.3201			VFG021800	Mycobacterium tuberculosis H37Rv	mbtL	Acyl carrier protein				79	100	100	1e-38
BLAT	Virulence Factor	VFDB	Mycobacterium tuberculosis H37Rv S0205_Mtb_Ec_annotated	fig|83332.900.peg.2669			VFG021827	Mycobacterium tuberculosis H37Rv	mbtN	Acyl-CoA dehydrogenase (EC 1.3.8.1), Mycobacterial subgroup FadE14				100	100	100	1e-221
BLAT	Virulence Factor	VFDB	Mycobacterium tuberculosis H37Rv S0202_Mtb_Ec_annotated	fig|83332.898.peg.3683			VFG021827	Mycobacterium tuberculosis H37Rv	mbtN	Acyl-CoA dehydrogenase (EC 1.3.8.1), Mycobacterial subgroup FadE14				100	100	100	1e-221
BLAT	Virulence Factor	VFDB	Mycobacterium tuberculosis H37Rv S0013_Mtb_Ec_annotated	fig|83332.884.peg.3607			VFG021827	Mycobacterium tuberculosis H37Rv	mbtN	Acyl-CoA dehydrogenase (EC 1.3.8.1), Mycobacterial subgroup FadE14				100	100	100	1e-221
BLAT	Virulence Factor	VFDB	Mycobacterium tuberculosis H37Rv S0070_Mtb_Ec_annotated	fig|83332.892.peg.3422			VFG021827	Mycobacterium tuberculosis H37Rv	mbtN	Acyl-CoA dehydrogenase (EC 1.3.8.1), Mycobacterial subgroup FadE14				100	100	100	1e-221
BLAT	Virulence Factor	VFDB	Mycobacterium tuberculosis H37Rv S0165_Mtb_Ec_annotated	fig|83332.895.peg.2655			VFG021827	Mycobacterium tuberculosis H37Rv	mbtN	Acyl-CoA dehydrogenase (EC 1.3.8.1), Mycobacterial subgroup FadE14				100	100	100	1e-221
BLAT	Virulence Factor	VFDB	Mycobacterium tuberculosis H37Rv S0001_Mtb_Ec_annotated	fig|83332.880.peg.2573			VFG021827	Mycobacterium tuberculosis H37Rv	mbtN	Acyl-CoA dehydrogenase (EC 1.3.8.1), Mycobacterial subgroup FadE14				100	100	100	1e-221
BLAT	Virulence Factor	VFDB	Mycobacterium tuberculosis H37Rv S0022_Mtb_Ec_annotated	fig|83332.886.peg.3424			VFG021827	Mycobacterium tuberculosis H37Rv	mbtN	Acyl-CoA dehydrogenase (EC 1.3.8.1), Mycobacterial subgroup FadE14				100	100	100	1e-221
BLAT	Virulence Factor	VFDB	Mycobacterium tuberculosis H37Rv S0194_Mtb_Ec_annotated	fig|83332.896.peg.3199			VFG021827	Mycobacterium tuberculosis H37Rv	mbtN	Acyl-CoA dehydrogenase (EC 1.3.8.1), Mycobacterial subgroup FadE14				100	100	100	1e-221
BLAT	Virulence Factor	VFDB	Mycobacterium tuberculosis H37Rv S0066_Mtb_Ec_annotated	fig|83332.891.peg.3598			VFG021827	Mycobacterium tuberculosis H37Rv	mbtN	Acyl-CoA dehydrogenase (EC 1.3.8.1), Mycobacterial subgroup FadE14				100	100	100	1e-221
BLAT	Virulence Factor	VFDB	Mycobacterium tuberculosis H37Rv S0039_Mtb_Ec_annotated	fig|83332.887.peg.2658			VFG021827	Mycobacterium tuberculosis H37Rv	mbtN	Acyl-CoA dehydrogenase (EC 1.3.8.1), Mycobacterial subgroup FadE14				100	100	100	1e-221
BLAT	Virulence Factor	VFDB	Mycobacterium tuberculosis H37Rv S0046_Mtb_Ec_annotated	fig|83332.901.peg.3227			VFG021827	Mycobacterium tuberculosis H37Rv	mbtN	Acyl-CoA dehydrogenase (EC 1.3.8.1), Mycobacterial subgroup FadE14				100	100	100	1e-221
BLAT	Virulence Factor	VFDB	Mycobacterium tuberculosis H37Rv S0036_Mtb_Ec_annotated	fig|83332.888.peg.3416			VFG021827	Mycobacterium tuberculosis H37Rv	mbtN	Acyl-CoA dehydrogenase (EC 1.3.8.1), Mycobacterial subgroup FadE14				100	100	100	1e-221
BLAT	Virulence Factor	VFDB	Mycobacterium tuberculosis H37Rv S0204_Mtb_Ec_annotated	fig|83332.899.peg.3465			VFG021827	Mycobacterium tuberculosis H37Rv	mbtN	Acyl-CoA dehydrogenase (EC 1.3.8.1), Mycobacterial subgroup FadE14				100	100	100	1e-221
BLAT	Virulence Factor	VFDB	Mycobacterium tuberculosis H37Rv S0007_Mtb_Ec_annotated	fig|83332.881.peg.2629			VFG021827	Mycobacterium tuberculosis H37Rv	mbtN	Acyl-CoA dehydrogenase (EC 1.3.8.1), Mycobacterial subgroup FadE14				100	100	100	1e-221
BLAT	Virulence Factor	VFDB	Mycobacterium tuberculosis H37Rv S0008_Mtb_Ec_annotated	fig|83332.883.peg.3609			VFG021827	Mycobacterium tuberculosis H37Rv	mbtN	Acyl-CoA dehydrogenase (EC 1.3.8.1), Mycobacterial subgroup FadE14				100	100	100	1e-221
BLAT	Virulence Factor	VFDB	Mycobacterium tuberculosis H37Rv S0017_Mtb_Ec_annotated	fig|83332.885.peg.2664			VFG021827	Mycobacterium tuberculosis H37Rv	mbtN	Acyl-CoA dehydrogenase (EC 1.3.8.1), Mycobacterial subgroup FadE14				100	100	100	1e-221
BLAT	Virulence Factor	VFDB	Mycobacterium tuberculosis H37Rv S0059_Mtb_Ec_annotated	fig|83332.890.peg.3187			VFG021827	Mycobacterium tuberculosis H37Rv	mbtN	Acyl-CoA dehydrogenase (EC 1.3.8.1), Mycobacterial subgroup FadE14				100	100	100	1e-221
BLAT	Virulence Factor	VFDB	Mycobacterium tuberculosis H37Rv S0091_Mtb_Ec_annotated	fig|83332.893.peg.3183			VFG021827	Mycobacterium tuberculosis H37Rv	mbtN	Acyl-CoA dehydrogenase (EC 1.3.8.1), Mycobacterial subgroup FadE14				100	100	100	1e-221
BLAT	Virulence Factor	VFDB	Mycobacterium tuberculosis H37Rv S0149_Mtb_Ec_annotated	fig|83332.894.peg.3180			VFG021827	Mycobacterium tuberculosis H37Rv	mbtN	Acyl-CoA dehydrogenase (EC 1.3.8.1), Mycobacterial subgroup FadE14				100	100	100	1e-221
BLAT	Virulence Factor	VFDB	Mycobacterium tuberculosis H37Rv S0196_Mtb_Ec_annotated	fig|83332.897.peg.3477			VFG021827	Mycobacterium tuberculosis H37Rv	mbtN	Acyl-CoA dehydrogenase (EC 1.3.8.1), Mycobacterial subgroup FadE14				100	100	100	1e-221
BLAT	Virulence Factor	VFDB	Mycobacterium tuberculosis H37Rv S0040_Mtb_Ec_annotated	fig|83332.889.peg.3596			VFG021827	Mycobacterium tuberculosis H37Rv	mbtN	Acyl-CoA dehydrogenase (EC 1.3.8.1), Mycobacterial subgroup FadE14				100	100	100	1e-221
BLAT	Virulence Factor	VFDB	Mycobacterium tuberculosis H37Rv S0039_Mtb_Ec_annotated	fig|83332.887.peg.2876			VFG001420	Mycobacterium tuberculosis H37Rv	erp	Exported repetitive protein (Cell surface protein PirG)				100	100	100	1e-162
BLAT	Virulence Factor	VFDB	Mycobacterium tuberculosis H37Rv S0204_Mtb_Ec_annotated	fig|83332.899.peg.2953			VFG001420	Mycobacterium tuberculosis H37Rv	erp	Exported repetitive protein (Cell surface protein PirG)				100	100	100	1e-162
BLAT	Virulence Factor	VFDB	Mycobacterium tuberculosis H37Rv S0001_Mtb_Ec_annotated	fig|83332.880.peg.3002			VFG001420	Mycobacterium tuberculosis H37Rv	erp	Exported repetitive protein (Cell surface protein PirG)				100	100	100	1e-162
BLAT	Virulence Factor	VFDB	Mycobacterium tuberculosis H37Rv S0196_Mtb_Ec_annotated	fig|83332.897.peg.2965			VFG001420	Mycobacterium tuberculosis H37Rv	erp	Exported repetitive protein (Cell surface protein PirG)				100	100	100	1e-162
BLAT	Virulence Factor	VFDB	Mycobacterium tuberculosis H37Rv S0059_Mtb_Ec_annotated	fig|83332.890.peg.2793			VFG001420	Mycobacterium tuberculosis H37Rv	erp	Exported repetitive protein (Cell surface protein PirG)				100	100	100	1e-162
BLAT	Virulence Factor	VFDB	Mycobacterium tuberculosis H37Rv S0205_Mtb_Ec_annotated	fig|83332.900.peg.1041			VFG001420	Mycobacterium tuberculosis H37Rv	erp	Exported repetitive protein (Cell surface protein PirG)				100	100	100	1e-162
BLAT	Virulence Factor	VFDB	Mycobacterium tuberculosis H37Rv S0091_Mtb_Ec_annotated	fig|83332.893.peg.2791			VFG001420	Mycobacterium tuberculosis H37Rv	erp	Exported repetitive protein (Cell surface protein PirG)				100	100	100	1e-162
BLAT	Virulence Factor	VFDB	Mycobacterium tuberculosis H37Rv S0066_Mtb_Ec_annotated	fig|83332.891.peg.2925			VFG001420	Mycobacterium tuberculosis H37Rv	erp	Exported repetitive protein (Cell surface protein PirG)				100	100	100	1e-162
BLAT	Virulence Factor	VFDB	Mycobacterium tuberculosis H37Rv S0149_Mtb_Ec_annotated	fig|83332.894.peg.2787			VFG001420	Mycobacterium tuberculosis H37Rv	erp	Exported repetitive protein (Cell surface protein PirG)				100	100	100	1e-162
BLAT	Virulence Factor	VFDB	Mycobacterium tuberculosis H37Rv S0036_Mtb_Ec_annotated	fig|83332.888.peg.2959			VFG001420	Mycobacterium tuberculosis H37Rv	erp	Exported repetitive protein (Cell surface protein PirG)				100	100	100	1e-162
BLAT	Virulence Factor	VFDB	Mycobacterium tuberculosis H37Rv S0022_Mtb_Ec_annotated	fig|83332.886.peg.2967			VFG001420	Mycobacterium tuberculosis H37Rv	erp	Exported repetitive protein (Cell surface protein PirG)				100	100	100	1e-162
BLAT	Virulence Factor	VFDB	Mycobacterium tuberculosis H37Rv S0007_Mtb_Ec_annotated	fig|83332.881.peg.3143			VFG001420	Mycobacterium tuberculosis H37Rv	erp	Exported repetitive protein (Cell surface protein PirG)				100	100	100	1e-162
BLAT	Virulence Factor	VFDB	Mycobacterium tuberculosis H37Rv S0070_Mtb_Ec_annotated	fig|83332.892.peg.2965			VFG001420	Mycobacterium tuberculosis H37Rv	erp	Exported repetitive protein (Cell surface protein PirG)				100	100	100	1e-162
BLAT	Virulence Factor	VFDB	Mycobacterium tuberculosis H37Rv S0008_Mtb_Ec_annotated	fig|83332.883.peg.2933			VFG001420	Mycobacterium tuberculosis H37Rv	erp	Exported repetitive protein (Cell surface protein PirG)				100	100	100	1e-162
BLAT	Virulence Factor	VFDB	Mycobacterium tuberculosis H37Rv S0013_Mtb_Ec_annotated	fig|83332.884.peg.2934			VFG001420	Mycobacterium tuberculosis H37Rv	erp	Exported repetitive protein (Cell surface protein PirG)				100	100	100	1e-162
BLAT	Virulence Factor	VFDB	Mycobacterium tuberculosis H37Rv S0202_Mtb_Ec_annotated	fig|83332.898.peg.3264			VFG001420	Mycobacterium tuberculosis H37Rv	erp	Exported repetitive protein (Cell surface protein PirG)				100	100	100	1e-162
BLAT	Virulence Factor	VFDB	Mycobacterium tuberculosis H37Rv S0040_Mtb_Ec_annotated	fig|83332.889.peg.2923			VFG001420	Mycobacterium tuberculosis H37Rv	erp	Exported repetitive protein (Cell surface protein PirG)				100	100	100	1e-162
BLAT	Virulence Factor	VFDB	Mycobacterium tuberculosis H37Rv S0194_Mtb_Ec_annotated	fig|83332.896.peg.2802			VFG001420	Mycobacterium tuberculosis H37Rv	erp	Exported repetitive protein (Cell surface protein PirG)				100	100	100	1e-162
BLAT	Virulence Factor	VFDB	Mycobacterium tuberculosis H37Rv S0046_Mtb_Ec_annotated	fig|83332.901.peg.2791			VFG001420	Mycobacterium tuberculosis H37Rv	erp	Exported repetitive protein (Cell surface protein PirG)				100	100	100	1e-162
BLAT	Virulence Factor	VFDB	Mycobacterium tuberculosis H37Rv S0017_Mtb_Ec_annotated	fig|83332.885.peg.2885			VFG001420	Mycobacterium tuberculosis H37Rv	erp	Exported repetitive protein (Cell surface protein PirG)				100	100	100	1e-162
BLAT	Virulence Factor	VFDB	Mycobacterium tuberculosis H37Rv S0165_Mtb_Ec_annotated	fig|83332.895.peg.1035			VFG001420	Mycobacterium tuberculosis H37Rv	erp	Exported repetitive protein (Cell surface protein PirG)				100	100	100	1e-162
BLAT	Virulence Factor	VFDB	Mycobacterium tuberculosis H37Rv S0008_Mtb_Ec_annotated	fig|83332.883.peg.3611			VFG009570	Mycobacterium tuberculosis H37Rv	irtA	Iron siderophore ABC transporter, permease/ATP-binding protein IrtA				100	100	100	0.0
BLAT	Virulence Factor	VFDB	Mycobacterium tuberculosis H37Rv S0059_Mtb_Ec_annotated	fig|83332.890.peg.3185			VFG009570	Mycobacterium tuberculosis H37Rv	irtA	Iron siderophore ABC transporter, permease/ATP-binding protein IrtA				100	100	100	0.0
BLAT	Virulence Factor	VFDB	Mycobacterium tuberculosis H37Rv S0066_Mtb_Ec_annotated	fig|83332.891.peg.3600			VFG009570	Mycobacterium tuberculosis H37Rv	irtA	Iron siderophore ABC transporter, permease/ATP-binding protein IrtA				100	100	100	0.0
BLAT	Virulence Factor	VFDB	Mycobacterium tuberculosis H37Rv S0022_Mtb_Ec_annotated	fig|83332.886.peg.3426			VFG009570	Mycobacterium tuberculosis H37Rv	irtA	Iron siderophore ABC transporter, permease/ATP-binding protein IrtA				100	100	100	0.0
BLAT	Virulence Factor	VFDB	Mycobacterium tuberculosis H37Rv S0013_Mtb_Ec_annotated	fig|83332.884.peg.3609			VFG009570	Mycobacterium tuberculosis H37Rv	irtA	Iron siderophore ABC transporter, permease/ATP-binding protein IrtA				100	100	100	0.0
BLAT	Virulence Factor	VFDB	Mycobacterium tuberculosis H37Rv S0202_Mtb_Ec_annotated	fig|83332.898.peg.3685			VFG009570	Mycobacterium tuberculosis H37Rv	irtA	Iron siderophore ABC transporter, permease/ATP-binding protein IrtA				100	100	100	0.0
BLAT	Virulence Factor	VFDB	Mycobacterium tuberculosis H37Rv S0165_Mtb_Ec_annotated	fig|83332.895.peg.2657			VFG009570	Mycobacterium tuberculosis H37Rv	irtA	Iron siderophore ABC transporter, permease/ATP-binding protein IrtA				100	100	100	0.0
BLAT	Virulence Factor	VFDB	Mycobacterium tuberculosis H37Rv S0036_Mtb_Ec_annotated	fig|83332.888.peg.3418			VFG009570	Mycobacterium tuberculosis H37Rv	irtA	Iron siderophore ABC transporter, permease/ATP-binding protein IrtA				100	100	100	0.0
BLAT	Virulence Factor	VFDB	Mycobacterium tuberculosis H37Rv S0091_Mtb_Ec_annotated	fig|83332.893.peg.3181			VFG009570	Mycobacterium tuberculosis H37Rv	irtA	Iron siderophore ABC transporter, permease/ATP-binding protein IrtA				100	100	100	0.0
BLAT	Virulence Factor	VFDB	Mycobacterium tuberculosis H37Rv S0007_Mtb_Ec_annotated	fig|83332.881.peg.2627			VFG009570	Mycobacterium tuberculosis H37Rv	irtA	Iron siderophore ABC transporter, permease/ATP-binding protein IrtA				100	100	100	0.0
BLAT	Virulence Factor	VFDB	Mycobacterium tuberculosis H37Rv S0205_Mtb_Ec_annotated	fig|83332.900.peg.2671			VFG009570	Mycobacterium tuberculosis H37Rv	irtA	Iron siderophore ABC transporter, permease/ATP-binding protein IrtA				100	100	100	0.0
BLAT	Virulence Factor	VFDB	Mycobacterium tuberculosis H37Rv S0046_Mtb_Ec_annotated	fig|83332.901.peg.3229			VFG009570	Mycobacterium tuberculosis H37Rv	irtA	Iron siderophore ABC transporter, permease/ATP-binding protein IrtA				100	100	100	0.0
BLAT	Virulence Factor	VFDB	Mycobacterium tuberculosis H37Rv S0001_Mtb_Ec_annotated	fig|83332.880.peg.2571			VFG009570	Mycobacterium tuberculosis H37Rv	irtA	Iron siderophore ABC transporter, permease/ATP-binding protein IrtA				100	100	100	0.0
BLAT	Virulence Factor	VFDB	Mycobacterium tuberculosis H37Rv S0196_Mtb_Ec_annotated	fig|83332.897.peg.3475			VFG009570	Mycobacterium tuberculosis H37Rv	irtA	Iron siderophore ABC transporter, permease/ATP-binding protein IrtA				100	100	100	0.0
BLAT	Virulence Factor	VFDB	Mycobacterium tuberculosis H37Rv S0204_Mtb_Ec_annotated	fig|83332.899.peg.3463			VFG009570	Mycobacterium tuberculosis H37Rv	irtA	Iron siderophore ABC transporter, permease/ATP-binding protein IrtA				100	100	100	0.0
BLAT	Virulence Factor	VFDB	Mycobacterium tuberculosis H37Rv S0040_Mtb_Ec_annotated	fig|83332.889.peg.3598			VFG009570	Mycobacterium tuberculosis H37Rv	irtA	Iron siderophore ABC transporter, permease/ATP-binding protein IrtA				100	100	100	0.0
BLAT	Virulence Factor	VFDB	Mycobacterium tuberculosis H37Rv S0070_Mtb_Ec_annotated	fig|83332.892.peg.3424			VFG009570	Mycobacterium tuberculosis H37Rv	irtA	Iron siderophore ABC transporter, permease/ATP-binding protein IrtA				100	100	100	0.0
BLAT	Virulence Factor	VFDB	Mycobacterium tuberculosis H37Rv S0194_Mtb_Ec_annotated	fig|83332.896.peg.3197			VFG009570	Mycobacterium tuberculosis H37Rv	irtA	Iron siderophore ABC transporter, permease/ATP-binding protein IrtA				100	100	100	0.0
BLAT	Virulence Factor	VFDB	Mycobacterium tuberculosis H37Rv S0017_Mtb_Ec_annotated	fig|83332.885.peg.2662			VFG009570	Mycobacterium tuberculosis H37Rv	irtA	Iron siderophore ABC transporter, permease/ATP-binding protein IrtA				100	100	100	0.0
BLAT	Virulence Factor	VFDB	Mycobacterium tuberculosis H37Rv S0039_Mtb_Ec_annotated	fig|83332.887.peg.2656			VFG009570	Mycobacterium tuberculosis H37Rv	irtA	Iron siderophore ABC transporter, permease/ATP-binding protein IrtA				100	100	100	0.0
BLAT	Virulence Factor	VFDB	Mycobacterium tuberculosis H37Rv S0149_Mtb_Ec_annotated	fig|83332.894.peg.3178			VFG009570	Mycobacterium tuberculosis H37Rv	irtA	Iron siderophore ABC transporter, permease/ATP-binding protein IrtA				100	100	100	0.0
BLAT	Virulence Factor	VFDB	Mycobacterium tuberculosis H37Rv S0046_Mtb_Ec_annotated	fig|83332.901.peg.3230			VFG009579	Mycobacterium tuberculosis H37Rv	irtB	Iron siderophore ABC transporter, permease/ATP-binding protein IrtB				100	100	100	0.0
BLAT	Virulence Factor	VFDB	Mycobacterium tuberculosis H37Rv S0205_Mtb_Ec_annotated	fig|83332.900.peg.2672			VFG009579	Mycobacterium tuberculosis H37Rv	irtB	Iron siderophore ABC transporter, permease/ATP-binding protein IrtB				100	100	99	0.0
BLAT	Virulence Factor	VFDB	Mycobacterium tuberculosis H37Rv S0022_Mtb_Ec_annotated	fig|83332.886.peg.3427			VFG009579	Mycobacterium tuberculosis H37Rv	irtB	Iron siderophore ABC transporter, permease/ATP-binding protein IrtB				100	100	100	0.0
BLAT	Virulence Factor	VFDB	Mycobacterium tuberculosis H37Rv S0066_Mtb_Ec_annotated	fig|83332.891.peg.3601			VFG009579	Mycobacterium tuberculosis H37Rv	irtB	Iron siderophore ABC transporter, permease/ATP-binding protein IrtB				100	100	100	0.0
BLAT	Virulence Factor	VFDB	Mycobacterium tuberculosis H37Rv S0007_Mtb_Ec_annotated	fig|83332.881.peg.2626			VFG009579	Mycobacterium tuberculosis H37Rv	irtB	Iron siderophore ABC transporter, permease/ATP-binding protein IrtB				100	100	100	0.0
BLAT	Virulence Factor	VFDB	Mycobacterium tuberculosis H37Rv S0149_Mtb_Ec_annotated	fig|83332.894.peg.3177			VFG009579	Mycobacterium tuberculosis H37Rv	irtB	Iron siderophore ABC transporter, permease/ATP-binding protein IrtB				100	100	99	0.0
BLAT	Virulence Factor	VFDB	Mycobacterium tuberculosis H37Rv S0039_Mtb_Ec_annotated	fig|83332.887.peg.2655			VFG009579	Mycobacterium tuberculosis H37Rv	irtB	Iron siderophore ABC transporter, permease/ATP-binding protein IrtB				100	100	100	0.0
BLAT	Virulence Factor	VFDB	Mycobacterium tuberculosis H37Rv S0070_Mtb_Ec_annotated	fig|83332.892.peg.3425			VFG009579	Mycobacterium tuberculosis H37Rv	irtB	Iron siderophore ABC transporter, permease/ATP-binding protein IrtB				100	100	100	0.0
BLAT	Virulence Factor	VFDB	Mycobacterium tuberculosis H37Rv S0196_Mtb_Ec_annotated	fig|83332.897.peg.3474			VFG009579	Mycobacterium tuberculosis H37Rv	irtB	Iron siderophore ABC transporter, permease/ATP-binding protein IrtB				100	100	100	0.0
BLAT	Virulence Factor	VFDB	Mycobacterium tuberculosis H37Rv S0204_Mtb_Ec_annotated	fig|83332.899.peg.3462			VFG009579	Mycobacterium tuberculosis H37Rv	irtB	Iron siderophore ABC transporter, permease/ATP-binding protein IrtB				100	100	100	0.0
BLAT	Virulence Factor	VFDB	Mycobacterium tuberculosis H37Rv S0040_Mtb_Ec_annotated	fig|83332.889.peg.3599			VFG009579	Mycobacterium tuberculosis H37Rv	irtB	Iron siderophore ABC transporter, permease/ATP-binding protein IrtB				100	100	100	0.0
BLAT	Virulence Factor	VFDB	Mycobacterium tuberculosis H37Rv S0001_Mtb_Ec_annotated	fig|83332.880.peg.2570			VFG009579	Mycobacterium tuberculosis H37Rv	irtB	Iron siderophore ABC transporter, permease/ATP-binding protein IrtB				100	100	100	0.0
BLAT	Virulence Factor	VFDB	Mycobacterium tuberculosis H37Rv S0036_Mtb_Ec_annotated	fig|83332.888.peg.3419			VFG009579	Mycobacterium tuberculosis H37Rv	irtB	Iron siderophore ABC transporter, permease/ATP-binding protein IrtB				100	100	100	0.0
BLAT	Virulence Factor	VFDB	Mycobacterium tuberculosis H37Rv S0194_Mtb_Ec_annotated	fig|83332.896.peg.3196			VFG009579	Mycobacterium tuberculosis H37Rv	irtB	Iron siderophore ABC transporter, permease/ATP-binding protein IrtB				100	100	99	0.0
BLAT	Virulence Factor	VFDB	Mycobacterium tuberculosis H37Rv S0091_Mtb_Ec_annotated	fig|83332.893.peg.3180			VFG009579	Mycobacterium tuberculosis H37Rv	irtB	Iron siderophore ABC transporter, permease/ATP-binding protein IrtB				100	100	99	0.0
BLAT	Virulence Factor	VFDB	Mycobacterium tuberculosis H37Rv S0017_Mtb_Ec_annotated	fig|83332.885.peg.2661			VFG009579	Mycobacterium tuberculosis H37Rv	irtB	Iron siderophore ABC transporter, permease/ATP-binding protein IrtB				100	100	100	0.0
BLAT	Virulence Factor	VFDB	Mycobacterium tuberculosis H37Rv S0202_Mtb_Ec_annotated	fig|83332.898.peg.3686			VFG009579	Mycobacterium tuberculosis H37Rv	irtB	Iron siderophore ABC transporter, permease/ATP-binding protein IrtB				100	100	100	0.0
BLAT	Virulence Factor	VFDB	Mycobacterium tuberculosis H37Rv S0013_Mtb_Ec_annotated	fig|83332.884.peg.3610			VFG009579	Mycobacterium tuberculosis H37Rv	irtB	Iron siderophore ABC transporter, permease/ATP-binding protein IrtB				100	100	100	0.0
BLAT	Virulence Factor	VFDB	Mycobacterium tuberculosis H37Rv S0008_Mtb_Ec_annotated	fig|83332.883.peg.3612			VFG009579	Mycobacterium tuberculosis H37Rv	irtB	Iron siderophore ABC transporter, permease/ATP-binding protein IrtB				100	100	100	0.0
BLAT	Virulence Factor	VFDB	Mycobacterium tuberculosis H37Rv S0165_Mtb_Ec_annotated	fig|83332.895.peg.2658			VFG009579	Mycobacterium tuberculosis H37Rv	irtB	Iron siderophore ABC transporter, permease/ATP-binding protein IrtB				100	100	100	0.0
BLAT	Virulence Factor	VFDB	Mycobacterium tuberculosis H37Rv S0059_Mtb_Ec_annotated	fig|83332.890.peg.3184			VFG009579	Mycobacterium tuberculosis H37Rv	irtB	Iron siderophore ABC transporter, permease/ATP-binding protein IrtB				100	100	99	0.0
BLAT	Virulence Factor	VFDB	Mycobacterium tuberculosis H37Rv S0196_Mtb_Ec_annotated	fig|83332.897.peg.995			VFG001383	Mycobacterium tuberculosis H37Rv	hbhA	Iron-regulated heparin binding hemagglutinin HbhA (Adhesin)				100	100	100	1e-102
BLAT	Virulence Factor	VFDB	Mycobacterium tuberculosis H37Rv S0007_Mtb_Ec_annotated	fig|83332.881.peg.1751			VFG001383	Mycobacterium tuberculosis H37Rv	hbhA	Iron-regulated heparin binding hemagglutinin HbhA (Adhesin)				100	100	100	1e-102
BLAT	Virulence Factor	VFDB	Mycobacterium tuberculosis H37Rv S0066_Mtb_Ec_annotated	fig|83332.891.peg.1006			VFG001383	Mycobacterium tuberculosis H37Rv	hbhA	Iron-regulated heparin binding hemagglutinin HbhA (Adhesin)				100	100	100	1e-102
BLAT	Virulence Factor	VFDB	Mycobacterium tuberculosis H37Rv S0036_Mtb_Ec_annotated	fig|83332.888.peg.142			VFG001383	Mycobacterium tuberculosis H37Rv	hbhA	Iron-regulated heparin binding hemagglutinin HbhA (Adhesin)				100	100	100	1e-102
BLAT	Virulence Factor	VFDB	Mycobacterium tuberculosis H37Rv S0205_Mtb_Ec_annotated	fig|83332.900.peg.3117			VFG001383	Mycobacterium tuberculosis H37Rv	hbhA	Iron-regulated heparin binding hemagglutinin HbhA (Adhesin)				100	100	100	1e-102
BLAT	Virulence Factor	VFDB	Mycobacterium tuberculosis H37Rv S0070_Mtb_Ec_annotated	fig|83332.892.peg.143			VFG001383	Mycobacterium tuberculosis H37Rv	hbhA	Iron-regulated heparin binding hemagglutinin HbhA (Adhesin)				100	100	100	1e-102
BLAT	Virulence Factor	VFDB	Mycobacterium tuberculosis H37Rv S0022_Mtb_Ec_annotated	fig|83332.886.peg.144			VFG001383	Mycobacterium tuberculosis H37Rv	hbhA	Iron-regulated heparin binding hemagglutinin HbhA (Adhesin)				100	100	100	1e-102
BLAT	Virulence Factor	VFDB	Mycobacterium tuberculosis H37Rv S0040_Mtb_Ec_annotated	fig|83332.889.peg.1003			VFG001383	Mycobacterium tuberculosis H37Rv	hbhA	Iron-regulated heparin binding hemagglutinin HbhA (Adhesin)				100	100	100	1e-102
BLAT	Virulence Factor	VFDB	Mycobacterium tuberculosis H37Rv S0017_Mtb_Ec_annotated	fig|83332.885.peg.1219			VFG001383	Mycobacterium tuberculosis H37Rv	hbhA	Iron-regulated heparin binding hemagglutinin HbhA (Adhesin)				100	100	100	1e-102
BLAT	Virulence Factor	VFDB	Mycobacterium tuberculosis H37Rv S0013_Mtb_Ec_annotated	fig|83332.884.peg.1008			VFG001383	Mycobacterium tuberculosis H37Rv	hbhA	Iron-regulated heparin binding hemagglutinin HbhA (Adhesin)				100	100	100	1e-102
BLAT	Virulence Factor	VFDB	Mycobacterium tuberculosis H37Rv S0204_Mtb_Ec_annotated	fig|83332.899.peg.997			VFG001383	Mycobacterium tuberculosis H37Rv	hbhA	Iron-regulated heparin binding hemagglutinin HbhA (Adhesin)				100	100	100	1e-102
BLAT	Virulence Factor	VFDB	Mycobacterium tuberculosis H37Rv S0202_Mtb_Ec_annotated	fig|83332.898.peg.584			VFG001383	Mycobacterium tuberculosis H37Rv	hbhA	Iron-regulated heparin binding hemagglutinin HbhA (Adhesin)				100	100	100	1e-102
BLAT	Virulence Factor	VFDB	Mycobacterium tuberculosis H37Rv S0194_Mtb_Ec_annotated	fig|83332.896.peg.145			VFG001383	Mycobacterium tuberculosis H37Rv	hbhA	Iron-regulated heparin binding hemagglutinin HbhA (Adhesin)				100	100	100	1e-102
BLAT	Virulence Factor	VFDB	Mycobacterium tuberculosis H37Rv S0001_Mtb_Ec_annotated	fig|83332.880.peg.1714			VFG001383	Mycobacterium tuberculosis H37Rv	hbhA	Iron-regulated heparin binding hemagglutinin HbhA (Adhesin)				100	100	100	1e-102
BLAT	Virulence Factor	VFDB	Mycobacterium tuberculosis H37Rv S0091_Mtb_Ec_annotated	fig|83332.893.peg.146			VFG001383	Mycobacterium tuberculosis H37Rv	hbhA	Iron-regulated heparin binding hemagglutinin HbhA (Adhesin)				100	100	100	1e-102
BLAT	Virulence Factor	VFDB	Mycobacterium tuberculosis H37Rv S0046_Mtb_Ec_annotated	fig|83332.901.peg.136			VFG001383	Mycobacterium tuberculosis H37Rv	hbhA	Iron-regulated heparin binding hemagglutinin HbhA (Adhesin)				100	100	100	1e-102
BLAT	Virulence Factor	VFDB	Mycobacterium tuberculosis H37Rv S0165_Mtb_Ec_annotated	fig|83332.895.peg.3102			VFG001383	Mycobacterium tuberculosis H37Rv	hbhA	Iron-regulated heparin binding hemagglutinin HbhA (Adhesin)				100	100	100	1e-102
BLAT	Virulence Factor	VFDB	Mycobacterium tuberculosis H37Rv S0039_Mtb_Ec_annotated	fig|83332.887.peg.1217			VFG001383	Mycobacterium tuberculosis H37Rv	hbhA	Iron-regulated heparin binding hemagglutinin HbhA (Adhesin)				100	100	100	1e-102
BLAT	Virulence Factor	VFDB	Mycobacterium tuberculosis H37Rv S0149_Mtb_Ec_annotated	fig|83332.894.peg.145			VFG001383	Mycobacterium tuberculosis H37Rv	hbhA	Iron-regulated heparin binding hemagglutinin HbhA (Adhesin)				100	100	100	1e-102
BLAT	Virulence Factor	VFDB	Mycobacterium tuberculosis H37Rv S0008_Mtb_Ec_annotated	fig|83332.883.peg.1005			VFG001383	Mycobacterium tuberculosis H37Rv	hbhA	Iron-regulated heparin binding hemagglutinin HbhA (Adhesin)				100	100	100	1e-102
BLAT	Virulence Factor	VFDB	Mycobacterium tuberculosis H37Rv S0059_Mtb_Ec_annotated	fig|83332.890.peg.144			VFG001383	Mycobacterium tuberculosis H37Rv	hbhA	Iron-regulated heparin binding hemagglutinin HbhA (Adhesin)				100	100	100	1e-102
BLAT	Virulence Factor	VFDB	Mycobacterium tuberculosis H37Rv S0017_Mtb_Ec_annotated	fig|83332.885.peg.2663			VFG021840	Mycobacterium tuberculosis H37Rv	mbtK	Lysine N-acyltransferase MbtK (EC 2.3.1.-) @ Siderophore synthetase small component, acetyltransferase				100	100	100	1e-125
BLAT	Virulence Factor	VFDB	Mycobacterium tuberculosis H37Rv S0039_Mtb_Ec_annotated	fig|83332.887.peg.2657			VFG021840	Mycobacterium tuberculosis H37Rv	mbtK	Lysine N-acyltransferase MbtK (EC 2.3.1.-) @ Siderophore synthetase small component, acetyltransferase				100	100	100	1e-125
BLAT	Virulence Factor	VFDB	Mycobacterium tuberculosis H37Rv S0070_Mtb_Ec_annotated	fig|83332.892.peg.3423			VFG021840	Mycobacterium tuberculosis H37Rv	mbtK	Lysine N-acyltransferase MbtK (EC 2.3.1.-) @ Siderophore synthetase small component, acetyltransferase				100	100	99	1e-124
BLAT	Virulence Factor	VFDB	Mycobacterium tuberculosis H37Rv S0205_Mtb_Ec_annotated	fig|83332.900.peg.2670			VFG021840	Mycobacterium tuberculosis H37Rv	mbtK	Lysine N-acyltransferase MbtK (EC 2.3.1.-) @ Siderophore synthetase small component, acetyltransferase				100	100	99	1e-124
BLAT	Virulence Factor	VFDB	Mycobacterium tuberculosis H37Rv S0007_Mtb_Ec_annotated	fig|83332.881.peg.2628			VFG021840	Mycobacterium tuberculosis H37Rv	mbtK	Lysine N-acyltransferase MbtK (EC 2.3.1.-) @ Siderophore synthetase small component, acetyltransferase				100	100	100	1e-125
BLAT	Virulence Factor	VFDB	Mycobacterium tuberculosis H37Rv S0036_Mtb_Ec_annotated	fig|83332.888.peg.3417			VFG021840	Mycobacterium tuberculosis H37Rv	mbtK	Lysine N-acyltransferase MbtK (EC 2.3.1.-) @ Siderophore synthetase small component, acetyltransferase				100	100	99	1e-124
BLAT	Virulence Factor	VFDB	Mycobacterium tuberculosis H37Rv S0046_Mtb_Ec_annotated	fig|83332.901.peg.3228			VFG021840	Mycobacterium tuberculosis H37Rv	mbtK	Lysine N-acyltransferase MbtK (EC 2.3.1.-) @ Siderophore synthetase small component, acetyltransferase				100	100	99	1e-124
BLAT	Virulence Factor	VFDB	Mycobacterium tuberculosis H37Rv S0022_Mtb_Ec_annotated	fig|83332.886.peg.3425			VFG021840	Mycobacterium tuberculosis H37Rv	mbtK	Lysine N-acyltransferase MbtK (EC 2.3.1.-) @ Siderophore synthetase small component, acetyltransferase				100	100	99	1e-124
BLAT	Virulence Factor	VFDB	Mycobacterium tuberculosis H37Rv S0196_Mtb_Ec_annotated	fig|83332.897.peg.3476			VFG021840	Mycobacterium tuberculosis H37Rv	mbtK	Lysine N-acyltransferase MbtK (EC 2.3.1.-) @ Siderophore synthetase small component, acetyltransferase				100	100	100	1e-125
BLAT	Virulence Factor	VFDB	Mycobacterium tuberculosis H37Rv S0059_Mtb_Ec_annotated	fig|83332.890.peg.3186			VFG021840	Mycobacterium tuberculosis H37Rv	mbtK	Lysine N-acyltransferase MbtK (EC 2.3.1.-) @ Siderophore synthetase small component, acetyltransferase				100	100	99	1e-124
BLAT	Virulence Factor	VFDB	Mycobacterium tuberculosis H37Rv S0008_Mtb_Ec_annotated	fig|83332.883.peg.3610			VFG021840	Mycobacterium tuberculosis H37Rv	mbtK	Lysine N-acyltransferase MbtK (EC 2.3.1.-) @ Siderophore synthetase small component, acetyltransferase				100	100	100	1e-125
BLAT	Virulence Factor	VFDB	Mycobacterium tuberculosis H37Rv S0091_Mtb_Ec_annotated	fig|83332.893.peg.3182			VFG021840	Mycobacterium tuberculosis H37Rv	mbtK	Lysine N-acyltransferase MbtK (EC 2.3.1.-) @ Siderophore synthetase small component, acetyltransferase				100	100	99	1e-124
BLAT	Virulence Factor	VFDB	Mycobacterium tuberculosis H37Rv S0066_Mtb_Ec_annotated	fig|83332.891.peg.3599			VFG021840	Mycobacterium tuberculosis H37Rv	mbtK	Lysine N-acyltransferase MbtK (EC 2.3.1.-) @ Siderophore synthetase small component, acetyltransferase				100	100	100	1e-125
BLAT	Virulence Factor	VFDB	Mycobacterium tuberculosis H37Rv S0165_Mtb_Ec_annotated	fig|83332.895.peg.2656			VFG021840	Mycobacterium tuberculosis H37Rv	mbtK	Lysine N-acyltransferase MbtK (EC 2.3.1.-) @ Siderophore synthetase small component, acetyltransferase				100	100	99	1e-124
BLAT	Virulence Factor	VFDB	Mycobacterium tuberculosis H37Rv S0194_Mtb_Ec_annotated	fig|83332.896.peg.3198			VFG021840	Mycobacterium tuberculosis H37Rv	mbtK	Lysine N-acyltransferase MbtK (EC 2.3.1.-) @ Siderophore synthetase small component, acetyltransferase				100	100	99	1e-124
BLAT	Virulence Factor	VFDB	Mycobacterium tuberculosis H37Rv S0149_Mtb_Ec_annotated	fig|83332.894.peg.3179			VFG021840	Mycobacterium tuberculosis H37Rv	mbtK	Lysine N-acyltransferase MbtK (EC 2.3.1.-) @ Siderophore synthetase small component, acetyltransferase				100	100	99	1e-124
BLAT	Virulence Factor	VFDB	Mycobacterium tuberculosis H37Rv S0204_Mtb_Ec_annotated	fig|83332.899.peg.3464			VFG021840	Mycobacterium tuberculosis H37Rv	mbtK	Lysine N-acyltransferase MbtK (EC 2.3.1.-) @ Siderophore synthetase small component, acetyltransferase				100	100	100	1e-125
BLAT	Virulence Factor	VFDB	Mycobacterium tuberculosis H37Rv S0202_Mtb_Ec_annotated	fig|83332.898.peg.3684			VFG021840	Mycobacterium tuberculosis H37Rv	mbtK	Lysine N-acyltransferase MbtK (EC 2.3.1.-) @ Siderophore synthetase small component, acetyltransferase				100	100	100	1e-125
BLAT	Virulence Factor	VFDB	Mycobacterium tuberculosis H37Rv S0040_Mtb_Ec_annotated	fig|83332.889.peg.3597			VFG021840	Mycobacterium tuberculosis H37Rv	mbtK	Lysine N-acyltransferase MbtK (EC 2.3.1.-) @ Siderophore synthetase small component, acetyltransferase				100	100	100	1e-125
BLAT	Virulence Factor	VFDB	Mycobacterium tuberculosis H37Rv S0001_Mtb_Ec_annotated	fig|83332.880.peg.2572			VFG021840	Mycobacterium tuberculosis H37Rv	mbtK	Lysine N-acyltransferase MbtK (EC 2.3.1.-) @ Siderophore synthetase small component, acetyltransferase				100	100	100	1e-125
BLAT	Virulence Factor	VFDB	Mycobacterium tuberculosis H37Rv S0013_Mtb_Ec_annotated	fig|83332.884.peg.3608			VFG021840	Mycobacterium tuberculosis H37Rv	mbtK	Lysine N-acyltransferase MbtK (EC 2.3.1.-) @ Siderophore synthetase small component, acetyltransferase				100	100	100	1e-125
BLAT	Virulence Factor	VFDB	Mycobacterium tuberculosis H37Rv S0205_Mtb_Ec_annotated	fig|83332.900.peg.2157			VFG009561	Mycobacterium tuberculosis H37Rv	mbtI	Salicylate synthetase (EC 5.4.4.2)(EC 4.2.99.21) @ Salicylate synthetase (EC 5.4.4.2)(EC 4.2.99.21) of siderophore biosynthesis				100	100	100	1e-255
BLAT	Virulence Factor	VFDB	Mycobacterium tuberculosis H37Rv S0046_Mtb_Ec_annotated	fig|83332.901.peg.2504			VFG009561	Mycobacterium tuberculosis H37Rv	mbtI	Salicylate synthetase (EC 5.4.4.2)(EC 4.2.99.21) @ Salicylate synthetase (EC 5.4.4.2)(EC 4.2.99.21) of siderophore biosynthesis				100	100	100	1e-255
BLAT	Virulence Factor	VFDB	Mycobacterium tuberculosis H37Rv S0202_Mtb_Ec_annotated	fig|83332.898.peg.14			VFG009561	Mycobacterium tuberculosis H37Rv	mbtI	Salicylate synthetase (EC 5.4.4.2)(EC 4.2.99.21) @ Salicylate synthetase (EC 5.4.4.2)(EC 4.2.99.21) of siderophore biosynthesis				100	100	100	1e-255
BLAT	Virulence Factor	VFDB	Mycobacterium tuberculosis H37Rv S0204_Mtb_Ec_annotated	fig|83332.899.peg.3173			VFG009561	Mycobacterium tuberculosis H37Rv	mbtI	Salicylate synthetase (EC 5.4.4.2)(EC 4.2.99.21) @ Salicylate synthetase (EC 5.4.4.2)(EC 4.2.99.21) of siderophore biosynthesis				100	100	100	1e-255
BLAT	Virulence Factor	VFDB	Mycobacterium tuberculosis H37Rv S0066_Mtb_Ec_annotated	fig|83332.891.peg.2502			VFG009561	Mycobacterium tuberculosis H37Rv	mbtI	Salicylate synthetase (EC 5.4.4.2)(EC 4.2.99.21) @ Salicylate synthetase (EC 5.4.4.2)(EC 4.2.99.21) of siderophore biosynthesis				100	100	100	1e-255
BLAT	Virulence Factor	VFDB	Mycobacterium tuberculosis H37Rv S0040_Mtb_Ec_annotated	fig|83332.889.peg.2500			VFG009561	Mycobacterium tuberculosis H37Rv	mbtI	Salicylate synthetase (EC 5.4.4.2)(EC 4.2.99.21) @ Salicylate synthetase (EC 5.4.4.2)(EC 4.2.99.21) of siderophore biosynthesis				100	100	100	1e-255
BLAT	Virulence Factor	VFDB	Mycobacterium tuberculosis H37Rv S0007_Mtb_Ec_annotated	fig|83332.881.peg.862			VFG009561	Mycobacterium tuberculosis H37Rv	mbtI	Salicylate synthetase (EC 5.4.4.2)(EC 4.2.99.21) @ Salicylate synthetase (EC 5.4.4.2)(EC 4.2.99.21) of siderophore biosynthesis				100	100	100	1e-255
BLAT	Virulence Factor	VFDB	Mycobacterium tuberculosis H37Rv S0022_Mtb_Ec_annotated	fig|83332.886.peg.2654			VFG009561	Mycobacterium tuberculosis H37Rv	mbtI	Salicylate synthetase (EC 5.4.4.2)(EC 4.2.99.21) @ Salicylate synthetase (EC 5.4.4.2)(EC 4.2.99.21) of siderophore biosynthesis				100	100	100	1e-255
BLAT	Virulence Factor	VFDB	Mycobacterium tuberculosis H37Rv S0001_Mtb_Ec_annotated	fig|83332.880.peg.15			VFG009561	Mycobacterium tuberculosis H37Rv	mbtI	Salicylate synthetase (EC 5.4.4.2)(EC 4.2.99.21) @ Salicylate synthetase (EC 5.4.4.2)(EC 4.2.99.21) of siderophore biosynthesis				100	100	100	1e-255
BLAT	Virulence Factor	VFDB	Mycobacterium tuberculosis H37Rv S0017_Mtb_Ec_annotated	fig|83332.885.peg.3078			VFG009561	Mycobacterium tuberculosis H37Rv	mbtI	Salicylate synthetase (EC 5.4.4.2)(EC 4.2.99.21) @ Salicylate synthetase (EC 5.4.4.2)(EC 4.2.99.21) of siderophore biosynthesis				100	100	100	1e-255
BLAT	Virulence Factor	VFDB	Mycobacterium tuberculosis H37Rv S0039_Mtb_Ec_annotated	fig|83332.887.peg.3068			VFG009561	Mycobacterium tuberculosis H37Rv	mbtI	Salicylate synthetase (EC 5.4.4.2)(EC 4.2.99.21) @ Salicylate synthetase (EC 5.4.4.2)(EC 4.2.99.21) of siderophore biosynthesis				100	100	100	1e-255
BLAT	Virulence Factor	VFDB	Mycobacterium tuberculosis H37Rv S0070_Mtb_Ec_annotated	fig|83332.892.peg.2655			VFG009561	Mycobacterium tuberculosis H37Rv	mbtI	Salicylate synthetase (EC 5.4.4.2)(EC 4.2.99.21) @ Salicylate synthetase (EC 5.4.4.2)(EC 4.2.99.21) of siderophore biosynthesis				100	100	100	1e-255
BLAT	Virulence Factor	VFDB	Mycobacterium tuberculosis H37Rv S0194_Mtb_Ec_annotated	fig|83332.896.peg.2612			VFG009561	Mycobacterium tuberculosis H37Rv	mbtI	Salicylate synthetase (EC 5.4.4.2)(EC 4.2.99.21) @ Salicylate synthetase (EC 5.4.4.2)(EC 4.2.99.21) of siderophore biosynthesis				100	100	100	1e-255
BLAT	Virulence Factor	VFDB	Mycobacterium tuberculosis H37Rv S0196_Mtb_Ec_annotated	fig|83332.897.peg.3183			VFG009561	Mycobacterium tuberculosis H37Rv	mbtI	Salicylate synthetase (EC 5.4.4.2)(EC 4.2.99.21) @ Salicylate synthetase (EC 5.4.4.2)(EC 4.2.99.21) of siderophore biosynthesis				100	100	100	1e-255
BLAT	Virulence Factor	VFDB	Mycobacterium tuberculosis H37Rv S0013_Mtb_Ec_annotated	fig|83332.884.peg.2505			VFG009561	Mycobacterium tuberculosis H37Rv	mbtI	Salicylate synthetase (EC 5.4.4.2)(EC 4.2.99.21) @ Salicylate synthetase (EC 5.4.4.2)(EC 4.2.99.21) of siderophore biosynthesis				100	100	100	1e-255
BLAT	Virulence Factor	VFDB	Mycobacterium tuberculosis H37Rv S0059_Mtb_Ec_annotated	fig|83332.890.peg.2606			VFG009561	Mycobacterium tuberculosis H37Rv	mbtI	Salicylate synthetase (EC 5.4.4.2)(EC 4.2.99.21) @ Salicylate synthetase (EC 5.4.4.2)(EC 4.2.99.21) of siderophore biosynthesis				100	100	100	1e-255
BLAT	Virulence Factor	VFDB	Mycobacterium tuberculosis H37Rv S0008_Mtb_Ec_annotated	fig|83332.883.peg.2505			VFG009561	Mycobacterium tuberculosis H37Rv	mbtI	Salicylate synthetase (EC 5.4.4.2)(EC 4.2.99.21) @ Salicylate synthetase (EC 5.4.4.2)(EC 4.2.99.21) of siderophore biosynthesis				100	100	100	1e-255
BLAT	Virulence Factor	VFDB	Mycobacterium tuberculosis H37Rv S0165_Mtb_Ec_annotated	fig|83332.895.peg.2146			VFG009561	Mycobacterium tuberculosis H37Rv	mbtI	Salicylate synthetase (EC 5.4.4.2)(EC 4.2.99.21) @ Salicylate synthetase (EC 5.4.4.2)(EC 4.2.99.21) of siderophore biosynthesis				100	100	100	1e-255
BLAT	Virulence Factor	VFDB	Mycobacterium tuberculosis H37Rv S0149_Mtb_Ec_annotated	fig|83332.894.peg.2599			VFG009561	Mycobacterium tuberculosis H37Rv	mbtI	Salicylate synthetase (EC 5.4.4.2)(EC 4.2.99.21) @ Salicylate synthetase (EC 5.4.4.2)(EC 4.2.99.21) of siderophore biosynthesis				100	100	100	1e-255
BLAT	Virulence Factor	VFDB	Mycobacterium tuberculosis H37Rv S0036_Mtb_Ec_annotated	fig|83332.888.peg.2649			VFG009561	Mycobacterium tuberculosis H37Rv	mbtI	Salicylate synthetase (EC 5.4.4.2)(EC 4.2.99.21) @ Salicylate synthetase (EC 5.4.4.2)(EC 4.2.99.21) of siderophore biosynthesis				100	100	100	1e-255
BLAT	Virulence Factor	VFDB	Mycobacterium tuberculosis H37Rv S0091_Mtb_Ec_annotated	fig|83332.893.peg.2604			VFG009561	Mycobacterium tuberculosis H37Rv	mbtI	Salicylate synthetase (EC 5.4.4.2)(EC 4.2.99.21) @ Salicylate synthetase (EC 5.4.4.2)(EC 4.2.99.21) of siderophore biosynthesis				100	100	100	1e-255
BLAT	Virulence Factor	VFDB	Mycobacterium tuberculosis H37Rv S0017_Mtb_Ec_annotated	fig|83332.885.peg.3245			VFG009810	Mycobacterium tuberculosis H37Rv	phoR	Two-component system phosphate sensor kinase, PhoR				100	100	99	1e-274
[truncated: 20 more rows]
