# Supplementary material for: Comparative genomics of drug-resistant strains of Mycobacterium tuberculosis in Ecuador
Source: BMC Genomics. 2022 Dec 21;23:844. doi: 10.1186/s12864-022-09042-1 (PMC9769008; doi:10.1186/s12864-022-09042-1)
Supplement: Supplementary file 5 — Additional file 5: Supplementary table 5. Distribution of potential drug target on 21 samples of Mycobacterium tuberculosis. [file 12864_2022_9042_MOESM5_ESM.xlsx]

## Sheet: ST_5_Drug_target
Supplementary table 5 - Distribution of potential drug target on 21 samples of Mycobacterium tuberculosis
Evidence	Property	Source	Genome Name	BRC ID	RefSeq Locus Tag	Alt Locus Tag	Source ID	Source Organism	Gene	Product	Function	Classification	PubMed	Subject Coverage	Query Coverage	Identity	E-value
BLAT	Drug Target	DrugBank	Mycobacterium tuberculosis H37Rv S0059_Mtb_Ec_annotated	fig|83332.890.peg.466			P0A5S4	Mycobacterium tuberculosis	pknB	Serine/threonine-protein kinase PknB (EC 2.7.11.1)	Phosphothiophosphoric Acid-Adenylate Ester;Adenosine-5'-[Beta, Gamma-Methylene]Triphosphate	Drug target		100	100	100	0.0
BLAT	Drug Target	DrugBank	Mycobacterium tuberculosis H37Rv S0046_Mtb_Ec_annotated	fig|83332.901.peg.1316			P64170	Mycobacterium tuberculosis	ftsZ	Cell division protein FtsZ	5'-Guanosine-Diphosphate-Monothiophosphate;Citric Acid;Guanosine-5'-Diphosphate	Drug target		100	100	100	1e-213
BLAT	Drug Target	DrugBank	Mycobacterium tuberculosis H37Rv S0066_Mtb_Ec_annotated	fig|83332.891.peg.1057			P96275	Mycobacterium tuberculosis	def	Peptide deformylase (EC 3.5.1.88)	N-[(2R)-2-{[(2S)-2-(1,3-benzoxazol-2-yl)pyrrolidin-1-yl]carbonyl}hexyl]-N-hydroxyformamide	Drug target		100	100	100	1e-113
BLAT	Drug Target	DrugBank	Mycobacterium tuberculosis H37Rv S0008_Mtb_Ec_annotated	fig|83332.883.peg.2394			Q11062	Mycobacterium tuberculosis	cyp130	Cytochrome P450 130	1-[(2S)-2-[(4-CHLOROBENZYL)OXY]-2-(2,4-DICHLOROPHENYL)ETHYL]-1H-IMIDAZOLE;5-AMINO-2-{4-[(4-AMINOPHENYL)SULFANYL]PHENYL}-1H-ISOINDOLE-1,3(2H)-DIONE;1-(3-METHYLPHENYL)-1H-BENZIMIDAZOL-5-AMINE	Drug target		99	100	100	1e-239
BLAT	Drug Target	DrugBank	Mycobacterium tuberculosis H37Rv S0196_Mtb_Ec_annotated	fig|83332.897.peg.1345			Q79FD7	Mycobacterium tuberculosis	rpiB	Ribose-5-phosphate isomerase B (EC 5.3.1.6)	4-Phospho-D-Erythronate;4-Phospho-D-Erythronohydroxamic Acid	Drug target		100	100	100	5e-91
BLAT	Drug Target	DrugBank	Mycobacterium tuberculosis H37Rv S0039_Mtb_Ec_annotated	fig|83332.887.peg.876			P64767	Mycobacterium tuberculosis	Rv0948c	Chorismate mutase I (EC 5.4.99.5)	(1R,3S,5S,8R)-8-HYDROXY-2-OXABICYCLO[3.3.1]NON-6-ENE-3,5-DICARBOXYLIC ACID	Drug target		85	100	100	6e-43
BLAT	Drug Target	DrugBank	Mycobacterium tuberculosis H37Rv S0008_Mtb_Ec_annotated	fig|83332.883.peg.2319			P0A538	Mycobacterium tuberculosis	punA	Purine nucleoside phosphorylase (EC 2.4.2.1)	2-Hydroxymethyl-Pyrrolidine-3,4-Diol;4'-Deaza-1'-Aza-2'-Deoxy-1'-(9-Methylene)-Immucillin-H, (3r,4r)-N-[9-Deazahypoxanthin-9-Yl)Methyl]-4-Hydroxymethyl-Pyrrolidin-3-Ol;9-Deazahypoxanthine	Drug target		100	100	100	1e-149
BLAT	Drug Target	DrugBank	Mycobacterium tuberculosis H37Rv S0001_Mtb_Ec_annotated	fig|83332.880.peg.345			P96420	Mycobacterium tuberculosis	leuA	2-isopropylmalate synthase (EC 2.3.3.13)	Alpha-ketoisovalerate	Drug target		100	100	100	0.0
BLAT	Drug Target	DrugBank	Mycobacterium tuberculosis H37Rv S0205_Mtb_Ec_annotated	fig|83332.900.peg.498			P72059	Mycobacterium tuberculosis	embC	Integral membrane indolylacetylinositol arabinosyltransferase EmbC (EC 2.4.2.-)	Ethambutol	Drug target		100	100	100	0.0
BLAT	Drug Target	DrugBank	Mycobacterium tuberculosis H37Rv S0070_Mtb_Ec_annotated	fig|83332.892.peg.515			P0A5N0	Mycobacterium tuberculosis	aac	Aminoglycoside 2'-N-acetyltransferase (EC 2.3.1.59) => AAC(2')-I	Tobramycin;Kanamycin;3'-Phosphate-Adenosine-5'-Diphosphate;Coenzyme A;Ribostamycin;3'-Phosphate-Adenosine-5'-Diphosphate;Coenzyme A;Ribostamycin	Drug enzyme,Drug target		100	100	100	1e-104
BLAT	Drug Target	DrugBank	Mycobacterium tuberculosis H37Rv S0017_Mtb_Ec_annotated	fig|83332.885.peg.17			O06414	Mycobacterium tuberculosis	menB	Naphthoate synthase (EC 4.1.3.36)	Coenzyme A;Acetoacetyl-Coenzyme A	Drug target		95	99	100	1e-177
BLAT	Drug Target	DrugBank	Mycobacterium tuberculosis H37Rv S0205_Mtb_Ec_annotated	fig|83332.900.peg.3344			P0A5P0	Mycobacterium tuberculosis	cmaA2	Cyclopropane-fatty-acyl-phospholipid synthase 2, CmaA2 (EC 2.1.1.79)	S-Adenosyl-L-Homocysteine;Didecyl-Dimethyl-Ammonium	Drug target		100	100	100	1e-180
BLAT	Drug Target	DrugBank	Mycobacterium tuberculosis H37Rv S0046_Mtb_Ec_annotated	fig|83332.901.peg.130			Q7D9R5	Mycobacterium tuberculosis	pcaA	Cyclopropane-fatty-acyl-phospholipid synthase PcaA (EC 2.1.1.79)	S-Adenosyl-L-Homocysteine	Drug target		100	100	100	1e-170
BLAT	Drug Target	DrugBank	Mycobacterium tuberculosis H37Rv S0066_Mtb_Ec_annotated	fig|83332.891.peg.3613			O05891	Mycobacterium tuberculosis	tmk	Thymidylate kinase (EC 2.7.4.9)	Thymidine-5'-Phosphate;Thymidine-5'-Triphosphate;P1-(5'-Adenosyl)P5-(5'-Thymidyl)Pentaphosphate;3'-Azido-3'-Deoxythymidine-5'-Monophosphate;5-Hydroxymethyluridine-2'-Deoxy-5'-Monophosphate;Diphosphate;Deoxythymidine	Drug target		100	100	100	1e-118
BLAT	Drug Target	DrugBank	Mycobacterium tuberculosis H37Rv S0070_Mtb_Ec_annotated	fig|83332.892.peg.174			P0A5P0	Mycobacterium tuberculosis	cmaA2	Cyclopropane-fatty-acyl-phospholipid synthase 2, CmaA2 (EC 2.1.1.79)	S-Adenosyl-L-Homocysteine;Didecyl-Dimethyl-Ammonium	Drug target		100	100	100	1e-180
BLAT	Drug Target	DrugBank	Mycobacterium tuberculosis H37Rv S0039_Mtb_Ec_annotated	fig|83332.887.peg.3515			P0A5I4	Mycobacterium tuberculosis	gmk	Guanylate kinase (EC 2.7.4.8)	Formic Acid	Drug target		100	100	100	1e-115
BLAT	Drug Target	DrugBank	Mycobacterium tuberculosis H37Rv S0001_Mtb_Ec_annotated	fig|83332.880.peg.1268			P95276	Mycobacterium tuberculosis		Monooxygenase component C / Probable epoxide hydrolase EphB (EC 3.3.2.9)	1,3-DIPHENYLUREA	Drug target		100	100	99	1e-217
BLAT	Drug Target	DrugBank	Mycobacterium tuberculosis H37Rv S0202_Mtb_Ec_annotated	fig|83332.898.peg.2268			P0A5R0	Mycobacterium tuberculosis	panC	Pantoate--beta-alanine ligase (EC 6.3.2.1)	2,4-Dihydroxy-3,3-Dimethyl-Butyrate;Alpha,Beta-Methyleneadenosine-5'-Triphosphate;Pantoyl Adenylate;Beta-Alanine	Drug target		100	100	100	1e-173
BLAT	Drug Target	DrugBank	Mycobacterium tuberculosis H37Rv S0022_Mtb_Ec_annotated	fig|83332.886.peg.3394			P0C0X2	Mycobacterium leprae (strain TN)	folP2	Non functional Dihydropteroate synthase 2	Dapsone	Drug target		94	100	86	1e-134
BLAT	Drug Target	DrugBank	Mycobacterium tuberculosis H37Rv S0194_Mtb_Ec_annotated	fig|83332.896.peg.93			P96275	Mycobacterium tuberculosis	def	Peptide deformylase (EC 3.5.1.88)	N-[(2R)-2-{[(2S)-2-(1,3-benzoxazol-2-yl)pyrrolidin-1-yl]carbonyl}hexyl]-N-hydroxyformamide	Drug target		100	100	100	1e-113
BLAT	Drug Target	DrugBank	Mycobacterium tuberculosis H37Rv S0008_Mtb_Ec_annotated	fig|83332.883.peg.3717			P96420	Mycobacterium tuberculosis	leuA	2-isopropylmalate synthase (EC 2.3.3.13)	Alpha-ketoisovalerate	Drug target		100	100	100	0.0
BLAT	Drug Target	DrugBank	Mycobacterium tuberculosis H37Rv S0059_Mtb_Ec_annotated	fig|83332.890.peg.2646			P0A546	Mycobacterium tuberculosis	folA	Dihydrofolate reductase (EC 1.5.1.3)	Isoniazid;Bromo-WR99210	Drug target		100	98	100	4e-90
BLAT	Drug Target	DrugBank	Mycobacterium tuberculosis H37Rv S0196_Mtb_Ec_annotated	fig|83332.897.peg.1415			P0A5J4	Mycobacterium tuberculosis	glcB	Malate synthase G (EC 2.3.3.9)	Coenzyme A;Malate Ion;Glyoxalate, Glyoxylate	Drug target		100	100	100	0.0
BLAT	Drug Target	DrugBank	Mycobacterium tuberculosis H37Rv S0008_Mtb_Ec_annotated	fig|83332.883.peg.2934			O06934	Mycobacterium tuberculosis	glf	UDP-galactopyranose mutase (EC 5.4.99.9)	Flavin adenine dinucleotide;Bicine	Drug target		100	100	100	1e-240
BLAT	Drug Target	DrugBank	Mycobacterium tuberculosis H37Rv S0013_Mtb_Ec_annotated	fig|83332.884.peg.116			O33199	Mycobacterium tuberculosis		ADP-ribose pyrophosphatase (EC 3.6.1.13)	AMPCPR;Adenosine-5-Diphosphoribose;Phosphomethylphosphonic Acid Adenosyl Ester	Drug target		100	100	100	1e-117
BLAT	Drug Target	DrugBank	Mycobacterium tuberculosis H37Rv S0007_Mtb_Ec_annotated	fig|83332.881.peg.3710			P66034	Mycobacterium tuberculosis	ribH	6,7-dimethyl-8-ribityllumazine synthase (EC 2.5.1.78)	Dithioerythritol;4-{2,6,8-Trioxo-9-[(2r,3s,4r)-2,3,4,5-Tetrahydroxypentyl]-1,2,3,6,8,9-Hexahydro-7h-Purin-7-Yl}Butyl Dihydrogen Phosphate;D-1,4-dithiothreitol;3-{2,6,8-trioxo-9-[(2S,3S,4R)-2,3,4,5-tetrahydroxypentyl]-1,2,3,6,8,9-hexahydro-7H-purin-7-Yl}propyl dihydrogen phosphate;(4s,5s)-1,2-Dithiane-4,5-Diol;4-{2,6,8-Trioxo-9-[(2s,3r,4r)-2,3,4,5-Tetrahydroxypentyl]-1,2,3,6,8,9-Hexahydro-7h-Purin…	Drug target		100	100	100	4e-85
BLAT	Drug Target	DrugBank	Mycobacterium tuberculosis H37Rv S0008_Mtb_Ec_annotated	fig|83332.883.peg.9			O06594	Mycobacterium tuberculosis	nadC	Quinolinate phosphoribosyltransferase [decarboxylating] (EC 2.4.2.19)	Quinolinic Acid;Namn;Phthalic Acid;5-Phosphoribosyl-1-(Beta-Methylene) Pyrophosphate	Drug target		100	100	100	1e-157
BLAT	Drug Target	DrugBank	Mycobacterium tuberculosis H37Rv S0066_Mtb_Ec_annotated	fig|83332.891.peg.1312			O53512	Mycobacterium tuberculosis	aroG	2-keto-3-deoxy-D-arabino-heptulosonate-7-phosphate synthase II (EC 2.5.1.54)	(1R,3S,5S,8R)-8-HYDROXY-2-OXABICYCLO[3.3.1]NON-6-ENE-3,5-DICARBOXYLIC ACID	Drug target		100	100	99	1e-271
BLAT	Drug Target	DrugBank	Mycobacterium tuberculosis H37Rv S0017_Mtb_Ec_annotated	fig|83332.885.peg.1335			P60176	Mycobacterium tuberculosis	ahcY	Adenosylhomocysteinase (EC 3.3.1.1)	5'-S-ethyl-5'-thioadenosine	Drug target		100	100	100	1e-294
BLAT	Drug Target	DrugBank	Mycobacterium tuberculosis H37Rv S0040_Mtb_Ec_annotated	fig|83332.889.peg.2924			O06934	Mycobacterium tuberculosis	glf	UDP-galactopyranose mutase (EC 5.4.99.9)	Flavin adenine dinucleotide;Bicine	Drug target		100	100	100	1e-240
BLAT	Drug Target	DrugBank	Mycobacterium tuberculosis H37Rv S0013_Mtb_Ec_annotated	fig|83332.884.peg.2393			Q11062	Mycobacterium tuberculosis	cyp130	Cytochrome P450 130	1-[(2S)-2-[(4-CHLOROBENZYL)OXY]-2-(2,4-DICHLOROPHENYL)ETHYL]-1H-IMIDAZOLE;5-AMINO-2-{4-[(4-AMINOPHENYL)SULFANYL]PHENYL}-1H-ISOINDOLE-1,3(2H)-DIONE;1-(3-METHYLPHENYL)-1H-BENZIMIDAZOL-5-AMINE	Drug target		100	100	100	1e-241
BLAT	Drug Target	DrugBank	Mycobacterium tuberculosis H37Rv S0205_Mtb_Ec_annotated	fig|83332.900.peg.672			P0A5S4	Mycobacterium tuberculosis	pknB	Serine/threonine-protein kinase PknB (EC 2.7.11.1)	Phosphothiophosphoric Acid-Adenylate Ester;Adenosine-5'-[Beta, Gamma-Methylene]Triphosphate	Drug target		100	100	100	0.0
BLAT	Drug Target	DrugBank	Mycobacterium tuberculosis H37Rv S0149_Mtb_Ec_annotated	fig|83332.894.peg.1173			P60176	Mycobacterium tuberculosis	ahcY	Adenosylhomocysteinase (EC 3.3.1.1)	5'-S-ethyl-5'-thioadenosine	Drug target		100	100	100	1e-294
BLAT	Drug Target	DrugBank	Mycobacterium tuberculosis H37Rv S0013_Mtb_Ec_annotated	fig|83332.884.peg.487			Q79FX8	Mycobacterium tuberculosis	mmaA4	Methoxy mycolic acid synthase MmaA4	5'-S-[2-(decylamino)ethyl]-5'-thioadenosine	Drug target		99	100	100	1e-177
BLAT	Drug Target	DrugBank	Mycobacterium tuberculosis H37Rv S0165_Mtb_Ec_annotated	fig|83332.895.peg.1170			P0A592	Mycobacterium tuberculosis	glbN	Cyanoglobin; Hemoglobin-like protein HbN	N-Butyl Isocyanide;Heme C	Drug target		100	100	100	1e-71
BLAT	Drug Target	DrugBank	Mycobacterium tuberculosis H37Rv S0046_Mtb_Ec_annotated	fig|83332.901.peg.1046			P0A674	Mycobacterium tuberculosis	rpoC	DNA-directed RNA polymerase beta' subunit (EC 2.7.7.6)	Rifapentine	Drug target		100	100	100	0.0
BLAT	Drug Target	DrugBank	Mycobacterium tuberculosis H37Rv S0022_Mtb_Ec_annotated	fig|83332.886.peg.2136			P0A590	Mycobacterium tuberculosis	glnA1	Glutamine synthetase type I (EC 6.3.1.2)	Citric Acid	Drug target		100	100	100	1e-290
BLAT	Drug Target	DrugBank	Mycobacterium tuberculosis H37Rv S0165_Mtb_Ec_annotated	fig|83332.895.peg.6			P0A4V4	Mycobacterium tuberculosis	fbpC	Antigen 85-C precursor @ Mycolyl transferase 85C (EC 2.3.1.122)	Diethylphosphono Group;2-HYDROXYMETHYL-6-OCTYLSULFANYL-TETRAHYDRO-PYRAN-3,4,5-TRIOL	Drug target		100	100	100	1e-207
BLAT	Drug Target	DrugBank	Mycobacterium tuberculosis H37Rv S0205_Mtb_Ec_annotated	fig|83332.900.peg.407			P96420	Mycobacterium tuberculosis	leuA	2-isopropylmalate synthase (EC 2.3.3.13)	Alpha-ketoisovalerate	Drug target		100	100	100	0.0
BLAT	Drug Target	DrugBank	Mycobacterium tuberculosis H37Rv S0007_Mtb_Ec_annotated	fig|83332.881.peg.2599			Q7D8I1	Mycobacterium tuberculosis	MT1417	Naringenin-chalcone synthase (EC 2.3.1.74)	MYRISTIC ACID	Drug target		100	100	100	1e-223
BLAT	Drug Target	DrugBank	Mycobacterium tuberculosis H37Rv S0205_Mtb_Ec_annotated	fig|83332.900.peg.1177			P0A592	Mycobacterium tuberculosis	glbN	Cyanoglobin; Hemoglobin-like protein HbN	N-Butyl Isocyanide;Heme C	Drug target		100	100	100	1e-71
BLAT	Drug Target	DrugBank	Mycobacterium tuberculosis H37Rv S0036_Mtb_Ec_annotated	fig|83332.888.peg.2457			P0A552	Mycobacterium tuberculosis	dut	Deoxyuridine 5'-triphosphate nucleotidohydrolase (EC 3.6.1.23)	2'-Deoxyuridine 5'-Alpha,Beta-Imido-Triphosphate;Deoxyuridine-5'-Triphosphate;Deoxyuridine-5'-Diphosphate;2'-deoxyuridylic acid	Drug target		100	100	100	4e-81
BLAT	Drug Target	DrugBank	Mycobacterium tuberculosis H37Rv S0205_Mtb_Ec_annotated	fig|83332.900.peg.2886			O05891	Mycobacterium tuberculosis	tmk	Thymidylate kinase (EC 2.7.4.9)	Thymidine-5'-Phosphate;Thymidine-5'-Triphosphate;P1-(5'-Adenosyl)P5-(5'-Thymidyl)Pentaphosphate;3'-Azido-3'-Deoxythymidine-5'-Monophosphate;5-Hydroxymethyluridine-2'-Deoxy-5'-Monophosphate;Diphosphate;Deoxythymidine	Drug target		100	100	100	1e-118
BLAT	Drug Target	DrugBank	Mycobacterium tuberculosis H37Rv S0066_Mtb_Ec_annotated	fig|83332.891.peg.3463			P0C0X2	Mycobacterium leprae (strain TN)	folP2	Non functional Dihydropteroate synthase 2	Dapsone	Drug target		94	100	86	1e-134
BLAT	Drug Target	DrugBank	Mycobacterium tuberculosis H37Rv S0001_Mtb_Ec_annotated	fig|83332.880.peg.2651			O33245	Mycobacterium tuberculosis	prcB	Proteasome subunit beta (EC 3.4.25.1), bacterial	N-(4-MORPHOLINE)CARBONYL-B-(1-NAPHTHYL)-L-ALANINE-L-LEUCINE BORONIC ACID	Drug target		100	100	100	1e-163
BLAT	Drug Target	DrugBank	Mycobacterium tuberculosis H37Rv S0039_Mtb_Ec_annotated	fig|83332.887.peg.121			Q79FX8	Mycobacterium tuberculosis	mmaA4	Methoxy mycolic acid synthase MmaA4	5'-S-[2-(decylamino)ethyl]-5'-thioadenosine	Drug target		99	100	100	1e-177
BLAT	Drug Target	DrugBank	Mycobacterium tuberculosis H37Rv S0202_Mtb_Ec_annotated	fig|83332.898.peg.2829			P66034	Mycobacterium tuberculosis	ribH	6,7-dimethyl-8-ribityllumazine synthase (EC 2.5.1.78)	Dithioerythritol;4-{2,6,8-Trioxo-9-[(2r,3s,4r)-2,3,4,5-Tetrahydroxypentyl]-1,2,3,6,8,9-Hexahydro-7h-Purin-7-Yl}Butyl Dihydrogen Phosphate;D-1,4-dithiothreitol;3-{2,6,8-trioxo-9-[(2S,3S,4R)-2,3,4,5-tetrahydroxypentyl]-1,2,3,6,8,9-hexahydro-7H-purin-7-Yl}propyl dihydrogen phosphate;(4s,5s)-1,2-Dithiane-4,5-Diol;4-{2,6,8-Trioxo-9-[(2s,3r,4r)-2,3,4,5-Tetrahydroxypentyl]-1,2,3,6,8,9-Hexahydro-7h-Purin…	Drug target		100	100	100	4e-85
BLAT	Drug Target	DrugBank	Mycobacterium tuberculosis H37Rv S0008_Mtb_Ec_annotated	fig|83332.883.peg.3296			P0A574	Mycobacterium tuberculosis	fabH	3-oxoacyl-[acyl-carrier-protein] synthase, KASIII (EC 2.3.1.180)	Lauric Acid;Dodecyl-Coa;DECANE-1-THIOL;DECYL FORMATE;11-MERCAPTOUNDECANOIC ACID;O-DECYL HYDROGEN THIOCARBONATE;11-[(MERCAPTOCARBONYL)OXY]UNDECANOIC ACID	Drug target		100	100	100	1e-192
BLAT	Drug Target	DrugBank	Mycobacterium tuberculosis H37Rv S0066_Mtb_Ec_annotated	fig|83332.891.peg.1077			P65728	Mycobacterium tuberculosis	pknG	Serine/threonine protein kinase	2-[(CYCLOPROPYLCARBONYL)AMINO]-4,5,6,7-TETRAHYDRO-1-BENZOTHIOPHENE-3-CARBOXAMIDE	Drug target		100	100	100	0.0
BLAT	Drug Target	DrugBank	Mycobacterium tuberculosis H37Rv S0001_Mtb_Ec_annotated	fig|83332.880.peg.3760			P0A544	Mycobacterium tuberculosis	serA	D-3-phosphoglycerate dehydrogenase (EC 1.1.1.95)	D-tartaric acid	Drug target		98	99	100	1e-291
BLAT	Drug Target	DrugBank	Mycobacterium tuberculosis H37Rv S0040_Mtb_Ec_annotated	fig|83332.889.peg.483			Q79FX6	Mycobacterium tuberculosis	mmaA2	Methoxy mycolic acid synthase MmaA2 (EC 2.1.1.79)	Cetrimonium;S-Adenosyl-L-Homocysteine	Drug target		100	93	100	1e-168
BLAT	Drug Target	DrugBank	Mycobacterium tuberculosis H37Rv S0040_Mtb_Ec_annotated	fig|83332.889.peg.574			P64767	Mycobacterium tuberculosis	Rv0948c	Chorismate mutase I (EC 5.4.99.5)	(1R,3S,5S,8R)-8-HYDROXY-2-OXABICYCLO[3.3.1]NON-6-ENE-3,5-DICARBOXYLIC ACID	Drug target		85	100	100	6e-43
BLAT	Drug Target	DrugBank	Mycobacterium tuberculosis H37Rv S0001_Mtb_Ec_annotated	fig|83332.880.peg.1229			P0A592	Mycobacterium tuberculosis	glbN	Cyanoglobin; Hemoglobin-like protein HbN	N-Butyl Isocyanide;Heme C	Drug target		100	100	100	1e-71
BLAT	Drug Target	DrugBank	Mycobacterium tuberculosis H37Rv S0196_Mtb_Ec_annotated	fig|83332.897.peg.2148			P0A5Y6	Mycobacterium tuberculosis	inhA	Enoyl-[acyl-carrier-protein] reductase [NADH] (EC 1.3.1.9)	Ethionamide;Isoniazid;C16-Fatty-Acyl-Substrate-Mimic;Genz-10850;(3S)-N-(3-CHLORO-2-METHYLPHENYL)-1-CYCLOHEXYL-5-OXOPYRROLIDINE-3-CARBOXAMIDE;N-(4-METHYLBENZOYL)-4-BENZYLPIPERIDINE;(3S)-1-CYCLOHEXYL-5-OXO-N-PHENYLPYRROLIDINE-3-CARBOXAMIDE;5-PENTYL-2-PHENOXYPHENOL;(3S)-1-CYCLOHEXYL-N-(3,5-DICHLOROPHENYL)-5-OXOPYRROLIDINE-3-CARBOXAMIDE;(3S)-N-(3-BROMOPHENYL)-1-CYCLOHEXYL-5-OXOPYRROLIDINE-3-CARBOXAMI…	Drug target		100	100	100	1e-151
BLAT	Drug Target	DrugBank	Mycobacterium tuberculosis H37Rv S0059_Mtb_Ec_annotated	fig|83332.890.peg.4123			P0A514	Mycobacterium tuberculosis	cyp121	hypothetical protein	4-Iodopyrazole;(3S,6S)-3,6-bis(4-hydroxybenzyl)piperazine-2,5-dione	Drug target		100	100	100	1e-228
BLAT	Drug Target	DrugBank	Mycobacterium tuberculosis H37Rv S0070_Mtb_Ec_annotated	fig|83332.892.peg.782			P96420	Mycobacterium tuberculosis	leuA	2-isopropylmalate synthase (EC 2.3.3.13)	Alpha-ketoisovalerate	Drug target		100	100	100	0.0
BLAT	Drug Target	DrugBank	Mycobacterium tuberculosis H37Rv S0001_Mtb_Ec_annotated	fig|83332.880.peg.541			P0A5S4	Mycobacterium tuberculosis	pknB	Serine/threonine-protein kinase PknB (EC 2.7.11.1)	Phosphothiophosphoric Acid-Adenylate Ester;Adenosine-5'-[Beta, Gamma-Methylene]Triphosphate	Drug target		100	100	100	0.0
BLAT	Drug Target	DrugBank	Mycobacterium tuberculosis H37Rv S0205_Mtb_Ec_annotated	fig|83332.900.peg.3033			O06330	Mycobacterium tuberculosis	rmlC	dTDP-4-dehydrorhamnose 3,5-epimerase (EC 5.1.3.13)	S,S-(2-Hydroxyethyl)Thiocysteine	Drug target		100	100	100	1e-117
BLAT	Drug Target	DrugBank	Mycobacterium tuberculosis H37Rv S0007_Mtb_Ec_annotated	fig|83332.881.peg.1610			O53355	Mycobacterium tuberculosis	lpdA	NAD(P)H quinone reductase LpdA (EC 1.6.5.2)	Flavin adenine dinucleotide	Drug target		95	100	100	1e-265
BLAT	Drug Target	DrugBank	Mycobacterium tuberculosis H37Rv S0007_Mtb_Ec_annotated	fig|83332.881.peg.1358			P95276	Mycobacterium tuberculosis		Monooxygenase component C / Probable epoxide hydrolase EphB (EC 3.3.2.9)	1,3-DIPHENYLUREA	Drug target		100	100	100	1e-218
BLAT	Drug Target	DrugBank	Mycobacterium tuberculosis H37Rv S0013_Mtb_Ec_annotated	fig|83332.884.peg.485			Q79FX6	Mycobacterium tuberculosis	mmaA2	Methoxy mycolic acid synthase MmaA2 (EC 2.1.1.79)	Cetrimonium;S-Adenosyl-L-Homocysteine	Drug target		100	93	100	1e-168
BLAT	Drug Target	DrugBank	Mycobacterium tuberculosis H37Rv S0017_Mtb_Ec_annotated	fig|83332.885.peg.2193			O06330	Mycobacterium tuberculosis	rmlC	dTDP-4-dehydrorhamnose 3,5-epimerase (EC 5.1.3.13)	S,S-(2-Hydroxyethyl)Thiocysteine	Drug target		100	100	100	1e-117
BLAT	Drug Target	DrugBank	Mycobacterium tuberculosis H37Rv S0202_Mtb_Ec_annotated	fig|83332.898.peg.1670			Q79FX6	Mycobacterium tuberculosis	mmaA2	Methoxy mycolic acid synthase MmaA2 (EC 2.1.1.79)	Cetrimonium;S-Adenosyl-L-Homocysteine	Drug target		100	93	100	1e-168
BLAT	Drug Target	DrugBank	Mycobacterium tuberculosis H37Rv S0205_Mtb_Ec_annotated	fig|83332.900.peg.982			P96222	Mycobacterium tuberculosis	ethR	Transcriptional repressor TetR family => EthR	Hexadecyl Octanoate;tert-butyl 4-(3-thiophen-2-yl-1,2,4-oxadiazol-5-yl)piperidine-1-carboxylate;3-(4-fluorophenyl)-5-phenyl-4H-1,2,4-triazole;1-(thiophen-2-ylacetyl)-4-(3-thiophen-2-yl-1,2,4-oxadiazol-5-yl)piperidine	Drug target		100	100	100	1e-119
BLAT	Drug Target	DrugBank	Mycobacterium tuberculosis H37Rv S0022_Mtb_Ec_annotated	fig|83332.886.peg.3701			P0A578	Mycobacterium tuberculosis	folP1	Dihydropteroate synthase (EC 2.5.1.15)	Pterin-6-Yl-Methyl-Monophosphate	Drug target		97	99	100	1e-154
BLAT	Drug Target	DrugBank	Mycobacterium tuberculosis H37Rv S0046_Mtb_Ec_annotated	fig|83332.901.peg.1022			Q79FX6	Mycobacterium tuberculosis	mmaA2	Methoxy mycolic acid synthase MmaA2 (EC 2.1.1.79)	Cetrimonium;S-Adenosyl-L-Homocysteine	Drug target		100	93	100	1e-168
BLAT	Drug Target	DrugBank	Mycobacterium tuberculosis H37Rv S0091_Mtb_Ec_annotated	fig|83332.893.peg.904			Q79FX8	Mycobacterium tuberculosis	mmaA4	Methoxy mycolic acid synthase MmaA4	5'-S-[2-(decylamino)ethyl]-5'-thioadenosine	Drug target		99	100	99	1e-176
BLAT	Drug Target	DrugBank	Mycobacterium tuberculosis H37Rv S0013_Mtb_Ec_annotated	fig|83332.884.peg.3714			P96420	Mycobacterium tuberculosis	leuA	2-isopropylmalate synthase (EC 2.3.3.13)	Alpha-ketoisovalerate	Drug target		100	100	100	0.0
BLAT	Drug Target	DrugBank	Mycobacterium tuberculosis H37Rv S0165_Mtb_Ec_annotated	fig|83332.895.peg.2937			P0A5I4	Mycobacterium tuberculosis	gmk	Guanylate kinase (EC 2.7.4.8)	Formic Acid	Drug target		100	100	100	1e-115
BLAT	Drug Target	DrugBank	Mycobacterium tuberculosis H37Rv S0039_Mtb_Ec_annotated	fig|83332.887.peg.1			P0A574	Mycobacterium tuberculosis	fabH	3-oxoacyl-[acyl-carrier-protein] synthase, KASIII (EC 2.3.1.180)	Lauric Acid;Dodecyl-Coa;DECANE-1-THIOL;DECYL FORMATE;11-MERCAPTOUNDECANOIC ACID;O-DECYL HYDROGEN THIOCARBONATE;11-[(MERCAPTOCARBONYL)OXY]UNDECANOIC ACID	Drug target		100	100	100	1e-192
BLAT	Drug Target	DrugBank	Mycobacterium tuberculosis H37Rv S0007_Mtb_Ec_annotated	fig|83332.881.peg.2499			O53512	Mycobacterium tuberculosis	aroG	2-keto-3-deoxy-D-arabino-heptulosonate-7-phosphate synthase II (EC 2.5.1.54)	(1R,3S,5S,8R)-8-HYDROXY-2-OXABICYCLO[3.3.1]NON-6-ENE-3,5-DICARBOXYLIC ACID	Drug target		100	100	99	1e-271
BLAT	Drug Target	DrugBank	Mycobacterium tuberculosis H37Rv S0046_Mtb_Ec_annotated	fig|83332.901.peg.656			P72030	Mycobacterium tuberculosis	embB	Integral membrane indolylacetylinositol arabinosyltransferase EmbB (EC 2.4.2.-)	Ethambutol	Drug target		100	100	100	0.0
BLAT	Drug Target	DrugBank	Mycobacterium tuberculosis H37Rv S0070_Mtb_Ec_annotated	fig|83332.892.peg.915			O05891	Mycobacterium tuberculosis	tmk	Thymidylate kinase (EC 2.7.4.9)	Thymidine-5'-Phosphate;Thymidine-5'-Triphosphate;P1-(5'-Adenosyl)P5-(5'-Thymidyl)Pentaphosphate;3'-Azido-3'-Deoxythymidine-5'-Monophosphate;5-Hydroxymethyluridine-2'-Deoxy-5'-Monophosphate;Diphosphate;Deoxythymidine	Drug target		100	100	100	1e-118
BLAT	Drug Target	DrugBank	Mycobacterium tuberculosis H37Rv S0040_Mtb_Ec_annotated	fig|83332.889.peg.2984			O06620	Mycobacterium tuberculosis	bioD	Dethiobiotin synthase BioD (EC 6.3.3.3)	D-Dethiobiotin	Drug target		100	100	99	1e-121
BLAT	Drug Target	DrugBank	Mycobacterium tuberculosis H37Rv S0091_Mtb_Ec_annotated	fig|83332.893.peg.469			P0A5S4	Mycobacterium tuberculosis	pknB	Serine/threonine-protein kinase PknB (EC 2.7.11.1)	Phosphothiophosphoric Acid-Adenylate Ester;Adenosine-5'-[Beta, Gamma-Methylene]Triphosphate	Drug target		100	100	100	0.0
BLAT	Drug Target	DrugBank	Mycobacterium tuberculosis H37Rv S0149_Mtb_Ec_annotated	fig|83332.894.peg.1688			O07746	Mycobacterium tuberculosis	MT1933	Periplasmic chorismate mutase I precursor (EC 5.4.99.5)	8-HYDROXY-2-OXA-BICYCLO[3.3.1]NON-6-ENE-3,5-DICARBOXYLIC ACID	Drug target		100	100	100	1e-109
BLAT	Drug Target	DrugBank	Mycobacterium tuberculosis H37Rv S0165_Mtb_Ec_annotated	fig|83332.895.peg.1426			P96851	Mycobacterium tuberculosis	hsaD	4,5-9,10-diseco-3-hydroxy-5,9,17-trioxoandrosta-1(10),2-diene-4-oate hydrolase (EC 3.7.1.17)	(3E)-2,6-DIOXO-6-PHENYLHEX-3-ENOATE	Drug target		100	100	100	1e-169
BLAT	Drug Target	DrugBank	Mycobacterium tuberculosis H37Rv S0196_Mtb_Ec_annotated	fig|83332.897.peg.1563			P96850	Mycobacterium tuberculosis	hsaC	Iron-dependent extradiol dioxygenase (EC 1.13.11.25)	3,4-dihydroxy-9,10-secoandrosta-1(10),2,4-triene-9,17-dione	Drug target		100	100	100	1e-179
BLAT	Drug Target	DrugBank	Mycobacterium tuberculosis H37Rv S0046_Mtb_Ec_annotated	fig|83332.901.peg.1557			Q79FD7	Mycobacterium tuberculosis	rpiB	Ribose-5-phosphate isomerase B (EC 5.3.1.6)	4-Phospho-D-Erythronate;4-Phospho-D-Erythronohydroxamic Acid	Drug target		100	100	100	5e-91
BLAT	Drug Target	DrugBank	Mycobacterium tuberculosis H37Rv S0165_Mtb_Ec_annotated	fig|83332.895.peg.3797			P64143	Mycobacterium tuberculosis	folK	2-amino-4-hydroxy-6-hydroxymethyldihydropteridine pyrophosphokinase (EC 2.7.6.3)	Aminosalicylic Acid	Drug target		100	100	100	1e-106
BLAT	Drug Target	DrugBank	Mycobacterium tuberculosis H37Rv S0202_Mtb_Ec_annotated	fig|83332.898.peg.574			P0A5H3	Mycobacterium tuberculosis	icl	Isocitrate lyase (EC 4.1.3.1) @ Methylisocitrate lyase (EC 4.1.3.30)	Glyoxalate, Glyoxylate	Drug target		100	100	100	1e-252
BLAT	Drug Target	DrugBank	Mycobacterium tuberculosis H37Rv S0040_Mtb_Ec_annotated	fig|83332.889.peg.801			Q08129	Mycobacterium tuberculosis	katG	Catalase-peroxidase KatG (EC 1.11.1.21)	Ethionamide;Isoniazid	Drug target		100	100	99	0.0
BLAT	Drug Target	DrugBank	Mycobacterium tuberculosis H37Rv S0202_Mtb_Ec_annotated	fig|83332.898.peg.3888			P66952	Mycobacterium tuberculosis	tpx	Thiol peroxidase, Tpx-type (EC 1.11.1.15)	S-Oxy Cysteine	Drug target		100	100	100	1e-88
BLAT	Drug Target	DrugBank	Mycobacterium tuberculosis H37Rv S0013_Mtb_Ec_annotated	fig|83332.884.peg.1153			O33245	Mycobacterium tuberculosis	prcB	Proteasome subunit beta (EC 3.4.25.1), bacterial	N-(4-MORPHOLINE)CARBONYL-B-(1-NAPHTHYL)-L-ALANINE-L-LEUCINE BORONIC ACID	Drug target		100	100	100	1e-163
BLAT	Drug Target	DrugBank	Mycobacterium tuberculosis H37Rv S0205_Mtb_Ec_annotated	fig|83332.900.peg.2740			P66952	Mycobacterium tuberculosis	tpx	Thiol peroxidase, Tpx-type (EC 1.11.1.15)	S-Oxy Cysteine	Drug target		100	100	100	1e-88
BLAT	Drug Target	DrugBank	Mycobacterium tuberculosis H37Rv S0194_Mtb_Ec_annotated	fig|83332.896.peg.1274			O33245	Mycobacterium tuberculosis	prcB	Proteasome subunit beta (EC 3.4.25.1), bacterial	N-(4-MORPHOLINE)CARBONYL-B-(1-NAPHTHYL)-L-ALANINE-L-LEUCINE BORONIC ACID	Drug target		100	100	100	1e-163
BLAT	Drug Target	DrugBank	Mycobacterium tuberculosis H37Rv S0205_Mtb_Ec_annotated	fig|83332.900.peg.1432			P96850	Mycobacterium tuberculosis	hsaC	Iron-dependent extradiol dioxygenase (EC 1.13.11.25)	3,4-dihydroxy-9,10-secoandrosta-1(10),2,4-triene-9,17-dione	Drug target		100	100	100	1e-179
BLAT	Drug Target	DrugBank	Mycobacterium tuberculosis H37Rv S0017_Mtb_Ec_annotated	fig|83332.885.peg.3732			P95276	Mycobacterium tuberculosis		Monooxygenase component C / Probable epoxide hydrolase EphB (EC 3.3.2.9)	1,3-DIPHENYLUREA	Drug target		100	100	100	1e-218
BLAT	Drug Target	DrugBank	Mycobacterium tuberculosis H37Rv S0196_Mtb_Ec_annotated	fig|83332.897.peg.1167			O53355	Mycobacterium tuberculosis	lpdA	NAD(P)H quinone reductase LpdA (EC 1.6.5.2)	Flavin adenine dinucleotide	Drug target		95	100	100	1e-265
BLAT	Drug Target	DrugBank	Mycobacterium tuberculosis H37Rv S0059_Mtb_Ec_annotated	fig|83332.890.peg.3472			O53240	Mycobacterium tuberculosis		hypothetical protein	S-Oxy Cysteine	Drug target		100	100	100	2e-91
BLAT	Drug Target	DrugBank	Mycobacterium tuberculosis H37Rv S0007_Mtb_Ec_annotated	fig|83332.881.peg.2049			P0A5R0	Mycobacterium tuberculosis	panC	Pantoate--beta-alanine ligase (EC 6.3.2.1)	2,4-Dihydroxy-3,3-Dimethyl-Butyrate;Alpha,Beta-Methyleneadenosine-5'-Triphosphate;Pantoyl Adenylate;Beta-Alanine	Drug target		100	100	100	1e-173
BLAT	Drug Target	DrugBank	Mycobacterium tuberculosis H37Rv S0204_Mtb_Ec_annotated	fig|83332.899.peg.525			P72059	Mycobacterium tuberculosis	embC	Integral membrane indolylacetylinositol arabinosyltransferase EmbC (EC 2.4.2.-)	Ethambutol	Drug target		100	100	99	0.0
BLAT	Drug Target	DrugBank	Mycobacterium tuberculosis H37Rv S0040_Mtb_Ec_annotated	fig|83332.889.peg.2698			Q9L888	Mycobacterium avium	alr	Alanine racemase (EC 5.1.1.1)	Cycloserine	Drug target		98	93	84	1e-182
BLAT	Drug Target	DrugBank	Mycobacterium tuberculosis H37Rv S0202_Mtb_Ec_annotated	fig|83332.898.peg.2103			O07746	Mycobacterium tuberculosis	MT1933	Periplasmic chorismate mutase I precursor (EC 5.4.99.5)	8-HYDROXY-2-OXA-BICYCLO[3.3.1]NON-6-ENE-3,5-DICARBOXYLIC ACID	Drug target		100	100	100	1e-109
BLAT	Drug Target	DrugBank	Mycobacterium tuberculosis H37Rv S0070_Mtb_Ec_annotated	fig|83332.892.peg.1426			O33245	Mycobacterium tuberculosis	prcB	Proteasome subunit beta (EC 3.4.25.1), bacterial	N-(4-MORPHOLINE)CARBONYL-B-(1-NAPHTHYL)-L-ALANINE-L-LEUCINE BORONIC ACID	Drug target		100	100	100	1e-163
BLAT	Drug Target	DrugBank	Mycobacterium tuberculosis H37Rv S0022_Mtb_Ec_annotated	fig|83332.886.peg.2334			O06330	Mycobacterium tuberculosis	rmlC	dTDP-4-dehydrorhamnose 3,5-epimerase (EC 5.1.3.13)	S,S-(2-Hydroxyethyl)Thiocysteine	Drug target		100	100	100	1e-117
BLAT	Drug Target	DrugBank	Mycobacterium tuberculosis H37Rv S0017_Mtb_Ec_annotated	fig|83332.885.peg.434			P0A5N0	Mycobacterium tuberculosis	aac	Aminoglycoside 2'-N-acetyltransferase (EC 2.3.1.59) => AAC(2')-I	Tobramycin;Kanamycin;3'-Phosphate-Adenosine-5'-Diphosphate;Coenzyme A;Ribostamycin;3'-Phosphate-Adenosine-5'-Diphosphate;Coenzyme A;Ribostamycin	Drug enzyme,Drug target		100	100	100	1e-104
BLAT	Drug Target	DrugBank	Mycobacterium tuberculosis H37Rv S0204_Mtb_Ec_annotated	fig|83332.899.peg.3985			O53434	Mycobacterium tuberculosis	Rv1086	(2E,6Z)-farnesyl diphosphate synthase (EC 2.5.1.68)	Geranyl Diphosphate;FARNESYL DIPHOSPHATE	Drug target		100	100	100	1e-150
BLAT	Drug Target	DrugBank	Mycobacterium tuberculosis H37Rv S0036_Mtb_Ec_annotated	fig|83332.888.peg.974			P0A538	Mycobacterium tuberculosis	punA	Purine nucleoside phosphorylase (EC 2.4.2.1)	2-Hydroxymethyl-Pyrrolidine-3,4-Diol;4'-Deaza-1'-Aza-2'-Deoxy-1'-(9-Methylene)-Immucillin-H, (3r,4r)-N-[9-Deazahypoxanthin-9-Yl)Methyl]-4-Hydroxymethyl-Pyrrolidin-3-Ol;9-Deazahypoxanthine	Drug target		100	100	100	1e-149
BLAT	Drug Target	DrugBank	Mycobacterium tuberculosis H37Rv S0040_Mtb_Ec_annotated	fig|83332.889.peg.1860			P64143	Mycobacterium tuberculosis	folK	2-amino-4-hydroxy-6-hydroxymethyldihydropteridine pyrophosphokinase (EC 2.7.6.3)	Aminosalicylic Acid	Drug target		100	100	100	1e-106
BLAT	Drug Target	DrugBank	Mycobacterium tuberculosis H37Rv S0202_Mtb_Ec_annotated	fig|83332.898.peg.2802			P0A5I4	Mycobacterium tuberculosis	gmk	Guanylate kinase (EC 2.7.4.8)	Formic Acid	Drug target		100	100	100	1e-115
BLAT	Drug Target	DrugBank	Mycobacterium tuberculosis H37Rv S0036_Mtb_Ec_annotated	fig|83332.888.peg.3473			O53240	Mycobacterium tuberculosis		hypothetical protein	S-Oxy Cysteine	Drug target		100	100	100	2e-91
BLAT	Drug Target	DrugBank	Mycobacterium tuberculosis H37Rv S0040_Mtb_Ec_annotated	fig|83332.889.peg.2172			P0A5N0	Mycobacterium tuberculosis	aac	Aminoglycoside 2'-N-acetyltransferase (EC 2.3.1.59) => AAC(2')-I	Tobramycin;Kanamycin;3'-Phosphate-Adenosine-5'-Diphosphate;Coenzyme A;Ribostamycin;3'-Phosphate-Adenosine-5'-Diphosphate;Coenzyme A;Ribostamycin	Drug enzyme,Drug target		100	100	100	1e-104
BLAT	Drug Target	DrugBank	Mycobacterium tuberculosis H37Rv S0165_Mtb_Ec_annotated	fig|83332.895.peg.2440			P69167	Mycobacterium tuberculosis	fabG3	3-alpha-(or 20-beta)-hydroxysteroid dehydrogenase (EC 1.1.1.53)	Aetiocholanolone	Drug target		100	100	100	1e-145
BLAT	Drug Target	DrugBank	Mycobacterium tuberculosis H37Rv S0046_Mtb_Ec_annotated	fig|83332.901.peg.494			P0A5N0	Mycobacterium tuberculosis	aac	Aminoglycoside 2'-N-acetyltransferase (EC 2.3.1.59) => AAC(2')-I	Tobramycin;Kanamycin;3'-Phosphate-Adenosine-5'-Diphosphate;Coenzyme A;Ribostamycin;3'-Phosphate-Adenosine-5'-Diphosphate;Coenzyme A;Ribostamycin	Drug enzyme,Drug target		100	100	100	1e-104
BLAT	Drug Target	DrugBank	Mycobacterium tuberculosis H37Rv S0165_Mtb_Ec_annotated	fig|83332.895.peg.1685			P65728	Mycobacterium tuberculosis	pknG	Serine/threonine protein kinase	2-[(CYCLOPROPYLCARBONYL)AMINO]-4,5,6,7-TETRAHYDRO-1-BENZOTHIOPHENE-3-CARBOXAMIDE	Drug target		100	100	100	0.0
BLAT	Drug Target	DrugBank	Mycobacterium tuberculosis H37Rv S0070_Mtb_Ec_annotated	fig|83332.892.peg.692			P72030	Mycobacterium tuberculosis	embB	Integral membrane indolylacetylinositol arabinosyltransferase EmbB (EC 2.4.2.-)	Ethambutol	Drug target		100	100	100	0.0
BLAT	Drug Target	DrugBank	Mycobacterium tuberculosis H37Rv S0070_Mtb_Ec_annotated	fig|83332.892.peg.3183			Q08129	Mycobacterium tuberculosis	katG	Catalase-peroxidase KatG (EC 1.11.1.21)	Ethionamide;Isoniazid	Drug target		100	100	99	0.0
BLAT	Drug Target	DrugBank	Mycobacterium tuberculosis H37Rv S0165_Mtb_Ec_annotated	fig|83332.895.peg.2186			Q79FD7	Mycobacterium tuberculosis	rpiB	Ribose-5-phosphate isomerase B (EC 5.3.1.6)	4-Phospho-D-Erythronate;4-Phospho-D-Erythronohydroxamic Acid	Drug target		100	100	100	5e-91
BLAT	Drug Target	DrugBank	Mycobacterium tuberculosis H37Rv S0066_Mtb_Ec_annotated	fig|83332.891.peg.1862			P64143	Mycobacterium tuberculosis	folK	2-amino-4-hydroxy-6-hydroxymethyldihydropteridine pyrophosphokinase (EC 2.7.6.3)	Aminosalicylic Acid	Drug target		100	100	100	1e-106
BLAT	Drug Target	DrugBank	Mycobacterium tuberculosis H37Rv S0046_Mtb_Ec_annotated	fig|83332.901.peg.1604			O05783	Mycobacterium tuberculosis	fprA	Ferredoxin--NADP(+) reductase, actinobacterial (eukaryote-like) type (EC 1.18.1.2)	4-Oxo-Nicotinamide-Adenine Dinucleotide Phosphate;Flavin adenine dinucleotide	Drug target		100	100	100	1e-267
BLAT	Drug Target	DrugBank	Mycobacterium tuberculosis H37Rv S0039_Mtb_Ec_annotated	fig|83332.887.peg.643			P0A5S4	Mycobacterium tuberculosis	pknB	Serine/threonine-protein kinase PknB (EC 2.7.11.1)	Phosphothiophosphoric Acid-Adenylate Ester;Adenosine-5'-[Beta, Gamma-Methylene]Triphosphate	Drug target		100	100	100	0.0
BLAT	Drug Target	DrugBank	Mycobacterium tuberculosis H37Rv S0046_Mtb_Ec_annotated	fig|83332.901.peg.3774			O53831	Mycobacterium tuberculosis	mshD	Acetyl-CoA:Cys-GlcN-Ins acetyltransferase, mycothiol synthase MshD (EC 2.3.1.189)	Coenzyme A	Drug target		100	100	100	1e-181
BLAT	Drug Target	DrugBank	Mycobacterium tuberculosis H37Rv S0017_Mtb_Ec_annotated	fig|83332.885.peg.2240			P0A590	Mycobacterium tuberculosis	glnA1	Glutamine synthetase type I (EC 6.3.1.2)	Citric Acid	Drug target		100	100	100	1e-290
BLAT	Drug Target	DrugBank	Mycobacterium tuberculosis H37Rv S0165_Mtb_Ec_annotated	fig|83332.895.peg.1224			Q11062	Mycobacterium tuberculosis	cyp130	Cytochrome P450 130	1-[(2S)-2-[(4-CHLOROBENZYL)OXY]-2-(2,4-DICHLOROPHENYL)ETHYL]-1H-IMIDAZOLE;5-AMINO-2-{4-[(4-AMINOPHENYL)SULFANYL]PHENYL}-1H-ISOINDOLE-1,3(2H)-DIONE;1-(3-METHYLPHENYL)-1H-BENZIMIDAZOL-5-AMINE	Drug target		99	100	99	1e-238
BLAT	Drug Target	DrugBank	Mycobacterium tuberculosis H37Rv S0070_Mtb_Ec_annotated	fig|83332.892.peg.71			P65728	Mycobacterium tuberculosis	pknG	Serine/threonine protein kinase	2-[(CYCLOPROPYLCARBONYL)AMINO]-4,5,6,7-TETRAHYDRO-1-BENZOTHIOPHENE-3-CARBOXAMIDE	Drug target		100	100	100	0.0
BLAT	Drug Target	DrugBank	Mycobacterium tuberculosis H37Rv S0007_Mtb_Ec_annotated	fig|83332.881.peg.3048			P0A546	Mycobacterium tuberculosis	folA	Dihydrofolate reductase (EC 1.5.1.3)	Isoniazid;Bromo-WR99210	Drug target		100	98	100	4e-90
BLAT	Drug Target	DrugBank	Mycobacterium tuberculosis H37Rv S0205_Mtb_Ec_annotated	fig|83332.900.peg.1464			O06594	Mycobacterium tuberculosis	nadC	Quinolinate phosphoribosyltransferase [decarboxylating] (EC 2.4.2.19)	Quinolinic Acid;Namn;Phthalic Acid;5-Phosphoribosyl-1-(Beta-Methylene) Pyrophosphate	Drug target		100	100	100	1e-157
BLAT	Drug Target	DrugBank	Mycobacterium tuberculosis H37Rv S0008_Mtb_Ec_annotated	fig|83332.883.peg.1269			P0A590	Mycobacterium tuberculosis	glnA1	Glutamine synthetase type I (EC 6.3.1.2)	Citric Acid	Drug target		100	100	100	1e-290
BLAT	Drug Target	DrugBank	Mycobacterium tuberculosis H37Rv S0091_Mtb_Ec_annotated	fig|83332.893.peg.3467			O53240	Mycobacterium tuberculosis		hypothetical protein	S-Oxy Cysteine	Drug target		100	100	100	2e-91
BLAT	Drug Target	DrugBank	Mycobacterium tuberculosis H37Rv S0036_Mtb_Ec_annotated	fig|83332.888.peg.512			P0A5N0	Mycobacterium tuberculosis	aac	Aminoglycoside 2'-N-acetyltransferase (EC 2.3.1.59) => AAC(2')-I	Tobramycin;Kanamycin;3'-Phosphate-Adenosine-5'-Diphosphate;Coenzyme A;Ribostamycin;3'-Phosphate-Adenosine-5'-Diphosphate;Coenzyme A;Ribostamycin	Drug enzyme,Drug target		100	100	100	1e-104
BLAT	Drug Target	DrugBank	Mycobacterium tuberculosis H37Rv S0070_Mtb_Ec_annotated	fig|83332.892.peg.1234			P0A5Y6	Mycobacterium tuberculosis	inhA	Enoyl-[acyl-carrier-protein] reductase [NADH] (EC 1.3.1.9)	Ethionamide;Isoniazid;C16-Fatty-Acyl-Substrate-Mimic;Genz-10850;(3S)-N-(3-CHLORO-2-METHYLPHENYL)-1-CYCLOHEXYL-5-OXOPYRROLIDINE-3-CARBOXAMIDE;N-(4-METHYLBENZOYL)-4-BENZYLPIPERIDINE;(3S)-1-CYCLOHEXYL-5-OXO-N-PHENYLPYRROLIDINE-3-CARBOXAMIDE;5-PENTYL-2-PHENOXYPHENOL;(3S)-1-CYCLOHEXYL-N-(3,5-DICHLOROPHENYL)-5-OXOPYRROLIDINE-3-CARBOXAMIDE;(3S)-N-(3-BROMOPHENYL)-1-CYCLOHEXYL-5-OXOPYRROLIDINE-3-CARBOXAMI…	Drug target		100	100	100	1e-151
BLAT	Drug Target	DrugBank	Mycobacterium tuberculosis H37Rv S0165_Mtb_Ec_annotated	fig|83332.895.peg.3326			P0A5P0	Mycobacterium tuberculosis	cmaA2	Cyclopropane-fatty-acyl-phospholipid synthase 2, CmaA2 (EC 2.1.1.79)	S-Adenosyl-L-Homocysteine;Didecyl-Dimethyl-Ammonium	Drug target		100	100	100	1e-180
BLAT	Drug Target	DrugBank	Mycobacterium tuberculosis H37Rv S0204_Mtb_Ec_annotated	fig|83332.899.peg.1716			Q9CBQ2	Mycobacterium leprae (strain TN)	nrdF	Ribonucleotide reductase of class Ib (aerobic), beta subunit (EC 1.17.4.1)	Citric Acid	Drug target		99	99	93	1e-178
BLAT	Drug Target	DrugBank	Mycobacterium tuberculosis H37Rv S0039_Mtb_Ec_annotated	fig|83332.887.peg.3712			P66952	Mycobacterium tuberculosis	tpx	Thiol peroxidase, Tpx-type (EC 1.11.1.15)	S-Oxy Cysteine	Drug target		100	100	100	1e-88
BLAT	Drug Target	DrugBank	Mycobacterium tuberculosis H37Rv S0066_Mtb_Ec_annotated	fig|83332.891.peg.1013			Q7D9R5	Mycobacterium tuberculosis	pcaA	Cyclopropane-fatty-acyl-phospholipid synthase PcaA (EC 2.1.1.79)	S-Adenosyl-L-Homocysteine	Drug target		100	100	100	1e-170
BLAT	Drug Target	DrugBank	Mycobacterium tuberculosis H37Rv S0202_Mtb_Ec_annotated	fig|83332.898.peg.3894			P95276	Mycobacterium tuberculosis		Monooxygenase component C / Probable epoxide hydrolase EphB (EC 3.3.2.9)	1,3-DIPHENYLUREA	Drug target		100	100	100	1e-218
BLAT	Drug Target	DrugBank	Mycobacterium tuberculosis H37Rv S0036_Mtb_Ec_annotated	fig|83332.888.peg.133			P0A5H3	Mycobacterium tuberculosis	icl	Isocitrate lyase (EC 4.1.3.1) @ Methylisocitrate lyase (EC 4.1.3.30)	Glyoxalate, Glyoxylate	Drug target		100	100	100	1e-252
BLAT	Drug Target	DrugBank	Mycobacterium tuberculosis H37Rv S0205_Mtb_Ec_annotated	fig|83332.900.peg.3815			P64143	Mycobacterium tuberculosis	folK	2-amino-4-hydroxy-6-hydroxymethyldihydropteridine pyrophosphokinase (EC 2.7.6.3)	Aminosalicylic Acid	Drug target		100	100	100	1e-106
BLAT	Drug Target	DrugBank	Mycobacterium tuberculosis H37Rv S0070_Mtb_Ec_annotated	fig|83332.892.peg.1169			P0A592	Mycobacterium tuberculosis	glbN	Cyanoglobin; Hemoglobin-like protein HbN	N-Butyl Isocyanide;Heme C	Drug target		100	100	100	1e-71
BLAT	Drug Target	DrugBank	Mycobacterium tuberculosis H37Rv S0059_Mtb_Ec_annotated	fig|83332.890.peg.72			P65728	Mycobacterium tuberculosis	pknG	Serine/threonine protein kinase	2-[(CYCLOPROPYLCARBONYL)AMINO]-4,5,6,7-TETRAHYDRO-1-BENZOTHIOPHENE-3-CARBOXAMIDE	Drug target		100	100	100	0.0
BLAT	Drug Target	DrugBank	Mycobacterium tuberculosis H37Rv S0001_Mtb_Ec_annotated	fig|83332.880.peg.552			B4YQT9	Mycobacterium tuberculosis		DNA gyrase subunit A (EC 5.99.1.3)	Ciprofloxacin	Drug target		100	18	100	3e-85
BLAT	Drug Target	DrugBank	Mycobacterium tuberculosis H37Rv S0091_Mtb_Ec_annotated	fig|83332.893.peg.379			P96222	Mycobacterium tuberculosis	ethR	Transcriptional repressor TetR family => EthR	Hexadecyl Octanoate;tert-butyl 4-(3-thiophen-2-yl-1,2,4-oxadiazol-5-yl)piperidine-1-carboxylate;3-(4-fluorophenyl)-5-phenyl-4H-1,2,4-triazole;1-(thiophen-2-ylacetyl)-4-(3-thiophen-2-yl-1,2,4-oxadiazol-5-yl)piperidine	Drug target		100	100	100	1e-119
BLAT	Drug Target	DrugBank	Mycobacterium tuberculosis H37Rv S0066_Mtb_Ec_annotated	fig|83332.891.peg.2027			P72059	Mycobacterium tuberculosis	embC	Integral membrane indolylacetylinositol arabinosyltransferase EmbC (EC 2.4.2.-)	Ethambutol	Drug target		100	100	99	0.0
BLAT	Drug Target	DrugBank	Mycobacterium tuberculosis H37Rv S0022_Mtb_Ec_annotated	fig|83332.886.peg.1580			B4YQT9	Mycobacterium tuberculosis		DNA gyrase subunit A (EC 5.99.1.3)	Ciprofloxacin	Drug target		100	18	99	1e-84
BLAT	Drug Target	DrugBank	Mycobacterium tuberculosis H37Rv S0202_Mtb_Ec_annotated	fig|83332.898.peg.400			P0A4V4	Mycobacterium tuberculosis	fbpC	Antigen 85-C precursor @ Mycolyl transferase 85C (EC 2.3.1.122)	Diethylphosphono Group;2-HYDROXYMETHYL-6-OCTYLSULFANYL-TETRAHYDRO-PYRAN-3,4,5-TRIOL	Drug target		100	100	100	1e-207
BLAT	Drug Target	DrugBank	Mycobacterium tuberculosis H37Rv S0070_Mtb_Ec_annotated	fig|83332.892.peg.1427			O33244	Mycobacterium tuberculosis	prcA	Proteasome subunit alpha (EC 3.4.25.1), bacterial	N-(4-MORPHOLINE)CARBONYL-B-(1-NAPHTHYL)-L-ALANINE-L-LEUCINE BORONIC ACID	Drug target		100	100	100	1e-137
BLAT	Drug Target	DrugBank	Mycobacterium tuberculosis H37Rv S0196_Mtb_Ec_annotated	fig|83332.897.peg.3697			O06594	Mycobacterium tuberculosis	nadC	Quinolinate phosphoribosyltransferase [decarboxylating] (EC 2.4.2.19)	Quinolinic Acid;Namn;Phthalic Acid;5-Phosphoribosyl-1-(Beta-Methylene) Pyrophosphate	Drug target		100	100	100	1e-157
BLAT	Drug Target	DrugBank	Mycobacterium tuberculosis H37Rv S0202_Mtb_Ec_annotated	fig|83332.898.peg.2931			O06330	Mycobacterium tuberculosis	rmlC	dTDP-4-dehydrorhamnose 3,5-epimerase (EC 5.1.3.13)	S,S-(2-Hydroxyethyl)Thiocysteine	Drug target		100	100	100	1e-117
BLAT	Drug Target	DrugBank	Mycobacterium tuberculosis H37Rv S0149_Mtb_Ec_annotated	fig|83332.894.peg.3615			P95276	Mycobacterium tuberculosis		Monooxygenase component C / Probable epoxide hydrolase EphB (EC 3.3.2.9)	1,3-DIPHENYLUREA	Drug target		100	100	100	1e-218
BLAT	Drug Target	DrugBank	Mycobacterium tuberculosis H37Rv S0013_Mtb_Ec_annotated	fig|83332.884.peg.2032			P72030	Mycobacterium tuberculosis	embB	Integral membrane indolylacetylinositol arabinosyltransferase EmbB (EC 2.4.2.-)	Ethambutol	Drug target		100	100	100	0.0
BLAT	Drug Target	DrugBank	Mycobacterium tuberculosis H37Rv S0017_Mtb_Ec_annotated	fig|83332.885.peg.2038			Q9CBQ2	Mycobacterium leprae (strain TN)	nrdF	Ribonucleotide reductase of class Ib (aerobic), beta subunit (EC 1.17.4.1)	Citric Acid	Drug target		99	99	93	1e-178
BLAT	Drug Target	DrugBank	Mycobacterium tuberculosis H37Rv S0017_Mtb_Ec_annotated	fig|83332.885.peg.577			P0A4V4	Mycobacterium tuberculosis	fbpC	Antigen 85-C precursor @ Mycolyl transferase 85C (EC 2.3.1.122)	Diethylphosphono Group;2-HYDROXYMETHYL-6-OCTYLSULFANYL-TETRAHYDRO-PYRAN-3,4,5-TRIOL	Drug target		100	100	100	1e-207
BLAT	Drug Target	DrugBank	Mycobacterium tuberculosis H37Rv S0149_Mtb_Ec_annotated	fig|83332.894.peg.3803			P96851	Mycobacterium tuberculosis	hsaD	4,5-9,10-diseco-3-hydroxy-5,9,17-trioxoandrosta-1(10),2-diene-4-oate hydrolase (EC 3.7.1.17)	(3E)-2,6-DIOXO-6-PHENYLHEX-3-ENOATE	Drug target		100	100	100	1e-169
BLAT	Drug Target	DrugBank	Mycobacterium tuberculosis H37Rv S0202_Mtb_Ec_annotated	fig|83332.898.peg.1487			P64170	Mycobacterium tuberculosis	ftsZ	Cell division protein FtsZ	5'-Guanosine-Diphosphate-Monothiophosphate;Citric Acid;Guanosine-5'-Diphosphate	Drug target		100	100	100	1e-213
BLAT	Drug Target	DrugBank	Mycobacterium tuberculosis H37Rv S0039_Mtb_Ec_annotated	fig|83332.887.peg.2002			Q08129	Mycobacterium tuberculosis	katG	Catalase-peroxidase KatG (EC 1.11.1.21)	Ethionamide;Isoniazid	Drug target		100	100	99	0.0
BLAT	Drug Target	DrugBank	Mycobacterium tuberculosis H37Rv S0091_Mtb_Ec_annotated	fig|83332.893.peg.93			P96275	Mycobacterium tuberculosis	def	Peptide deformylase (EC 3.5.1.88)	N-[(2R)-2-{[(2S)-2-(1,3-benzoxazol-2-yl)pyrrolidin-1-yl]carbonyl}hexyl]-N-hydroxyformamide	Drug target		100	100	100	1e-113
BLAT	Drug Target	DrugBank	Mycobacterium tuberculosis H37Rv S0040_Mtb_Ec_annotated	fig|83332.889.peg.1933			Q9CBQ2	Mycobacterium leprae (strain TN)	nrdF	Ribonucleotide reductase of class Ib (aerobic), beta subunit (EC 1.17.4.1)	Citric Acid	Drug target		99	99	93	1e-178
BLAT	Drug Target	DrugBank	Mycobacterium tuberculosis H37Rv S0007_Mtb_Ec_annotated	fig|83332.881.peg.4167			O06796	Mycobacterium tuberculosis H37Rv		FIG00820067: hypothetical protein	2,2,5,5-TETRAMETHYL-3-(SULFANYLMETHYL)-2,5-DIHYDRO-1H-PYRROL-1-OL	Drug target		100	100	100	1e-66
BLAT	Drug Target	DrugBank	Mycobacterium tuberculosis H37Rv S0046_Mtb_Ec_annotated	fig|83332.901.peg.89			P96275	Mycobacterium tuberculosis	def	Peptide deformylase (EC 3.5.1.88)	N-[(2R)-2-{[(2S)-2-(1,3-benzoxazol-2-yl)pyrrolidin-1-yl]carbonyl}hexyl]-N-hydroxyformamide	Drug target		100	100	100	1e-113
BLAT	Drug Target	DrugBank	Mycobacterium tuberculosis H37Rv S0091_Mtb_Ec_annotated	fig|83332.893.peg.3205			P0A574	Mycobacterium tuberculosis	fabH	3-oxoacyl-[acyl-carrier-protein] synthase, KASIII (EC 2.3.1.180)	Lauric Acid;Dodecyl-Coa;DECANE-1-THIOL;DECYL FORMATE;11-MERCAPTOUNDECANOIC ACID;O-DECYL HYDROGEN THIOCARBONATE;11-[(MERCAPTOCARBONYL)OXY]UNDECANOIC ACID	Drug target		100	100	100	1e-192
BLAT	Drug Target	DrugBank	Mycobacterium tuberculosis H37Rv S0194_Mtb_Ec_annotated	fig|83332.896.peg.1275			O33244	Mycobacterium tuberculosis	prcA	Proteasome subunit alpha (EC 3.4.25.1), bacterial	N-(4-MORPHOLINE)CARBONYL-B-(1-NAPHTHYL)-L-ALANINE-L-LEUCINE BORONIC ACID	Drug target		100	100	100	1e-137
BLAT	Drug Target	DrugBank	Mycobacterium tuberculosis H37Rv S0001_Mtb_Ec_annotated	fig|83332.880.peg.3505			O06414	Mycobacterium tuberculosis	menB	Naphthoate synthase (EC 4.1.3.36)	Coenzyme A;Acetoacetyl-Coenzyme A	Drug target		95	99	100	1e-177
BLAT	Drug Target	DrugBank	Mycobacterium tuberculosis H37Rv S0040_Mtb_Ec_annotated	fig|83332.889.peg.4146			O06796	Mycobacterium tuberculosis H37Rv		FIG00820067: hypothetical protein	2,2,5,5-TETRAMETHYL-3-(SULFANYLMETHYL)-2,5-DIHYDRO-1H-PYRROL-1-OL	Drug target		100	100	100	1e-66
BLAT	Drug Target	DrugBank	Mycobacterium tuberculosis H37Rv S0149_Mtb_Ec_annotated	fig|83332.894.peg.468			P0A5S4	Mycobacterium tuberculosis	pknB	Serine/threonine-protein kinase PknB (EC 2.7.11.1)	Phosphothiophosphoric Acid-Adenylate Ester;Adenosine-5'-[Beta, Gamma-Methylene]Triphosphate	Drug target		100	100	100	0.0
BLAT	Drug Target	DrugBank	Mycobacterium tuberculosis H37Rv S0070_Mtb_Ec_annotated	fig|83332.892.peg.3534			P0A5I4	Mycobacterium tuberculosis	gmk	Guanylate kinase (EC 2.7.4.8)	Formic Acid	Drug target		100	100	100	1e-115
BLAT	Drug Target	DrugBank	Mycobacterium tuberculosis H37Rv S0066_Mtb_Ec_annotated	fig|83332.891.peg.956			P0A4V4	Mycobacterium tuberculosis	fbpC	Antigen 85-C precursor @ Mycolyl transferase 85C (EC 2.3.1.122)	Diethylphosphono Group;2-HYDROXYMETHYL-6-OCTYLSULFANYL-TETRAHYDRO-PYRAN-3,4,5-TRIOL	Drug target		100	100	100	1e-207
BLAT	Drug Target	DrugBank	Mycobacterium tuberculosis H37Rv S0149_Mtb_Ec_annotated	fig|83332.894.peg.3460			P0A544	Mycobacterium tuberculosis	serA	D-3-phosphoglycerate dehydrogenase (EC 1.1.1.95)	D-tartaric acid	Drug target		98	99	100	1e-291
BLAT	Drug Target	DrugBank	Mycobacterium tuberculosis H37Rv S0066_Mtb_Ec_annotated	fig|83332.891.peg.1714			Q79FD7	Mycobacterium tuberculosis	rpiB	Ribose-5-phosphate isomerase B (EC 5.3.1.6)	4-Phospho-D-Erythronate;4-Phospho-D-Erythronohydroxamic Acid	Drug target		100	100	100	5e-91
BLAT	Drug Target	DrugBank	Mycobacterium tuberculosis H37Rv S0036_Mtb_Ec_annotated	fig|83332.888.peg.193			O06594	Mycobacterium tuberculosis	nadC	Quinolinate phosphoribosyltransferase [decarboxylating] (EC 2.4.2.19)	Quinolinic Acid;Namn;Phthalic Acid;5-Phosphoribosyl-1-(Beta-Methylene) Pyrophosphate	Drug target		100	100	100	1e-157
BLAT	Drug Target	DrugBank	Mycobacterium tuberculosis H37Rv S0165_Mtb_Ec_annotated	fig|83332.895.peg.978			P96222	Mycobacterium tuberculosis	ethR	Transcriptional repressor TetR family => EthR	Hexadecyl Octanoate;tert-butyl 4-(3-thiophen-2-yl-1,2,4-oxadiazol-5-yl)piperidine-1-carboxylate;3-(4-fluorophenyl)-5-phenyl-4H-1,2,4-triazole;1-(thiophen-2-ylacetyl)-4-(3-thiophen-2-yl-1,2,4-oxadiazol-5-yl)piperidine	Drug target		100	100	100	1e-119
BLAT	Drug Target	DrugBank	Mycobacterium tuberculosis H37Rv S0059_Mtb_Ec_annotated	fig|83332.890.peg.2211			Q11062	Mycobacterium tuberculosis	cyp130	Cytochrome P450 130	1-[(2S)-2-[(4-CHLOROBENZYL)OXY]-2-(2,4-DICHLOROPHENYL)ETHYL]-1H-IMIDAZOLE;5-AMINO-2-{4-[(4-AMINOPHENYL)SULFANYL]PHENYL}-1H-ISOINDOLE-1,3(2H)-DIONE;1-(3-METHYLPHENYL)-1H-BENZIMIDAZOL-5-AMINE	Drug target		99	100	99	1e-238
BLAT	Drug Target	DrugBank	Mycobacterium tuberculosis H37Rv S0039_Mtb_Ec_annotated	fig|83332.887.peg.123			Q79FX6	Mycobacterium tuberculosis	mmaA2	Methoxy mycolic acid synthase MmaA2 (EC 2.1.1.79)	Cetrimonium;S-Adenosyl-L-Homocysteine	Drug target		100	93	100	1e-168
BLAT	Drug Target	DrugBank	Mycobacterium tuberculosis H37Rv S0008_Mtb_Ec_annotated	fig|83332.883.peg.775			O07746	Mycobacterium tuberculosis	MT1933	Periplasmic chorismate mutase I precursor (EC 5.4.99.5)	8-HYDROXY-2-OXA-BICYCLO[3.3.1]NON-6-ENE-3,5-DICARBOXYLIC ACID	Drug target		100	100	100	1e-109
BLAT	Drug Target	DrugBank	Mycobacterium tuberculosis H37Rv S0070_Mtb_Ec_annotated	fig|83332.892.peg.1070			Q79FX8	Mycobacterium tuberculosis	mmaA4	Methoxy mycolic acid synthase MmaA4	5'-S-[2-(decylamino)ethyl]-5'-thioadenosine	Drug target		99	100	99	1e-176
BLAT	Drug Target	DrugBank	Mycobacterium tuberculosis H37Rv S0194_Mtb_Ec_annotated	fig|83332.896.peg.2421			O06330	Mycobacterium tuberculosis	rmlC	dTDP-4-dehydrorhamnose 3,5-epimerase (EC 5.1.3.13)	S,S-(2-Hydroxyethyl)Thiocysteine	Drug target		100	100	100	1e-117
BLAT	Drug Target	DrugBank	Mycobacterium tuberculosis H37Rv S0022_Mtb_Ec_annotated	fig|83332.886.peg.911			O05891	Mycobacterium tuberculosis	tmk	Thymidylate kinase (EC 2.7.4.9)	Thymidine-5'-Phosphate;Thymidine-5'-Triphosphate;P1-(5'-Adenosyl)P5-(5'-Thymidyl)Pentaphosphate;3'-Azido-3'-Deoxythymidine-5'-Monophosphate;5-Hydroxymethyluridine-2'-Deoxy-5'-Monophosphate;Diphosphate;Deoxythymidine	Drug target		100	100	100	1e-118
BLAT	Drug Target	DrugBank	Mycobacterium tuberculosis H37Rv S0204_Mtb_Ec_annotated	fig|83332.899.peg.1626			P0A5N0	Mycobacterium tuberculosis	aac	Aminoglycoside 2'-N-acetyltransferase (EC 2.3.1.59) => AAC(2')-I	Tobramycin;Kanamycin;3'-Phosphate-Adenosine-5'-Diphosphate;Coenzyme A;Ribostamycin;3'-Phosphate-Adenosine-5'-Diphosphate;Coenzyme A;Ribostamycin	Drug enzyme,Drug target		100	100	100	1e-104
BLAT	Drug Target	DrugBank	Mycobacterium tuberculosis H37Rv S0036_Mtb_Ec_annotated	fig|83332.888.peg.1579			B4YQT9	Mycobacterium tuberculosis		DNA gyrase subunit A (EC 5.99.1.3)	Ciprofloxacin	Drug target		100	18	99	1e-84
BLAT	Drug Target	DrugBank	Mycobacterium tuberculosis H37Rv S0194_Mtb_Ec_annotated	fig|83332.896.peg.2282			O06620	Mycobacterium tuberculosis	bioD	Dethiobiotin synthase BioD (EC 6.3.3.3)	D-Dethiobiotin	Drug target		100	100	99	1e-121
BLAT	Drug Target	DrugBank	Mycobacterium tuberculosis H37Rv S0039_Mtb_Ec_annotated	fig|83332.887.peg.1268			P96275	Mycobacterium tuberculosis	def	Peptide deformylase (EC 3.5.1.88)	N-[(2R)-2-{[(2S)-2-(1,3-benzoxazol-2-yl)pyrrolidin-1-yl]carbonyl}hexyl]-N-hydroxyformamide	Drug target		100	100	100	1e-113
BLAT	Drug Target	DrugBank	Mycobacterium tuberculosis H37Rv S0196_Mtb_Ec_annotated	fig|83332.897.peg.963			P0A5P0	Mycobacterium tuberculosis	cmaA2	Cyclopropane-fatty-acyl-phospholipid synthase 2, CmaA2 (EC 2.1.1.79)	S-Adenosyl-L-Homocysteine;Didecyl-Dimethyl-Ammonium	Drug target		100	100	100	1e-180
BLAT	Drug Target	DrugBank	Mycobacterium tuberculosis H37Rv S0013_Mtb_Ec_annotated	fig|83332.884.peg.1407			P72024	Mycobacterium tuberculosis	dapB	4-hydroxy-tetrahydrodipicolinate reductase (EC 1.17.1.8)	Dipicolinic Acid	Drug target		100	100	100	1e-136
BLAT	Drug Target	DrugBank	Mycobacterium tuberculosis H37Rv S0013_Mtb_Ec_annotated	fig|83332.884.peg.361			P96222	Mycobacterium tuberculosis	ethR	Transcriptional repressor TetR family => EthR	Hexadecyl Octanoate;tert-butyl 4-(3-thiophen-2-yl-1,2,4-oxadiazol-5-yl)piperidine-1-carboxylate;3-(4-fluorophenyl)-5-phenyl-4H-1,2,4-triazole;1-(thiophen-2-ylacetyl)-4-(3-thiophen-2-yl-1,2,4-oxadiazol-5-yl)piperidine	Drug target		100	100	100	1e-119
BLAT	Drug Target	DrugBank	Mycobacterium tuberculosis H37Rv S0001_Mtb_Ec_annotated	fig|83332.880.peg.249			O53512	Mycobacterium tuberculosis	aroG	2-keto-3-deoxy-D-arabino-heptulosonate-7-phosphate synthase II (EC 2.5.1.54)	(1R,3S,5S,8R)-8-HYDROXY-2-OXABICYCLO[3.3.1]NON-6-ENE-3,5-DICARBOXYLIC ACID	Drug target		100	100	99	1e-271
BLAT	Drug Target	DrugBank	Mycobacterium tuberculosis H37Rv S0149_Mtb_Ec_annotated	fig|83332.894.peg.2051			P0A5N0	Mycobacterium tuberculosis	aac	Aminoglycoside 2'-N-acetyltransferase (EC 2.3.1.59) => AAC(2')-I	Tobramycin;Kanamycin;3'-Phosphate-Adenosine-5'-Diphosphate;Coenzyme A;Ribostamycin;3'-Phosphate-Adenosine-5'-Diphosphate;Coenzyme A;Ribostamycin	Drug enzyme,Drug target		100	100	100	1e-104
BLAT	Drug Target	DrugBank	Mycobacterium tuberculosis H37Rv S0070_Mtb_Ec_annotated	fig|83332.892.peg.3214			P95276	Mycobacterium tuberculosis		Monooxygenase component C / Probable epoxide hydrolase EphB (EC 3.3.2.9)	1,3-DIPHENYLUREA	Drug target		100	100	100	1e-218
BLAT	Drug Target	DrugBank	Mycobacterium tuberculosis H37Rv S0165_Mtb_Ec_annotated	fig|83332.895.peg.3486			O06162	Mycobacterium tuberculosis	citE	Hydroxymethylglutaryl-CoA lyase (EC 4.1.3.4)	Formic Acid	Drug target		100	100	100	1e-151
BLAT	Drug Target	DrugBank	Mycobacterium tuberculosis H37Rv S0001_Mtb_Ec_annotated	fig|83332.880.peg.1586			P63509	Mycobacterium tuberculosis	lat	Probable L-lysine-epsilon aminotransferase (EC 2.6.1.36) (L-lysine aminotransferase) (Lysine 6-aminotransferase)	(2S)-1-methyl-2-[(2S,4R)-2-methyl-4-phenylpentyl]piperidine	Drug target		93	100	100	1e-246
BLAT	Drug Target	DrugBank	Mycobacterium tuberculosis H37Rv S0196_Mtb_Ec_annotated	fig|83332.897.peg.1111			P60176	Mycobacterium tuberculosis	ahcY	Adenosylhomocysteinase (EC 3.3.1.1)	5'-S-ethyl-5'-thioadenosine	Drug target		100	100	100	1e-294
BLAT	Drug Target	DrugBank	Mycobacterium tuberculosis H37Rv S0165_Mtb_Ec_annotated	fig|83332.895.peg.1902			P72024	Mycobacterium tuberculosis	dapB	4-hydroxy-tetrahydrodipicolinate reductase (EC 1.17.1.8)	Dipicolinic Acid	Drug target		100	98	100	1e-136
BLAT	Drug Target	DrugBank	Mycobacterium tuberculosis H37Rv S0008_Mtb_Ec_annotated	fig|83332.883.peg.3624			O05891	Mycobacterium tuberculosis	tmk	Thymidylate kinase (EC 2.7.4.9)	Thymidine-5'-Phosphate;Thymidine-5'-Triphosphate;P1-(5'-Adenosyl)P5-(5'-Thymidyl)Pentaphosphate;3'-Azido-3'-Deoxythymidine-5'-Monophosphate;5-Hydroxymethyluridine-2'-Deoxy-5'-Monophosphate;Diphosphate;Deoxythymidine	Drug target		100	100	100	1e-118
BLAT	Drug Target	DrugBank	Mycobacterium tuberculosis H37Rv S0059_Mtb_Ec_annotated	fig|83332.890.peg.1047			P96420	Mycobacterium tuberculosis	leuA	2-isopropylmalate synthase (EC 2.3.3.13)	Alpha-ketoisovalerate	Drug target		100	100	100	0.0
BLAT	Drug Target	DrugBank	Mycobacterium tuberculosis H37Rv S0059_Mtb_Ec_annotated	fig|83332.890.peg.1662			Q08129	Mycobacterium tuberculosis	katG	Catalase-peroxidase KatG (EC 1.11.1.21)	Ethionamide;Isoniazid	Drug target		100	100	99	0.0
BLAT	Drug Target	DrugBank	Mycobacterium tuberculosis H37Rv S0070_Mtb_Ec_annotated	fig|83332.892.peg.2460			P0A552	Mycobacterium tuberculosis	dut	Deoxyuridine 5'-triphosphate nucleotidohydrolase (EC 3.6.1.23)	2'-Deoxyuridine 5'-Alpha,Beta-Imido-Triphosphate;Deoxyuridine-5'-Triphosphate;Deoxyuridine-5'-Diphosphate;2'-deoxyuridylic acid	Drug target		100	100	100	4e-81
BLAT	Drug Target	DrugBank	Mycobacterium tuberculosis H37Rv S0196_Mtb_Ec_annotated	fig|83332.897.peg.525			P72030	Mycobacterium tuberculosis	embB	Integral membrane indolylacetylinositol arabinosyltransferase EmbB (EC 2.4.2.-)	Ethambutol	Drug target		100	100	100	0.0
BLAT	Drug Target	DrugBank	Mycobacterium tuberculosis H37Rv S0149_Mtb_Ec_annotated	fig|83332.894.peg.378			P96222	Mycobacterium tuberculosis	ethR	Transcriptional repressor TetR family => EthR	Hexadecyl Octanoate;tert-butyl 4-(3-thiophen-2-yl-1,2,4-oxadiazol-5-yl)piperidine-1-carboxylate;3-(4-fluorophenyl)-5-phenyl-4H-1,2,4-triazole;1-(thiophen-2-ylacetyl)-4-(3-thiophen-2-yl-1,2,4-oxadiazol-5-yl)piperidine	Drug target		100	100	100	1e-119
BLAT	Drug Target	DrugBank	Mycobacterium tuberculosis H37Rv S0039_Mtb_Ec_annotated	fig|83332.887.peg.2197			O53512	Mycobacterium tuberculosis	aroG	2-keto-3-deoxy-D-arabino-heptulosonate-7-phosphate synthase II (EC 2.5.1.54)	(1R,3S,5S,8R)-8-HYDROXY-2-OXABICYCLO[3.3.1]NON-6-ENE-3,5-DICARBOXYLIC ACID	Drug target		100	100	99	1e-271
BLAT	Drug Target	DrugBank	Mycobacterium tuberculosis H37Rv S0001_Mtb_Ec_annotated	fig|83332.880.peg.1308			O07732	Mycobacterium tuberculosis	lipJ	lignin peroxidase LipJ	Alpha,Beta-Methyleneadenosine-5'-Triphosphate	Drug target		96	100	99	1e-260
BLAT	Drug Target	DrugBank	Mycobacterium tuberculosis H37Rv S0196_Mtb_Ec_annotated	fig|83332.897.peg.1716			Q9CBQ2	Mycobacterium leprae (strain TN)	nrdF	Ribonucleotide reductase of class Ib (aerobic), beta subunit (EC 1.17.4.1)	Citric Acid	Drug target		99	99	93	1e-178
BLAT	Drug Target	DrugBank	Mycobacterium tuberculosis H37Rv S0165_Mtb_Ec_annotated	fig|83332.895.peg.2094			P66034	Mycobacterium tuberculosis	ribH	6,7-dimethyl-8-ribityllumazine synthase (EC 2.5.1.78)	Dithioerythritol;4-{2,6,8-Trioxo-9-[(2r,3s,4r)-2,3,4,5-Tetrahydroxypentyl]-1,2,3,6,8,9-Hexahydro-7h-Purin-7-Yl}Butyl Dihydrogen Phosphate;D-1,4-dithiothreitol;3-{2,6,8-trioxo-9-[(2S,3S,4R)-2,3,4,5-tetrahydroxypentyl]-1,2,3,6,8,9-hexahydro-7H-purin-7-Yl}propyl dihydrogen phosphate;(4s,5s)-1,2-Dithiane-4,5-Diol;4-{2,6,8-Trioxo-9-[(2s,3r,4r)-2,3,4,5-Tetrahydroxypentyl]-1,2,3,6,8,9-Hexahydro-7h-Purin…	Drug target		100	100	100	4e-85
BLAT	Drug Target	DrugBank	Mycobacterium tuberculosis H37Rv S0001_Mtb_Ec_annotated	fig|83332.880.peg.857			P0A4V4	Mycobacterium tuberculosis	fbpC	Antigen 85-C precursor @ Mycolyl transferase 85C (EC 2.3.1.122)	Diethylphosphono Group;2-HYDROXYMETHYL-6-OCTYLSULFANYL-TETRAHYDRO-PYRAN-3,4,5-TRIOL	Drug target		100	100	100	1e-207
BLAT	Drug Target	DrugBank	Mycobacterium tuberculosis H37Rv S0091_Mtb_Ec_annotated	fig|83332.893.peg.3917			P0A578	Mycobacterium tuberculosis	folP1	Dihydropteroate synthase (EC 2.5.1.15)	Pterin-6-Yl-Methyl-Monophosphate	Drug target		97	99	100	1e-154
BLAT	Drug Target	DrugBank	Mycobacterium tuberculosis H37Rv S0017_Mtb_Ec_annotated	fig|83332.885.peg.3372			O33245	Mycobacterium tuberculosis	prcB	Proteasome subunit beta (EC 3.4.25.1), bacterial	N-(4-MORPHOLINE)CARBONYL-B-(1-NAPHTHYL)-L-ALANINE-L-LEUCINE BORONIC ACID	Drug target		100	100	100	1e-163
BLAT	Drug Target	DrugBank	Mycobacterium tuberculosis H37Rv S0204_Mtb_Ec_annotated	fig|83332.899.peg.1047			P96275	Mycobacterium tuberculosis	def	Peptide deformylase (EC 3.5.1.88)	N-[(2R)-2-{[(2S)-2-(1,3-benzoxazol-2-yl)pyrrolidin-1-yl]carbonyl}hexyl]-N-hydroxyformamide	Drug target		100	100	100	1e-113
BLAT	Drug Target	DrugBank	Mycobacterium tuberculosis H37Rv S0013_Mtb_Ec_annotated	fig|83332.884.peg.3622			O05891	Mycobacterium tuberculosis	tmk	Thymidylate kinase (EC 2.7.4.9)	Thymidine-5'-Phosphate;Thymidine-5'-Triphosphate;P1-(5'-Adenosyl)P5-(5'-Thymidyl)Pentaphosphate;3'-Azido-3'-Deoxythymidine-5'-Monophosphate;5-Hydroxymethyluridine-2'-Deoxy-5'-Monophosphate;Diphosphate;Deoxythymidine	Drug target		100	100	100	1e-118
BLAT	Drug Target	DrugBank	Mycobacterium tuberculosis H37Rv S0017_Mtb_Ec_annotated	fig|83332.885.peg.2765			P69167	Mycobacterium tuberculosis	fabG3	3-alpha-(or 20-beta)-hydroxysteroid dehydrogenase (EC 1.1.1.53)	Aetiocholanolone	Drug target		100	100	99	1e-144
BLAT	Drug Target	DrugBank	Mycobacterium tuberculosis H37Rv S0036_Mtb_Ec_annotated	fig|83332.888.peg.1497			P0A666	Mycobacterium tuberculosis	Rv3853	Ribonuclease E inhibitor RraA	Glyoxalate, Glyoxylate	Drug target		100	100	100	2e-84
BLAT	Drug Target	DrugBank	Mycobacterium tuberculosis H37Rv S0008_Mtb_Ec_annotated	fig|83332.883.peg.4007			O53434	Mycobacterium tuberculosis	Rv1086	(2E,6Z)-farnesyl diphosphate synthase (EC 2.5.1.68)	Geranyl Diphosphate;FARNESYL DIPHOSPHATE	Drug target		100	100	100	1e-150
BLAT	Drug Target	DrugBank	Mycobacterium tuberculosis H37Rv S0040_Mtb_Ec_annotated	fig|83332.889.peg.1146			O33245	Mycobacterium tuberculosis	prcB	Proteasome subunit beta (EC 3.4.25.1), bacterial	N-(4-MORPHOLINE)CARBONYL-B-(1-NAPHTHYL)-L-ALANINE-L-LEUCINE BORONIC ACID	Drug target		100	100	100	1e-163
BLAT	Drug Target	DrugBank	Mycobacterium tuberculosis H37Rv S0022_Mtb_Ec_annotated	fig|83332.886.peg.135			P0A5H3	Mycobacterium tuberculosis	icl	Isocitrate lyase (EC 4.1.3.1) @ Methylisocitrate lyase (EC 4.1.3.30)	Glyoxalate, Glyoxylate	Drug target		100	100	100	1e-252
BLAT	Drug Target	DrugBank	Mycobacterium tuberculosis H37Rv S0066_Mtb_Ec_annotated	fig|83332.891.peg.2957			P0A592	Mycobacterium tuberculosis	glbN	Cyanoglobin; Hemoglobin-like protein HbN	N-Butyl Isocyanide;Heme C	Drug target		100	100	100	1e-71
BLAT	Drug Target	DrugBank	Mycobacterium tuberculosis H37Rv S0022_Mtb_Ec_annotated	fig|83332.886.peg.781			P96420	Mycobacterium tuberculosis	leuA	2-isopropylmalate synthase (EC 2.3.3.13)	Alpha-ketoisovalerate	Drug target		100	100	100	0.0
BLAT	Drug Target	DrugBank	Mycobacterium tuberculosis H37Rv S0204_Mtb_Ec_annotated	fig|83332.899.peg.269			P0A5S4	Mycobacterium tuberculosis	pknB	Serine/threonine-protein kinase PknB (EC 2.7.11.1)	Phosphothiophosphoric Acid-Adenylate Ester;Adenosine-5'-[Beta, Gamma-Methylene]Triphosphate	Drug target		100	100	100	0.0
BLAT	Drug Target	DrugBank	Mycobacterium tuberculosis H37Rv S0007_Mtb_Ec_annotated	fig|83332.881.peg.1606			P0A538	Mycobacterium tuberculosis	punA	Purine nucleoside phosphorylase (EC 2.4.2.1)	2-Hydroxymethyl-Pyrrolidine-3,4-Diol;4'-Deaza-1'-Aza-2'-Deoxy-1'-(9-Methylene)-Immucillin-H, (3r,4r)-N-[9-Deazahypoxanthin-9-Yl)Methyl]-4-Hydroxymethyl-Pyrrolidin-3-Ol;9-Deazahypoxanthine	Drug target		100	100	100	1e-149
BLAT	Drug Target	DrugBank	Mycobacterium tuberculosis H37Rv S0022_Mtb_Ec_annotated	fig|83332.886.peg.1422			O33244	Mycobacterium tuberculosis	prcA	Proteasome subunit alpha (EC 3.4.25.1), bacterial	N-(4-MORPHOLINE)CARBONYL-B-(1-NAPHTHYL)-L-ALANINE-L-LEUCINE BORONIC ACID	Drug target		100	100	100	1e-137
BLAT	Drug Target	DrugBank	Mycobacterium tuberculosis H37Rv S0017_Mtb_Ec_annotated	fig|83332.885.peg.1993			O07732	Mycobacterium tuberculosis	lipJ	lignin peroxidase LipJ	Alpha,Beta-Methyleneadenosine-5'-Triphosphate	Drug target		96	100	99	1e-260
BLAT	Drug Target	DrugBank	Mycobacterium tuberculosis H37Rv S0059_Mtb_Ec_annotated	fig|83332.890.peg.3818			P96850	Mycobacterium tuberculosis	hsaC	Iron-dependent extradiol dioxygenase (EC 1.13.11.25)	3,4-dihydroxy-9,10-secoandrosta-1(10),2,4-triene-9,17-dione	Drug target		100	100	100	1e-179
BLAT	Drug Target	DrugBank	Mycobacterium tuberculosis H37Rv S0066_Mtb_Ec_annotated	fig|83332.891.peg.3515			P0A544	Mycobacterium tuberculosis	serA	D-3-phosphoglycerate dehydrogenase (EC 1.1.1.95)	D-tartaric acid	Drug target		98	99	100	1e-291
BLAT	Drug Target	DrugBank	Mycobacterium tuberculosis H37Rv S0194_Mtb_Ec_annotated	fig|83332.896.peg.136			P0A5H3	Mycobacterium tuberculosis	icl	Isocitrate lyase (EC 4.1.3.1) @ Methylisocitrate lyase (EC 4.1.3.30)	Glyoxalate, Glyoxylate	Drug target		100	100	100	1e-252
BLAT	Drug Target	DrugBank	Mycobacterium tuberculosis H37Rv S0007_Mtb_Ec_annotated	fig|83332.881.peg.2707			O33245	Mycobacterium tuberculosis	prcB	Proteasome subunit beta (EC 3.4.25.1), bacterial	N-(4-MORPHOLINE)CARBONYL-B-(1-NAPHTHYL)-L-ALANINE-L-LEUCINE BORONIC ACID	Drug target		100	100	100	1e-163
BLAT	Drug Target	DrugBank	Mycobacterium tuberculosis H37Rv S0008_Mtb_Ec_annotated	fig|83332.883.peg.1149			O33245	Mycobacterium tuberculosis	prcB	Proteasome subunit beta (EC 3.4.25.1), bacterial	N-(4-MORPHOLINE)CARBONYL-B-(1-NAPHTHYL)-L-ALANINE-L-LEUCINE BORONIC ACID	Drug target		100	100	100	1e-163
BLAT	Drug Target	DrugBank	Mycobacterium tuberculosis H37Rv S0196_Mtb_Ec_annotated	fig|83332.897.peg.1597			P0A5R0	Mycobacterium tuberculosis	panC	Pantoate--beta-alanine ligase (EC 6.3.2.1)	2,4-Dihydroxy-3,3-Dimethyl-Butyrate;Alpha,Beta-Methyleneadenosine-5'-Triphosphate;Pantoyl Adenylate;Beta-Alanine	Drug target		100	100	100	1e-173
BLAT	Drug Target	DrugBank	Mycobacterium tuberculosis H37Rv S0013_Mtb_Ec_annotated	fig|83332.884.peg.3558			P0A5I4	Mycobacterium tuberculosis	gmk	Guanylate kinase (EC 2.7.4.8)	Formic Acid	Drug target		100	100	100	1e-115
BLAT	Drug Target	DrugBank	Mycobacterium tuberculosis H37Rv S0091_Mtb_Ec_annotated	fig|83332.893.peg.3156			P72030	Mycobacterium tuberculosis	embB	Integral membrane indolylacetylinositol arabinosyltransferase EmbB (EC 2.4.2.-)	Ethambutol	Drug target		100	100	99	0.0
BLAT	Drug Target	DrugBank	Mycobacterium tuberculosis H37Rv S0001_Mtb_Ec_annotated	fig|83332.880.peg.1445			P0A674	Mycobacterium tuberculosis	rpoC	DNA-directed RNA polymerase beta' subunit (EC 2.7.7.6)	Rifapentine	Drug target		100	100	99	0.0
BLAT	Drug Target	DrugBank	Mycobacterium tuberculosis H37Rv S0001_Mtb_Ec_annotated	fig|83332.880.peg.1327			O07746	Mycobacterium tuberculosis	MT1933	Periplasmic chorismate mutase I precursor (EC 5.4.99.5)	8-HYDROXY-2-OXA-BICYCLO[3.3.1]NON-6-ENE-3,5-DICARBOXYLIC ACID	Drug target		100	100	100	1e-109
BLAT	Drug Target	DrugBank	Mycobacterium tuberculosis H37Rv S0149_Mtb_Ec_annotated	fig|83332.894.peg.2299			P0A592	Mycobacterium tuberculosis	glbN	Cyanoglobin; Hemoglobin-like protein HbN	N-Butyl Isocyanide;Heme C	Drug target		100	100	100	1e-71
BLAT	Drug Target	DrugBank	Mycobacterium tuberculosis H37Rv S0202_Mtb_Ec_annotated	fig|83332.898.peg.2662			O05783	Mycobacterium tuberculosis	fprA	Ferredoxin--NADP(+) reductase, actinobacterial (eukaryote-like) type (EC 1.18.1.2)	4-Oxo-Nicotinamide-Adenine Dinucleotide Phosphate;Flavin adenine dinucleotide	Drug target		100	100	100	1e-267
BLAT	Drug Target	DrugBank	Mycobacterium tuberculosis H37Rv S0066_Mtb_Ec_annotated	fig|83332.891.peg.1824			P96851	Mycobacterium tuberculosis	hsaD	4,5-9,10-diseco-3-hydroxy-5,9,17-trioxoandrosta-1(10),2-diene-4-oate hydrolase (EC 3.7.1.17)	(3E)-2,6-DIOXO-6-PHENYLHEX-3-ENOATE	Drug target		100	100	100	1e-169
BLAT	Drug Target	DrugBank	Mycobacterium tuberculosis H37Rv S0001_Mtb_Ec_annotated	fig|83332.880.peg.631			P96222	Mycobacterium tuberculosis	ethR	Transcriptional repressor TetR family => EthR	Hexadecyl Octanoate;tert-butyl 4-(3-thiophen-2-yl-1,2,4-oxadiazol-5-yl)piperidine-1-carboxylate;3-(4-fluorophenyl)-5-phenyl-4H-1,2,4-triazole;1-(thiophen-2-ylacetyl)-4-(3-thiophen-2-yl-1,2,4-oxadiazol-5-yl)piperidine	Drug target		100	100	100	1e-119
BLAT	Drug Target	DrugBank	Mycobacterium tuberculosis H37Rv S0039_Mtb_Ec_annotated	fig|83332.887.peg.1716			O06162	Mycobacterium tuberculosis	citE	Hydroxymethylglutaryl-CoA lyase (EC 4.1.3.4)	Formic Acid	Drug target		100	100	100	1e-151
BLAT	Drug Target	DrugBank	Mycobacterium tuberculosis H37Rv S0196_Mtb_Ec_annotated	fig|83332.897.peg.2462			P0A552	Mycobacterium tuberculosis	dut	Deoxyuridine 5'-triphosphate nucleotidohydrolase (EC 3.6.1.23)	2'-Deoxyuridine 5'-Alpha,Beta-Imido-Triphosphate;Deoxyuridine-5'-Triphosphate;Deoxyuridine-5'-Diphosphate;2'-deoxyuridylic acid	Drug target		100	100	100	4e-81
BLAT	Drug Target	DrugBank	Mycobacterium tuberculosis H37Rv S0022_Mtb_Ec_annotated	fig|83332.886.peg.1601			O06162	Mycobacterium tuberculosis	citE	Hydroxymethylglutaryl-CoA lyase (EC 4.1.3.4)	Formic Acid	Drug target		100	100	100	1e-151
BLAT	Drug Target	DrugBank	Mycobacterium tuberculosis H37Rv S0022_Mtb_Ec_annotated	fig|83332.886.peg.3703			P64143	Mycobacterium tuberculosis	folK	2-amino-4-hydroxy-6-hydroxymethyldihydropteridine pyrophosphokinase (EC 2.7.6.3)	Aminosalicylic Acid	Drug target		100	100	100	1e-106
BLAT	Drug Target	DrugBank	Mycobacterium tuberculosis H37Rv S0007_Mtb_Ec_annotated	fig|83332.881.peg.378			P0A666	Mycobacterium tuberculosis	Rv3853	Ribonuclease E inhibitor RraA	Glyoxalate, Glyoxylate	Drug target		100	100	100	2e-84
BLAT	Drug Target	DrugBank	Mycobacterium tuberculosis H37Rv S0040_Mtb_Ec_annotated	fig|83332.889.peg.1318			P0A552	Mycobacterium tuberculosis	dut	Deoxyuridine 5'-triphosphate nucleotidohydrolase (EC 3.6.1.23)	2'-Deoxyuridine 5'-Alpha,Beta-Imido-Triphosphate;Deoxyuridine-5'-Triphosphate;Deoxyuridine-5'-Diphosphate;2'-deoxyuridylic acid	Drug target		100	100	99	8e-81
BLAT	Drug Target	DrugBank	Mycobacterium tuberculosis H37Rv S0036_Mtb_Ec_annotated	fig|83332.888.peg.3215			P0A574	Mycobacterium tuberculosis	fabH	3-oxoacyl-[acyl-carrier-protein] synthase, KASIII (EC 2.3.1.180)	Lauric Acid;Dodecyl-Coa;DECANE-1-THIOL;DECYL FORMATE;11-MERCAPTOUNDECANOIC ACID;O-DECYL HYDROGEN THIOCARBONATE;11-[(MERCAPTOCARBONYL)OXY]UNDECANOIC ACID	Drug target		100	100	100	1e-192
BLAT	Drug Target	DrugBank	Mycobacterium tuberculosis H37Rv S0194_Mtb_Ec_annotated	fig|83332.896.peg.3837			P96851	Mycobacterium tuberculosis	hsaD	4,5-9,10-diseco-3-hydroxy-5,9,17-trioxoandrosta-1(10),2-diene-4-oate hydrolase (EC 3.7.1.17)	(3E)-2,6-DIOXO-6-PHENYLHEX-3-ENOATE	Drug target		100	100	100	1e-169
BLAT	Drug Target	DrugBank	Mycobacterium tuberculosis H37Rv S0036_Mtb_Ec_annotated	fig|83332.888.peg.173			P0A5P0	Mycobacterium tuberculosis	cmaA2	Cyclopropane-fatty-acyl-phospholipid synthase 2, CmaA2 (EC 2.1.1.79)	S-Adenosyl-L-Homocysteine;Didecyl-Dimethyl-Ammonium	Drug target		100	100	100	1e-180
BLAT	Drug Target	DrugBank	Mycobacterium tuberculosis H37Rv S0091_Mtb_Ec_annotated	fig|83332.893.peg.1457			O53512	Mycobacterium tuberculosis	aroG	2-keto-3-deoxy-D-arabino-heptulosonate-7-phosphate synthase II (EC 2.5.1.54)	(1R,3S,5S,8R)-8-HYDROXY-2-OXABICYCLO[3.3.1]NON-6-ENE-3,5-DICARBOXYLIC ACID	Drug target		100	100	99	1e-271
BLAT	Drug Target	DrugBank	Mycobacterium tuberculosis H37Rv S0022_Mtb_Ec_annotated	fig|83332.886.peg.3481			O53240	Mycobacterium tuberculosis		hypothetical protein	S-Oxy Cysteine	Drug target		100	100	100	2e-91
BLAT	Drug Target	DrugBank	Mycobacterium tuberculosis H37Rv S0059_Mtb_Ec_annotated	fig|83332.890.peg.515			Q79G13	Mycobacterium tuberculosis	celA1	Endoglucanase A precursor (EC 3.2.1.4)	O1-Methyl-Glucose;Beta-D-Glucose;L-methionine (S)-S-oxide;4-Thio-beta-D-glucopyranose;(3r,4r,5r)-5-(Hydroxymethyl)Piperidine-3,4-Diol	Drug target		80	99	100	1e-180
BLAT	Drug Target	DrugBank	Mycobacterium tuberculosis H37Rv S0196_Mtb_Ec_annotated	fig|83332.897.peg.1995			P0A590	Mycobacterium tuberculosis	glnA1	Glutamine synthetase type I (EC 6.3.1.2)	Citric Acid	Drug target		100	100	100	1e-290
BLAT	Drug Target	DrugBank	Mycobacterium tuberculosis H37Rv S0022_Mtb_Ec_annotated	fig|83332.886.peg.514			P0A5N0	Mycobacterium tuberculosis	aac	Aminoglycoside 2'-N-acetyltransferase (EC 2.3.1.59) => AAC(2')-I	Tobramycin;Kanamycin;3'-Phosphate-Adenosine-5'-Diphosphate;Coenzyme A;Ribostamycin;3'-Phosphate-Adenosine-5'-Diphosphate;Coenzyme A;Ribostamycin	Drug enzyme,Drug target		100	100	100	1e-104
BLAT	Drug Target	DrugBank	Mycobacterium tuberculosis H37Rv S0204_Mtb_Ec_annotated	fig|83332.899.peg.2952			O06934	Mycobacterium tuberculosis	glf	UDP-galactopyranose mutase (EC 5.4.99.9)	Flavin adenine dinucleotide;Bicine	Drug target		100	100	100	1e-240
BLAT	Drug Target	DrugBank	Mycobacterium tuberculosis H37Rv S0059_Mtb_Ec_annotated	fig|83332.890.peg.3160			P72030	Mycobacterium tuberculosis	embB	Integral membrane indolylacetylinositol arabinosyltransferase EmbB (EC 2.4.2.-)	Ethambutol	Drug target		100	100	99	0.0
BLAT	Drug Target	DrugBank	Mycobacterium tuberculosis H37Rv S0194_Mtb_Ec_annotated	fig|83332.896.peg.2311			P0A592	Mycobacterium tuberculosis	glbN	Cyanoglobin; Hemoglobin-like protein HbN	N-Butyl Isocyanide;Heme C	Drug target		100	100	100	1e-71
BLAT	Drug Target	DrugBank	Mycobacterium tuberculosis H37Rv S0202_Mtb_Ec_annotated	fig|83332.898.peg.2708			O33199	Mycobacterium tuberculosis		ADP-ribose pyrophosphatase (EC 3.6.1.13)	AMPCPR;Adenosine-5-Diphosphoribose;Phosphomethylphosphonic Acid Adenosyl Ester	Drug target		100	100	100	1e-117
BLAT	Drug Target	DrugBank	Mycobacterium tuberculosis H37Rv S0013_Mtb_Ec_annotated	fig|83332.884.peg.280			B4YQT9	Mycobacterium tuberculosis		DNA gyrase subunit A (EC 5.99.1.3)	Ciprofloxacin	Drug target		100	18	100	3e-85
BLAT	Drug Target	DrugBank	Mycobacterium tuberculosis H37Rv S0046_Mtb_Ec_annotated	fig|83332.901.peg.1085			O06620	Mycobacterium tuberculosis	bioD	Dethiobiotin synthase BioD (EC 6.3.3.3)	D-Dethiobiotin	Drug target		100	100	99	1e-121
BLAT	Drug Target	DrugBank	Mycobacterium tuberculosis H37Rv S0205_Mtb_Ec_annotated	fig|83332.900.peg.1670			Q79FX8	Mycobacterium tuberculosis	mmaA4	Methoxy mycolic acid synthase MmaA4	5'-S-[2-(decylamino)ethyl]-5'-thioadenosine	Drug target		99	100	99	1e-176
BLAT	Drug Target	DrugBank	Mycobacterium tuberculosis H37Rv S0066_Mtb_Ec_annotated	fig|83332.891.peg.828			P66952	Mycobacterium tuberculosis	tpx	Thiol peroxidase, Tpx-type (EC 1.11.1.15)	S-Oxy Cysteine	Drug target		100	100	100	1e-88
BLAT	Drug Target	DrugBank	Mycobacterium tuberculosis H37Rv S0013_Mtb_Ec_annotated	fig|83332.884.peg.2034			P72059	Mycobacterium tuberculosis	embC	Integral membrane indolylacetylinositol arabinosyltransferase EmbC (EC 2.4.2.-)	Ethambutol	Drug target		100	100	99	0.0
BLAT	Drug Target	DrugBank	Mycobacterium tuberculosis H37Rv S0066_Mtb_Ec_annotated	fig|83332.891.peg.2312			P0A538	Mycobacterium tuberculosis	punA	Purine nucleoside phosphorylase (EC 2.4.2.1)	2-Hydroxymethyl-Pyrrolidine-3,4-Diol;4'-Deaza-1'-Aza-2'-Deoxy-1'-(9-Methylene)-Immucillin-H, (3r,4r)-N-[9-Deazahypoxanthin-9-Yl)Methyl]-4-Hydroxymethyl-Pyrrolidin-3-Ol;9-Deazahypoxanthine	Drug target		100	100	100	1e-149
BLAT	Drug Target	DrugBank	Mycobacterium tuberculosis H37Rv S0046_Mtb_Ec_annotated	fig|83332.901.peg.2995			Q08129	Mycobacterium tuberculosis	katG	Catalase-peroxidase KatG (EC 1.11.1.21)	Ethionamide;Isoniazid	Drug target		100	100	99	0.0
BLAT	Drug Target	DrugBank	Mycobacterium tuberculosis H37Rv S0149_Mtb_Ec_annotated	fig|83332.894.peg.3386			P0A5Y6	Mycobacterium tuberculosis	inhA	Enoyl-[acyl-carrier-protein] reductase [NADH] (EC 1.3.1.9)	Ethionamide;Isoniazid;C16-Fatty-Acyl-Substrate-Mimic;Genz-10850;(3S)-N-(3-CHLORO-2-METHYLPHENYL)-1-CYCLOHEXYL-5-OXOPYRROLIDINE-3-CARBOXAMIDE;N-(4-METHYLBENZOYL)-4-BENZYLPIPERIDINE;(3S)-1-CYCLOHEXYL-5-OXO-N-PHENYLPYRROLIDINE-3-CARBOXAMIDE;5-PENTYL-2-PHENOXYPHENOL;(3S)-1-CYCLOHEXYL-N-(3,5-DICHLOROPHENYL)-5-OXOPYRROLIDINE-3-CARBOXAMIDE;(3S)-N-(3-BROMOPHENYL)-1-CYCLOHEXYL-5-OXOPYRROLIDINE-3-CARBOXAMI…	Drug target		100	100	100	1e-151
BLAT	Drug Target	DrugBank	Mycobacterium tuberculosis H37Rv S0165_Mtb_Ec_annotated	fig|83332.895.peg.1346			P0A538	Mycobacterium tuberculosis	punA	Purine nucleoside phosphorylase (EC 2.4.2.1)	2-Hydroxymethyl-Pyrrolidine-3,4-Diol;4'-Deaza-1'-Aza-2'-Deoxy-1'-(9-Methylene)-Immucillin-H, (3r,4r)-N-[9-Deazahypoxanthin-9-Yl)Methyl]-4-Hydroxymethyl-Pyrrolidin-3-Ol;9-Deazahypoxanthine	Drug target		100	100	100	1e-149
BLAT	Drug Target	DrugBank	Mycobacterium tuberculosis H37Rv S0091_Mtb_Ec_annotated	fig|83332.893.peg.3755			Q7D8I1	Mycobacterium tuberculosis	MT1417	Naringenin-chalcone synthase (EC 2.3.1.74)	MYRISTIC ACID	Drug target		100	100	100	1e-223
BLAT	Drug Target	DrugBank	Mycobacterium tuberculosis H37Rv S0059_Mtb_Ec_annotated	fig|83332.890.peg.3927			P0A578	Mycobacterium tuberculosis	folP1	Dihydropteroate synthase (EC 2.5.1.15)	Pterin-6-Yl-Methyl-Monophosphate	Drug target		97	99	100	1e-154
BLAT	Drug Target	DrugBank	Mycobacterium tuberculosis H37Rv S0040_Mtb_Ec_annotated	fig|83332.889.peg.2955			P0A592	Mycobacterium tuberculosis	glbN	Cyanoglobin; Hemoglobin-like protein HbN	N-Butyl Isocyanide;Heme C	Drug target		100	100	100	1e-71
BLAT	Drug Target	DrugBank	Mycobacterium tuberculosis H37Rv S0070_Mtb_Ec_annotated	fig|83332.892.peg.1140			O06620	Mycobacterium tuberculosis	bioD	Dethiobiotin synthase BioD (EC 6.3.3.3)	D-Dethiobiotin	Drug target		100	100	99	1e-121
BLAT	Drug Target	DrugBank	Mycobacterium tuberculosis H37Rv S0059_Mtb_Ec_annotated	fig|83332.890.peg.3394			P0A5Y6	Mycobacterium tuberculosis	inhA	Enoyl-[acyl-carrier-protein] reductase [NADH] (EC 1.3.1.9)	Ethionamide;Isoniazid;C16-Fatty-Acyl-Substrate-Mimic;Genz-10850;(3S)-N-(3-CHLORO-2-METHYLPHENYL)-1-CYCLOHEXYL-5-OXOPYRROLIDINE-3-CARBOXAMIDE;N-(4-METHYLBENZOYL)-4-BENZYLPIPERIDINE;(3S)-1-CYCLOHEXYL-5-OXO-N-PHENYLPYRROLIDINE-3-CARBOXAMIDE;5-PENTYL-2-PHENOXYPHENOL;(3S)-1-CYCLOHEXYL-N-(3,5-DICHLOROPHENYL)-5-OXOPYRROLIDINE-3-CARBOXAMIDE;(3S)-N-(3-BROMOPHENYL)-1-CYCLOHEXYL-5-OXOPYRROLIDINE-3-CARBOXAMI…	Drug target		100	100	100	1e-151
BLAT	Drug Target	DrugBank	Mycobacterium tuberculosis H37Rv S0039_Mtb_Ec_annotated	fig|83332.887.peg.2144			Q9L888	Mycobacterium avium	alr	Alanine racemase (EC 5.1.1.1)	Cycloserine	Drug target		98	93	84	1e-182
BLAT	Drug Target	DrugBank	Mycobacterium tuberculosis H37Rv S0149_Mtb_Ec_annotated	fig|83332.894.peg.1498			P0A590	Mycobacterium tuberculosis	glnA1	Glutamine synthetase type I (EC 6.3.1.2)	Citric Acid	Drug target		100	100	100	1e-290
BLAT	Drug Target	DrugBank	Mycobacterium tuberculosis H37Rv S0059_Mtb_Ec_annotated	fig|83332.890.peg.455			B4YQT9	Mycobacterium tuberculosis		DNA gyrase subunit A (EC 5.99.1.3)	Ciprofloxacin	Drug target		100	18	99	1e-84
BLAT	Drug Target	DrugBank	Mycobacterium tuberculosis H37Rv S0194_Mtb_Ec_annotated	fig|83332.896.peg.3221			P0A574	Mycobacterium tuberculosis	fabH	3-oxoacyl-[acyl-carrier-protein] synthase, KASIII (EC 2.3.1.180)	Lauric Acid;Dodecyl-Coa;DECANE-1-THIOL;DECYL FORMATE;11-MERCAPTOUNDECANOIC ACID;O-DECYL HYDROGEN THIOCARBONATE;11-[(MERCAPTOCARBONYL)OXY]UNDECANOIC ACID	Drug target		100	100	100	1e-192
BLAT	Drug Target	DrugBank	Mycobacterium tuberculosis H37Rv S0036_Mtb_Ec_annotated	fig|83332.888.peg.3929			O53434	Mycobacterium tuberculosis	Rv1086	(2E,6Z)-farnesyl diphosphate synthase (EC 2.5.1.68)	Geranyl Diphosphate;FARNESYL DIPHOSPHATE	Drug target		100	100	100	1e-150
BLAT	Drug Target	DrugBank	Mycobacterium tuberculosis H37Rv S0196_Mtb_Ec_annotated	fig|83332.897.peg.3840			P66952	Mycobacterium tuberculosis	tpx	Thiol peroxidase, Tpx-type (EC 1.11.1.15)	S-Oxy Cysteine	Drug target		100	100	100	1e-88
BLAT	Drug Target	DrugBank	Mycobacterium tuberculosis H37Rv S0091_Mtb_Ec_annotated	fig|83332.893.peg.1692			O07746	Mycobacterium tuberculosis	MT1933	Periplasmic chorismate mutase I precursor (EC 5.4.99.5)	8-HYDROXY-2-OXA-BICYCLO[3.3.1]NON-6-ENE-3,5-DICARBOXYLIC ACID	Drug target		100	100	100	1e-109
BLAT	Drug Target	DrugBank	Mycobacterium tuberculosis H37Rv S0036_Mtb_Ec_annotated	fig|83332.888.peg.1983			P0A4Z6	Mycobacterium tuberculosis	aroQ	3-dehydroquinate dehydratase II (EC 4.2.1.10)	2,3 -Anhydro-Quinic Acid;3-Hydroxyimino Quinic Acid	Drug target		100	100	99	3e-77
BLAT	Drug Target	DrugBank	Mycobacterium tuberculosis H37Rv S0017_Mtb_Ec_annotated	fig|83332.885.peg.1290			P65728	Mycobacterium tuberculosis	pknG	Serine/threonine protein kinase	2-[(CYCLOPROPYLCARBONYL)AMINO]-4,5,6,7-TETRAHYDRO-1-BENZOTHIOPHENE-3-CARBOXAMIDE	Drug target		100	100	100	0.0
BLAT	Drug Target	DrugBank	Mycobacterium tuberculosis H37Rv S0091_Mtb_Ec_annotated	fig|83332.893.peg.1501			P0A590	Mycobacterium tuberculosis	glnA1	Glutamine synthetase type I (EC 6.3.1.2)	Citric Acid	Drug target		100	100	100	1e-290
BLAT	Drug Target	DrugBank	Mycobacterium tuberculosis H37Rv S0046_Mtb_Ec_annotated	fig|83332.901.peg.1948			Q79G13	Mycobacterium tuberculosis	celA1	Endoglucanase A precursor (EC 3.2.1.4)	O1-Methyl-Glucose;Beta-D-Glucose;L-methionine (S)-S-oxide;4-Thio-beta-D-glucopyranose;(3r,4r,5r)-5-(Hydroxymethyl)Piperidine-3,4-Diol	Drug target		80	99	100	1e-180
BLAT	Drug Target	DrugBank	Mycobacterium tuberculosis H37Rv S0066_Mtb_Ec_annotated	fig|83332.891.peg.1864			P0A578	Mycobacterium tuberculosis	folP1	Dihydropteroate synthase (EC 2.5.1.15)	Pterin-6-Yl-Methyl-Monophosphate	Drug target		97	99	100	1e-154
BLAT	Drug Target	DrugBank	Mycobacterium tuberculosis H37Rv S0040_Mtb_Ec_annotated	fig|83332.889.peg.4044			O53831	Mycobacterium tuberculosis	mshD	Acetyl-CoA:Cys-GlcN-Ins acetyltransferase, mycothiol synthase MshD (EC 2.3.1.189)	Coenzyme A	Drug target		100	100	100	1e-181
BLAT	Drug Target	DrugBank	Mycobacterium tuberculosis H37Rv S0017_Mtb_Ec_annotated	fig|83332.885.peg.122			Q79FX8	Mycobacterium tuberculosis	mmaA4	Methoxy mycolic acid synthase MmaA4	5'-S-[2-(decylamino)ethyl]-5'-thioadenosine	Drug target		99	100	100	1e-177
BLAT	Drug Target	DrugBank	Mycobacterium tuberculosis H37Rv S0022_Mtb_Ec_annotated	fig|83332.886.peg.968			O53355	Mycobacterium tuberculosis	lpdA	NAD(P)H quinone reductase LpdA (EC 1.6.5.2)	Flavin adenine dinucleotide	Drug target		95	100	100	1e-265
BLAT	Drug Target	DrugBank	Mycobacterium tuberculosis H37Rv S0091_Mtb_Ec_annotated	fig|83332.893.peg.3915			P64143	Mycobacterium tuberculosis	folK	2-amino-4-hydroxy-6-hydroxymethyldihydropteridine pyrophosphokinase (EC 2.7.6.3)	Aminosalicylic Acid	Drug target		100	100	100	1e-106
BLAT	Drug Target	DrugBank	Mycobacterium tuberculosis H37Rv S0046_Mtb_Ec_annotated	fig|83332.901.peg.3484			P0A5R0	Mycobacterium tuberculosis	panC	Pantoate--beta-alanine ligase (EC 6.3.2.1)	2,4-Dihydroxy-3,3-Dimethyl-Butyrate;Alpha,Beta-Methyleneadenosine-5'-Triphosphate;Pantoyl Adenylate;Beta-Alanine	Drug target		100	100	100	1e-173
BLAT	Drug Target	DrugBank	Mycobacterium tuberculosis H37Rv S0036_Mtb_Ec_annotated	fig|83332.888.peg.1376			P64170	Mycobacterium tuberculosis	ftsZ	Cell division protein FtsZ	5'-Guanosine-Diphosphate-Monothiophosphate;Citric Acid;Guanosine-5'-Diphosphate	Drug target		100	100	100	1e-213
BLAT	Drug Target	DrugBank	Mycobacterium tuberculosis H37Rv S0040_Mtb_Ec_annotated	fig|83332.889.peg.2026			P72059	Mycobacterium tuberculosis	embC	Integral membrane indolylacetylinositol arabinosyltransferase EmbC (EC 2.4.2.-)	Ethambutol	Drug target		100	100	99	0.0
BLAT	Drug Target	DrugBank	Mycobacterium tuberculosis H37Rv S0194_Mtb_Ec_annotated	fig|83332.896.peg.3481			O53240	Mycobacterium tuberculosis		hypothetical protein	S-Oxy Cysteine	Drug target		100	100	100	2e-91
BLAT	Drug Target	DrugBank	Mycobacterium tuberculosis H37Rv S0066_Mtb_Ec_annotated	fig|83332.891.peg.3283			P0A574	Mycobacterium tuberculosis	fabH	3-oxoacyl-[acyl-carrier-protein] synthase, KASIII (EC 2.3.1.180)	Lauric Acid;Dodecyl-Coa;DECANE-1-THIOL;DECYL FORMATE;11-MERCAPTOUNDECANOIC ACID;O-DECYL HYDROGEN THIOCARBONATE;11-[(MERCAPTOCARBONYL)OXY]UNDECANOIC ACID	Drug target		100	100	100	1e-192
BLAT	Drug Target	DrugBank	Mycobacterium tuberculosis H37Rv S0001_Mtb_Ec_annotated	fig|83332.880.peg.4008			O53434	Mycobacterium tuberculosis	Rv1086	(2E,6Z)-farnesyl diphosphate synthase (EC 2.5.1.68)	Geranyl Diphosphate;FARNESYL DIPHOSPHATE	Drug target		100	100	100	1e-150
BLAT	Drug Target	DrugBank	Mycobacterium tuberculosis H37Rv S0194_Mtb_Ec_annotated	fig|83332.896.peg.3000			P66034	Mycobacterium tuberculosis	ribH	6,7-dimethyl-8-ribityllumazine synthase (EC 2.5.1.78)	Dithioerythritol;4-{2,6,8-Trioxo-9-[(2r,3s,4r)-2,3,4,5-Tetrahydroxypentyl]-1,2,3,6,8,9-Hexahydro-7h-Purin-7-Yl}Butyl Dihydrogen Phosphate;D-1,4-dithiothreitol;3-{2,6,8-trioxo-9-[(2S,3S,4R)-2,3,4,5-tetrahydroxypentyl]-1,2,3,6,8,9-hexahydro-7H-purin-7-Yl}propyl dihydrogen phosphate;(4s,5s)-1,2-Dithiane-4,5-Diol;4-{2,6,8-Trioxo-9-[(2s,3r,4r)-2,3,4,5-Tetrahydroxypentyl]-1,2,3,6,8,9-Hexahydro-7h-Purin…	Drug target		100	100	100	4e-85
BLAT	Drug Target	DrugBank	Mycobacterium tuberculosis H37Rv S0194_Mtb_Ec_annotated	fig|83332.896.peg.931			P0A674	Mycobacterium tuberculosis	rpoC	DNA-directed RNA polymerase beta' subunit (EC 2.7.7.6)	Rifapentine	Drug target		100	100	100	0.0
BLAT	Drug Target	DrugBank	Mycobacterium tuberculosis H37Rv S0039_Mtb_Ec_annotated	fig|83332.887.peg.2995			O06620	Mycobacterium tuberculosis	bioD	Dethiobiotin synthase BioD (EC 6.3.3.3)	D-Dethiobiotin	Drug target		100	100	99	1e-121
BLAT	Drug Target	DrugBank	Mycobacterium tuberculosis H37Rv S0036_Mtb_Ec_annotated	fig|83332.888.peg.692			P0A560	Mycobacterium tuberculosis	embA	Integral membrane indolylacetylinositol arabinosyltransferase EmbA (EC 2.4.2.-)	Ethambutol	Drug target		100	100	100	0.0
BLAT	Drug Target	DrugBank	Mycobacterium tuberculosis H37Rv S0008_Mtb_Ec_annotated	fig|83332.883.peg.363			P0A666	Mycobacterium tuberculosis	Rv3853	Ribonuclease E inhibitor RraA	Glyoxalate, Glyoxylate	Drug target		100	100	100	2e-84
BLAT	Drug Target	DrugBank	Mycobacterium tuberculosis H37Rv S0036_Mtb_Ec_annotated	fig|83332.888.peg.913			P60176	Mycobacterium tuberculosis	ahcY	Adenosylhomocysteinase (EC 3.3.1.1)	5'-S-ethyl-5'-thioadenosine	Drug target		100	100	100	1e-294
BLAT	Drug Target	DrugBank	Mycobacterium tuberculosis H37Rv S0008_Mtb_Ec_annotated	fig|83332.883.peg.828			P66952	Mycobacterium tuberculosis	tpx	Thiol peroxidase, Tpx-type (EC 1.11.1.15)	S-Oxy Cysteine	Drug target		100	100	100	1e-88
BLAT	Drug Target	DrugBank	Mycobacterium tuberculosis H37Rv S0066_Mtb_Ec_annotated	fig|83332.891.peg.2174			P0A5N0	Mycobacterium tuberculosis	aac	Aminoglycoside 2'-N-acetyltransferase (EC 2.3.1.59) => AAC(2')-I	Tobramycin;Kanamycin;3'-Phosphate-Adenosine-5'-Diphosphate;Coenzyme A;Ribostamycin;3'-Phosphate-Adenosine-5'-Diphosphate;Coenzyme A;Ribostamycin	Drug enzyme,Drug target		100	100	100	1e-104
BLAT	Drug Target	DrugBank	Mycobacterium tuberculosis H37Rv S0036_Mtb_Ec_annotated	fig|83332.888.peg.2333			O06330	Mycobacterium tuberculosis	rmlC	dTDP-4-dehydrorhamnose 3,5-epimerase (EC 5.1.3.13)	S,S-(2-Hydroxyethyl)Thiocysteine	Drug target		100	100	100	1e-117
BLAT	Drug Target	DrugBank	Mycobacterium tuberculosis H37Rv S0013_Mtb_Ec_annotated	fig|83332.884.peg.805			Q08129	Mycobacterium tuberculosis	katG	Catalase-peroxidase KatG (EC 1.11.1.21)	Ethionamide;Isoniazid	Drug target		100	100	99	0.0
BLAT	Drug Target	DrugBank	Mycobacterium tuberculosis H37Rv S0165_Mtb_Ec_annotated	fig|83332.895.peg.2921			Q7D8I1	Mycobacterium tuberculosis	MT1417	Naringenin-chalcone synthase (EC 2.3.1.74)	MYRISTIC ACID	Drug target		100	100	100	1e-223
BLAT	Drug Target	DrugBank	Mycobacterium tuberculosis H37Rv S0196_Mtb_Ec_annotated	fig|83332.897.peg.1005			P0A5H3	Mycobacterium tuberculosis	icl	Isocitrate lyase (EC 4.1.3.1) @ Methylisocitrate lyase (EC 4.1.3.30)	Glyoxalate, Glyoxylate	Drug target		100	100	100	1e-252
BLAT	Drug Target	DrugBank	Mycobacterium tuberculosis H37Rv S0046_Mtb_Ec_annotated	fig|83332.901.peg.2029			P0A590	Mycobacterium tuberculosis	glnA1	Glutamine synthetase type I (EC 6.3.1.2)	Citric Acid	Drug target		100	100	100	1e-290
BLAT	Drug Target	DrugBank	Mycobacterium tuberculosis H37Rv S0001_Mtb_Ec_annotated	fig|83332.880.peg.633			P0A666	Mycobacterium tuberculosis	Rv3853	Ribonuclease E inhibitor RraA	Glyoxalate, Glyoxylate	Drug target		100	100	100	2e-84
BLAT	Drug Target	DrugBank	Mycobacterium tuberculosis H37Rv S0202_Mtb_Ec_annotated	fig|83332.898.peg.1763			O53355	Mycobacterium tuberculosis	lpdA	NAD(P)H quinone reductase LpdA (EC 1.6.5.2)	Flavin adenine dinucleotide	Drug target		95	100	100	1e-265
BLAT	Drug Target	DrugBank	Mycobacterium tuberculosis H37Rv S0007_Mtb_Ec_annotated	fig|83332.881.peg.2043			P0A578	Mycobacterium tuberculosis	folP1	Dihydropteroate synthase (EC 2.5.1.15)	Pterin-6-Yl-Methyl-Monophosphate	Drug target		97	99	100	1e-154
BLAT	Drug Target	DrugBank	Mycobacterium tuberculosis H37Rv S0022_Mtb_Ec_annotated	fig|83332.886.peg.2581			P96851	Mycobacterium tuberculosis	hsaD	4,5-9,10-diseco-3-hydroxy-5,9,17-trioxoandrosta-1(10),2-diene-4-oate hydrolase (EC 3.7.1.17)	(3E)-2,6-DIOXO-6-PHENYLHEX-3-ENOATE	Drug target		100	100	100	1e-169
BLAT	Drug Target	DrugBank	Mycobacterium tuberculosis H37Rv S0205_Mtb_Ec_annotated	fig|83332.900.peg.661			B4YQT9	Mycobacterium tuberculosis		DNA gyrase subunit A (EC 5.99.1.3)	Ciprofloxacin	Drug target		100	18	99	1e-84
BLAT	Drug Target	DrugBank	Mycobacterium tuberculosis H37Rv S0008_Mtb_Ec_annotated	fig|83332.883.peg.485			Q79FX6	Mycobacterium tuberculosis	mmaA2	Methoxy mycolic acid synthase MmaA2 (EC 2.1.1.79)	Cetrimonium;S-Adenosyl-L-Homocysteine	Drug target		100	93	100	1e-168
BLAT	Drug Target	DrugBank	Mycobacterium tuberculosis H37Rv S0039_Mtb_Ec_annotated	fig|83332.887.peg.1167			P72059	Mycobacterium tuberculosis	embC	Integral membrane indolylacetylinositol arabinosyltransferase EmbC (EC 2.4.2.-)	Ethambutol	Drug target		100	100	99	0.0
BLAT	Drug Target	DrugBank	Mycobacterium tuberculosis H37Rv S0039_Mtb_Ec_annotated	fig|83332.887.peg.3361			O33245	Mycobacterium tuberculosis	prcB	Proteasome subunit beta (EC 3.4.25.1), bacterial	N-(4-MORPHOLINE)CARBONYL-B-(1-NAPHTHYL)-L-ALANINE-L-LEUCINE BORONIC ACID	Drug target		100	100	100	1e-163
BLAT	Drug Target	DrugBank	Mycobacterium tuberculosis H37Rv S0070_Mtb_Ec_annotated	fig|83332.892.peg.3138			P66034	Mycobacterium tuberculosis	ribH	6,7-dimethyl-8-ribityllumazine synthase (EC 2.5.1.78)	Dithioerythritol;4-{2,6,8-Trioxo-9-[(2r,3s,4r)-2,3,4,5-Tetrahydroxypentyl]-1,2,3,6,8,9-Hexahydro-7h-Purin-7-Yl}Butyl Dihydrogen Phosphate;D-1,4-dithiothreitol;3-{2,6,8-trioxo-9-[(2S,3S,4R)-2,3,4,5-tetrahydroxypentyl]-1,2,3,6,8,9-hexahydro-7H-purin-7-Yl}propyl dihydrogen phosphate;(4s,5s)-1,2-Dithiane-4,5-Diol;4-{2,6,8-Trioxo-9-[(2s,3r,4r)-2,3,4,5-Tetrahydroxypentyl]-1,2,3,6,8,9-Hexahydro-7h-Purin…	Drug target		100	100	100	4e-85
BLAT	Drug Target	DrugBank	Mycobacterium tuberculosis H37Rv S0066_Mtb_Ec_annotated	fig|83332.891.peg.725			P0A5J4	Mycobacterium tuberculosis	glcB	Malate synthase G (EC 2.3.3.9)	Coenzyme A;Malate Ion;Glyoxalate, Glyoxylate	Drug target		100	100	100	0.0
BLAT	Drug Target	DrugBank	Mycobacterium tuberculosis H37Rv S0204_Mtb_Ec_annotated	fig|83332.899.peg.1155			P63509	Mycobacterium tuberculosis	lat	Probable L-lysine-epsilon aminotransferase (EC 2.6.1.36) (L-lysine aminotransferase) (Lysine 6-aminotransferase)	(2S)-1-methyl-2-[(2S,4R)-2-methyl-4-phenylpentyl]piperidine	Drug target		93	100	100	1e-246
BLAT	Drug Target	DrugBank	Mycobacterium tuberculosis H37Rv S0007_Mtb_Ec_annotated	fig|83332.881.peg.2841			Q9L888	Mycobacterium avium	alr	Alanine racemase (EC 5.1.1.1)	Cycloserine	Drug target		98	93	84	1e-182
BLAT	Drug Target	DrugBank	Mycobacterium tuberculosis H37Rv S0059_Mtb_Ec_annotated	fig|83332.890.peg.3628			P95276	Mycobacterium tuberculosis		Monooxygenase component C / Probable epoxide hydrolase EphB (EC 3.3.2.9)	1,3-DIPHENYLUREA	Drug target		100	100	100	1e-218
BLAT	Drug Target	DrugBank	Mycobacterium tuberculosis H37Rv S0204_Mtb_Ec_annotated	fig|83332.899.peg.1852			P0A5I4	Mycobacterium tuberculosis	gmk	Guanylate kinase (EC 2.7.4.8)	Formic Acid	Drug target		100	100	100	1e-115
BLAT	Drug Target	DrugBank	Mycobacterium tuberculosis H37Rv S0165_Mtb_Ec_annotated	fig|83332.895.peg.3909			P0C0X2	Mycobacterium leprae (strain TN)	folP2	Non functional Dihydropteroate synthase 2	Dapsone	Drug target		94	100	86	1e-134
BLAT	Drug Target	DrugBank	Mycobacterium tuberculosis H37Rv S0017_Mtb_Ec_annotated	fig|83332.885.peg.1391			O53355	Mycobacterium tuberculosis	lpdA	NAD(P)H quinone reductase LpdA (EC 1.6.5.2)	Flavin adenine dinucleotide	Drug target		95	100	100	1e-265
BLAT	Drug Target	DrugBank	Mycobacterium tuberculosis H37Rv S0091_Mtb_Ec_annotated	fig|83332.893.peg.3619			P95276	Mycobacterium tuberculosis		Monooxygenase component C / Probable epoxide hydrolase EphB (EC 3.3.2.9)	1,3-DIPHENYLUREA	Drug target		100	100	100	1e-218
BLAT	Drug Target	DrugBank	Mycobacterium tuberculosis H37Rv S0017_Mtb_Ec_annotated	fig|83332.885.peg.1008			P72024	Mycobacterium tuberculosis	dapB	4-hydroxy-tetrahydrodipicolinate reductase (EC 1.17.1.8)	Dipicolinic Acid	Drug target		100	100	100	1e-136
BLAT	Drug Target	DrugBank	Mycobacterium tuberculosis H37Rv S0149_Mtb_Ec_annotated	fig|83332.894.peg.3464			O53240	Mycobacterium tuberculosis		hypothetical protein	S-Oxy Cysteine	Drug target		100	100	100	2e-91
BLAT	Drug Target	DrugBank	Mycobacterium tuberculosis H37Rv S0040_Mtb_Ec_annotated	fig|83332.889.peg.9			O06594	Mycobacterium tuberculosis	nadC	Quinolinate phosphoribosyltransferase [decarboxylating] (EC 2.4.2.19)	Quinolinic Acid;Namn;Phthalic Acid;5-Phosphoribosyl-1-(Beta-Methylene) Pyrophosphate	Drug target		100	100	100	1e-157
BLAT	Drug Target	DrugBank	Mycobacterium tuberculosis H37Rv S0046_Mtb_Ec_annotated	fig|83332.901.peg.2640			P72024	Mycobacterium tuberculosis	dapB	4-hydroxy-tetrahydrodipicolinate reductase (EC 1.17.1.8)	Dipicolinic Acid	Drug target		93	100	100	1e-127
BLAT	Drug Target	DrugBank	Mycobacterium tuberculosis H37Rv S0017_Mtb_Ec_annotated	fig|83332.885.peg.1718			O06162	Mycobacterium tuberculosis	citE	Hydroxymethylglutaryl-CoA lyase (EC 4.1.3.4)	Formic Acid	Drug target		100	100	100	1e-151
BLAT	Drug Target	DrugBank	Mycobacterium tuberculosis H37Rv S0046_Mtb_Ec_annotated	fig|83332.901.peg.3708			O53434	Mycobacterium tuberculosis	Rv1086	(2E,6Z)-farnesyl diphosphate synthase (EC 2.5.1.68)	Geranyl Diphosphate;FARNESYL DIPHOSPHATE	Drug target		100	100	100	1e-150
BLAT	Drug Target	DrugBank	Mycobacterium tuberculosis H37Rv S0036_Mtb_Ec_annotated	fig|83332.888.peg.3680			P64143	Mycobacterium tuberculosis	folK	2-amino-4-hydroxy-6-hydroxymethyldihydropteridine pyrophosphokinase (EC 2.7.6.3)	Aminosalicylic Acid	Drug target		100	100	100	1e-106
BLAT	Drug Target	DrugBank	Mycobacterium tuberculosis H37Rv S0039_Mtb_Ec_annotated	fig|83332.887.peg.1390			O53355	Mycobacterium tuberculosis	lpdA	NAD(P)H quinone reductase LpdA (EC 1.6.5.2)	Flavin adenine dinucleotide	Drug target		95	100	100	1e-265
BLAT	Drug Target	DrugBank	Mycobacterium tuberculosis H37Rv S0039_Mtb_Ec_annotated	fig|83332.887.peg.2383			P0A5Y6	Mycobacterium tuberculosis	inhA	Enoyl-[acyl-carrier-protein] reductase [NADH] (EC 1.3.1.9)	Ethionamide;Isoniazid;C16-Fatty-Acyl-Substrate-Mimic;Genz-10850;(3S)-N-(3-CHLORO-2-METHYLPHENYL)-1-CYCLOHEXYL-5-OXOPYRROLIDINE-3-CARBOXAMIDE;N-(4-METHYLBENZOYL)-4-BENZYLPIPERIDINE;(3S)-1-CYCLOHEXYL-5-OXO-N-PHENYLPYRROLIDINE-3-CARBOXAMIDE;5-PENTYL-2-PHENOXYPHENOL;(3S)-1-CYCLOHEXYL-N-(3,5-DICHLOROPHENYL)-5-OXOPYRROLIDINE-3-CARBOXAMIDE;(3S)-N-(3-BROMOPHENYL)-1-CYCLOHEXYL-5-OXOPYRROLIDINE-3-CARBOXAMI…	Drug target		100	100	100	1e-151
BLAT	Drug Target	DrugBank	Mycobacterium tuberculosis H37Rv S0149_Mtb_Ec_annotated	fig|83332.894.peg.1893			Q9CBQ2	Mycobacterium leprae (strain TN)	nrdF	Ribonucleotide reductase of class Ib (aerobic), beta subunit (EC 1.17.4.1)	Citric Acid	Drug target		99	99	93	1e-178
BLAT	Drug Target	DrugBank	Mycobacterium tuberculosis H37Rv S0036_Mtb_Ec_annotated	fig|83332.888.peg.1230			P0A5Y6	Mycobacterium tuberculosis	inhA	Enoyl-[acyl-carrier-protein] reductase [NADH] (EC 1.3.1.9)	Ethionamide;Isoniazid;C16-Fatty-Acyl-Substrate-Mimic;Genz-10850;(3S)-N-(3-CHLORO-2-METHYLPHENYL)-1-CYCLOHEXYL-5-OXOPYRROLIDINE-3-CARBOXAMIDE;N-(4-METHYLBENZOYL)-4-BENZYLPIPERIDINE;(3S)-1-CYCLOHEXYL-5-OXO-N-PHENYLPYRROLIDINE-3-CARBOXAMIDE;5-PENTYL-2-PHENOXYPHENOL;(3S)-1-CYCLOHEXYL-N-(3,5-DICHLOROPHENYL)-5-OXOPYRROLIDINE-3-CARBOXAMIDE;(3S)-N-(3-BROMOPHENYL)-1-CYCLOHEXYL-5-OXOPYRROLIDINE-3-CARBOXAMI…	Drug target		100	100	100	1e-151
BLAT	Drug Target	DrugBank	Mycobacterium tuberculosis H37Rv S0194_Mtb_Ec_annotated	fig|83332.896.peg.3329			P0A552	Mycobacterium tuberculosis	dut	Deoxyuridine 5'-triphosphate nucleotidohydrolase (EC 3.6.1.23)	2'-Deoxyuridine 5'-Alpha,Beta-Imido-Triphosphate;Deoxyuridine-5'-Triphosphate;Deoxyuridine-5'-Diphosphate;2'-deoxyuridylic acid	Drug target		100	100	100	4e-81
BLAT	Drug Target	DrugBank	Mycobacterium tuberculosis H37Rv S0007_Mtb_Ec_annotated	fig|83332.881.peg.3524			P0A5N0	Mycobacterium tuberculosis	aac	Aminoglycoside 2'-N-acetyltransferase (EC 2.3.1.59) => AAC(2')-I	Tobramycin;Kanamycin;3'-Phosphate-Adenosine-5'-Diphosphate;Coenzyme A;Ribostamycin;3'-Phosphate-Adenosine-5'-Diphosphate;Coenzyme A;Ribostamycin	Drug enzyme,Drug target		100	100	100	1e-104
BLAT	Drug Target	DrugBank	Mycobacterium tuberculosis H37Rv S0165_Mtb_Ec_annotated	fig|83332.895.peg.1036			O06934	Mycobacterium tuberculosis	glf	UDP-galactopyranose mutase (EC 5.4.99.9)	Flavin adenine dinucleotide;Bicine	Drug target		100	100	100	1e-240
BLAT	Drug Target	DrugBank	Mycobacterium tuberculosis H37Rv S0066_Mtb_Ec_annotated	fig|83332.891.peg.1268			P0A590	Mycobacterium tuberculosis	glnA1	Glutamine synthetase type I (EC 6.3.1.2)	Citric Acid	Drug target		100	100	100	1e-290
BLAT	Drug Target	DrugBank	Mycobacterium tuberculosis H37Rv S0007_Mtb_Ec_annotated	fig|83332.881.peg.3543			P0A574	Mycobacterium tuberculosis	fabH	3-oxoacyl-[acyl-carrier-protein] synthase, KASIII (EC 2.3.1.180)	Lauric Acid;Dodecyl-Coa;DECANE-1-THIOL;DECYL FORMATE;11-MERCAPTOUNDECANOIC ACID;O-DECYL HYDROGEN THIOCARBONATE;11-[(MERCAPTOCARBONYL)OXY]UNDECANOIC ACID	Drug target		100	100	100	1e-192
BLAT	Drug Target	DrugBank	Mycobacterium tuberculosis H37Rv S0013_Mtb_Ec_annotated	fig|83332.884.peg.1942			Q9CBQ2	Mycobacterium leprae (strain TN)	nrdF	Ribonucleotide reductase of class Ib (aerobic), beta subunit (EC 1.17.4.1)	Citric Acid	Drug target		99	99	93	1e-178
BLAT	Drug Target	DrugBank	Mycobacterium tuberculosis H37Rv S0022_Mtb_Ec_annotated	fig|83332.886.peg.2179			O53512	Mycobacterium tuberculosis	aroG	2-keto-3-deoxy-D-arabino-heptulosonate-7-phosphate synthase II (EC 2.5.1.54)	(1R,3S,5S,8R)-8-HYDROXY-2-OXABICYCLO[3.3.1]NON-6-ENE-3,5-DICARBOXYLIC ACID	Drug target		100	100	99	1e-271
BLAT	Drug Target	DrugBank	Mycobacterium tuberculosis H37Rv S0205_Mtb_Ec_annotated	fig|83332.900.peg.4160			O53434	Mycobacterium tuberculosis	Rv1086	(2E,6Z)-farnesyl diphosphate synthase (EC 2.5.1.68)	Geranyl Diphosphate;FARNESYL DIPHOSPHATE	Drug target		100	100	100	1e-150
BLAT	Drug Target	DrugBank	Mycobacterium tuberculosis H37Rv S0204_Mtb_Ec_annotated	fig|83332.899.peg.219			Q79G13	Mycobacterium tuberculosis	celA1	Endoglucanase A precursor (EC 3.2.1.4)	O1-Methyl-Glucose;Beta-D-Glucose;L-methionine (S)-S-oxide;4-Thio-beta-D-glucopyranose;(3r,4r,5r)-5-(Hydroxymethyl)Piperidine-3,4-Diol	Drug target		80	99	100	1e-180
BLAT	Drug Target	DrugBank	Mycobacterium tuberculosis H37Rv S0149_Mtb_Ec_annotated	fig|83332.894.peg.2205			Q11062	Mycobacterium tuberculosis	cyp130	Cytochrome P450 130	1-[(2S)-2-[(4-CHLOROBENZYL)OXY]-2-(2,4-DICHLOROPHENYL)ETHYL]-1H-IMIDAZOLE;5-AMINO-2-{4-[(4-AMINOPHENYL)SULFANYL]PHENYL}-1H-ISOINDOLE-1,3(2H)-DIONE;1-(3-METHYLPHENYL)-1H-BENZIMIDAZOL-5-AMINE	Drug target		99	100	99	1e-238
BLAT	Drug Target	DrugBank	Mycobacterium tuberculosis H37Rv S0013_Mtb_Ec_annotated	fig|83332.884.peg.1394			P0A546	Mycobacterium tuberculosis	folA	Dihydrofolate reductase (EC 1.5.1.3)	Isoniazid;Bromo-WR99210	Drug target		100	98	100	4e-90
BLAT	Drug Target	DrugBank	Mycobacterium tuberculosis H37Rv S0202_Mtb_Ec_annotated	fig|83332.898.peg.1307			O53240	Mycobacterium tuberculosis		hypothetical protein	S-Oxy Cysteine	Drug target		100	100	100	2e-91
BLAT	Drug Target	DrugBank	Mycobacterium tuberculosis H37Rv S0196_Mtb_Ec_annotated	fig|83332.897.peg.1002			Q7D9R5	Mycobacterium tuberculosis	pcaA	Cyclopropane-fatty-acyl-phospholipid synthase PcaA (EC 2.1.1.79)	S-Adenosyl-L-Homocysteine	Drug target		100	100	100	1e-170
BLAT	Drug Target	DrugBank	Mycobacterium tuberculosis H37Rv S0001_Mtb_Ec_annotated	fig|83332.880.peg.1681			P0A5P0	Mycobacterium tuberculosis	cmaA2	Cyclopropane-fatty-acyl-phospholipid synthase 2, CmaA2 (EC 2.1.1.79)	S-Adenosyl-L-Homocysteine;Didecyl-Dimethyl-Ammonium	Drug target		100	100	100	1e-180
BLAT	Drug Target	DrugBank	Mycobacterium tuberculosis H37Rv S0046_Mtb_Ec_annotated	fig|83332.901.peg.167			P0A5P0	Mycobacterium tuberculosis	cmaA2	Cyclopropane-fatty-acyl-phospholipid synthase 2, CmaA2 (EC 2.1.1.79)	S-Adenosyl-L-Homocysteine;Didecyl-Dimethyl-Ammonium	Drug target		100	100	100	1e-180
BLAT	Drug Target	DrugBank	Mycobacterium tuberculosis H37Rv S0013_Mtb_Ec_annotated	fig|83332.884.peg.2322			O53355	Mycobacterium tuberculosis	lpdA	NAD(P)H quinone reductase LpdA (EC 1.6.5.2)	Flavin adenine dinucleotide	Drug target		95	100	100	1e-265
BLAT	Drug Target	DrugBank	Mycobacterium tuberculosis H37Rv S0205_Mtb_Ec_annotated	fig|83332.900.peg.1913			P72024	Mycobacterium tuberculosis	dapB	4-hydroxy-tetrahydrodipicolinate reductase (EC 1.17.1.8)	Dipicolinic Acid	Drug target		100	98	100	1e-136
BLAT	Drug Target	DrugBank	Mycobacterium tuberculosis H37Rv S0036_Mtb_Ec_annotated	fig|83332.888.peg.781			P96420	Mycobacterium tuberculosis	leuA	2-isopropylmalate synthase (EC 2.3.3.13)	Alpha-ketoisovalerate	Drug target		100	100	100	0.0
BLAT	Drug Target	DrugBank	Mycobacterium tuberculosis H37Rv S0022_Mtb_Ec_annotated	fig|83332.886.peg.1779			O07746	Mycobacterium tuberculosis	MT1933	Periplasmic chorismate mutase I precursor (EC 5.4.99.5)	8-HYDROXY-2-OXA-BICYCLO[3.3.1]NON-6-ENE-3,5-DICARBOXYLIC ACID	Drug target		100	100	100	1e-109
BLAT	Drug Target	DrugBank	Mycobacterium tuberculosis H37Rv S0013_Mtb_Ec_annotated	fig|83332.884.peg.777			O07746	Mycobacterium tuberculosis	MT1933	Periplasmic chorismate mutase I precursor (EC 5.4.99.5)	8-HYDROXY-2-OXA-BICYCLO[3.3.1]NON-6-ENE-3,5-DICARBOXYLIC ACID	Drug target		100	100	100	1e-109
BLAT	Drug Target	DrugBank	Mycobacterium tuberculosis H37Rv S0091_Mtb_Ec_annotated	fig|83332.893.peg.932			P0A674	Mycobacterium tuberculosis	rpoC	DNA-directed RNA polymerase beta' subunit (EC 2.7.7.6)	Rifapentine	Drug target		100	100	100	0.0
BLAT	Drug Target	DrugBank	Mycobacterium tuberculosis H37Rv S0194_Mtb_Ec_annotated	fig|83332.896.peg.252			O33199	Mycobacterium tuberculosis		ADP-ribose pyrophosphatase (EC 3.6.1.13)	AMPCPR;Adenosine-5-Diphosphoribose;Phosphomethylphosphonic Acid Adenosyl Ester	Drug target		100	100	100	1e-117
BLAT	Drug Target	DrugBank	Mycobacterium tuberculosis H37Rv S0039_Mtb_Ec_annotated	fig|83332.887.peg.3195			P66034	Mycobacterium tuberculosis	ribH	6,7-dimethyl-8-ribityllumazine synthase (EC 2.5.1.78)	Dithioerythritol;4-{2,6,8-Trioxo-9-[(2r,3s,4r)-2,3,4,5-Tetrahydroxypentyl]-1,2,3,6,8,9-Hexahydro-7h-Purin-7-Yl}Butyl Dihydrogen Phosphate;D-1,4-dithiothreitol;3-{2,6,8-trioxo-9-[(2S,3S,4R)-2,3,4,5-tetrahydroxypentyl]-1,2,3,6,8,9-hexahydro-7H-purin-7-Yl}propyl dihydrogen phosphate;(4s,5s)-1,2-Dithiane-4,5-Diol;4-{2,6,8-Trioxo-9-[(2s,3r,4r)-2,3,4,5-Tetrahydroxypentyl]-1,2,3,6,8,9-Hexahydro-7h-Purin…	Drug target		100	100	100	4e-85
BLAT	Drug Target	DrugBank	Mycobacterium tuberculosis H37Rv S0022_Mtb_Ec_annotated	fig|83332.886.peg.565			P64767	Mycobacterium tuberculosis	Rv0948c	Chorismate mutase I (EC 5.4.99.5)	(1R,3S,5S,8R)-8-HYDROXY-2-OXABICYCLO[3.3.1]NON-6-ENE-3,5-DICARBOXYLIC ACID	Drug target		85	100	98	3e-42
BLAT	Drug Target	DrugBank	Mycobacterium tuberculosis H37Rv S0194_Mtb_Ec_annotated	fig|83332.896.peg.1640			O06162	Mycobacterium tuberculosis	citE	Hydroxymethylglutaryl-CoA lyase (EC 4.1.3.4)	Formic Acid	Drug target		100	100	100	1e-151
BLAT	Drug Target	DrugBank	Mycobacterium tuberculosis H37Rv S0149_Mtb_Ec_annotated	fig|83332.894.peg.1953			O05783	Mycobacterium tuberculosis	fprA	Ferredoxin--NADP(+) reductase, actinobacterial (eukaryote-like) type (EC 1.18.1.2)	4-Oxo-Nicotinamide-Adenine Dinucleotide Phosphate;Flavin adenine dinucleotide	Drug target		100	100	100	1e-267
BLAT	Drug Target	DrugBank	Mycobacterium tuberculosis H37Rv S0204_Mtb_Ec_annotated	fig|83332.899.peg.2041			O53512	Mycobacterium tuberculosis	aroG	2-keto-3-deoxy-D-arabino-heptulosonate-7-phosphate synthase II (EC 2.5.1.54)	(1R,3S,5S,8R)-8-HYDROXY-2-OXABICYCLO[3.3.1]NON-6-ENE-3,5-DICARBOXYLIC ACID	Drug target		100	100	99	1e-271
BLAT	Drug Target	DrugBank	Mycobacterium tuberculosis H37Rv S0205_Mtb_Ec_annotated	fig|83332.900.peg.2952			P0A5I4	Mycobacterium tuberculosis	gmk	Guanylate kinase (EC 2.7.4.8)	Formic Acid	Drug target		100	100	100	1e-115
BLAT	Drug Target	DrugBank	Mycobacterium tuberculosis H37Rv S0194_Mtb_Ec_annotated	fig|83332.896.peg.2382			Q9L888	Mycobacterium avium	alr	Alanine racemase (EC 5.1.1.1)	Cycloserine	Drug target		98	93	84	1e-182
BLAT	Drug Target	DrugBank	Mycobacterium tuberculosis H37Rv S0205_Mtb_Ec_annotated	fig|83332.900.peg.3504			O06162	Mycobacterium tuberculosis	citE	Hydroxymethylglutaryl-CoA lyase (EC 4.1.3.4)	Formic Acid	Drug target		100	100	100	1e-151
BLAT	Drug Target	DrugBank	Mycobacterium tuberculosis H37Rv S0040_Mtb_Ec_annotated	fig|83332.889.peg.2628			P0A5Y6	Mycobacterium tuberculosis	inhA	Enoyl-[acyl-carrier-protein] reductase [NADH] (EC 1.3.1.9)	Ethionamide;Isoniazid;C16-Fatty-Acyl-Substrate-Mimic;Genz-10850;(3S)-N-(3-CHLORO-2-METHYLPHENYL)-1-CYCLOHEXYL-5-OXOPYRROLIDINE-3-CARBOXAMIDE;N-(4-METHYLBENZOYL)-4-BENZYLPIPERIDINE;(3S)-1-CYCLOHEXYL-5-OXO-N-PHENYLPYRROLIDINE-3-CARBOXAMIDE;5-PENTYL-2-PHENOXYPHENOL;(3S)-1-CYCLOHEXYL-N-(3,5-DICHLOROPHENYL)-5-OXOPYRROLIDINE-3-CARBOXAMIDE;(3S)-N-(3-BROMOPHENYL)-1-CYCLOHEXYL-5-OXOPYRROLIDINE-3-CARBOXAMI…	Drug target		100	100	100	1e-151
BLAT	Drug Target	DrugBank	Mycobacterium tuberculosis H37Rv S0196_Mtb_Ec_annotated	fig|83332.897.peg.220			Q79G13	Mycobacterium tuberculosis	celA1	Endoglucanase A precursor (EC 3.2.1.4)	O1-Methyl-Glucose;Beta-D-Glucose;L-methionine (S)-S-oxide;4-Thio-beta-D-glucopyranose;(3r,4r,5r)-5-(Hydroxymethyl)Piperidine-3,4-Diol	Drug target		80	99	100	1e-180
BLAT	Drug Target	DrugBank	Mycobacterium tuberculosis H37Rv S0196_Mtb_Ec_annotated	fig|83332.897.peg.523			P72059	Mycobacterium tuberculosis	embC	Integral membrane indolylacetylinositol arabinosyltransferase EmbC (EC 2.4.2.-)	Ethambutol	Drug target		100	100	99	0.0
BLAT	Drug Target	DrugBank	Mycobacterium tuberculosis H37Rv S0017_Mtb_Ec_annotated	fig|83332.885.peg.1187			P0A5P0	Mycobacterium tuberculosis	cmaA2	Cyclopropane-fatty-acyl-phospholipid synthase 2, CmaA2 (EC 2.1.1.79)	S-Adenosyl-L-Homocysteine;Didecyl-Dimethyl-Ammonium	Drug target		100	100	100	1e-180
BLAT	Drug Target	DrugBank	Mycobacterium tuberculosis H37Rv S0008_Mtb_Ec_annotated	fig|83332.883.peg.1312			O53512	Mycobacterium tuberculosis	aroG	2-keto-3-deoxy-D-arabino-heptulosonate-7-phosphate synthase II (EC 2.5.1.54)	(1R,3S,5S,8R)-8-HYDROXY-2-OXABICYCLO[3.3.1]NON-6-ENE-3,5-DICARBOXYLIC ACID	Drug target		100	100	99	1e-271
BLAT	Drug Target	DrugBank	Mycobacterium tuberculosis H37Rv S0022_Mtb_Ec_annotated	fig|83332.886.peg.72			P65728	Mycobacterium tuberculosis	pknG	Serine/threonine protein kinase	2-[(CYCLOPROPYLCARBONYL)AMINO]-4,5,6,7-TETRAHYDRO-1-BENZOTHIOPHENE-3-CARBOXAMIDE	Drug target		100	100	100	0.0
BLAT	Drug Target	DrugBank	Mycobacterium tuberculosis H37Rv S0036_Mtb_Ec_annotated	fig|83332.888.peg.3678			P0A578	Mycobacterium tuberculosis	folP1	Dihydropteroate synthase (EC 2.5.1.15)	Pterin-6-Yl-Methyl-Monophosphate	Drug target		97	99	100	1e-154
BLAT	Drug Target	DrugBank	Mycobacterium tuberculosis H37Rv S0001_Mtb_Ec_annotated	fig|83332.880.peg.4163			O06796	Mycobacterium tuberculosis H37Rv		FIG00820067: hypothetical protein	2,2,5,5-TETRAMETHYL-3-(SULFANYLMETHYL)-2,5-DIHYDRO-1H-PYRROL-1-OL	Drug target		100	100	100	1e-66
BLAT	Drug Target	DrugBank	Mycobacterium tuberculosis H37Rv S0205_Mtb_Ec_annotated	fig|83332.900.peg.1336			P63509	Mycobacterium tuberculosis	lat	Probable L-lysine-epsilon aminotransferase (EC 2.6.1.36) (L-lysine aminotransferase) (Lysine 6-aminotransferase)	(2S)-1-methyl-2-[(2S,4R)-2-methyl-4-phenylpentyl]piperidine	Drug target		93	100	100	1e-246
BLAT	Drug Target	DrugBank	Mycobacterium tuberculosis H37Rv S0091_Mtb_Ec_annotated	fig|83332.893.peg.3809			P96850	Mycobacterium tuberculosis	hsaC	Iron-dependent extradiol dioxygenase (EC 1.13.11.25)	3,4-dihydroxy-9,10-secoandrosta-1(10),2,4-triene-9,17-dione	Drug target		100	100	100	1e-179
BLAT	Drug Target	DrugBank	Mycobacterium tuberculosis H37Rv S0059_Mtb_Ec_annotated	fig|83332.890.peg.1740			P0A5J4	Mycobacterium tuberculosis	glcB	Malate synthase G (EC 2.3.3.9)	Coenzyme A;Malate Ion;Glyoxalate, Glyoxylate	Drug target		100	100	100	0.0
BLAT	Drug Target	DrugBank	Mycobacterium tuberculosis H37Rv S0059_Mtb_Ec_annotated	fig|83332.890.peg.375			P0A666	Mycobacterium tuberculosis	Rv3853	Ribonuclease E inhibitor RraA	Glyoxalate, Glyoxylate	Drug target		100	100	100	2e-84
BLAT	Drug Target	DrugBank	Mycobacterium tuberculosis H37Rv S0007_Mtb_Ec_annotated	fig|83332.881.peg.3172			P69167	Mycobacterium tuberculosis	fabG3	3-alpha-(or 20-beta)-hydroxysteroid dehydrogenase (EC 1.1.1.53)	Aetiocholanolone	Drug target		100	100	99	1e-144
BLAT	Drug Target	DrugBank	Mycobacterium tuberculosis H37Rv S0091_Mtb_Ec_annotated	fig|83332.893.peg.2273			O06620	Mycobacterium tuberculosis	bioD	Dethiobiotin synthase BioD (EC 6.3.3.3)	D-Dethiobiotin	Drug target		100	100	99	1e-121
BLAT	Drug Target	DrugBank	Mycobacterium tuberculosis H37Rv S0017_Mtb_Ec_annotated	fig|83332.885.peg.1			P0A574	Mycobacterium tuberculosis	fabH	3-oxoacyl-[acyl-carrier-protein] synthase, KASIII (EC 2.3.1.180)	Lauric Acid;Dodecyl-Coa;DECANE-1-THIOL;DECYL FORMATE;11-MERCAPTOUNDECANOIC ACID;O-DECYL HYDROGEN THIOCARBONATE;11-[(MERCAPTOCARBONYL)OXY]UNDECANOIC ACID	Drug target		100	100	100	1e-192
BLAT	Drug Target	DrugBank	Mycobacterium tuberculosis H37Rv S0008_Mtb_Ec_annotated	fig|83332.883.peg.487			Q79FX8	Mycobacterium tuberculosis	mmaA4	Methoxy mycolic acid synthase MmaA4	5'-S-[2-(decylamino)ethyl]-5'-thioadenosine	Drug target		99	100	100	1e-177
BLAT	Drug Target	DrugBank	Mycobacterium tuberculosis H37Rv S0204_Mtb_Ec_annotated	fig|83332.899.peg.1111			O05891	Mycobacterium tuberculosis	tmk	Thymidylate kinase (EC 2.7.4.9)	Thymidine-5'-Phosphate;Thymidine-5'-Triphosphate;P1-(5'-Adenosyl)P5-(5'-Thymidyl)Pentaphosphate;3'-Azido-3'-Deoxythymidine-5'-Monophosphate;5-Hydroxymethyluridine-2'-Deoxy-5'-Monophosphate;Diphosphate;Deoxythymidine	Drug target		100	100	100	1e-118
BLAT	Drug Target	DrugBank	Mycobacterium tuberculosis H37Rv S0202_Mtb_Ec_annotated	fig|83332.898.peg.1533			O33244	Mycobacterium tuberculosis	prcA	Proteasome subunit alpha (EC 3.4.25.1), bacterial	N-(4-MORPHOLINE)CARBONYL-B-(1-NAPHTHYL)-L-ALANINE-L-LEUCINE BORONIC ACID	Drug target		100	100	100	1e-137
BLAT	Drug Target	DrugBank	Mycobacterium tuberculosis H37Rv S0039_Mtb_Ec_annotated	fig|83332.887.peg.1334			P60176	Mycobacterium tuberculosis	ahcY	Adenosylhomocysteinase (EC 3.3.1.1)	5'-S-ethyl-5'-thioadenosine	Drug target		100	100	100	1e-294
BLAT	Drug Target	DrugBank	Mycobacterium tuberculosis H37Rv S0046_Mtb_Ec_annotated	fig|83332.901.peg.3321			Q7D8I1	Mycobacterium tuberculosis	MT1417	Naringenin-chalcone synthase (EC 2.3.1.74)	MYRISTIC ACID	Drug target		100	100	100	1e-223
BLAT	Drug Target	DrugBank	Mycobacterium tuberculosis H37Rv S0165_Mtb_Ec_annotated	fig|83332.895.peg.4070			O06796	Mycobacterium tuberculosis H37Rv		FIG00820067: hypothetical protein	2,2,5,5-TETRAMETHYL-3-(SULFANYLMETHYL)-2,5-DIHYDRO-1H-PYRROL-1-OL	Drug target		100	100	100	1e-66
BLAT	Drug Target	DrugBank	Mycobacterium tuberculosis H37Rv S0205_Mtb_Ec_annotated	fig|83332.900.peg.3811			P0A5R0	Mycobacterium tuberculosis	panC	Pantoate--beta-alanine ligase (EC 6.3.2.1)	2,4-Dihydroxy-3,3-Dimethyl-Butyrate;Alpha,Beta-Methyleneadenosine-5'-Triphosphate;Pantoyl Adenylate;Beta-Alanine	Drug target		100	100	100	1e-173
BLAT	Drug Target	DrugBank	Mycobacterium tuberculosis H37Rv S0066_Mtb_Ec_annotated	fig|83332.891.peg.2699			Q9L888	Mycobacterium avium	alr	Alanine racemase (EC 5.1.1.1)	Cycloserine	Drug target		98	93	84	1e-182
BLAT	Drug Target	DrugBank	Mycobacterium tuberculosis H37Rv S0070_Mtb_Ec_annotated	fig|83332.892.peg.2051			Q79G13	Mycobacterium tuberculosis	celA1	Endoglucanase A precursor (EC 3.2.1.4)	O1-Methyl-Glucose;Beta-D-Glucose;L-methionine (S)-S-oxide;4-Thio-beta-D-glucopyranose;(3r,4r,5r)-5-(Hydroxymethyl)Piperidine-3,4-Diol	Drug target		91	99	100	1e-205
BLAT	Drug Target	DrugBank	Mycobacterium tuberculosis H37Rv S0149_Mtb_Ec_annotated	fig|83332.894.peg.176			P0A5P0	Mycobacterium tuberculosis	cmaA2	Cyclopropane-fatty-acyl-phospholipid synthase 2, CmaA2 (EC 2.1.1.79)	S-Adenosyl-L-Homocysteine;Didecyl-Dimethyl-Ammonium	Drug target		100	100	100	1e-180
BLAT	Drug Target	DrugBank	Mycobacterium tuberculosis H37Rv S0091_Mtb_Ec_annotated	fig|83332.893.peg.4026			O53831	Mycobacterium tuberculosis	mshD	Acetyl-CoA:Cys-GlcN-Ins acetyltransferase, mycothiol synthase MshD (EC 2.3.1.189)	Coenzyme A	Drug target		100	100	100	1e-181
BLAT	Drug Target	DrugBank	Mycobacterium tuberculosis H37Rv S0066_Mtb_Ec_annotated	fig|83332.891.peg.2026			P0A560	Mycobacterium tuberculosis	embA	Integral membrane indolylacetylinositol arabinosyltransferase EmbA (EC 2.4.2.-)	Ethambutol	Drug target		100	100	99	0.0
BLAT	Drug Target	DrugBank	Mycobacterium tuberculosis H37Rv S0091_Mtb_Ec_annotated	fig|83332.893.peg.2790			O06934	Mycobacterium tuberculosis	glf	UDP-galactopyranose mutase (EC 5.4.99.9)	Flavin adenine dinucleotide;Bicine	Drug target		100	100	100	1e-240
BLAT	Drug Target	DrugBank	Mycobacterium tuberculosis H37Rv S0040_Mtb_Ec_annotated	fig|83332.889.peg.485			Q79FX8	Mycobacterium tuberculosis	mmaA4	Methoxy mycolic acid synthase MmaA4	5'-S-[2-(decylamino)ethyl]-5'-thioadenosine	Drug target		99	100	100	1e-177
BLAT	Drug Target	DrugBank	Mycobacterium tuberculosis H37Rv S0196_Mtb_Ec_annotated	fig|83332.897.peg.849			P0A674	Mycobacterium tuberculosis	rpoC	DNA-directed RNA polymerase beta' subunit (EC 2.7.7.6)	Rifapentine	Drug target		100	100	99	0.0
BLAT	Drug Target	DrugBank	Mycobacterium tuberculosis H37Rv S0149_Mtb_Ec_annotated	fig|83332.894.peg.135			P0A5H3	Mycobacterium tuberculosis	icl	Isocitrate lyase (EC 4.1.3.1) @ Methylisocitrate lyase (EC 4.1.3.30)	Glyoxalate, Glyoxylate	Drug target		100	100	100	1e-252
BLAT	Drug Target	DrugBank	Mycobacterium tuberculosis H37Rv S0008_Mtb_Ec_annotated	fig|83332.883.peg.1077			P65728	Mycobacterium tuberculosis	pknG	Serine/threonine protein kinase	2-[(CYCLOPROPYLCARBONYL)AMINO]-4,5,6,7-TETRAHYDRO-1-BENZOTHIOPHENE-3-CARBOXAMIDE	Drug target		100	100	100	0.0
BLAT	Drug Target	DrugBank	Mycobacterium tuberculosis H37Rv S0008_Mtb_Ec_annotated	fig|83332.883.peg.2965			P0A592	Mycobacterium tuberculosis	glbN	Cyanoglobin; Hemoglobin-like protein HbN	N-Butyl Isocyanide;Heme C	Drug target		100	100	100	1e-71
BLAT	Drug Target	DrugBank	Mycobacterium tuberculosis H37Rv S0001_Mtb_Ec_annotated	fig|83332.880.peg.1274			P66952	Mycobacterium tuberculosis	tpx	Thiol peroxidase, Tpx-type (EC 1.11.1.15)	S-Oxy Cysteine	Drug target		100	100	100	1e-88
BLAT	Drug Target	DrugBank	Mycobacterium tuberculosis H37Rv S0040_Mtb_Ec_annotated	fig|83332.889.peg.2024			P72030	Mycobacterium tuberculosis	embB	Integral membrane indolylacetylinositol arabinosyltransferase EmbB (EC 2.4.2.-)	Ethambutol	Drug target		100	100	100	0.0
BLAT	Drug Target	DrugBank	Mycobacterium tuberculosis H37Rv S0194_Mtb_Ec_annotated	fig|83332.896.peg.4140			P0A514	Mycobacterium tuberculosis	cyp121	hypothetical protein	4-Iodopyrazole;(3S,6S)-3,6-bis(4-hydroxybenzyl)piperazine-2,5-dione	Drug target		100	100	100	1e-228
BLAT	Drug Target	DrugBank	Mycobacterium tuberculosis H37Rv S0001_Mtb_Ec_annotated	fig|83332.880.peg.3756			O53240	Mycobacterium tuberculosis		hypothetical protein	S-Oxy Cysteine	Drug target		100	100	100	2e-91
BLAT	Drug Target	DrugBank	Mycobacterium tuberculosis H37Rv S0036_Mtb_Ec_annotated	fig|83332.888.peg.2799			P72024	Mycobacterium tuberculosis	dapB	4-hydroxy-tetrahydrodipicolinate reductase (EC 1.17.1.8)	Dipicolinic Acid	Drug target		100	98	100	1e-136
BLAT	Drug Target	DrugBank	Mycobacterium tuberculosis H37Rv S0070_Mtb_Ec_annotated	fig|83332.892.peg.2136			P0A590	Mycobacterium tuberculosis	glnA1	Glutamine synthetase type I (EC 6.3.1.2)	Citric Acid	Drug target		100	100	100	1e-290
BLAT	Drug Target	DrugBank	Mycobacterium tuberculosis H37Rv S0039_Mtb_Ec_annotated	fig|83332.887.peg.654			B4YQT9	Mycobacterium tuberculosis		DNA gyrase subunit A (EC 5.99.1.3)	Ciprofloxacin	Drug target		100	18	100	3e-85
BLAT	Drug Target	DrugBank	Mycobacterium tuberculosis H37Rv S0008_Mtb_Ec_annotated	fig|83332.883.peg.1869			P0A578	Mycobacterium tuberculosis	folP1	Dihydropteroate synthase (EC 2.5.1.15)	Pterin-6-Yl-Methyl-Monophosphate	Drug target		97	99	100	1e-154
BLAT	Drug Target	DrugBank	Mycobacterium tuberculosis H37Rv S0039_Mtb_Ec_annotated	fig|83332.887.peg.1858			P96850	Mycobacterium tuberculosis	hsaC	Iron-dependent extradiol dioxygenase (EC 1.13.11.25)	3,4-dihydroxy-9,10-secoandrosta-1(10),2,4-triene-9,17-dione	Drug target		100	100	100	1e-179
BLAT	Drug Target	DrugBank	Mycobacterium tuberculosis H37Rv S0165_Mtb_Ec_annotated	fig|83332.895.peg.1425			P96850	Mycobacterium tuberculosis	hsaC	Iron-dependent extradiol dioxygenase (EC 1.13.11.25)	3,4-dihydroxy-9,10-secoandrosta-1(10),2,4-triene-9,17-dione	Drug target		100	100	100	1e-179
BLAT	Drug Target	DrugBank	Mycobacterium tuberculosis H37Rv S0007_Mtb_Ec_annotated	fig|83332.881.peg.1717			P0A5P0	Mycobacterium tuberculosis	cmaA2	Cyclopropane-fatty-acyl-phospholipid synthase 2, CmaA2 (EC 2.1.1.79)	S-Adenosyl-L-Homocysteine;Didecyl-Dimethyl-Ammonium	Drug target		100	100	100	1e-180
BLAT	Drug Target	DrugBank	Mycobacterium tuberculosis H37Rv S0205_Mtb_Ec_annotated	fig|83332.900.peg.3436			O33245	Mycobacterium tuberculosis	prcB	Proteasome subunit beta (EC 3.4.25.1), bacterial	N-(4-MORPHOLINE)CARBONYL-B-(1-NAPHTHYL)-L-ALANINE-L-LEUCINE BORONIC ACID	Drug target		100	100	100	1e-163
BLAT	Drug Target	DrugBank	Mycobacterium tuberculosis H37Rv S0013_Mtb_Ec_annotated	fig|83332.884.peg.976			P0A5P0	Mycobacterium tuberculosis	cmaA2	Cyclopropane-fatty-acyl-phospholipid synthase 2, CmaA2 (EC 2.1.1.79)	S-Adenosyl-L-Homocysteine;Didecyl-Dimethyl-Ammonium	Drug target		100	100	100	1e-180
BLAT	Drug Target	DrugBank	Mycobacterium tuberculosis H37Rv S0149_Mtb_Ec_annotated	fig|83332.894.peg.1454			O53512	Mycobacterium tuberculosis	aroG	2-keto-3-deoxy-D-arabino-heptulosonate-7-phosphate synthase II (EC 2.5.1.54)	(1R,3S,5S,8R)-8-HYDROXY-2-OXABICYCLO[3.3.1]NON-6-ENE-3,5-DICARBOXYLIC ACID	Drug target		100	100	99	1e-271
BLAT	Drug Target	DrugBank	Mycobacterium tuberculosis H37Rv S0149_Mtb_Ec_annotated	fig|83332.894.peg.680			P64767	Mycobacterium tuberculosis	Rv0948c	Chorismate mutase I (EC 5.4.99.5)	(1R,3S,5S,8R)-8-HYDROXY-2-OXABICYCLO[3.3.1]NON-6-ENE-3,5-DICARBOXYLIC ACID	Drug target		85	100	98	3e-42
BLAT	Drug Target	DrugBank	Mycobacterium tuberculosis H37Rv S0205_Mtb_Ec_annotated	fig|83332.900.peg.1120			Q9CBQ2	Mycobacterium leprae (strain TN)	nrdF	Ribonucleotide reductase of class Ib (aerobic), beta subunit (EC 1.17.4.1)	Citric Acid	Drug target		99	99	93	1e-178
BLAT	Drug Target	DrugBank	Mycobacterium tuberculosis H37Rv S0059_Mtb_Ec_annotated	fig|83332.890.peg.1227			P64170	Mycobacterium tuberculosis	ftsZ	Cell division protein FtsZ	5'-Guanosine-Diphosphate-Monothiophosphate;Citric Acid;Guanosine-5'-Diphosphate	Drug target		100	100	100	1e-213
BLAT	Drug Target	DrugBank	Mycobacterium tuberculosis H37Rv S0007_Mtb_Ec_annotated	fig|83332.881.peg.236			Q79G13	Mycobacterium tuberculosis	celA1	Endoglucanase A precursor (EC 3.2.1.4)	O1-Methyl-Glucose;Beta-D-Glucose;L-methionine (S)-S-oxide;4-Thio-beta-D-glucopyranose;(3r,4r,5r)-5-(Hydroxymethyl)Piperidine-3,4-Diol	Drug target		80	99	100	1e-180
BLAT	Drug Target	DrugBank	Mycobacterium tuberculosis H37Rv S0196_Mtb_Ec_annotated	fig|83332.897.peg.359			P96222	Mycobacterium tuberculosis	ethR	Transcriptional repressor TetR family => EthR	Hexadecyl Octanoate;tert-butyl 4-(3-thiophen-2-yl-1,2,4-oxadiazol-5-yl)piperidine-1-carboxylate;3-(4-fluorophenyl)-5-phenyl-4H-1,2,4-triazole;1-(thiophen-2-ylacetyl)-4-(3-thiophen-2-yl-1,2,4-oxadiazol-5-yl)piperidine	Drug target		100	100	99	1e-118
BLAT	Drug Target	DrugBank	Mycobacterium tuberculosis H37Rv S0017_Mtb_Ec_annotated	fig|83332.885.peg.1441			P0A4Z6	Mycobacterium tuberculosis	aroQ	3-dehydroquinate dehydratase II (EC 4.2.1.10)	2,3 -Anhydro-Quinic Acid;3-Hydroxyimino Quinic Acid	Drug target		100	100	100	9e-78
BLAT	Drug Target	DrugBank	Mycobacterium tuberculosis H37Rv S0036_Mtb_Ec_annotated	fig|83332.888.peg.2904			P69167	Mycobacterium tuberculosis	fabG3	3-alpha-(or 20-beta)-hydroxysteroid dehydrogenase (EC 1.1.1.53)	Aetiocholanolone	Drug target		100	100	100	1e-145
BLAT	Drug Target	DrugBank	Mycobacterium tuberculosis H37Rv S0204_Mtb_Ec_annotated	fig|83332.899.peg.1494			Q08129	Mycobacterium tuberculosis	katG	Catalase-peroxidase KatG (EC 1.11.1.21)	Ethionamide;Isoniazid	Drug target		100	100	99	0.0
BLAT	Drug Target	DrugBank	Mycobacterium tuberculosis H37Rv S0013_Mtb_Ec_annotated	fig|83332.884.peg.9			O06594	Mycobacterium tuberculosis	nadC	Quinolinate phosphoribosyltransferase [decarboxylating] (EC 2.4.2.19)	Quinolinic Acid;Namn;Phthalic Acid;5-Phosphoribosyl-1-(Beta-Methylene) Pyrophosphate	Drug target		100	100	100	1e-157
BLAT	Drug Target	DrugBank	Mycobacterium tuberculosis H37Rv S0013_Mtb_Ec_annotated	fig|83332.884.peg.1882			O05783	Mycobacterium tuberculosis	fprA	Ferredoxin--NADP(+) reductase, actinobacterial (eukaryote-like) type (EC 1.18.1.2)	4-Oxo-Nicotinamide-Adenine Dinucleotide Phosphate;Flavin adenine dinucleotide	Drug target		100	100	100	1e-267
BLAT	Drug Target	DrugBank	Mycobacterium tuberculosis H37Rv S0194_Mtb_Ec_annotated	fig|83332.896.peg.1175			P60176	Mycobacterium tuberculosis	ahcY	Adenosylhomocysteinase (EC 3.3.1.1)	5'-S-ethyl-5'-thioadenosine	Drug target		100	100	100	1e-294
BLAT	Drug Target	DrugBank	Mycobacterium tuberculosis H37Rv S0202_Mtb_Ec_annotated	fig|83332.898.peg.1987			O06162	Mycobacterium tuberculosis	citE	Hydroxymethylglutaryl-CoA lyase (EC 4.1.3.4)	Formic Acid	Drug target		100	100	100	1e-151
BLAT	Drug Target	DrugBank	Mycobacterium tuberculosis H37Rv S0066_Mtb_Ec_annotated	fig|83332.891.peg.1748			O06162	Mycobacterium tuberculosis	citE	Hydroxymethylglutaryl-CoA lyase (EC 4.1.3.4)	Formic Acid	Drug target		100	100	100	1e-151
BLAT	Drug Target	DrugBank	Mycobacterium tuberculosis H37Rv S0165_Mtb_Ec_annotated	fig|83332.895.peg.2507			P0A574	Mycobacterium tuberculosis	fabH	3-oxoacyl-[acyl-carrier-protein] synthase, KASIII (EC 2.3.1.180)	Lauric Acid;Dodecyl-Coa;DECANE-1-THIOL;DECYL FORMATE;11-MERCAPTOUNDECANOIC ACID;O-DECYL HYDROGEN THIOCARBONATE;11-[(MERCAPTOCARBONYL)OXY]UNDECANOIC ACID	Drug target		100	100	100	1e-192
BLAT	Drug Target	DrugBank	Mycobacterium tuberculosis H37Rv S0204_Mtb_Ec_annotated	fig|83332.899.peg.437			P96420	Mycobacterium tuberculosis	leuA	2-isopropylmalate synthase (EC 2.3.3.13)	Alpha-ketoisovalerate	Drug target		100	100	100	0.0
BLAT	Drug Target	DrugBank	Mycobacterium tuberculosis H37Rv S0196_Mtb_Ec_annotated	fig|83332.897.peg.1110			O05891	Mycobacterium tuberculosis	tmk	Thymidylate kinase (EC 2.7.4.9)	Thymidine-5'-Phosphate;Thymidine-5'-Triphosphate;P1-(5'-Adenosyl)P5-(5'-Thymidyl)Pentaphosphate;3'-Azido-3'-Deoxythymidine-5'-Monophosphate;5-Hydroxymethyluridine-2'-Deoxy-5'-Monophosphate;Diphosphate;Deoxythymidine	Drug target		100	100	100	1e-118
BLAT	Drug Target	DrugBank	Mycobacterium tuberculosis H37Rv S0204_Mtb_Ec_annotated	fig|83332.899.peg.2149			P0A5Y6	Mycobacterium tuberculosis	inhA	Enoyl-[acyl-carrier-protein] reductase [NADH] (EC 1.3.1.9)	Ethionamide;Isoniazid;C16-Fatty-Acyl-Substrate-Mimic;Genz-10850;(3S)-N-(3-CHLORO-2-METHYLPHENYL)-1-CYCLOHEXYL-5-OXOPYRROLIDINE-3-CARBOXAMIDE;N-(4-METHYLBENZOYL)-4-BENZYLPIPERIDINE;(3S)-1-CYCLOHEXYL-5-OXO-N-PHENYLPYRROLIDINE-3-CARBOXAMIDE;5-PENTYL-2-PHENOXYPHENOL;(3S)-1-CYCLOHEXYL-N-(3,5-DICHLOROPHENYL)-5-OXOPYRROLIDINE-3-CARBOXAMIDE;(3S)-N-(3-BROMOPHENYL)-1-CYCLOHEXYL-5-OXOPYRROLIDINE-3-CARBOXAMI…	Drug target		100	100	100	1e-151
BLAT	Drug Target	DrugBank	Mycobacterium tuberculosis H37Rv S0091_Mtb_Ec_annotated	fig|83332.893.peg.2374			Q9L888	Mycobacterium avium	alr	Alanine racemase (EC 5.1.1.1)	Cycloserine	Drug target		98	93	84	1e-182
BLAT	Drug Target	DrugBank	Mycobacterium tuberculosis H37Rv S0017_Mtb_Ec_annotated	fig|83332.885.peg.2098			O05783	Mycobacterium tuberculosis	fprA	Ferredoxin--NADP(+) reductase, actinobacterial (eukaryote-like) type (EC 1.18.1.2)	4-Oxo-Nicotinamide-Adenine Dinucleotide Phosphate;Flavin adenine dinucleotide	Drug target		100	100	100	1e-267
BLAT	Drug Target	DrugBank	Mycobacterium tuberculosis H37Rv S0066_Mtb_Ec_annotated	fig|83332.891.peg.4147			O06796	Mycobacterium tuberculosis H37Rv		FIG00820067: hypothetical protein	2,2,5,5-TETRAMETHYL-3-(SULFANYLMETHYL)-2,5-DIHYDRO-1H-PYRROL-1-OL	Drug target		100	100	100	1e-66
BLAT	Drug Target	DrugBank	Mycobacterium tuberculosis H37Rv S0091_Mtb_Ec_annotated	fig|83332.893.peg.2763			P69167	Mycobacterium tuberculosis	fabG3	3-alpha-(or 20-beta)-hydroxysteroid dehydrogenase (EC 1.1.1.53)	Aetiocholanolone	Drug target		100	100	100	1e-145
BLAT	Drug Target	DrugBank	Mycobacterium tuberculosis H37Rv S0036_Mtb_Ec_annotated	fig|83332.888.peg.1068			Q79FX6	Mycobacterium tuberculosis	mmaA2	Methoxy mycolic acid synthase MmaA2 (EC 2.1.1.79)	Cetrimonium;S-Adenosyl-L-Homocysteine	Drug target		100	93	100	1e-168
BLAT	Drug Target	DrugBank	Mycobacterium tuberculosis H37Rv S0149_Mtb_Ec_annotated	fig|83332.894.peg.72			P65728	Mycobacterium tuberculosis	pknG	Serine/threonine protein kinase	2-[(CYCLOPROPYLCARBONYL)AMINO]-4,5,6,7-TETRAHYDRO-1-BENZOTHIOPHENE-3-CARBOXAMIDE	Drug target		100	100	100	0.0
BLAT	Drug Target	DrugBank	Mycobacterium tuberculosis H37Rv S0007_Mtb_Ec_annotated	fig|83332.881.peg.2083			P96850	Mycobacterium tuberculosis	hsaC	Iron-dependent extradiol dioxygenase (EC 1.13.11.25)	3,4-dihydroxy-9,10-secoandrosta-1(10),2,4-triene-9,17-dione	Drug target		100	100	100	1e-179
BLAT	Drug Target	DrugBank	Mycobacterium tuberculosis H37Rv S0205_Mtb_Ec_annotated	fig|83332.900.peg.527			P0A544	Mycobacterium tuberculosis	serA	D-3-phosphoglycerate dehydrogenase (EC 1.1.1.95)	D-tartaric acid	Drug target		98	99	100	1e-291
BLAT	Drug Target	DrugBank	Mycobacterium tuberculosis H37Rv S0059_Mtb_Ec_annotated	fig|83332.890.peg.4084			P0C0X2	Mycobacterium leprae (strain TN)	folP2	Non functional Dihydropteroate synthase 2	Dapsone	Drug target		94	100	86	1e-134
BLAT	Drug Target	DrugBank	Mycobacterium tuberculosis H37Rv S0039_Mtb_Ec_annotated	fig|83332.887.peg.1288			P65728	Mycobacterium tuberculosis	pknG	Serine/threonine protein kinase	2-[(CYCLOPROPYLCARBONYL)AMINO]-4,5,6,7-TETRAHYDRO-1-BENZOTHIOPHENE-3-CARBOXAMIDE	Drug target		100	100	100	0.0
BLAT	Drug Target	DrugBank	Mycobacterium tuberculosis H37Rv S0204_Mtb_Ec_annotated	fig|83332.899.peg.360			P96222	Mycobacterium tuberculosis	ethR	Transcriptional repressor TetR family => EthR	Hexadecyl Octanoate;tert-butyl 4-(3-thiophen-2-yl-1,2,4-oxadiazol-5-yl)piperidine-1-carboxylate;3-(4-fluorophenyl)-5-phenyl-4H-1,2,4-triazole;1-(thiophen-2-ylacetyl)-4-(3-thiophen-2-yl-1,2,4-oxadiazol-5-yl)piperidine	Drug target		100	100	99	1e-118
BLAT	Drug Target	DrugBank	Mycobacterium tuberculosis H37Rv S0059_Mtb_Ec_annotated	fig|83332.890.peg.1671			O07732	Mycobacterium tuberculosis	lipJ	lignin peroxidase LipJ	Alpha,Beta-Methyleneadenosine-5'-Triphosphate	Drug target		96	100	99	1e-260
BLAT	Drug Target	DrugBank	Mycobacterium tuberculosis H37Rv S0059_Mtb_Ec_annotated	fig|83332.890.peg.1455			O53512	Mycobacterium tuberculosis	aroG	2-keto-3-deoxy-D-arabino-heptulosonate-7-phosphate synthase II (EC 2.5.1.54)	(1R,3S,5S,8R)-8-HYDROXY-2-OXABICYCLO[3.3.1]NON-6-ENE-3,5-DICARBOXYLIC ACID	Drug target		100	100	99	1e-271
BLAT	Drug Target	DrugBank	Mycobacterium tuberculosis H37Rv S0202_Mtb_Ec_annotated	fig|83332.898.peg.3134			O53434	Mycobacterium tuberculosis	Rv1086	(2E,6Z)-farnesyl diphosphate synthase (EC 2.5.1.68)	Geranyl Diphosphate;FARNESYL DIPHOSPHATE	Drug target		100	100	100	1e-150
BLAT	Drug Target	DrugBank	Mycobacterium tuberculosis H37Rv S0036_Mtb_Ec_annotated	fig|83332.888.peg.691			P72030	Mycobacterium tuberculosis	embB	Integral membrane indolylacetylinositol arabinosyltransferase EmbB (EC 2.4.2.-)	Ethambutol	Drug target		100	100	100	0.0
BLAT	Drug Target	DrugBank	Mycobacterium tuberculosis H37Rv S0022_Mtb_Ec_annotated	fig|83332.886.peg.3139			P66034	Mycobacterium tuberculosis	ribH	6,7-dimethyl-8-ribityllumazine synthase (EC 2.5.1.78)	Dithioerythritol;4-{2,6,8-Trioxo-9-[(2r,3s,4r)-2,3,4,5-Tetrahydroxypentyl]-1,2,3,6,8,9-Hexahydro-7h-Purin-7-Yl}Butyl Dihydrogen Phosphate;D-1,4-dithiothreitol;3-{2,6,8-trioxo-9-[(2S,3S,4R)-2,3,4,5-tetrahydroxypentyl]-1,2,3,6,8,9-hexahydro-7H-purin-7-Yl}propyl dihydrogen phosphate;(4s,5s)-1,2-Dithiane-4,5-Diol;4-{2,6,8-Trioxo-9-[(2s,3r,4r)-2,3,4,5-Tetrahydroxypentyl]-1,2,3,6,8,9-Hexahydro-7h-Purin…	Drug target		100	100	100	4e-85
BLAT	Drug Target	DrugBank	Mycobacterium tuberculosis H37Rv S0059_Mtb_Ec_annotated	fig|83332.890.peg.1499			P0A590	Mycobacterium tuberculosis	glnA1	Glutamine synthetase type I (EC 6.3.1.2)	Citric Acid	Drug target		100	100	100	1e-290
BLAT	Drug Target	DrugBank	Mycobacterium tuberculosis H37Rv S0070_Mtb_Ec_annotated	fig|83332.892.peg.3518			Q7D8I1	Mycobacterium tuberculosis	MT1417	Naringenin-chalcone synthase (EC 2.3.1.74)	MYRISTIC ACID	Drug target		100	100	100	1e-223
BLAT	Drug Target	DrugBank	Mycobacterium tuberculosis H37Rv S0202_Mtb_Ec_annotated	fig|83332.898.peg.1821			O05891	Mycobacterium tuberculosis	tmk	Thymidylate kinase (EC 2.7.4.9)	Thymidine-5'-Phosphate;Thymidine-5'-Triphosphate;P1-(5'-Adenosyl)P5-(5'-Thymidyl)Pentaphosphate;3'-Azido-3'-Deoxythymidine-5'-Monophosphate;5-Hydroxymethyluridine-2'-Deoxy-5'-Monophosphate;Diphosphate;Deoxythymidine	Drug target		100	100	100	1e-118
BLAT	Drug Target	DrugBank	Mycobacterium tuberculosis H37Rv S0066_Mtb_Ec_annotated	fig|83332.891.peg.2986			O06620	Mycobacterium tuberculosis	bioD	Dethiobiotin synthase BioD (EC 6.3.3.3)	D-Dethiobiotin	Drug target		100	100	99	1e-121
BLAT	Drug Target	DrugBank	Mycobacterium tuberculosis H37Rv S0001_Mtb_Ec_annotated	fig|83332.880.peg.813			O06594	Mycobacterium tuberculosis	nadC	Quinolinate phosphoribosyltransferase [decarboxylating] (EC 2.4.2.19)	Quinolinic Acid;Namn;Phthalic Acid;5-Phosphoribosyl-1-(Beta-Methylene) Pyrophosphate	Drug target		100	100	100	1e-157
BLAT	Drug Target	DrugBank	Mycobacterium tuberculosis H37Rv S0194_Mtb_Ec_annotated	fig|83332.896.peg.1963			O05783	Mycobacterium tuberculosis	fprA	Ferredoxin--NADP(+) reductase, actinobacterial (eukaryote-like) type (EC 1.18.1.2)	4-Oxo-Nicotinamide-Adenine Dinucleotide Phosphate;Flavin adenine dinucleotide	Drug target		100	100	100	1e-267
BLAT	Drug Target	DrugBank	Mycobacterium tuberculosis H37Rv S0091_Mtb_Ec_annotated	fig|83332.893.peg.1640			O06162	Mycobacterium tuberculosis	citE	Hydroxymethylglutaryl-CoA lyase (EC 4.1.3.4)	Formic Acid	Drug target		100	100	100	1e-151
BLAT	Drug Target	DrugBank	Mycobacterium tuberculosis H37Rv S0202_Mtb_Ec_annotated	fig|83332.898.peg.1099			O06620	Mycobacterium tuberculosis	bioD	Dethiobiotin synthase BioD (EC 6.3.3.3)	D-Dethiobiotin	Drug target		100	100	99	1e-121
BLAT	Drug Target	DrugBank	Mycobacterium tuberculosis H37Rv S0040_Mtb_Ec_annotated	fig|83332.889.peg.2327			P63509	Mycobacterium tuberculosis	lat	Probable L-lysine-epsilon aminotransferase (EC 2.6.1.36) (L-lysine aminotransferase) (Lysine 6-aminotransferase)	(2S)-1-methyl-2-[(2S,4R)-2-methyl-4-phenylpentyl]piperidine	Drug target		93	100	100	1e-246
BLAT	Drug Target	DrugBank	Mycobacterium tuberculosis H37Rv S0202_Mtb_Ec_annotated	fig|83332.898.peg.1668			Q79FX8	Mycobacterium tuberculosis	mmaA4	Methoxy mycolic acid synthase MmaA4	5'-S-[2-(decylamino)ethyl]-5'-thioadenosine	Drug target		99	100	100	1e-177
BLAT	Drug Target	DrugBank	Mycobacterium tuberculosis H37Rv S0007_Mtb_Ec_annotated	fig|83332.881.peg.1823			P65728	Mycobacterium tuberculosis	pknG	Serine/threonine protein kinase	2-[(CYCLOPROPYLCARBONYL)AMINO]-4,5,6,7-TETRAHYDRO-1-BENZOTHIOPHENE-3-CARBOXAMIDE	Drug target		100	100	100	0.0
BLAT	Drug Target	DrugBank	Mycobacterium tuberculosis H37Rv S0013_Mtb_Ec_annotated	fig|83332.884.peg.1060			P96275	Mycobacterium tuberculosis	def	Peptide deformylase (EC 3.5.1.88)	N-[(2R)-2-{[(2S)-2-(1,3-benzoxazol-2-yl)pyrrolidin-1-yl]carbonyl}hexyl]-N-hydroxyformamide	Drug target		100	100	100	1e-113
BLAT	Drug Target	DrugBank	Mycobacterium tuberculosis H37Rv S0066_Mtb_Ec_annotated	fig|83332.891.peg.4045			O53831	Mycobacterium tuberculosis	mshD	Acetyl-CoA:Cys-GlcN-Ins acetyltransferase, mycothiol synthase MshD (EC 2.3.1.189)	Coenzyme A	Drug target		100	100	100	1e-181
BLAT	Drug Target	DrugBank	Mycobacterium tuberculosis H37Rv S0070_Mtb_Ec_annotated	fig|83332.892.peg.1072			Q79FX6	Mycobacterium tuberculosis	mmaA2	Methoxy mycolic acid synthase MmaA2 (EC 2.1.1.79)	Cetrimonium;S-Adenosyl-L-Homocysteine	Drug target		100	93	100	1e-168
BLAT	Drug Target	DrugBank	Mycobacterium tuberculosis H37Rv S0036_Mtb_Ec_annotated	fig|83332.888.peg.2577			P96850	Mycobacterium tuberculosis	hsaC	Iron-dependent extradiol dioxygenase (EC 1.13.11.25)	3,4-dihydroxy-9,10-secoandrosta-1(10),2,4-triene-9,17-dione	Drug target		100	100	100	1e-179
BLAT	Drug Target	DrugBank	Mycobacterium tuberculosis H37Rv S0017_Mtb_Ec_annotated	fig|83332.885.peg.2144			Q9L888	Mycobacterium avium	alr	Alanine racemase (EC 5.1.1.1)	Cycloserine	Drug target		98	93	84	1e-182
BLAT	Drug Target	DrugBank	Mycobacterium tuberculosis H37Rv S0202_Mtb_Ec_annotated	fig|83332.898.peg.3454			P0A552	Mycobacterium tuberculosis	dut	Deoxyuridine 5'-triphosphate nucleotidohydrolase (EC 3.6.1.23)	2'-Deoxyuridine 5'-Alpha,Beta-Imido-Triphosphate;Deoxyuridine-5'-Triphosphate;Deoxyuridine-5'-Diphosphate;2'-deoxyuridylic acid	Drug target		100	100	100	4e-81
BLAT	Drug Target	DrugBank	Mycobacterium tuberculosis H37Rv S0194_Mtb_Ec_annotated	fig|83332.896.peg.469			P0A5S4	Mycobacterium tuberculosis	pknB	Serine/threonine-protein kinase PknB (EC 2.7.11.1)	Phosphothiophosphoric Acid-Adenylate Ester;Adenosine-5'-[Beta, Gamma-Methylene]Triphosphate	Drug target		100	100	100	0.0
BLAT	Drug Target	DrugBank	Mycobacterium tuberculosis H37Rv S0070_Mtb_Ec_annotated	fig|83332.892.peg.1691			O05783	Mycobacterium tuberculosis	fprA	Ferredoxin--NADP(+) reductase, actinobacterial (eukaryote-like) type (EC 1.18.1.2)	4-Oxo-Nicotinamide-Adenine Dinucleotide Phosphate;Flavin adenine dinucleotide	Drug target		100	100	100	1e-267
BLAT	Drug Target	DrugBank	Mycobacterium tuberculosis H37Rv S0008_Mtb_Ec_annotated	fig|83332.883.peg.2828			P69167	Mycobacterium tuberculosis	fabG3	3-alpha-(or 20-beta)-hydroxysteroid dehydrogenase (EC 1.1.1.53)	Aetiocholanolone	Drug target		100	100	99	1e-144
BLAT	Drug Target	DrugBank	Mycobacterium tuberculosis H37Rv S0066_Mtb_Ec_annotated	fig|83332.891.peg.2316			O53355	Mycobacterium tuberculosis	lpdA	NAD(P)H quinone reductase LpdA (EC 1.6.5.2)	Flavin adenine dinucleotide	Drug target		95	100	100	1e-265
BLAT	Drug Target	DrugBank	Mycobacterium tuberculosis H37Rv S0046_Mtb_Ec_annotated	fig|83332.901.peg.1692			O07746	Mycobacterium tuberculosis	MT1933	Periplasmic chorismate mutase I precursor (EC 5.4.99.5)	8-HYDROXY-2-OXA-BICYCLO[3.3.1]NON-6-ENE-3,5-DICARBOXYLIC ACID	Drug target		100	100	100	1e-109
BLAT	Drug Target	DrugBank	Mycobacterium tuberculosis H37Rv S0149_Mtb_Ec_annotated	fig|83332.894.peg.1738			P0A5J4	Mycobacterium tuberculosis	glcB	Malate synthase G (EC 2.3.3.9)	Coenzyme A;Malate Ion;Glyoxalate, Glyoxylate	Drug target		100	100	100	0.0
BLAT	Drug Target	DrugBank	Mycobacterium tuberculosis H37Rv S0022_Mtb_Ec_annotated	fig|83332.886.peg.912			P60176	Mycobacterium tuberculosis	ahcY	Adenosylhomocysteinase (EC 3.3.1.1)	5'-S-ethyl-5'-thioadenosine	Drug target		100	100	100	1e-294
BLAT	Drug Target	DrugBank	Mycobacterium tuberculosis H37Rv S0066_Mtb_Ec_annotated	fig|83332.891.peg.1389			P0A546	Mycobacterium tuberculosis	folA	Dihydrofolate reductase (EC 1.5.1.3)	Isoniazid;Bromo-WR99210	Drug target		100	98	100	4e-90
BLAT	Drug Target	DrugBank	Mycobacterium tuberculosis H37Rv S0059_Mtb_Ec_annotated	fig|83332.890.peg.3158			P72059	Mycobacterium tuberculosis	embC	Integral membrane indolylacetylinositol arabinosyltransferase EmbC (EC 2.4.2.-)	Ethambutol	Drug target		100	100	100	0.0
BLAT	Drug Target	DrugBank	Mycobacterium tuberculosis H37Rv S0149_Mtb_Ec_annotated	fig|83332.894.peg.356			O06594	Mycobacterium tuberculosis	nadC	Quinolinate phosphoribosyltransferase [decarboxylating] (EC 2.4.2.19)	Quinolinic Acid;Namn;Phthalic Acid;5-Phosphoribosyl-1-(Beta-Methylene) Pyrophosphate	Drug target		100	100	100	1e-157
BLAT	Drug Target	DrugBank	Mycobacterium tuberculosis H37Rv S0066_Mtb_Ec_annotated	fig|83332.891.peg.269			P0A5S4	Mycobacterium tuberculosis	pknB	Serine/threonine-protein kinase PknB (EC 2.7.11.1)	Phosphothiophosphoric Acid-Adenylate Ester;Adenosine-5'-[Beta, Gamma-Methylene]Triphosphate	Drug target		100	100	100	0.0
BLAT	Drug Target	DrugBank	Mycobacterium tuberculosis H37Rv S0013_Mtb_Ec_annotated	fig|83332.884.peg.4006			O53434	Mycobacterium tuberculosis	Rv1086	(2E,6Z)-farnesyl diphosphate synthase (EC 2.5.1.68)	Geranyl Diphosphate;FARNESYL DIPHOSPHATE	Drug target		100	100	100	1e-150
BLAT	Drug Target	DrugBank	Mycobacterium tuberculosis H37Rv S0007_Mtb_Ec_annotated	fig|83332.881.peg.2921			P0A552	Mycobacterium tuberculosis	dut	Deoxyuridine 5'-triphosphate nucleotidohydrolase (EC 3.6.1.23)	2'-Deoxyuridine 5'-Alpha,Beta-Imido-Triphosphate;Deoxyuridine-5'-Triphosphate;Deoxyuridine-5'-Diphosphate;2'-deoxyuridylic acid	Drug target		100	100	99	8e-81
BLAT	Drug Target	DrugBank	Mycobacterium tuberculosis H37Rv S0039_Mtb_Ec_annotated	fig|83332.887.peg.1377			P63509	Mycobacterium tuberculosis	lat	Probable L-lysine-epsilon aminotransferase (EC 2.6.1.36) (L-lysine aminotransferase) (Lysine 6-aminotransferase)	(2S)-1-methyl-2-[(2S,4R)-2-methyl-4-phenylpentyl]piperidine	Drug target		93	100	100	1e-246
BLAT	Drug Target	DrugBank	Mycobacterium tuberculosis H37Rv S0205_Mtb_Ec_annotated	fig|83332.900.peg.3928			P0C0X2	Mycobacterium leprae (strain TN)	folP2	Non functional Dihydropteroate synthase 2	Dapsone	Drug target		94	100	86	1e-134
BLAT	Drug Target	DrugBank	Mycobacterium tuberculosis H37Rv S0017_Mtb_Ec_annotated	fig|83332.885.peg.2196			O53512	Mycobacterium tuberculosis	aroG	2-keto-3-deoxy-D-arabino-heptulosonate-7-phosphate synthase II (EC 2.5.1.54)	(1R,3S,5S,8R)-8-HYDROXY-2-OXABICYCLO[3.3.1]NON-6-ENE-3,5-DICARBOXYLIC ACID	Drug target		100	100	99	1e-271
BLAT	Drug Target	DrugBank	Mycobacterium tuberculosis H37Rv S0017_Mtb_Ec_annotated	fig|83332.885.peg.406			O06594	Mycobacterium tuberculosis	nadC	Quinolinate phosphoribosyltransferase [decarboxylating] (EC 2.4.2.19)	Quinolinic Acid;Namn;Phthalic Acid;5-Phosphoribosyl-1-(Beta-Methylene) Pyrophosphate	Drug target		100	100	100	1e-157
BLAT	Drug Target	DrugBank	Mycobacterium tuberculosis H37Rv S0202_Mtb_Ec_annotated	fig|83332.898.peg.3772			P0A546	Mycobacterium tuberculosis	folA	Dihydrofolate reductase (EC 1.5.1.3)	Isoniazid;Bromo-WR99210	Drug target		100	98	100	4e-90
BLAT	Drug Target	DrugBank	Mycobacterium tuberculosis H37Rv S0091_Mtb_Ec_annotated	fig|83332.893.peg.1119			O53355	Mycobacterium tuberculosis	lpdA	NAD(P)H quinone reductase LpdA (EC 1.6.5.2)	Flavin adenine dinucleotide	Drug target		95	100	100	1e-265
BLAT	Drug Target	DrugBank	Mycobacterium tuberculosis H37Rv S0013_Mtb_Ec_annotated	fig|83332.884.peg.3472			P0C0X2	Mycobacterium leprae (strain TN)	folP2	Non functional Dihydropteroate synthase 2	Dapsone	Drug target		94	100	86	1e-134
BLAT	Drug Target	DrugBank	Mycobacterium tuberculosis H37Rv S0194_Mtb_Ec_annotated	fig|83332.896.peg.1457			O53512	Mycobacterium tuberculosis	aroG	2-keto-3-deoxy-D-arabino-heptulosonate-7-phosphate synthase II (EC 2.5.1.54)	(1R,3S,5S,8R)-8-HYDROXY-2-OXABICYCLO[3.3.1]NON-6-ENE-3,5-DICARBOXYLIC ACID	Drug target		100	100	99	1e-271
BLAT	Drug Target	DrugBank	Mycobacterium tuberculosis H37Rv S0165_Mtb_Ec_annotated	fig|83332.895.peg.2523			O06414	Mycobacterium tuberculosis	menB	Naphthoate synthase (EC 4.1.3.36)	Coenzyme A;Acetoacetyl-Coenzyme A	Drug target		100	100	100	1e-185
BLAT	Drug Target	DrugBank	Mycobacterium tuberculosis H37Rv S0194_Mtb_Ec_annotated	fig|83332.896.peg.1118			O53355	Mycobacterium tuberculosis	lpdA	NAD(P)H quinone reductase LpdA (EC 1.6.5.2)	Flavin adenine dinucleotide	Drug target		95	100	100	1e-265
BLAT	Drug Target	DrugBank	Mycobacterium tuberculosis H37Rv S0066_Mtb_Ec_annotated	fig|83332.891.peg.488			Q79FX8	Mycobacterium tuberculosis	mmaA4	Methoxy mycolic acid synthase MmaA4	5'-S-[2-(decylamino)ethyl]-5'-thioadenosine	Drug target		99	100	100	1e-177
BLAT	Drug Target	DrugBank	Mycobacterium tuberculosis H37Rv S0039_Mtb_Ec_annotated	fig|83332.887.peg.1859			P96851	Mycobacterium tuberculosis	hsaD	4,5-9,10-diseco-3-hydroxy-5,9,17-trioxoandrosta-1(10),2-diene-4-oate hydrolase (EC 3.7.1.17)	(3E)-2,6-DIOXO-6-PHENYLHEX-3-ENOATE	Drug target		100	100	100	1e-169
BLAT	Drug Target	DrugBank	Mycobacterium tuberculosis H37Rv S0204_Mtb_Ec_annotated	fig|83332.899.peg.280			B4YQT9	Mycobacterium tuberculosis		DNA gyrase subunit A (EC 5.99.1.3)	Ciprofloxacin	Drug target		100	18	100	3e-85
BLAT	Drug Target	DrugBank	Mycobacterium tuberculosis H37Rv S0007_Mtb_Ec_annotated	fig|83332.881.peg.602			P0A4V4	Mycobacterium tuberculosis	fbpC	Antigen 85-C precursor @ Mycolyl transferase 85C (EC 2.3.1.122)	Diethylphosphono Group;2-HYDROXYMETHYL-6-OCTYLSULFANYL-TETRAHYDRO-PYRAN-3,4,5-TRIOL	Drug target		100	100	100	1e-207
BLAT	Drug Target	DrugBank	Mycobacterium tuberculosis H37Rv S0204_Mtb_Ec_annotated	fig|83332.899.peg.881			Q79FX8	Mycobacterium tuberculosis	mmaA4	Methoxy mycolic acid synthase MmaA4	5'-S-[2-(decylamino)ethyl]-5'-thioadenosine	Drug target		99	100	100	1e-177
BLAT	Drug Target	DrugBank	Mycobacterium tuberculosis H37Rv S0022_Mtb_Ec_annotated	fig|83332.886.peg.2968			O06934	Mycobacterium tuberculosis	glf	UDP-galactopyranose mutase (EC 5.4.99.9)	Flavin adenine dinucleotide;Bicine	Drug target		100	100	100	1e-240
BLAT	Drug Target	DrugBank	Mycobacterium tuberculosis H37Rv S0196_Mtb_Ec_annotated	fig|83332.897.peg.2848			P0A546	Mycobacterium tuberculosis	folA	Dihydrofolate reductase (EC 1.5.1.3)	Isoniazid;Bromo-WR99210	Drug target		100	98	100	4e-90
BLAT	Drug Target	DrugBank	Mycobacterium tuberculosis H37Rv S0070_Mtb_Ec_annotated	fig|83332.892.peg.2582			P96851	Mycobacterium tuberculosis	hsaD	4,5-9,10-diseco-3-hydroxy-5,9,17-trioxoandrosta-1(10),2-diene-4-oate hydrolase (EC 3.7.1.17)	(3E)-2,6-DIOXO-6-PHENYLHEX-3-ENOATE	Drug target		100	100	100	1e-169
BLAT	Drug Target	DrugBank	Mycobacterium tuberculosis H37Rv S0001_Mtb_Ec_annotated	fig|83332.880.peg.205			P0A590	Mycobacterium tuberculosis	glnA1	Glutamine synthetase type I (EC 6.3.1.2)	Citric Acid	Drug target		100	100	100	1e-290
BLAT	Drug Target	DrugBank	Mycobacterium tuberculosis H37Rv S0036_Mtb_Ec_annotated	fig|83332.888.peg.3176			Q08129	Mycobacterium tuberculosis	katG	Catalase-peroxidase KatG (EC 1.11.1.21)	Ethionamide;Isoniazid	Drug target		100	100	99	0.0
BLAT	Drug Target	DrugBank	Mycobacterium tuberculosis H37Rv S0202_Mtb_Ec_annotated	fig|83332.898.peg.2977			Q9L888	Mycobacterium avium	alr	Alanine racemase (EC 5.1.1.1)	Cycloserine	Drug target		98	93	84	1e-182
BLAT	Drug Target	DrugBank	Mycobacterium tuberculosis H37Rv S0013_Mtb_Ec_annotated	fig|83332.884.peg.2935			O06934	Mycobacterium tuberculosis	glf	UDP-galactopyranose mutase (EC 5.4.99.9)	Flavin adenine dinucleotide;Bicine	Drug target		100	100	100	1e-240
BLAT	Drug Target	DrugBank	Mycobacterium tuberculosis H37Rv S0066_Mtb_Ec_annotated	fig|83332.891.peg.1192			P64170	Mycobacterium tuberculosis	ftsZ	Cell division protein FtsZ	5'-Guanosine-Diphosphate-Monothiophosphate;Citric Acid;Guanosine-5'-Diphosphate	Drug target		100	100	100	1e-213
BLAT	Drug Target	DrugBank	Mycobacterium tuberculosis H37Rv S0066_Mtb_Ec_annotated	fig|83332.891.peg.486			Q79FX6	Mycobacterium tuberculosis	mmaA2	Methoxy mycolic acid synthase MmaA2 (EC 2.1.1.79)	Cetrimonium;S-Adenosyl-L-Homocysteine	Drug target		100	93	100	1e-168
BLAT	Drug Target	DrugBank	Mycobacterium tuberculosis H37Rv S0017_Mtb_Ec_annotated	fig|83332.885.peg.1924			P0A5J4	Mycobacterium tuberculosis	glcB	Malate synthase G (EC 2.3.3.9)	Coenzyme A;Malate Ion;Glyoxalate, Glyoxylate	Drug target		100	100	100	0.0
BLAT	Drug Target	DrugBank	Mycobacterium tuberculosis H37Rv S0013_Mtb_Ec_annotated	fig|83332.884.peg.1326			P0A552	Mycobacterium tuberculosis	dut	Deoxyuridine 5'-triphosphate nucleotidohydrolase (EC 3.6.1.23)	2'-Deoxyuridine 5'-Alpha,Beta-Imido-Triphosphate;Deoxyuridine-5'-Triphosphate;Deoxyuridine-5'-Diphosphate;2'-deoxyuridylic acid	Drug target		100	100	99	8e-81
BLAT	Drug Target	DrugBank	Mycobacterium tuberculosis H37Rv S0204_Mtb_Ec_annotated	fig|83332.899.peg.1004			Q7D9R5	Mycobacterium tuberculosis	pcaA	Cyclopropane-fatty-acyl-phospholipid synthase PcaA (EC 2.1.1.79)	S-Adenosyl-L-Homocysteine	Drug target		100	100	100	1e-170
BLAT	Drug Target	DrugBank	Mycobacterium tuberculosis H37Rv S0040_Mtb_Ec_annotated	fig|83332.889.peg.3563			Q7D8I1	Mycobacterium tuberculosis	MT1417	Naringenin-chalcone synthase (EC 2.3.1.74)	MYRISTIC ACID	Drug target		100	100	100	1e-223
BLAT	Drug Target	DrugBank	Mycobacterium tuberculosis H37Rv S0059_Mtb_Ec_annotated	fig|83332.890.peg.3225			O06414	Mycobacterium tuberculosis	menB	Naphthoate synthase (EC 4.1.3.36)	Coenzyme A;Acetoacetyl-Coenzyme A	Drug target		95	99	100	1e-177
BLAT	Drug Target	DrugBank	Mycobacterium tuberculosis H37Rv S0059_Mtb_Ec_annotated	fig|83332.890.peg.1638			O06162	Mycobacterium tuberculosis	citE	Hydroxymethylglutaryl-CoA lyase (EC 4.1.3.4)	Formic Acid	Drug target		100	100	100	1e-151
BLAT	Drug Target	DrugBank	Mycobacterium tuberculosis H37Rv S0059_Mtb_Ec_annotated	fig|83332.890.peg.355			O06594	Mycobacterium tuberculosis	nadC	Quinolinate phosphoribosyltransferase [decarboxylating] (EC 2.4.2.19)	Quinolinic Acid;Namn;Phthalic Acid;5-Phosphoribosyl-1-(Beta-Methylene) Pyrophosphate	Drug target		100	100	100	1e-157
BLAT	Drug Target	DrugBank	Mycobacterium tuberculosis H37Rv S0204_Mtb_Ec_annotated	fig|83332.899.peg.965			P0A5P0	Mycobacterium tuberculosis	cmaA2	Cyclopropane-fatty-acyl-phospholipid synthase 2, CmaA2 (EC 2.1.1.79)	S-Adenosyl-L-Homocysteine;Didecyl-Dimethyl-Ammonium	Drug target		100	100	100	1e-180
BLAT	Drug Target	DrugBank	Mycobacterium tuberculosis H37Rv S0070_Mtb_Ec_annotated	fig|83332.892.peg.371			P0A4V4	Mycobacterium tuberculosis	fbpC	Antigen 85-C precursor @ Mycolyl transferase 85C (EC 2.3.1.122)	Diethylphosphono Group;2-HYDROXYMETHYL-6-OCTYLSULFANYL-TETRAHYDRO-PYRAN-3,4,5-TRIOL	Drug target		100	100	100	1e-207
BLAT	Drug Target	DrugBank	Mycobacterium tuberculosis H37Rv S0165_Mtb_Ec_annotated	fig|83332.895.peg.4138			O53434	Mycobacterium tuberculosis	Rv1086	(2E,6Z)-farnesyl diphosphate synthase (EC 2.5.1.68)	Geranyl Diphosphate;FARNESYL DIPHOSPHATE	Drug target		100	100	100	1e-150
BLAT	Drug Target	DrugBank	Mycobacterium tuberculosis H37Rv S0007_Mtb_Ec_annotated	fig|83332.881.peg.4000			O53434	Mycobacterium tuberculosis	Rv1086	(2E,6Z)-farnesyl diphosphate synthase (EC 2.5.1.68)	Geranyl Diphosphate;FARNESYL DIPHOSPHATE	Drug target		100	100	100	1e-150
BLAT	Drug Target	DrugBank	Mycobacterium tuberculosis H37Rv S0066_Mtb_Ec_annotated	fig|83332.891.peg.362			P96222	Mycobacterium tuberculosis	ethR	Transcriptional repressor TetR family => EthR	Hexadecyl Octanoate;tert-butyl 4-(3-thiophen-2-yl-1,2,4-oxadiazol-5-yl)piperidine-1-carboxylate;3-(4-fluorophenyl)-5-phenyl-4H-1,2,4-triazole;1-(thiophen-2-ylacetyl)-4-(3-thiophen-2-yl-1,2,4-oxadiazol-5-yl)piperidine	Drug target		100	100	100	1e-119
BLAT	Drug Target	DrugBank	Mycobacterium tuberculosis H37Rv S0040_Mtb_Ec_annotated	fig|83332.889.peg.1387			P0A546	Mycobacterium tuberculosis	folA	Dihydrofolate reductase (EC 1.5.1.3)	Isoniazid;Bromo-WR99210	Drug target		100	98	100	4e-90
BLAT	Drug Target	DrugBank	Mycobacterium tuberculosis H37Rv S0059_Mtb_Ec_annotated	fig|83332.890.peg.3317			P0A552	Mycobacterium tuberculosis	dut	Deoxyuridine 5'-triphosphate nucleotidohydrolase (EC 3.6.1.23)	2'-Deoxyuridine 5'-Alpha,Beta-Imido-Triphosphate;Deoxyuridine-5'-Triphosphate;Deoxyuridine-5'-Diphosphate;2'-deoxyuridylic acid	Drug target		100	100	100	4e-81
BLAT	Drug Target	DrugBank	Mycobacterium tuberculosis H37Rv S0017_Mtb_Ec_annotated	fig|83332.885.peg.1083			P96420	Mycobacterium tuberculosis	leuA	2-isopropylmalate synthase (EC 2.3.3.13)	Alpha-ketoisovalerate	Drug target		100	100	100	0.0
BLAT	Drug Target	DrugBank	Mycobacterium tuberculosis H37Rv S0008_Mtb_Ec_annotated	fig|83332.883.peg.3474			P0C0X2	Mycobacterium leprae (strain TN)	folP2	Non functional Dihydropteroate synthase 2	Dapsone	Drug target		94	100	86	1e-134
BLAT	Drug Target	DrugBank	Mycobacterium tuberculosis H37Rv S0022_Mtb_Ec_annotated	fig|83332.886.peg.1830			P0A5J4	Mycobacterium tuberculosis	glcB	Malate synthase G (EC 2.3.3.9)	Coenzyme A;Malate Ion;Glyoxalate, Glyoxylate	Drug target		100	100	100	0.0
BLAT	Drug Target	DrugBank	Mycobacterium tuberculosis H37Rv S0017_Mtb_Ec_annotated	fig|83332.885.peg.3470			P0A544	Mycobacterium tuberculosis	serA	D-3-phosphoglycerate dehydrogenase (EC 1.1.1.95)	D-tartaric acid	Drug target		98	99	100	1e-291
BLAT	Drug Target	DrugBank	Mycobacterium tuberculosis H37Rv S0204_Mtb_Ec_annotated	fig|83332.899.peg.1868			Q7D8I1	Mycobacterium tuberculosis	MT1417	Naringenin-chalcone synthase (EC 2.3.1.74)	MYRISTIC ACID	Drug target		100	100	99	1e-221
BLAT	Drug Target	DrugBank	Mycobacterium tuberculosis H37Rv S0205_Mtb_Ec_annotated	fig|83332.900.peg.2254			P0A5J4	Mycobacterium tuberculosis	glcB	Malate synthase G (EC 2.3.3.9)	Coenzyme A;Malate Ion;Glyoxalate, Glyoxylate	Drug target		100	100	100	0.0
BLAT	Drug Target	DrugBank	Mycobacterium tuberculosis H37Rv S0059_Mtb_Ec_annotated	fig|83332.890.peg.138			Q7D9R5	Mycobacterium tuberculosis	pcaA	Cyclopropane-fatty-acyl-phospholipid synthase PcaA (EC 2.1.1.79)	S-Adenosyl-L-Homocysteine	Drug target		100	100	100	1e-170
BLAT	Drug Target	DrugBank	Mycobacterium tuberculosis H37Rv S0017_Mtb_Ec_annotated	fig|83332.885.peg.1171			P0A560	Mycobacterium tuberculosis	embA	Integral membrane indolylacetylinositol arabinosyltransferase EmbA (EC 2.4.2.-)	Ethambutol	Drug target		100	100	100	0.0
BLAT	Drug Target	DrugBank	Mycobacterium tuberculosis H37Rv S0205_Mtb_Ec_annotated	fig|83332.900.peg.3817			P0A578	Mycobacterium tuberculosis	folP1	Dihydropteroate synthase (EC 2.5.1.15)	Pterin-6-Yl-Methyl-Monophosphate	Drug target		97	99	100	1e-154
BLAT	Drug Target	DrugBank	Mycobacterium tuberculosis H37Rv S0008_Mtb_Ec_annotated	fig|83332.883.peg.218			Q79G13	Mycobacterium tuberculosis	celA1	Endoglucanase A precursor (EC 3.2.1.4)	O1-Methyl-Glucose;Beta-D-Glucose;L-methionine (S)-S-oxide;4-Thio-beta-D-glucopyranose;(3r,4r,5r)-5-(Hydroxymethyl)Piperidine-3,4-Diol	Drug target		80	99	100	1e-180
BLAT	Drug Target	DrugBank	Mycobacterium tuberculosis H37Rv S0059_Mtb_Ec_annotated	fig|83332.890.peg.824			P0A4V4	Mycobacterium tuberculosis	fbpC	Antigen 85-C precursor @ Mycolyl transferase 85C (EC 2.3.1.122)	Diethylphosphono Group;2-HYDROXYMETHYL-6-OCTYLSULFANYL-TETRAHYDRO-PYRAN-3,4,5-TRIOL	Drug target		100	100	100	1e-207
BLAT	Drug Target	DrugBank	Mycobacterium tuberculosis H37Rv S0165_Mtb_Ec_annotated	fig|83332.895.peg.3417			O33245	Mycobacterium tuberculosis	prcB	Proteasome subunit beta (EC 3.4.25.1), bacterial	N-(4-MORPHOLINE)CARBONYL-B-(1-NAPHTHYL)-L-ALANINE-L-LEUCINE BORONIC ACID	Drug target		100	100	100	1e-163
BLAT	Drug Target	DrugBank	Mycobacterium tuberculosis H37Rv S0196_Mtb_Ec_annotated	fig|83332.897.peg.4050			O53831	Mycobacterium tuberculosis	mshD	Acetyl-CoA:Cys-GlcN-Ins acetyltransferase, mycothiol synthase MshD (EC 2.3.1.189)	Coenzyme A	Drug target		100	100	100	1e-181
BLAT	Drug Target	DrugBank	Mycobacterium tuberculosis H37Rv S0036_Mtb_Ec_annotated	fig|83332.888.peg.1686			O05783	Mycobacterium tuberculosis	fprA	Ferredoxin--NADP(+) reductase, actinobacterial (eukaryote-like) type (EC 1.18.1.2)	4-Oxo-Nicotinamide-Adenine Dinucleotide Phosphate;Flavin adenine dinucleotide	Drug target		100	100	100	1e-267
BLAT	Drug Target	DrugBank	Mycobacterium tuberculosis H37Rv S0022_Mtb_Ec_annotated	fig|83332.886.peg.692			P0A560	Mycobacterium tuberculosis	embA	Integral membrane indolylacetylinositol arabinosyltransferase EmbA (EC 2.4.2.-)	Ethambutol	Drug target		100	100	100	0.0
BLAT	Drug Target	DrugBank	Mycobacterium tuberculosis H37Rv S0008_Mtb_Ec_annotated	fig|83332.883.peg.1012			Q7D9R5	Mycobacterium tuberculosis	pcaA	Cyclopropane-fatty-acyl-phospholipid synthase PcaA (EC 2.1.1.79)	S-Adenosyl-L-Homocysteine	Drug target		100	100	100	1e-170
BLAT	Drug Target	DrugBank	Mycobacterium tuberculosis H37Rv S0039_Mtb_Ec_annotated	fig|83332.887.peg.1896			P64143	Mycobacterium tuberculosis	folK	2-amino-4-hydroxy-6-hydroxymethyldihydropteridine pyrophosphokinase (EC 2.7.6.3)	Aminosalicylic Acid	Drug target		100	100	100	1e-106
BLAT	Drug Target	DrugBank	Mycobacterium tuberculosis H37Rv S0039_Mtb_Ec_annotated	fig|83332.887.peg.2877			O06934	Mycobacterium tuberculosis	glf	UDP-galactopyranose mutase (EC 5.4.99.9)	Flavin adenine dinucleotide;Bicine	Drug target		100	100	100	1e-240
BLAT	Drug Target	DrugBank	Mycobacterium tuberculosis H37Rv S0066_Mtb_Ec_annotated	fig|83332.891.peg.2025			P72030	Mycobacterium tuberculosis	embB	Integral membrane indolylacetylinositol arabinosyltransferase EmbB (EC 2.4.2.-)	Ethambutol	Drug target		100	100	100	0.0
BLAT	Drug Target	DrugBank	Mycobacterium tuberculosis H37Rv S0149_Mtb_Ec_annotated	fig|83332.894.peg.2758			P69167	Mycobacterium tuberculosis	fabG3	3-alpha-(or 20-beta)-hydroxysteroid dehydrogenase (EC 1.1.1.53)	Aetiocholanolone	Drug target		100	100	100	1e-145
BLAT	Drug Target	DrugBank	Mycobacterium tuberculosis H37Rv S0202_Mtb_Ec_annotated	fig|83332.898.peg.1368			P96420	Mycobacterium tuberculosis	leuA	2-isopropylmalate synthase (EC 2.3.3.13)	Alpha-ketoisovalerate	Drug target		100	100	100	0.0
BLAT	Drug Target	DrugBank	Mycobacterium tuberculosis H37Rv S0013_Mtb_Ec_annotated	fig|83332.884.peg.1722			Q79FD7	Mycobacterium tuberculosis	rpiB	Ribose-5-phosphate isomerase B (EC 5.3.1.6)	4-Phospho-D-Erythronate;4-Phospho-D-Erythronohydroxamic Acid	Drug target		100	100	100	5e-91
BLAT	Drug Target	DrugBank	Mycobacterium tuberculosis H37Rv S0066_Mtb_Ec_annotated	fig|83332.891.peg.803			Q08129	Mycobacterium tuberculosis	katG	Catalase-peroxidase KatG (EC 1.11.1.21)	Ethionamide;Isoniazid	Drug target		100	100	99	0.0
BLAT	Drug Target	DrugBank	Mycobacterium tuberculosis H37Rv S0013_Mtb_Ec_annotated	fig|83332.884.peg.363			P0A666	Mycobacterium tuberculosis	Rv3853	Ribonuclease E inhibitor RraA	Glyoxalate, Glyoxylate	Drug target		100	100	100	2e-84
BLAT	Drug Target	DrugBank	Mycobacterium tuberculosis H37Rv S0008_Mtb_Ec_annotated	fig|83332.883.peg.576			P64767	Mycobacterium tuberculosis	Rv0948c	Chorismate mutase I (EC 5.4.99.5)	(1R,3S,5S,8R)-8-HYDROXY-2-OXABICYCLO[3.3.1]NON-6-ENE-3,5-DICARBOXYLIC ACID	Drug target		85	100	100	6e-43
BLAT	Drug Target	DrugBank	Mycobacterium tuberculosis H37Rv S0202_Mtb_Ec_annotated	fig|83332.898.peg.1459			P0A560	Mycobacterium tuberculosis	embA	Integral membrane indolylacetylinositol arabinosyltransferase EmbA (EC 2.4.2.-)	Ethambutol	Drug target		100	100	100	0.0
BLAT	Drug Target	DrugBank	Mycobacterium tuberculosis H37Rv S0039_Mtb_Ec_annotated	fig|83332.887.peg.1682			Q79FD7	Mycobacterium tuberculosis	rpiB	Ribose-5-phosphate isomerase B (EC 5.3.1.6)	4-Phospho-D-Erythronate;4-Phospho-D-Erythronohydroxamic Acid	Drug target		100	100	100	5e-91
BLAT	Drug Target	DrugBank	Mycobacterium tuberculosis H37Rv S0007_Mtb_Ec_annotated	fig|83332.881.peg.1223			O06620	Mycobacterium tuberculosis	bioD	Dethiobiotin synthase BioD (EC 6.3.3.3)	D-Dethiobiotin	Drug target		100	100	99	1e-121
BLAT	Drug Target	DrugBank	Mycobacterium tuberculosis H37Rv S0202_Mtb_Ec_annotated	fig|83332.898.peg.1458			P72059	Mycobacterium tuberculosis	embC	Integral membrane indolylacetylinositol arabinosyltransferase EmbC (EC 2.4.2.-)	Ethambutol	Drug target		100	100	100	0.0
BLAT	Drug Target	DrugBank	Mycobacterium tuberculosis H37Rv S0001_Mtb_Ec_annotated	fig|83332.880.peg.1764			P96275	Mycobacterium tuberculosis	def	Peptide deformylase (EC 3.5.1.88)	N-[(2R)-2-{[(2S)-2-(1,3-benzoxazol-2-yl)pyrrolidin-1-yl]carbonyl}hexyl]-N-hydroxyformamide	Drug target		100	100	100	1e-113
BLAT	Drug Target	DrugBank	Mycobacterium tuberculosis H37Rv S0149_Mtb_Ec_annotated	fig|83332.894.peg.3153			P72030	Mycobacterium tuberculosis	embB	Integral membrane indolylacetylinositol arabinosyltransferase EmbB (EC 2.4.2.-)	Ethambutol	Drug target		100	100	99	0.0
BLAT	Drug Target	DrugBank	Mycobacterium tuberculosis H37Rv S0202_Mtb_Ec_annotated	fig|83332.898.peg.1776			P63509	Mycobacterium tuberculosis	lat	Probable L-lysine-epsilon aminotransferase (EC 2.6.1.36) (L-lysine aminotransferase) (Lysine 6-aminotransferase)	(2S)-1-methyl-2-[(2S,4R)-2-methyl-4-phenylpentyl]piperidine	Drug target		93	100	100	1e-246
BLAT	Drug Target	DrugBank	Mycobacterium tuberculosis H37Rv S0196_Mtb_Ec_annotated	fig|83332.897.peg.1218			P0A4Z6	Mycobacterium tuberculosis	aroQ	3-dehydroquinate dehydratase II (EC 4.2.1.10)	2,3 -Anhydro-Quinic Acid;3-Hydroxyimino Quinic Acid	Drug target		100	100	100	9e-78
BLAT	Drug Target	DrugBank	Mycobacterium tuberculosis H37Rv S0091_Mtb_Ec_annotated	fig|83332.893.peg.1957			O05783	Mycobacterium tuberculosis	fprA	Ferredoxin--NADP(+) reductase, actinobacterial (eukaryote-like) type (EC 1.18.1.2)	4-Oxo-Nicotinamide-Adenine Dinucleotide Phosphate;Flavin adenine dinucleotide	Drug target		100	100	100	1e-267
BLAT	Drug Target	DrugBank	Mycobacterium tuberculosis H37Rv S0202_Mtb_Ec_annotated	fig|83332.898.peg.194			P0A590	Mycobacterium tuberculosis	glnA1	Glutamine synthetase type I (EC 6.3.1.2)	Citric Acid	Drug target		100	100	100	1e-290
BLAT	Drug Target	DrugBank	Mycobacterium tuberculosis H37Rv S0001_Mtb_Ec_annotated	fig|83332.880.peg.1004			P64767	Mycobacterium tuberculosis	Rv0948c	Chorismate mutase I (EC 5.4.99.5)	(1R,3S,5S,8R)-8-HYDROXY-2-OXABICYCLO[3.3.1]NON-6-ENE-3,5-DICARBOXYLIC ACID	Drug target		85	100	100	6e-43
BLAT	Drug Target	DrugBank	Mycobacterium tuberculosis H37Rv S0070_Mtb_Ec_annotated	fig|83332.892.peg.694			P72059	Mycobacterium tuberculosis	embC	Integral membrane indolylacetylinositol arabinosyltransferase EmbC (EC 2.4.2.-)	Ethambutol	Drug target		100	100	99	0.0
BLAT	Drug Target	DrugBank	Mycobacterium tuberculosis H37Rv S0008_Mtb_Ec_annotated	fig|83332.883.peg.955			P0A4V4	Mycobacterium tuberculosis	fbpC	Antigen 85-C precursor @ Mycolyl transferase 85C (EC 2.3.1.122)	Diethylphosphono Group;2-HYDROXYMETHYL-6-OCTYLSULFANYL-TETRAHYDRO-PYRAN-3,4,5-TRIOL	Drug target		100	100	100	1e-207
BLAT	Drug Target	DrugBank	Mycobacterium tuberculosis H37Rv S0040_Mtb_Ec_annotated	fig|83332.889.peg.2371			P60176	Mycobacterium tuberculosis	ahcY	Adenosylhomocysteinase (EC 3.3.1.1)	5'-S-ethyl-5'-thioadenosine	Drug target		100	100	100	1e-294
BLAT	Drug Target	DrugBank	Mycobacterium tuberculosis H37Rv S0008_Mtb_Ec_annotated	fig|83332.883.peg.2181			P0A5N0	Mycobacterium tuberculosis	aac	Aminoglycoside 2'-N-acetyltransferase (EC 2.3.1.59) => AAC(2')-I	Tobramycin;Kanamycin;3'-Phosphate-Adenosine-5'-Diphosphate;Coenzyme A;Ribostamycin;3'-Phosphate-Adenosine-5'-Diphosphate;Coenzyme A;Ribostamycin	Drug enzyme,Drug target		100	100	100	1e-104
BLAT	Drug Target	DrugBank	Mycobacterium tuberculosis H37Rv S0204_Mtb_Ec_annotated	fig|83332.899.peg.1485			O07732	Mycobacterium tuberculosis	lipJ	lignin peroxidase LipJ	Alpha,Beta-Methyleneadenosine-5'-Triphosphate	Drug target		96	100	99	1e-260
BLAT	Drug Target	DrugBank	Mycobacterium tuberculosis H37Rv S0204_Mtb_Ec_annotated	fig|83332.899.peg.526			P0A560	Mycobacterium tuberculosis	embA	Integral membrane indolylacetylinositol arabinosyltransferase EmbA (EC 2.4.2.-)	Ethambutol	Drug target		100	100	100	0.0
BLAT	Drug Target	DrugBank	Mycobacterium tuberculosis H37Rv S0070_Mtb_Ec_annotated	fig|83332.892.peg.91			P96275	Mycobacterium tuberculosis	def	Peptide deformylase (EC 3.5.1.88)	N-[(2R)-2-{[(2S)-2-(1,3-benzoxazol-2-yl)pyrrolidin-1-yl]carbonyl}hexyl]-N-hydroxyformamide	Drug target		100	100	100	1e-113
BLAT	Drug Target	DrugBank	Mycobacterium tuberculosis H37Rv S0040_Mtb_Ec_annotated	fig|83332.889.peg.832			P95276	Mycobacterium tuberculosis		Monooxygenase component C / Probable epoxide hydrolase EphB (EC 3.3.2.9)	1,3-DIPHENYLUREA	Drug target		100	100	100	1e-218
BLAT	Drug Target	DrugBank	Mycobacterium tuberculosis H37Rv S0196_Mtb_Ec_annotated	fig|83332.897.peg.1466			O07746	Mycobacterium tuberculosis	MT1933	Periplasmic chorismate mutase I precursor (EC 5.4.99.5)	8-HYDROXY-2-OXA-BICYCLO[3.3.1]NON-6-ENE-3,5-DICARBOXYLIC ACID	Drug target		100	100	100	1e-109
BLAT	Drug Target	DrugBank	Mycobacterium tuberculosis H37Rv S0001_Mtb_Ec_annotated	fig|83332.880.peg.1629			P60176	Mycobacterium tuberculosis	ahcY	Adenosylhomocysteinase (EC 3.3.1.1)	5'-S-ethyl-5'-thioadenosine	Drug target		100	100	100	1e-294
BLAT	Drug Target	DrugBank	Mycobacterium tuberculosis H37Rv S0007_Mtb_Ec_annotated	fig|83332.881.peg.295			B4YQT9	Mycobacterium tuberculosis		DNA gyrase subunit A (EC 5.99.1.3)	Ciprofloxacin	Drug target		100	18	100	3e-85
BLAT	Drug Target	DrugBank	Mycobacterium tuberculosis H37Rv S0149_Mtb_Ec_annotated	fig|83332.894.peg.1271			O33245	Mycobacterium tuberculosis	prcB	Proteasome subunit beta (EC 3.4.25.1), bacterial	N-(4-MORPHOLINE)CARBONYL-B-(1-NAPHTHYL)-L-ALANINE-L-LEUCINE BORONIC ACID	Drug target		100	100	100	1e-163
BLAT	Drug Target	DrugBank	Mycobacterium tuberculosis H37Rv S0165_Mtb_Ec_annotated	fig|83332.895.peg.1342			O53355	Mycobacterium tuberculosis	lpdA	NAD(P)H quinone reductase LpdA (EC 1.6.5.2)	Flavin adenine dinucleotide	Drug target		95	100	100	1e-265
BLAT	Drug Target	DrugBank	Mycobacterium tuberculosis H37Rv S0091_Mtb_Ec_annotated	fig|83332.893.peg.1605			Q79FD7	Mycobacterium tuberculosis	rpiB	Ribose-5-phosphate isomerase B (EC 5.3.1.6)	4-Phospho-D-Erythronate;4-Phospho-D-Erythronohydroxamic Acid	Drug target		100	100	100	5e-91
BLAT	Drug Target	DrugBank	Mycobacterium tuberculosis H37Rv S0059_Mtb_Ec_annotated	fig|83332.890.peg.2304			P0A592	Mycobacterium tuberculosis	glbN	Cyanoglobin; Hemoglobin-like protein HbN	N-Butyl Isocyanide;Heme C	Drug target		100	100	100	1e-71
BLAT	Drug Target	DrugBank	Mycobacterium tuberculosis H37Rv S0022_Mtb_Ec_annotated	fig|83332.886.peg.2791			P0A546	Mycobacterium tuberculosis	folA	Dihydrofolate reductase (EC 1.5.1.3)	Isoniazid;Bromo-WR99210	Drug target		100	98	100	4e-90
BLAT	Drug Target	DrugBank	Mycobacterium tuberculosis H37Rv S0013_Mtb_Ec_annotated	fig|83332.884.peg.3294			P0A574	Mycobacterium tuberculosis	fabH	3-oxoacyl-[acyl-carrier-protein] synthase, KASIII (EC 2.3.1.180)	Lauric Acid;Dodecyl-Coa;DECANE-1-THIOL;DECYL FORMATE;11-MERCAPTOUNDECANOIC ACID;O-DECYL HYDROGEN THIOCARBONATE;11-[(MERCAPTOCARBONYL)OXY]UNDECANOIC ACID	Drug target		100	100	100	1e-192
BLAT	Drug Target	DrugBank	Mycobacterium tuberculosis H37Rv S0205_Mtb_Ec_annotated	fig|83332.900.peg.2536			O06414	Mycobacterium tuberculosis	menB	Naphthoate synthase (EC 4.1.3.36)	Coenzyme A;Acetoacetyl-Coenzyme A	Drug target		100	100	100	1e-185
BLAT	Drug Target	DrugBank	Mycobacterium tuberculosis H37Rv S0022_Mtb_Ec_annotated	fig|83332.886.peg.1134			O06620	Mycobacterium tuberculosis	bioD	Dethiobiotin synthase BioD (EC 6.3.3.3)	D-Dethiobiotin	Drug target		100	100	99	1e-121
BLAT	Drug Target	DrugBank	Mycobacterium tuberculosis H37Rv S0001_Mtb_Ec_annotated	fig|83332.880.peg.144			P0A514	Mycobacterium tuberculosis	cyp121	hypothetical protein	4-Iodopyrazole;(3S,6S)-3,6-bis(4-hydroxybenzyl)piperazine-2,5-dione	Drug target		100	100	100	1e-228
BLAT	Drug Target	DrugBank	Mycobacterium tuberculosis H37Rv S0008_Mtb_Ec_annotated	fig|83332.883.peg.268			P0A5S4	Mycobacterium tuberculosis	pknB	Serine/threonine-protein kinase PknB (EC 2.7.11.1)	Phosphothiophosphoric Acid-Adenylate Ester;Adenosine-5'-[Beta, Gamma-Methylene]Triphosphate	Drug target		100	100	100	0.0
BLAT	Drug Target	DrugBank	Mycobacterium tuberculosis H37Rv S0046_Mtb_Ec_annotated	fig|83332.901.peg.2085			Q11062	Mycobacterium tuberculosis	cyp130	Cytochrome P450 130	1-[(2S)-2-[(4-CHLOROBENZYL)OXY]-2-(2,4-DICHLOROPHENYL)ETHYL]-1H-IMIDAZOLE;5-AMINO-2-{4-[(4-AMINOPHENYL)SULFANYL]PHENYL}-1H-ISOINDOLE-1,3(2H)-DIONE;1-(3-METHYLPHENYL)-1H-BENZIMIDAZOL-5-AMINE	Drug target		99	100	99	1e-238
BLAT	Drug Target	DrugBank	Mycobacterium tuberculosis H37Rv S0017_Mtb_Ec_annotated	fig|83332.885.peg.3005			O06620	Mycobacterium tuberculosis	bioD	Dethiobiotin synthase BioD (EC 6.3.3.3)	D-Dethiobiotin	Drug target		100	100	99	1e-121
BLAT	Drug Target	DrugBank	Mycobacterium tuberculosis H37Rv S0039_Mtb_Ec_annotated	fig|83332.887.peg.3362			O33244	Mycobacterium tuberculosis	prcA	Proteasome subunit alpha (EC 3.4.25.1), bacterial	N-(4-MORPHOLINE)CARBONYL-B-(1-NAPHTHYL)-L-ALANINE-L-LEUCINE BORONIC ACID	Drug target		100	100	99	1e-136
BLAT	Drug Target	DrugBank	Mycobacterium tuberculosis H37Rv S0202_Mtb_Ec_annotated	fig|83332.898.peg.2021			Q79FD7	Mycobacterium tuberculosis	rpiB	Ribose-5-phosphate isomerase B (EC 5.3.1.6)	4-Phospho-D-Erythronate;4-Phospho-D-Erythronohydroxamic Acid	Drug target		100	100	100	5e-91
BLAT	Drug Target	DrugBank	Mycobacterium tuberculosis H37Rv S0039_Mtb_Ec_annotated	fig|83332.887.peg.298			O33199	Mycobacterium tuberculosis		ADP-ribose pyrophosphatase (EC 3.6.1.13)	AMPCPR;Adenosine-5-Diphosphoribose;Phosphomethylphosphonic Acid Adenosyl Ester	Drug target		100	100	100	1e-117
BLAT	Drug Target	DrugBank	Mycobacterium tuberculosis H37Rv S0066_Mtb_Ec_annotated	fig|83332.891.peg.2629			P0A5Y6	Mycobacterium tuberculosis	inhA	Enoyl-[acyl-carrier-protein] reductase [NADH] (EC 1.3.1.9)	Ethionamide;Isoniazid;C16-Fatty-Acyl-Substrate-Mimic;Genz-10850;(3S)-N-(3-CHLORO-2-METHYLPHENYL)-1-CYCLOHEXYL-5-OXOPYRROLIDINE-3-CARBOXAMIDE;N-(4-METHYLBENZOYL)-4-BENZYLPIPERIDINE;(3S)-1-CYCLOHEXYL-5-OXO-N-PHENYLPYRROLIDINE-3-CARBOXAMIDE;5-PENTYL-2-PHENOXYPHENOL;(3S)-1-CYCLOHEXYL-N-(3,5-DICHLOROPHENYL)-5-OXOPYRROLIDINE-3-CARBOXAMIDE;(3S)-N-(3-BROMOPHENYL)-1-CYCLOHEXYL-5-OXOPYRROLIDINE-3-CARBOXAMI…	Drug target		100	100	100	1e-151
BLAT	Drug Target	DrugBank	Mycobacterium tuberculosis H37Rv S0007_Mtb_Ec_annotated	fig|83332.881.peg.3558			O06414	Mycobacterium tuberculosis	menB	Naphthoate synthase (EC 4.1.3.36)	Coenzyme A;Acetoacetyl-Coenzyme A	Drug target		95	99	100	1e-177
BLAT	Drug Target	DrugBank	Mycobacterium tuberculosis H37Rv S0013_Mtb_Ec_annotated	fig|83332.884.peg.2995			O06620	Mycobacterium tuberculosis	bioD	Dethiobiotin synthase BioD (EC 6.3.3.3)	D-Dethiobiotin	Drug target		100	100	99	1e-121
BLAT	Drug Target	DrugBank	Mycobacterium tuberculosis H37Rv S0040_Mtb_Ec_annotated	fig|83332.889.peg.1862			P0A578	Mycobacterium tuberculosis	folP1	Dihydropteroate synthase (EC 2.5.1.15)	Pterin-6-Yl-Methyl-Monophosphate	Drug target		97	99	100	1e-154
BLAT	Drug Target	DrugBank	Mycobacterium tuberculosis H37Rv S0036_Mtb_Ec_annotated	fig|83332.888.peg.1422			O33244	Mycobacterium tuberculosis	prcA	Proteasome subunit alpha (EC 3.4.25.1), bacterial	N-(4-MORPHOLINE)CARBONYL-B-(1-NAPHTHYL)-L-ALANINE-L-LEUCINE BORONIC ACID	Drug target		100	100	100	1e-137
BLAT	Drug Target	DrugBank	Mycobacterium tuberculosis H37Rv S0204_Mtb_Ec_annotated	fig|83332.899.peg.2296			O33244	Mycobacterium tuberculosis	prcA	Proteasome subunit alpha (EC 3.4.25.1), bacterial	N-(4-MORPHOLINE)CARBONYL-B-(1-NAPHTHYL)-L-ALANINE-L-LEUCINE BORONIC ACID	Drug target		100	100	99	1e-136
BLAT	Drug Target	DrugBank	Mycobacterium tuberculosis H37Rv S0046_Mtb_Ec_annotated	fig|83332.901.peg.928			O53355	Mycobacterium tuberculosis	lpdA	NAD(P)H quinone reductase LpdA (EC 1.6.5.2)	Flavin adenine dinucleotide	Drug target		95	100	100	1e-265
BLAT	Drug Target	DrugBank	Mycobacterium tuberculosis H37Rv S0165_Mtb_Ec_annotated	fig|83332.895.peg.526			O53240	Mycobacterium tuberculosis		hypothetical protein	S-Oxy Cysteine	Drug target		100	100	100	2e-91
BLAT	Drug Target	DrugBank	Mycobacterium tuberculosis H37Rv S0149_Mtb_Ec_annotated	fig|83332.894.peg.904			Q79FX6	Mycobacterium tuberculosis	mmaA2	Methoxy mycolic acid synthase MmaA2 (EC 2.1.1.79)	Cetrimonium;S-Adenosyl-L-Homocysteine	Drug target		100	93	100	1e-168
BLAT	Drug Target	DrugBank	Mycobacterium tuberculosis H37Rv S0046_Mtb_Ec_annotated	fig|83332.901.peg.3032			P0A574	Mycobacterium tuberculosis	fabH	3-oxoacyl-[acyl-carrier-protein] synthase, KASIII (EC 2.3.1.180)	Lauric Acid;Dodecyl-Coa;DECANE-1-THIOL;DECYL FORMATE;11-MERCAPTOUNDECANOIC ACID;O-DECYL HYDROGEN THIOCARBONATE;11-[(MERCAPTOCARBONYL)OXY]UNDECANOIC ACID	Drug target		100	100	100	1e-192
BLAT	Drug Target	DrugBank	Mycobacterium tuberculosis H37Rv S0196_Mtb_Ec_annotated	fig|83332.897.peg.1851			P0A5I4	Mycobacterium tuberculosis	gmk	Guanylate kinase (EC 2.7.4.8)	Formic Acid	Drug target		100	100	100	1e-115
BLAT	Drug Target	DrugBank	Mycobacterium tuberculosis H37Rv S0039_Mtb_Ec_annotated	fig|83332.887.peg.4051			O06796	Mycobacterium tuberculosis H37Rv		FIG00820067: hypothetical protein	2,2,5,5-TETRAMETHYL-3-(SULFANYLMETHYL)-2,5-DIHYDRO-1H-PYRROL-1-OL	Drug target		100	100	100	1e-66
BLAT	Drug Target	DrugBank	Mycobacterium tuberculosis H37Rv S0091_Mtb_Ec_annotated	fig|83332.893.peg.136			P0A5H3	Mycobacterium tuberculosis	icl	Isocitrate lyase (EC 4.1.3.1) @ Methylisocitrate lyase (EC 4.1.3.30)	Glyoxalate, Glyoxylate	Drug target		100	100	100	1e-252
BLAT	Drug Target	DrugBank	Mycobacterium tuberculosis H37Rv S0202_Mtb_Ec_annotated	fig|83332.898.peg.3084			P0A574	Mycobacterium tuberculosis	fabH	3-oxoacyl-[acyl-carrier-protein] synthase, KASIII (EC 2.3.1.180)	Lauric Acid;Dodecyl-Coa;DECANE-1-THIOL;DECYL FORMATE;11-MERCAPTOUNDECANOIC ACID;O-DECYL HYDROGEN THIOCARBONATE;11-[(MERCAPTOCARBONYL)OXY]UNDECANOIC ACID	Drug target		100	100	100	1e-192
BLAT	Drug Target	DrugBank	Mycobacterium tuberculosis H37Rv S0001_Mtb_Ec_annotated	fig|83332.880.peg.3031			P69167	Mycobacterium tuberculosis	fabG3	3-alpha-(or 20-beta)-hydroxysteroid dehydrogenase (EC 1.1.1.53)	Aetiocholanolone	Drug target		100	100	99	1e-144
BLAT	Drug Target	DrugBank	Mycobacterium tuberculosis H37Rv S0001_Mtb_Ec_annotated	fig|83332.880.peg.490			Q79G13	Mycobacterium tuberculosis	celA1	Endoglucanase A precursor (EC 3.2.1.4)	O1-Methyl-Glucose;Beta-D-Glucose;L-methionine (S)-S-oxide;4-Thio-beta-D-glucopyranose;(3r,4r,5r)-5-(Hydroxymethyl)Piperidine-3,4-Diol	Drug target		80	99	99	1e-179
BLAT	Drug Target	DrugBank	Mycobacterium tuberculosis H37Rv S0070_Mtb_Ec_annotated	fig|83332.892.peg.1604			O06162	Mycobacterium tuberculosis	citE	Hydroxymethylglutaryl-CoA lyase (EC 4.1.3.4)	Formic Acid	Drug target		100	100	100	1e-151
BLAT	Drug Target	DrugBank	Mycobacterium tuberculosis H37Rv S0039_Mtb_Ec_annotated	fig|83332.887.peg.3459			P0A544	Mycobacterium tuberculosis	serA	D-3-phosphoglycerate dehydrogenase (EC 1.1.1.95)	D-tartaric acid	Drug target		98	99	100	1e-291
BLAT	Drug Target	DrugBank	Mycobacterium tuberculosis H37Rv S0196_Mtb_Ec_annotated	fig|83332.897.peg.2039			O53512	Mycobacterium tuberculosis	aroG	2-keto-3-deoxy-D-arabino-heptulosonate-7-phosphate synthase II (EC 2.5.1.54)	(1R,3S,5S,8R)-8-HYDROXY-2-OXABICYCLO[3.3.1]NON-6-ENE-3,5-DICARBOXYLIC ACID	Drug target		100	100	99	1e-271
BLAT	Drug Target	DrugBank	Mycobacterium tuberculosis H37Rv S0205_Mtb_Ec_annotated	fig|83332.900.peg.3273			P64170	Mycobacterium tuberculosis	ftsZ	Cell division protein FtsZ	5'-Guanosine-Diphosphate-Monothiophosphate;Citric Acid;Guanosine-5'-Diphosphate	Drug target		100	100	100	1e-213
BLAT	Drug Target	DrugBank	Mycobacterium tuberculosis H37Rv S0022_Mtb_Ec_annotated	fig|83332.886.peg.1228			P0A5Y6	Mycobacterium tuberculosis	inhA	Enoyl-[acyl-carrier-protein] reductase [NADH] (EC 1.3.1.9)	Ethionamide;Isoniazid;C16-Fatty-Acyl-Substrate-Mimic;Genz-10850;(3S)-N-(3-CHLORO-2-METHYLPHENYL)-1-CYCLOHEXYL-5-OXOPYRROLIDINE-3-CARBOXAMIDE;N-(4-METHYLBENZOYL)-4-BENZYLPIPERIDINE;(3S)-1-CYCLOHEXYL-5-OXO-N-PHENYLPYRROLIDINE-3-CARBOXAMIDE;5-PENTYL-2-PHENOXYPHENOL;(3S)-1-CYCLOHEXYL-N-(3,5-DICHLOROPHENYL)-5-OXOPYRROLIDINE-3-CARBOXAMIDE;(3S)-N-(3-BROMOPHENYL)-1-CYCLOHEXYL-5-OXOPYRROLIDINE-3-CARBOXAMI…	Drug target		100	100	100	1e-151
BLAT	Drug Target	DrugBank	Mycobacterium tuberculosis H37Rv S0022_Mtb_Ec_annotated	fig|83332.886.peg.1635			Q79FD7	Mycobacterium tuberculosis	rpiB	Ribose-5-phosphate isomerase B (EC 5.3.1.6)	4-Phospho-D-Erythronate;4-Phospho-D-Erythronohydroxamic Acid	Drug target		100	100	100	5e-91
BLAT	Drug Target	DrugBank	Mycobacterium tuberculosis H37Rv S0204_Mtb_Ec_annotated	fig|83332.899.peg.1597			P0A5R0	Mycobacterium tuberculosis	panC	Pantoate--beta-alanine ligase (EC 6.3.2.1)	2,4-Dihydroxy-3,3-Dimethyl-Butyrate;Alpha,Beta-Methyleneadenosine-5'-Triphosphate;Pantoyl Adenylate;Beta-Alanine	Drug target		100	100	100	1e-173
BLAT	Drug Target	DrugBank	Mycobacterium tuberculosis H37Rv S0008_Mtb_Ec_annotated	fig|83332.883.peg.459			P0A674	Mycobacterium tuberculosis	rpoC	DNA-directed RNA polymerase beta' subunit (EC 2.7.7.6)	Rifapentine	Drug target		100	100	99	0.0
BLAT	Drug Target	DrugBank	Mycobacterium tuberculosis H37Rv S0036_Mtb_Ec_annotated	fig|83332.888.peg.693			P72059	Mycobacterium tuberculosis	embC	Integral membrane indolylacetylinositol arabinosyltransferase EmbC (EC 2.4.2.-)	Ethambutol	Drug target		100	100	99	0.0
BLAT	Drug Target	DrugBank	Mycobacterium tuberculosis H37Rv S0202_Mtb_Ec_annotated	fig|83332.898.peg.639			Q79G13	Mycobacterium tuberculosis	celA1	Endoglucanase A precursor (EC 3.2.1.4)	O1-Methyl-Glucose;Beta-D-Glucose;L-methionine (S)-S-oxide;4-Thio-beta-D-glucopyranose;(3r,4r,5r)-5-(Hydroxymethyl)Piperidine-3,4-Diol	Drug target		91	99	100	1e-204
BLAT	Drug Target	DrugBank	Mycobacterium tuberculosis H37Rv S0070_Mtb_Ec_annotated	fig|83332.892.peg.977			P0A538	Mycobacterium tuberculosis	punA	Purine nucleoside phosphorylase (EC 2.4.2.1)	2-Hydroxymethyl-Pyrrolidine-3,4-Diol;4'-Deaza-1'-Aza-2'-Deoxy-1'-(9-Methylene)-Immucillin-H, (3r,4r)-N-[9-Deazahypoxanthin-9-Yl)Methyl]-4-Hydroxymethyl-Pyrrolidin-3-Ol;9-Deazahypoxanthine	Drug target		100	100	100	1e-149
BLAT	Drug Target	DrugBank	Mycobacterium tuberculosis H37Rv S0149_Mtb_Ec_annotated	fig|83332.894.peg.930			P0A674	Mycobacterium tuberculosis	rpoC	DNA-directed RNA polymerase beta' subunit (EC 2.7.7.6)	Rifapentine	Drug target		100	100	100	0.0
BLAT	Drug Target	DrugBank	Mycobacterium tuberculosis H37Rv S0008_Mtb_Ec_annotated	fig|83332.883.peg.3414			P66034	Mycobacterium tuberculosis	ribH	6,7-dimethyl-8-ribityllumazine synthase (EC 2.5.1.78)	Dithioerythritol;4-{2,6,8-Trioxo-9-[(2r,3s,4r)-2,3,4,5-Tetrahydroxypentyl]-1,2,3,6,8,9-Hexahydro-7h-Purin-7-Yl}Butyl Dihydrogen Phosphate;D-1,4-dithiothreitol;3-{2,6,8-trioxo-9-[(2S,3S,4R)-2,3,4,5-tetrahydroxypentyl]-1,2,3,6,8,9-hexahydro-7H-purin-7-Yl}propyl dihydrogen phosphate;(4s,5s)-1,2-Dithiane-4,5-Diol;4-{2,6,8-Trioxo-9-[(2s,3r,4r)-2,3,4,5-Tetrahydroxypentyl]-1,2,3,6,8,9-Hexahydro-7h-Purin…	Drug target		100	100	100	4e-85
BLAT	Drug Target	DrugBank	Mycobacterium tuberculosis H37Rv S0165_Mtb_Ec_annotated	fig|83332.895.peg.3799			P0A578	Mycobacterium tuberculosis	folP1	Dihydropteroate synthase (EC 2.5.1.15)	Pterin-6-Yl-Methyl-Monophosphate	Drug target		97	99	100	1e-154
BLAT	Drug Target	DrugBank	Mycobacterium tuberculosis H37Rv S0036_Mtb_Ec_annotated	fig|83332.888.peg.2294			Q9L888	Mycobacterium avium	alr	Alanine racemase (EC 5.1.1.1)	Cycloserine	Drug target		98	93	84	1e-182
BLAT	Drug Target	DrugBank	Mycobacterium tuberculosis H37Rv S0013_Mtb_Ec_annotated	fig|83332.884.peg.1197			P64170	Mycobacterium tuberculosis	ftsZ	Cell division protein FtsZ	5'-Guanosine-Diphosphate-Monothiophosphate;Citric Acid;Guanosine-5'-Diphosphate	Drug target		100	100	100	1e-213
BLAT	Drug Target	DrugBank	Mycobacterium tuberculosis H37Rv S0194_Mtb_Ec_annotated	fig|83332.896.peg.377			P0A666	Mycobacterium tuberculosis	Rv3853	Ribonuclease E inhibitor RraA	Glyoxalate, Glyoxylate	Drug target		100	100	100	2e-84
BLAT	Drug Target	DrugBank	Mycobacterium tuberculosis H37Rv S0017_Mtb_Ec_annotated	fig|83332.885.peg.3543			Q7D8I1	Mycobacterium tuberculosis	MT1417	Naringenin-chalcone synthase (EC 2.3.1.74)	MYRISTIC ACID	Drug target		100	100	99	1e-221
BLAT	Drug Target	DrugBank	Mycobacterium tuberculosis H37Rv S0040_Mtb_Ec_annotated	fig|83332.889.peg.1190			P64170	Mycobacterium tuberculosis	ftsZ	Cell division protein FtsZ	5'-Guanosine-Diphosphate-Monothiophosphate;Citric Acid;Guanosine-5'-Diphosphate	Drug target		100	100	100	1e-213
BLAT	Drug Target	DrugBank	Mycobacterium tuberculosis H37Rv S0046_Mtb_Ec_annotated	fig|83332.901.peg.1174			P0A5Y6	Mycobacterium tuberculosis	inhA	Enoyl-[acyl-carrier-protein] reductase [NADH] (EC 1.3.1.9)	Ethionamide;Isoniazid;C16-Fatty-Acyl-Substrate-Mimic;Genz-10850;(3S)-N-(3-CHLORO-2-METHYLPHENYL)-1-CYCLOHEXYL-5-OXOPYRROLIDINE-3-CARBOXAMIDE;N-(4-METHYLBENZOYL)-4-BENZYLPIPERIDINE;(3S)-1-CYCLOHEXYL-5-OXO-N-PHENYLPYRROLIDINE-3-CARBOXAMIDE;5-PENTYL-2-PHENOXYPHENOL;(3S)-1-CYCLOHEXYL-N-(3,5-DICHLOROPHENYL)-5-OXOPYRROLIDINE-3-CARBOXAMIDE;(3S)-N-(3-BROMOPHENYL)-1-CYCLOHEXYL-5-OXOPYRROLIDINE-3-CARBOXAMI…	Drug target		100	100	100	1e-151
BLAT	Drug Target	DrugBank	Mycobacterium tuberculosis H37Rv S0091_Mtb_Ec_annotated	fig|83332.893.peg.1664			Q08129	Mycobacterium tuberculosis	katG	Catalase-peroxidase KatG (EC 1.11.1.21)	Ethionamide;Isoniazid	Drug target		100	100	99	0.0
BLAT	Drug Target	DrugBank	Mycobacterium tuberculosis H37Rv S0165_Mtb_Ec_annotated	fig|83332.895.peg.493			P72059	Mycobacterium tuberculosis	embC	Integral membrane indolylacetylinositol arabinosyltransferase EmbC (EC 2.4.2.-)	Ethambutol	Drug target		100	100	100	0.0
BLAT	Drug Target	DrugBank	Mycobacterium tuberculosis H37Rv S0013_Mtb_Ec_annotated	fig|83332.884.peg.1018			P0A5H3	Mycobacterium tuberculosis	icl	Isocitrate lyase (EC 4.1.3.1) @ Methylisocitrate lyase (EC 4.1.3.30)	Glyoxalate, Glyoxylate	Drug target		100	100	100	1e-252
BLAT	Drug Target	DrugBank	Mycobacterium tuberculosis H37Rv S0059_Mtb_Ec_annotated	fig|83332.890.peg.2143			P0A4Z6	Mycobacterium tuberculosis	aroQ	3-dehydroquinate dehydratase II (EC 4.2.1.10)	2,3 -Anhydro-Quinic Acid;3-Hydroxyimino Quinic Acid	Drug target		100	100	100	9e-78
BLAT	Drug Target	DrugBank	Mycobacterium tuberculosis H37Rv S0040_Mtb_Ec_annotated	fig|83332.889.peg.358			P96222	Mycobacterium tuberculosis	ethR	Transcriptional repressor TetR family => EthR	Hexadecyl Octanoate;tert-butyl 4-(3-thiophen-2-yl-1,2,4-oxadiazol-5-yl)piperidine-1-carboxylate;3-(4-fluorophenyl)-5-phenyl-4H-1,2,4-triazole;1-(thiophen-2-ylacetyl)-4-(3-thiophen-2-yl-1,2,4-oxadiazol-5-yl)piperidine	Drug target		100	100	100	1e-119
BLAT	Drug Target	DrugBank	Mycobacterium tuberculosis H37Rv S0149_Mtb_Ec_annotated	fig|83332.894.peg.2985			P66034	Mycobacterium tuberculosis	ribH	6,7-dimethyl-8-ribityllumazine synthase (EC 2.5.1.78)	Dithioerythritol;4-{2,6,8-Trioxo-9-[(2r,3s,4r)-2,3,4,5-Tetrahydroxypentyl]-1,2,3,6,8,9-Hexahydro-7h-Purin-7-Yl}Butyl Dihydrogen Phosphate;D-1,4-dithiothreitol;3-{2,6,8-trioxo-9-[(2S,3S,4R)-2,3,4,5-tetrahydroxypentyl]-1,2,3,6,8,9-hexahydro-7H-purin-7-Yl}propyl dihydrogen phosphate;(4s,5s)-1,2-Dithiane-4,5-Diol;4-{2,6,8-Trioxo-9-[(2s,3r,4r)-2,3,4,5-Tetrahydroxypentyl]-1,2,3,6,8,9-Hexahydro-7h-Purin…	Drug target		100	100	100	4e-85
BLAT	Drug Target	DrugBank	Mycobacterium tuberculosis H37Rv S0091_Mtb_Ec_annotated	fig|83332.893.peg.3154			P72059	Mycobacterium tuberculosis	embC	Integral membrane indolylacetylinositol arabinosyltransferase EmbC (EC 2.4.2.-)	Ethambutol	Drug target		100	100	100	0.0
BLAT	Drug Target	DrugBank	Mycobacterium tuberculosis H37Rv S0091_Mtb_Ec_annotated	fig|83332.893.peg.4075			P0C0X2	Mycobacterium leprae (strain TN)	folP2	Non functional Dihydropteroate synthase 2	Dapsone	Drug target		94	100	86	1e-134
BLAT	Drug Target	DrugBank	Mycobacterium tuberculosis H37Rv S0036_Mtb_Ec_annotated	fig|83332.888.peg.1599			O06162	Mycobacterium tuberculosis	citE	Hydroxymethylglutaryl-CoA lyase (EC 4.1.3.4)	Formic Acid	Drug target		100	100	100	1e-151
BLAT	Drug Target	DrugBank	Mycobacterium tuberculosis H37Rv S0022_Mtb_Ec_annotated	fig|83332.886.peg.691			P72030	Mycobacterium tuberculosis	embB	Integral membrane indolylacetylinositol arabinosyltransferase EmbB (EC 2.4.2.-)	Ethambutol	Drug target		100	100	100	0.0
BLAT	Drug Target	DrugBank	Mycobacterium tuberculosis H37Rv S0091_Mtb_Ec_annotated	fig|83332.893.peg.3808			P96851	Mycobacterium tuberculosis	hsaD	4,5-9,10-diseco-3-hydroxy-5,9,17-trioxoandrosta-1(10),2-diene-4-oate hydrolase (EC 3.7.1.17)	(3E)-2,6-DIOXO-6-PHENYLHEX-3-ENOATE	Drug target		100	100	100	1e-169
BLAT	Drug Target	DrugBank	Mycobacterium tuberculosis H37Rv S0194_Mtb_Ec_annotated	fig|83332.896.peg.2774			P69167	Mycobacterium tuberculosis	fabG3	3-alpha-(or 20-beta)-hydroxysteroid dehydrogenase (EC 1.1.1.53)	Aetiocholanolone	Drug target		100	100	100	1e-145
BLAT	Drug Target	DrugBank	Mycobacterium tuberculosis H37Rv S0059_Mtb_Ec_annotated	fig|83332.890.peg.1274			O33244	Mycobacterium tuberculosis	prcA	Proteasome subunit alpha (EC 3.4.25.1), bacterial	N-(4-MORPHOLINE)CARBONYL-B-(1-NAPHTHYL)-L-ALANINE-L-LEUCINE BORONIC ACID	Drug target		100	100	100	1e-137
BLAT	Drug Target	DrugBank	Mycobacterium tuberculosis H37Rv S0149_Mtb_Ec_annotated	fig|83332.894.peg.1636			O06162	Mycobacterium tuberculosis	citE	Hydroxymethylglutaryl-CoA lyase (EC 4.1.3.4)	Formic Acid	Drug target		100	100	100	1e-151
BLAT	Drug Target	DrugBank	Mycobacterium tuberculosis H37Rv S0039_Mtb_Ec_annotated	fig|83332.887.peg.2756			P69167	Mycobacterium tuberculosis	fabG3	3-alpha-(or 20-beta)-hydroxysteroid dehydrogenase (EC 1.1.1.53)	Aetiocholanolone	Drug target		100	100	99	1e-144
BLAT	Drug Target	DrugBank	Mycobacterium tuberculosis H37Rv S0196_Mtb_Ec_annotated	fig|83332.897.peg.685			P64767	Mycobacterium tuberculosis	Rv0948c	Chorismate mutase I (EC 5.4.99.5)	(1R,3S,5S,8R)-8-HYDROXY-2-OXABICYCLO[3.3.1]NON-6-ENE-3,5-DICARBOXYLIC ACID	Drug target		85	100	100	6e-43
BLAT	Drug Target	DrugBank	Mycobacterium tuberculosis H37Rv S0070_Mtb_Ec_annotated	fig|83332.892.peg.137			Q7D9R5	Mycobacterium tuberculosis	pcaA	Cyclopropane-fatty-acyl-phospholipid synthase PcaA (EC 2.1.1.79)	S-Adenosyl-L-Homocysteine	Drug target		100	100	100	1e-170
BLAT	Drug Target	DrugBank	Mycobacterium tuberculosis H37Rv S0008_Mtb_Ec_annotated	fig|83332.883.peg.2379			P60176	Mycobacterium tuberculosis	ahcY	Adenosylhomocysteinase (EC 3.3.1.1)	5'-S-ethyl-5'-thioadenosine	Drug target		100	100	100	1e-294
BLAT	Drug Target	DrugBank	Mycobacterium tuberculosis H37Rv S0194_Mtb_Ec_annotated	fig|83332.896.peg.1131			P63509	Mycobacterium tuberculosis	lat	Probable L-lysine-epsilon aminotransferase (EC 2.6.1.36) (L-lysine aminotransferase) (Lysine 6-aminotransferase)	(2S)-1-methyl-2-[(2S,4R)-2-methyl-4-phenylpentyl]piperidine	Drug target		93	100	100	1e-246
BLAT	Drug Target	DrugBank	Mycobacterium tuberculosis H37Rv S0036_Mtb_Ec_annotated	fig|83332.888.peg.71			P65728	Mycobacterium tuberculosis	pknG	Serine/threonine protein kinase	2-[(CYCLOPROPYLCARBONYL)AMINO]-4,5,6,7-TETRAHYDRO-1-BENZOTHIOPHENE-3-CARBOXAMIDE	Drug target		100	100	100	0.0
BLAT	Drug Target	DrugBank	Mycobacterium tuberculosis H37Rv S0066_Mtb_Ec_annotated	fig|83332.891.peg.1321			P0A552	Mycobacterium tuberculosis	dut	Deoxyuridine 5'-triphosphate nucleotidohydrolase (EC 3.6.1.23)	2'-Deoxyuridine 5'-Alpha,Beta-Imido-Triphosphate;Deoxyuridine-5'-Triphosphate;Deoxyuridine-5'-Diphosphate;2'-deoxyuridylic acid	Drug target		100	100	99	8e-81
BLAT	Drug Target	DrugBank	Mycobacterium tuberculosis H37Rv S0040_Mtb_Ec_annotated	fig|83332.889.peg.2314			O53355	Mycobacterium tuberculosis	lpdA	NAD(P)H quinone reductase LpdA (EC 1.6.5.2)	Flavin adenine dinucleotide	Drug target		95	100	100	1e-265
BLAT	Drug Target	DrugBank	Mycobacterium tuberculosis H37Rv S0149_Mtb_Ec_annotated	fig|83332.894.peg.92			P96275	Mycobacterium tuberculosis	def	Peptide deformylase (EC 3.5.1.88)	N-[(2R)-2-{[(2S)-2-(1,3-benzoxazol-2-yl)pyrrolidin-1-yl]carbonyl}hexyl]-N-hydroxyformamide	Drug target		100	100	100	1e-113
BLAT	Drug Target	DrugBank	Mycobacterium tuberculosis H37Rv S0040_Mtb_Ec_annotated	fig|83332.889.peg.2256			P0A4Z6	Mycobacterium tuberculosis	aroQ	3-dehydroquinate dehydratase II (EC 4.2.1.10)	2,3 -Anhydro-Quinic Acid;3-Hydroxyimino Quinic Acid	Drug target		100	100	100	9e-78
BLAT	Drug Target	DrugBank	Mycobacterium tuberculosis H37Rv S0149_Mtb_Ec_annotated	fig|83332.894.peg.2137			P0A4Z6	Mycobacterium tuberculosis	aroQ	3-dehydroquinate dehydratase II (EC 4.2.1.10)	2,3 -Anhydro-Quinic Acid;3-Hydroxyimino Quinic Acid	Drug target		100	100	100	9e-78
BLAT	Drug Target	DrugBank	Mycobacterium tuberculosis H37Rv S0017_Mtb_Ec_annotated	fig|83332.885.peg.2886			O06934	Mycobacterium tuberculosis	glf	UDP-galactopyranose mutase (EC 5.4.99.9)	Flavin adenine dinucleotide;Bicine	Drug target		100	100	100	1e-240
BLAT	Drug Target	DrugBank	Mycobacterium tuberculosis H37Rv S0039_Mtb_Ec_annotated	fig|83332.887.peg.924			P0A552	Mycobacterium tuberculosis	dut	Deoxyuridine 5'-triphosphate nucleotidohydrolase (EC 3.6.1.23)	2'-Deoxyuridine 5'-Alpha,Beta-Imido-Triphosphate;Deoxyuridine-5'-Triphosphate;Deoxyuridine-5'-Diphosphate;2'-deoxyuridylic acid	Drug target		100	100	100	4e-81
BLAT	Drug Target	DrugBank	Mycobacterium tuberculosis H37Rv S0036_Mtb_Ec_annotated	fig|83332.888.peg.3167			O07732	Mycobacterium tuberculosis	lipJ	lignin peroxidase LipJ	Alpha,Beta-Methyleneadenosine-5'-Triphosphate	Drug target		96	100	99	1e-260
BLAT	Drug Target	DrugBank	Mycobacterium tuberculosis H37Rv S0039_Mtb_Ec_annotated	fig|83332.887.peg.1079			P96420	Mycobacterium tuberculosis	leuA	2-isopropylmalate synthase (EC 2.3.3.13)	Alpha-ketoisovalerate	Drug target		100	100	100	0.0
BLAT	Drug Target	DrugBank	Mycobacterium tuberculosis H37Rv S0194_Mtb_Ec_annotated	fig|83332.896.peg.3950			O53434	Mycobacterium tuberculosis	Rv1086	(2E,6Z)-farnesyl diphosphate synthase (EC 2.5.1.68)	Geranyl Diphosphate;FARNESYL DIPHOSPHATE	Drug target		100	100	100	1e-150
BLAT	Drug Target	DrugBank	Mycobacterium tuberculosis H37Rv S0091_Mtb_Ec_annotated	fig|83332.893.peg.906			Q79FX6	Mycobacterium tuberculosis	mmaA2	Methoxy mycolic acid synthase MmaA2 (EC 2.1.1.79)	Cetrimonium;S-Adenosyl-L-Homocysteine	Drug target		100	93	100	1e-168
BLAT	Drug Target	DrugBank	Mycobacterium tuberculosis H37Rv S0039_Mtb_Ec_annotated	fig|83332.887.peg.3463			O53240	Mycobacterium tuberculosis		hypothetical protein	S-Oxy Cysteine	Drug target		100	100	99	5e-91
BLAT	Drug Target	DrugBank	Mycobacterium tuberculosis H37Rv S0013_Mtb_Ec_annotated	fig|83332.884.peg.4176			O06796	Mycobacterium tuberculosis H37Rv		FIG00820067: hypothetical protein	2,2,5,5-TETRAMETHYL-3-(SULFANYLMETHYL)-2,5-DIHYDRO-1H-PYRROL-1-OL	Drug target		100	100	100	1e-66
BLAT	Drug Target	DrugBank	Mycobacterium tuberculosis H37Rv S0070_Mtb_Ec_annotated	fig|83332.892.peg.1985			P0A4Z6	Mycobacterium tuberculosis	aroQ	3-dehydroquinate dehydratase II (EC 4.2.1.10)	2,3 -Anhydro-Quinic Acid;3-Hydroxyimino Quinic Acid	Drug target		100	100	99	3e-77
BLAT	Drug Target	DrugBank	Mycobacterium tuberculosis H37Rv S0205_Mtb_Ec_annotated	fig|83332.900.peg.3801			O53831	Mycobacterium tuberculosis	mshD	Acetyl-CoA:Cys-GlcN-Ins acetyltransferase, mycothiol synthase MshD (EC 2.3.1.189)	Coenzyme A	Drug target		100	100	100	1e-181
BLAT	Drug Target	DrugBank	Mycobacterium tuberculosis H37Rv S0202_Mtb_Ec_annotated	fig|83332.898.peg.822			P64767	Mycobacterium tuberculosis	Rv0948c	Chorismate mutase I (EC 5.4.99.5)	(1R,3S,5S,8R)-8-HYDROXY-2-OXABICYCLO[3.3.1]NON-6-ENE-3,5-DICARBOXYLIC ACID	Drug target		85	100	100	6e-43
BLAT	Drug Target	DrugBank	Mycobacterium tuberculosis H37Rv S0007_Mtb_Ec_annotated	fig|83332.881.peg.196			P72030	Mycobacterium tuberculosis	embB	Integral membrane indolylacetylinositol arabinosyltransferase EmbB (EC 2.4.2.-)	Ethambutol	Drug target		100	100	100	0.0
BLAT	Drug Target	DrugBank	Mycobacterium tuberculosis H37Rv S0039_Mtb_Ec_annotated	fig|83332.887.peg.1974			O07746	Mycobacterium tuberculosis	MT1933	Periplasmic chorismate mutase I precursor (EC 5.4.99.5)	8-HYDROXY-2-OXA-BICYCLO[3.3.1]NON-6-ENE-3,5-DICARBOXYLIC ACID	Drug target		100	100	100	1e-109
BLAT	Drug Target	DrugBank	Mycobacterium tuberculosis H37Rv S0046_Mtb_Ec_annotated	fig|83332.901.peg.1996			P0A5S4	Mycobacterium tuberculosis	pknB	Serine/threonine-protein kinase PknB (EC 2.7.11.1)	Phosphothiophosphoric Acid-Adenylate Ester;Adenosine-5'-[Beta, Gamma-Methylene]Triphosphate	Drug target		100	100	100	0.0
BLAT	Drug Target	DrugBank	Mycobacterium tuberculosis H37Rv S0066_Mtb_Ec_annotated	fig|83332.891.peg.2329			P63509	Mycobacterium tuberculosis	lat	Probable L-lysine-epsilon aminotransferase (EC 2.6.1.36) (L-lysine aminotransferase) (Lysine 6-aminotransferase)	(2S)-1-methyl-2-[(2S,4R)-2-methyl-4-phenylpentyl]piperidine	Drug target		93	100	100	1e-246
BLAT	Drug Target	DrugBank	Mycobacterium tuberculosis H37Rv S0013_Mtb_Ec_annotated	fig|83332.884.peg.459			P0A674	Mycobacterium tuberculosis	rpoC	DNA-directed RNA polymerase beta' subunit (EC 2.7.7.6)	Rifapentine	Drug target		100	100	99	0.0
BLAT	Drug Target	DrugBank	Mycobacterium tuberculosis H37Rv S0008_Mtb_Ec_annotated	fig|83332.883.peg.4074			O53831	Mycobacterium tuberculosis	mshD	Acetyl-CoA:Cys-GlcN-Ins acetyltransferase, mycothiol synthase MshD (EC 2.3.1.189)	Coenzyme A	Drug target		100	100	100	1e-181
BLAT	Drug Target	DrugBank	Mycobacterium tuberculosis H37Rv S0017_Mtb_Ec_annotated	fig|83332.885.peg.1334			O05891	Mycobacterium tuberculosis	tmk	Thymidylate kinase (EC 2.7.4.9)	Thymidine-5'-Phosphate;Thymidine-5'-Triphosphate;P1-(5'-Adenosyl)P5-(5'-Thymidyl)Pentaphosphate;3'-Azido-3'-Deoxythymidine-5'-Monophosphate;5-Hydroxymethyluridine-2'-Deoxy-5'-Monophosphate;Diphosphate;Deoxythymidine	Drug target		100	100	100	1e-118
BLAT	Drug Target	DrugBank	Mycobacterium tuberculosis H37Rv S0165_Mtb_Ec_annotated	fig|83332.895.peg.522			P0A544	Mycobacterium tuberculosis	serA	D-3-phosphoglycerate dehydrogenase (EC 1.1.1.95)	D-tartaric acid	Drug target		98	99	100	1e-291
BLAT	Drug Target	DrugBank	Mycobacterium tuberculosis H37Rv S0202_Mtb_Ec_annotated	fig|83332.898.peg.1194			P0A5Y6	Mycobacterium tuberculosis	inhA	Enoyl-[acyl-carrier-protein] reductase [NADH] (EC 1.3.1.9)	Ethionamide;Isoniazid;C16-Fatty-Acyl-Substrate-Mimic;Genz-10850;(3S)-N-(3-CHLORO-2-METHYLPHENYL)-1-CYCLOHEXYL-5-OXOPYRROLIDINE-3-CARBOXAMIDE;N-(4-METHYLBENZOYL)-4-BENZYLPIPERIDINE;(3S)-1-CYCLOHEXYL-5-OXO-N-PHENYLPYRROLIDINE-3-CARBOXAMIDE;5-PENTYL-2-PHENOXYPHENOL;(3S)-1-CYCLOHEXYL-N-(3,5-DICHLOROPHENYL)-5-OXOPYRROLIDINE-3-CARBOXAMIDE;(3S)-N-(3-BROMOPHENYL)-1-CYCLOHEXYL-5-OXOPYRROLIDINE-3-CARBOXAMI…	Drug target		100	100	100	1e-151
BLAT	Drug Target	DrugBank	Mycobacterium tuberculosis H37Rv S0040_Mtb_Ec_annotated	fig|83332.889.peg.116			O33199	Mycobacterium tuberculosis		ADP-ribose pyrophosphatase (EC 3.6.1.13)	AMPCPR;Adenosine-5-Diphosphoribose;Phosphomethylphosphonic Acid Adenosyl Ester	Drug target		100	100	100	1e-117
BLAT	Drug Target	DrugBank	Mycobacterium tuberculosis H37Rv S0091_Mtb_Ec_annotated	fig|83332.893.peg.2644			P0A546	Mycobacterium tuberculosis	folA	Dihydrofolate reductase (EC 1.5.1.3)	Isoniazid;Bromo-WR99210	Drug target		100	98	100	4e-90
BLAT	Drug Target	DrugBank	Mycobacterium tuberculosis H37Rv S0196_Mtb_Ec_annotated	fig|83332.897.peg.3555			O53240	Mycobacterium tuberculosis		hypothetical protein	S-Oxy Cysteine	Drug target		100	100	99	5e-91
BLAT	Drug Target	DrugBank	Mycobacterium tuberculosis H37Rv S0017_Mtb_Ec_annotated	fig|83332.885.peg.1861			P96851	Mycobacterium tuberculosis	hsaD	4,5-9,10-diseco-3-hydroxy-5,9,17-trioxoandrosta-1(10),2-diene-4-oate hydrolase (EC 3.7.1.17)	(3E)-2,6-DIOXO-6-PHENYLHEX-3-ENOATE	Drug target		100	100	100	1e-169
BLAT	Drug Target	DrugBank	Mycobacterium tuberculosis H37Rv S0205_Mtb_Ec_annotated	fig|83332.900.peg.1060			O05783	Mycobacterium tuberculosis	fprA	Ferredoxin--NADP(+) reductase, actinobacterial (eukaryote-like) type (EC 1.18.1.2)	4-Oxo-Nicotinamide-Adenine Dinucleotide Phosphate;Flavin adenine dinucleotide	Drug target		100	100	100	1e-267
BLAT	Drug Target	DrugBank	Mycobacterium tuberculosis H37Rv S0066_Mtb_Ec_annotated	fig|83332.891.peg.460			P0A674	Mycobacterium tuberculosis	rpoC	DNA-directed RNA polymerase beta' subunit (EC 2.7.7.6)	Rifapentine	Drug target		100	100	99	0.0
BLAT	Drug Target	DrugBank	Mycobacterium tuberculosis H37Rv S0001_Mtb_Ec_annotated	fig|83332.880.peg.2544			Q7D8I1	Mycobacterium tuberculosis	MT1417	Naringenin-chalcone synthase (EC 2.3.1.74)	MYRISTIC ACID	Drug target		100	100	100	1e-223
BLAT	Drug Target	DrugBank	Mycobacterium tuberculosis H37Rv S0194_Mtb_Ec_annotated	fig|83332.896.peg.1228			P64170	Mycobacterium tuberculosis	ftsZ	Cell division protein FtsZ	5'-Guanosine-Diphosphate-Monothiophosphate;Citric Acid;Guanosine-5'-Diphosphate	Drug target		100	100	100	1e-213
BLAT	Drug Target	DrugBank	Mycobacterium tuberculosis H37Rv S0196_Mtb_Ec_annotated	fig|83332.897.peg.3092			P0A592	Mycobacterium tuberculosis	glbN	Cyanoglobin; Hemoglobin-like protein HbN	N-Butyl Isocyanide;Heme C	Drug target		100	100	100	1e-71
BLAT	Drug Target	DrugBank	Mycobacterium tuberculosis H37Rv S0008_Mtb_Ec_annotated	fig|83332.883.peg.2323			O53355	Mycobacterium tuberculosis	lpdA	NAD(P)H quinone reductase LpdA (EC 1.6.5.2)	Flavin adenine dinucleotide	Drug target		95	100	100	1e-265
BLAT	Drug Target	DrugBank	Mycobacterium tuberculosis H37Rv S0196_Mtb_Ec_annotated	fig|83332.897.peg.2350			P64170	Mycobacterium tuberculosis	ftsZ	Cell division protein FtsZ	5'-Guanosine-Diphosphate-Monothiophosphate;Citric Acid;Guanosine-5'-Diphosphate	Drug target		100	100	100	1e-213
BLAT	Drug Target	DrugBank	Mycobacterium tuberculosis H37Rv S0205_Mtb_Ec_annotated	fig|83332.900.peg.2936			Q7D8I1	Mycobacterium tuberculosis	MT1417	Naringenin-chalcone synthase (EC 2.3.1.74)	MYRISTIC ACID	Drug target		100	100	100	1e-223
BLAT	Drug Target	DrugBank	Mycobacterium tuberculosis H37Rv S0022_Mtb_Ec_annotated	fig|83332.886.peg.2195			Q11062	Mycobacterium tuberculosis	cyp130	Cytochrome P450 130	1-[(2S)-2-[(4-CHLOROBENZYL)OXY]-2-(2,4-DICHLOROPHENYL)ETHYL]-1H-IMIDAZOLE;5-AMINO-2-{4-[(4-AMINOPHENYL)SULFANYL]PHENYL}-1H-ISOINDOLE-1,3(2H)-DIONE;1-(3-METHYLPHENYL)-1H-BENZIMIDAZOL-5-AMINE	Drug target		100	100	99	1e-240
BLAT	Drug Target	DrugBank	Mycobacterium tuberculosis H37Rv S0196_Mtb_Ec_annotated	fig|83332.897.peg.4149			O06796	Mycobacterium tuberculosis H37Rv		FIG00820067: hypothetical protein	2,2,5,5-TETRAMETHYL-3-(SULFANYLMETHYL)-2,5-DIHYDRO-1H-PYRROL-1-OL	Drug target		100	100	100	1e-66
BLAT	Drug Target	DrugBank	Mycobacterium tuberculosis H37Rv S0204_Mtb_Ec_annotated	fig|83332.899.peg.2453			P0A552	Mycobacterium tuberculosis	dut	Deoxyuridine 5'-triphosphate nucleotidohydrolase (EC 3.6.1.23)	2'-Deoxyuridine 5'-Alpha,Beta-Imido-Triphosphate;Deoxyuridine-5'-Triphosphate;Deoxyuridine-5'-Diphosphate;2'-deoxyuridylic acid	Drug target		100	100	100	4e-81
BLAT	Drug Target	DrugBank	Mycobacterium tuberculosis H37Rv S0149_Mtb_Ec_annotated	fig|83332.894.peg.4120			O06796	Mycobacterium tuberculosis H37Rv		FIG00820067: hypothetical protein	2,2,5,5-TETRAMETHYL-3-(SULFANYLMETHYL)-2,5-DIHYDRO-1H-PYRROL-1-OL	Drug target		100	100	100	1e-66
BLAT	Drug Target	DrugBank	Mycobacterium tuberculosis H37Rv S0036_Mtb_Ec_annotated	fig|83332.888.peg.3231			O06414	Mycobacterium tuberculosis	menB	Naphthoate synthase (EC 4.1.3.36)	Coenzyme A;Acetoacetyl-Coenzyme A	Drug target		95	99	100	1e-177
BLAT	Drug Target	DrugBank	Mycobacterium tuberculosis H37Rv S0202_Mtb_Ec_annotated	fig|83332.898.peg.2075			Q08129	Mycobacterium tuberculosis	katG	Catalase-peroxidase KatG (EC 1.11.1.21)	Ethionamide;Isoniazid	Drug target		100	100	99	0.0
BLAT	Drug Target	DrugBank	Mycobacterium tuberculosis H37Rv S0059_Mtb_Ec_annotated	fig|83332.890.peg.4137			O06796	Mycobacterium tuberculosis H37Rv		FIG00820067: hypothetical protein	2,2,5,5-TETRAMETHYL-3-(SULFANYLMETHYL)-2,5-DIHYDRO-1H-PYRROL-1-OL	Drug target		100	100	100	1e-66
BLAT	Drug Target	DrugBank	Mycobacterium tuberculosis H37Rv S0001_Mtb_Ec_annotated	fig|83332.880.peg.3003			O06934	Mycobacterium tuberculosis	glf	UDP-galactopyranose mutase (EC 5.4.99.9)	Flavin adenine dinucleotide;Bicine	Drug target		100	100	100	1e-240
BLAT	Drug Target	DrugBank	Mycobacterium tuberculosis H37Rv S0007_Mtb_Ec_annotated	fig|83332.881.peg.1758			Q7D9R5	Mycobacterium tuberculosis	pcaA	Cyclopropane-fatty-acyl-phospholipid synthase PcaA (EC 2.1.1.79)	S-Adenosyl-L-Homocysteine	Drug target		100	100	100	1e-170
BLAT	Drug Target	DrugBank	Mycobacterium tuberculosis H37Rv S0165_Mtb_Ec_annotated	fig|83332.895.peg.1140			O06620	Mycobacterium tuberculosis	bioD	Dethiobiotin synthase BioD (EC 6.3.3.3)	D-Dethiobiotin	Drug target		100	100	99	1e-121
BLAT	Drug Target	DrugBank	Mycobacterium tuberculosis H37Rv S0046_Mtb_Ec_annotated	fig|83332.901.peg.70			P65728	Mycobacterium tuberculosis	pknG	Serine/threonine protein kinase	2-[(CYCLOPROPYLCARBONYL)AMINO]-4,5,6,7-TETRAHYDRO-1-BENZOTHIOPHENE-3-CARBOXAMIDE	Drug target		100	100	100	0.0
BLAT	Drug Target	DrugBank	Mycobacterium tuberculosis H37Rv S0202_Mtb_Ec_annotated	fig|83332.898.peg.2448			P69167	Mycobacterium tuberculosis	fabG3	3-alpha-(or 20-beta)-hydroxysteroid dehydrogenase (EC 1.1.1.53)	Aetiocholanolone	Drug target		100	100	100	1e-145
BLAT	Drug Target	DrugBank	Mycobacterium tuberculosis H37Rv S0204_Mtb_Ec_annotated	fig|83332.899.peg.1007			P0A5H3	Mycobacterium tuberculosis	icl	Isocitrate lyase (EC 4.1.3.1) @ Methylisocitrate lyase (EC 4.1.3.30)	Glyoxalate, Glyoxylate	Drug target		100	100	100	1e-252
BLAT	Drug Target	DrugBank	Mycobacterium tuberculosis H37Rv S0007_Mtb_Ec_annotated	fig|83332.881.peg.2708			O33244	Mycobacterium tuberculosis	prcA	Proteasome subunit alpha (EC 3.4.25.1), bacterial	N-(4-MORPHOLINE)CARBONYL-B-(1-NAPHTHYL)-L-ALANINE-L-LEUCINE BORONIC ACID	Drug target		100	100	99	1e-136
BLAT	Drug Target	DrugBank	Mycobacterium tuberculosis H37Rv S0066_Mtb_Ec_annotated	fig|83332.891.peg.3979			O53434	Mycobacterium tuberculosis	Rv1086	(2E,6Z)-farnesyl diphosphate synthase (EC 2.5.1.68)	Geranyl Diphosphate;FARNESYL DIPHOSPHATE	Drug target		100	100	100	1e-150
BLAT	Drug Target	DrugBank	Mycobacterium tuberculosis H37Rv S0022_Mtb_Ec_annotated	fig|83332.886.peg.2582			P96850	Mycobacterium tuberculosis	hsaC	Iron-dependent extradiol dioxygenase (EC 1.13.11.25)	3,4-dihydroxy-9,10-secoandrosta-1(10),2,4-triene-9,17-dione	Drug target		100	100	100	1e-179
BLAT	Drug Target	DrugBank	Mycobacterium tuberculosis H37Rv S0194_Mtb_Ec_annotated	fig|83332.896.peg.2664			P72024	Mycobacterium tuberculosis	dapB	4-hydroxy-tetrahydrodipicolinate reductase (EC 1.17.1.8)	Dipicolinic Acid	Drug target		100	100	100	1e-136
BLAT	Drug Target	DrugBank	Mycobacterium tuberculosis H37Rv S0165_Mtb_Ec_annotated	fig|83332.895.peg.1705			P96275	Mycobacterium tuberculosis	def	Peptide deformylase (EC 3.5.1.88)	N-[(2R)-2-{[(2S)-2-(1,3-benzoxazol-2-yl)pyrrolidin-1-yl]carbonyl}hexyl]-N-hydroxyformamide	Drug target		100	100	100	1e-113
BLAT	Drug Target	DrugBank	Mycobacterium tuberculosis H37Rv S0070_Mtb_Ec_annotated	fig|83332.892.peg.301			O33199	Mycobacterium tuberculosis		ADP-ribose pyrophosphatase (EC 3.6.1.13)	AMPCPR;Adenosine-5-Diphosphoribose;Phosphomethylphosphonic Acid Adenosyl Ester	Drug target		100	100	100	1e-117
BLAT	Drug Target	DrugBank	Mycobacterium tuberculosis H37Rv S0091_Mtb_Ec_annotated	fig|83332.893.peg.1673			O07732	Mycobacterium tuberculosis	lipJ	lignin peroxidase LipJ	Alpha,Beta-Methyleneadenosine-5'-Triphosphate	Drug target		96	100	99	1e-260
BLAT	Drug Target	DrugBank	Mycobacterium tuberculosis H37Rv S0059_Mtb_Ec_annotated	fig|83332.890.peg.2991			P66034	Mycobacterium tuberculosis	ribH	6,7-dimethyl-8-ribityllumazine synthase (EC 2.5.1.78)	Dithioerythritol;4-{2,6,8-Trioxo-9-[(2r,3s,4r)-2,3,4,5-Tetrahydroxypentyl]-1,2,3,6,8,9-Hexahydro-7h-Purin-7-Yl}Butyl Dihydrogen Phosphate;D-1,4-dithiothreitol;3-{2,6,8-trioxo-9-[(2S,3S,4R)-2,3,4,5-tetrahydroxypentyl]-1,2,3,6,8,9-hexahydro-7H-purin-7-Yl}propyl dihydrogen phosphate;(4s,5s)-1,2-Dithiane-4,5-Diol;4-{2,6,8-Trioxo-9-[(2s,3r,4r)-2,3,4,5-Tetrahydroxypentyl]-1,2,3,6,8,9-Hexahydro-7h-Purin…	Drug target		100	100	100	4e-85
BLAT	Drug Target	DrugBank	Mycobacterium tuberculosis H37Rv S0007_Mtb_Ec_annotated	fig|83332.881.peg.2455			P0A590	Mycobacterium tuberculosis	glnA1	Glutamine synthetase type I (EC 6.3.1.2)	Citric Acid	Drug target		100	100	100	1e-290
BLAT	Drug Target	DrugBank	Mycobacterium tuberculosis H37Rv S0036_Mtb_Ec_annotated	fig|83332.888.peg.1829			P0A5J4	Mycobacterium tuberculosis	glcB	Malate synthase G (EC 2.3.3.9)	Coenzyme A;Malate Ion;Glyoxalate, Glyoxylate	Drug target		100	100	100	0.0
BLAT	Drug Target	DrugBank	Mycobacterium tuberculosis H37Rv S0205_Mtb_Ec_annotated	fig|83332.900.peg.1715			P96275	Mycobacterium tuberculosis	def	Peptide deformylase (EC 3.5.1.88)	N-[(2R)-2-{[(2S)-2-(1,3-benzoxazol-2-yl)pyrrolidin-1-yl]carbonyl}hexyl]-N-hydroxyformamide	Drug target		100	100	100	1e-113
BLAT	Drug Target	DrugBank	Mycobacterium tuberculosis H37Rv S0059_Mtb_Ec_annotated	fig|83332.890.peg.4036			O53831	Mycobacterium tuberculosis	mshD	Acetyl-CoA:Cys-GlcN-Ins acetyltransferase, mycothiol synthase MshD (EC 2.3.1.189)	Coenzyme A	Drug target		100	100	100	1e-181
BLAT	Drug Target	DrugBank	Mycobacterium tuberculosis H37Rv S0196_Mtb_Ec_annotated	fig|83332.897.peg.2760			O06414	Mycobacterium tuberculosis	menB	Naphthoate synthase (EC 4.1.3.36)	Coenzyme A;Acetoacetyl-Coenzyme A	Drug target		100	100	100	1e-185
BLAT	Drug Target	DrugBank	Mycobacterium tuberculosis H37Rv S0070_Mtb_Ec_annotated	fig|83332.892.peg.3221			P0A574	Mycobacterium tuberculosis	fabH	3-oxoacyl-[acyl-carrier-protein] synthase, KASIII (EC 2.3.1.180)	Lauric Acid;Dodecyl-Coa;DECANE-1-THIOL;DECYL FORMATE;11-MERCAPTOUNDECANOIC ACID;O-DECYL HYDROGEN THIOCARBONATE;11-[(MERCAPTOCARBONYL)OXY]UNDECANOIC ACID	Drug target		100	100	100	1e-192
BLAT	Drug Target	DrugBank	Mycobacterium tuberculosis H37Rv S0059_Mtb_Ec_annotated	fig|83332.890.peg.2057			P0A5N0	Mycobacterium tuberculosis	aac	Aminoglycoside 2'-N-acetyltransferase (EC 2.3.1.59) => AAC(2')-I	Tobramycin;Kanamycin;3'-Phosphate-Adenosine-5'-Diphosphate;Coenzyme A;Ribostamycin;3'-Phosphate-Adenosine-5'-Diphosphate;Coenzyme A;Ribostamycin	Drug enzyme,Drug target		100	100	100	1e-104
BLAT	Drug Target	DrugBank	Mycobacterium tuberculosis H37Rv S0149_Mtb_Ec_annotated	fig|83332.894.peg.3804			P96850	Mycobacterium tuberculosis	hsaC	Iron-dependent extradiol dioxygenase (EC 1.13.11.25)	3,4-dihydroxy-9,10-secoandrosta-1(10),2,4-triene-9,17-dione	Drug target		100	100	100	1e-179
BLAT	Drug Target	DrugBank	Mycobacterium tuberculosis H37Rv S0036_Mtb_Ec_annotated	fig|83332.888.peg.562			P64767	Mycobacterium tuberculosis	Rv0948c	Chorismate mutase I (EC 5.4.99.5)	(1R,3S,5S,8R)-8-HYDROXY-2-OXABICYCLO[3.3.1]NON-6-ENE-3,5-DICARBOXYLIC ACID	Drug target		85	100	98	3e-42
BLAT	Drug Target	DrugBank	Mycobacterium tuberculosis H37Rv S0194_Mtb_Ec_annotated	fig|83332.896.peg.379			P96222	Mycobacterium tuberculosis	ethR	Transcriptional repressor TetR family => EthR	Hexadecyl Octanoate;tert-butyl 4-(3-thiophen-2-yl-1,2,4-oxadiazol-5-yl)piperidine-1-carboxylate;3-(4-fluorophenyl)-5-phenyl-4H-1,2,4-triazole;1-(thiophen-2-ylacetyl)-4-(3-thiophen-2-yl-1,2,4-oxadiazol-5-yl)piperidine	Drug target		100	100	100	1e-119
BLAT	Drug Target	DrugBank	Mycobacterium tuberculosis H37Rv S0194_Mtb_Ec_annotated	fig|83332.896.peg.3769			P0A5I4	Mycobacterium tuberculosis	gmk	Guanylate kinase (EC 2.7.4.8)	Formic Acid	Drug target		100	100	100	1e-115
BLAT	Drug Target	DrugBank	Mycobacterium tuberculosis H37Rv S0008_Mtb_Ec_annotated	fig|83332.883.peg.1193			P64170	Mycobacterium tuberculosis	ftsZ	Cell division protein FtsZ	5'-Guanosine-Diphosphate-Monothiophosphate;Citric Acid;Guanosine-5'-Diphosphate	Drug target		100	100	100	1e-213
BLAT	Drug Target	DrugBank	Mycobacterium tuberculosis H37Rv S0202_Mtb_Ec_annotated	fig|83332.898.peg.3100			O06414	Mycobacterium tuberculosis	menB	Naphthoate synthase (EC 4.1.3.36)	Coenzyme A;Acetoacetyl-Coenzyme A	Drug target		95	99	100	1e-177
BLAT	Drug Target	DrugBank	Mycobacterium tuberculosis H37Rv S0001_Mtb_Ec_annotated	fig|83332.880.peg.1952			Q79FD7	Mycobacterium tuberculosis	rpiB	Ribose-5-phosphate isomerase B (EC 5.3.1.6)	4-Phospho-D-Erythronate;4-Phospho-D-Erythronohydroxamic Acid	Drug target		100	100	100	5e-91
BLAT	Drug Target	DrugBank	Mycobacterium tuberculosis H37Rv S0040_Mtb_Ec_annotated	fig|83332.889.peg.773			O07746	Mycobacterium tuberculosis	MT1933	Periplasmic chorismate mutase I precursor (EC 5.4.99.5)	8-HYDROXY-2-OXA-BICYCLO[3.3.1]NON-6-ENE-3,5-DICARBOXYLIC ACID	Drug target		100	100	100	1e-109
BLAT	Drug Target	DrugBank	Mycobacterium tuberculosis H37Rv S0149_Mtb_Ec_annotated	fig|83332.894.peg.376			P0A666	Mycobacterium tuberculosis	Rv3853	Ribonuclease E inhibitor RraA	Glyoxalate, Glyoxylate	Drug target		100	100	100	2e-84
BLAT	Drug Target	DrugBank	Mycobacterium tuberculosis H37Rv S0022_Mtb_Ec_annotated	fig|83332.886.peg.3948			O53434	Mycobacterium tuberculosis	Rv1086	(2E,6Z)-farnesyl diphosphate synthase (EC 2.5.1.68)	Geranyl Diphosphate;FARNESYL DIPHOSPHATE	Drug target		100	100	100	1e-150
BLAT	Drug Target	DrugBank	Mycobacterium tuberculosis H37Rv S0070_Mtb_Ec_annotated	fig|83332.892.peg.960			P63509	Mycobacterium tuberculosis	lat	Probable L-lysine-epsilon aminotransferase (EC 2.6.1.36) (L-lysine aminotransferase) (Lysine 6-aminotransferase)	(2S)-1-methyl-2-[(2S,4R)-2-methyl-4-phenylpentyl]piperidine	Drug target		93	100	100	1e-246
BLAT	Drug Target	DrugBank	Mycobacterium tuberculosis H37Rv S0001_Mtb_Ec_annotated	fig|83332.880.peg.2177			O05783	Mycobacterium tuberculosis	fprA	Ferredoxin--NADP(+) reductase, actinobacterial (eukaryote-like) type (EC 1.18.1.2)	4-Oxo-Nicotinamide-Adenine Dinucleotide Phosphate;Flavin adenine dinucleotide	Drug target		100	100	100	1e-267
BLAT	Drug Target	DrugBank	Mycobacterium tuberculosis H37Rv S0196_Mtb_Ec_annotated	fig|83332.897.peg.2836			P72024	Mycobacterium tuberculosis	dapB	4-hydroxy-tetrahydrodipicolinate reductase (EC 1.17.1.8)	Dipicolinic Acid	Drug target		93	100	100	1e-127
BLAT	Drug Target	DrugBank	Mycobacterium tuberculosis H37Rv S0066_Mtb_Ec_annotated	fig|83332.891.peg.3565			Q7D8I1	Mycobacterium tuberculosis	MT1417	Naringenin-chalcone synthase (EC 2.3.1.74)	MYRISTIC ACID	Drug target		100	100	100	1e-223
BLAT	Drug Target	DrugBank	Mycobacterium tuberculosis H37Rv S0008_Mtb_Ec_annotated	fig|83332.883.peg.2033			P72030	Mycobacterium tuberculosis	embB	Integral membrane indolylacetylinositol arabinosyltransferase EmbB (EC 2.4.2.-)	Ethambutol	Drug target		100	100	100	0.0
BLAT	Drug Target	DrugBank	Mycobacterium tuberculosis H37Rv S0205_Mtb_Ec_annotated	fig|83332.900.peg.149			P0A5N0	Mycobacterium tuberculosis	aac	Aminoglycoside 2'-N-acetyltransferase (EC 2.3.1.59) => AAC(2')-I	Tobramycin;Kanamycin;3'-Phosphate-Adenosine-5'-Diphosphate;Coenzyme A;Ribostamycin;3'-Phosphate-Adenosine-5'-Diphosphate;Coenzyme A;Ribostamycin	Drug enzyme,Drug target		100	100	100	1e-104
BLAT	Drug Target	DrugBank	Mycobacterium tuberculosis H37Rv S0149_Mtb_Ec_annotated	fig|83332.894.peg.3151			P72059	Mycobacterium tuberculosis	embC	Integral membrane indolylacetylinositol arabinosyltransferase EmbC (EC 2.4.2.-)	Ethambutol	Drug target		100	100	100	0.0
BLAT	Drug Target	DrugBank	Mycobacterium tuberculosis H37Rv S0046_Mtb_Ec_annotated	fig|83332.901.peg.1360			O33244	Mycobacterium tuberculosis	prcA	Proteasome subunit alpha (EC 3.4.25.1), bacterial	N-(4-MORPHOLINE)CARBONYL-B-(1-NAPHTHYL)-L-ALANINE-L-LEUCINE BORONIC ACID	Drug target		95	100	100	1e-129
BLAT	Drug Target	DrugBank	Mycobacterium tuberculosis H37Rv S0194_Mtb_Ec_annotated	fig|83332.896.peg.3169			P72030	Mycobacterium tuberculosis	embB	Integral membrane indolylacetylinositol arabinosyltransferase EmbB (EC 2.4.2.-)	Ethambutol	Drug target		100	100	99	0.0
BLAT	Drug Target	DrugBank	Mycobacterium tuberculosis H37Rv S0040_Mtb_Ec_annotated	fig|83332.889.peg.3267			O06414	Mycobacterium tuberculosis	menB	Naphthoate synthase (EC 4.1.3.36)	Coenzyme A;Acetoacetyl-Coenzyme A	Drug target		95	99	100	1e-177
BLAT	Drug Target	DrugBank	Mycobacterium tuberculosis H37Rv S0205_Mtb_Ec_annotated	fig|83332.900.peg.6			P0A4V4	Mycobacterium tuberculosis	fbpC	Antigen 85-C precursor @ Mycolyl transferase 85C (EC 2.3.1.122)	Diethylphosphono Group;2-HYDROXYMETHYL-6-OCTYLSULFANYL-TETRAHYDRO-PYRAN-3,4,5-TRIOL	Drug target		100	100	100	1e-207
BLAT	Drug Target	DrugBank	Mycobacterium tuberculosis H37Rv S0091_Mtb_Ec_annotated	fig|83332.893.peg.2209			Q11062	Mycobacterium tuberculosis	cyp130	Cytochrome P450 130	1-[(2S)-2-[(4-CHLOROBENZYL)OXY]-2-(2,4-DICHLOROPHENYL)ETHYL]-1H-IMIDAZOLE;5-AMINO-2-{4-[(4-AMINOPHENYL)SULFANYL]PHENYL}-1H-ISOINDOLE-1,3(2H)-DIONE;1-(3-METHYLPHENYL)-1H-BENZIMIDAZOL-5-AMINE	Drug target		99	100	99	1e-238
BLAT	Drug Target	DrugBank	Mycobacterium tuberculosis H37Rv S0013_Mtb_Ec_annotated	fig|83332.884.peg.3520			O53240	Mycobacterium tuberculosis		hypothetical protein	S-Oxy Cysteine	Drug target		100	100	100	2e-91
BLAT	Drug Target	DrugBank	Mycobacterium tuberculosis H37Rv S0194_Mtb_Ec_annotated	fig|83332.896.peg.4154			O06796	Mycobacterium tuberculosis H37Rv		FIG00820067: hypothetical protein	2,2,5,5-TETRAMETHYL-3-(SULFANYLMETHYL)-2,5-DIHYDRO-1H-PYRROL-1-OL	Drug target		100	100	100	1e-66
BLAT	Drug Target	DrugBank	Mycobacterium tuberculosis H37Rv S0017_Mtb_Ec_annotated	fig|83332.885.peg.1378			P63509	Mycobacterium tuberculosis	lat	Probable L-lysine-epsilon aminotransferase (EC 2.6.1.36) (L-lysine aminotransferase) (Lysine 6-aminotransferase)	(2S)-1-methyl-2-[(2S,4R)-2-methyl-4-phenylpentyl]piperidine	Drug target		93	100	100	1e-246
BLAT	Drug Target	DrugBank	Mycobacterium tuberculosis H37Rv S0040_Mtb_Ec_annotated	fig|83332.889.peg.1013			P0A5H3	Mycobacterium tuberculosis	icl	Isocitrate lyase (EC 4.1.3.1) @ Methylisocitrate lyase (EC 4.1.3.30)	Glyoxalate, Glyoxylate	Drug target		100	100	100	1e-252
BLAT	Drug Target	DrugBank	Mycobacterium tuberculosis H37Rv S0036_Mtb_Ec_annotated	fig|83332.888.peg.2049			Q79G13	Mycobacterium tuberculosis	celA1	Endoglucanase A precursor (EC 3.2.1.4)	O1-Methyl-Glucose;Beta-D-Glucose;L-methionine (S)-S-oxide;4-Thio-beta-D-glucopyranose;(3r,4r,5r)-5-(Hydroxymethyl)Piperidine-3,4-Diol	Drug target		91	99	100	1e-205
BLAT	Drug Target	DrugBank	Mycobacterium tuberculosis H37Rv S0204_Mtb_Ec_annotated	fig|83332.899.peg.3081			P0A592	Mycobacterium tuberculosis	glbN	Cyanoglobin; Hemoglobin-like protein HbN	N-Butyl Isocyanide;Heme C	Drug target		100	100	100	1e-71
BLAT	Drug Target	DrugBank	Mycobacterium tuberculosis H37Rv S0013_Mtb_Ec_annotated	fig|83332.884.peg.2666			O06330	Mycobacterium tuberculosis	rmlC	dTDP-4-dehydrorhamnose 3,5-epimerase (EC 5.1.3.13)	S,S-(2-Hydroxyethyl)Thiocysteine	Drug target		100	100	100	1e-117
BLAT	Drug Target	DrugBank	Mycobacterium tuberculosis H37Rv S0022_Mtb_Ec_annotated	fig|83332.886.peg.138			Q7D9R5	Mycobacterium tuberculosis	pcaA	Cyclopropane-fatty-acyl-phospholipid synthase PcaA (EC 2.1.1.79)	S-Adenosyl-L-Homocysteine	Drug target		100	100	100	1e-170
BLAT	Drug Target	DrugBank	Mycobacterium tuberculosis H37Rv S0091_Mtb_Ec_annotated	fig|83332.893.peg.251			O33199	Mycobacterium tuberculosis		ADP-ribose pyrophosphatase (EC 3.6.1.13)	AMPCPR;Adenosine-5-Diphosphoribose;Phosphomethylphosphonic Acid Adenosyl Ester	Drug target		100	100	100	1e-117
BLAT	Drug Target	DrugBank	Mycobacterium tuberculosis H37Rv S0036_Mtb_Ec_annotated	fig|83332.888.peg.2179			O53512	Mycobacterium tuberculosis	aroG	2-keto-3-deoxy-D-arabino-heptulosonate-7-phosphate synthase II (EC 2.5.1.54)	(1R,3S,5S,8R)-8-HYDROXY-2-OXABICYCLO[3.3.1]NON-6-ENE-3,5-DICARBOXYLIC ACID	Drug target		100	100	99	1e-271
BLAT	Drug Target	DrugBank	Mycobacterium tuberculosis H37Rv S0039_Mtb_Ec_annotated	fig|83332.887.peg.1227			P0A5H3	Mycobacterium tuberculosis	icl	Isocitrate lyase (EC 4.1.3.1) @ Methylisocitrate lyase (EC 4.1.3.30)	Glyoxalate, Glyoxylate	Drug target		100	100	100	1e-252
BLAT	Drug Target	DrugBank	Mycobacterium tuberculosis H37Rv S0204_Mtb_Ec_annotated	fig|83332.899.peg.879			Q79FX6	Mycobacterium tuberculosis	mmaA2	Methoxy mycolic acid synthase MmaA2 (EC 2.1.1.79)	Cetrimonium;S-Adenosyl-L-Homocysteine	Drug target		100	93	100	1e-168
BLAT	Drug Target	DrugBank	Mycobacterium tuberculosis H37Rv S0040_Mtb_Ec_annotated	fig|83332.889.peg.792			O07732	Mycobacterium tuberculosis	lipJ	lignin peroxidase LipJ	Alpha,Beta-Methyleneadenosine-5'-Triphosphate	Drug target		96	100	99	1e-260
BLAT	Drug Target	DrugBank	Mycobacterium tuberculosis H37Rv S0013_Mtb_Ec_annotated	fig|83332.884.peg.836			P95276	Mycobacterium tuberculosis		Monooxygenase component C / Probable epoxide hydrolase EphB (EC 3.3.2.9)	1,3-DIPHENYLUREA	Drug target		100	100	100	1e-218
BLAT	Drug Target	DrugBank	Mycobacterium tuberculosis H37Rv S0039_Mtb_Ec_annotated	fig|83332.887.peg.1169			P72030	Mycobacterium tuberculosis	embB	Integral membrane indolylacetylinositol arabinosyltransferase EmbB (EC 2.4.2.-)	Ethambutol	Drug target		100	100	100	0.0
BLAT	Drug Target	DrugBank	Mycobacterium tuberculosis H37Rv S0066_Mtb_Ec_annotated	fig|83332.891.peg.1148			O33245	Mycobacterium tuberculosis	prcB	Proteasome subunit beta (EC 3.4.25.1), bacterial	N-(4-MORPHOLINE)CARBONYL-B-(1-NAPHTHYL)-L-ALANINE-L-LEUCINE BORONIC ACID	Drug target		100	100	100	1e-163
BLAT	Drug Target	DrugBank	Mycobacterium tuberculosis H37Rv S0007_Mtb_Ec_annotated	fig|83332.881.peg.2365			P0A4Z6	Mycobacterium tuberculosis	aroQ	3-dehydroquinate dehydratase II (EC 4.2.1.10)	2,3 -Anhydro-Quinic Acid;3-Hydroxyimino Quinic Acid	Drug target		100	100	100	9e-78
BLAT	Drug Target	DrugBank	Mycobacterium tuberculosis H37Rv S0001_Mtb_Ec_annotated	fig|83332.880.peg.3171			P0A546	Mycobacterium tuberculosis	folA	Dihydrofolate reductase (EC 1.5.1.3)	Isoniazid;Bromo-WR99210	Drug target		100	98	100	4e-90
BLAT	Drug Target	DrugBank	Mycobacterium tuberculosis H37Rv S0013_Mtb_Ec_annotated	fig|83332.884.peg.1015			Q7D9R5	Mycobacterium tuberculosis	pcaA	Cyclopropane-fatty-acyl-phospholipid synthase PcaA (EC 2.1.1.79)	S-Adenosyl-L-Homocysteine	Drug target		100	100	100	1e-170
BLAT	Drug Target	DrugBank	Mycobacterium tuberculosis H37Rv S0149_Mtb_Ec_annotated	fig|83332.894.peg.825			P0A4V4	Mycobacterium tuberculosis	fbpC	Antigen 85-C precursor @ Mycolyl transferase 85C (EC 2.3.1.122)	Diethylphosphono Group;2-HYDROXYMETHYL-6-OCTYLSULFANYL-TETRAHYDRO-PYRAN-3,4,5-TRIOL	Drug target		100	100	100	1e-207
BLAT	Drug Target	DrugBank	Mycobacterium tuberculosis H37Rv S0202_Mtb_Ec_annotated	fig|83332.898.peg.2274			P0A578	Mycobacterium tuberculosis	folP1	Dihydropteroate synthase (EC 2.5.1.15)	Pterin-6-Yl-Methyl-Monophosphate	Drug target		97	99	100	1e-154
BLAT	Drug Target	DrugBank	Mycobacterium tuberculosis H37Rv S0039_Mtb_Ec_annotated	fig|83332.887.peg.1898			P0A578	Mycobacterium tuberculosis	folP1	Dihydropteroate synthase (EC 2.5.1.15)	Pterin-6-Yl-Methyl-Monophosphate	Drug target		97	99	100	1e-154
BLAT	Drug Target	DrugBank	Mycobacterium tuberculosis H37Rv S0001_Mtb_Ec_annotated	fig|83332.880.peg.1165			P0A5Y6	Mycobacterium tuberculosis	inhA	Enoyl-[acyl-carrier-protein] reductase [NADH] (EC 1.3.1.9)	Ethionamide;Isoniazid;C16-Fatty-Acyl-Substrate-Mimic;Genz-10850;(3S)-N-(3-CHLORO-2-METHYLPHENYL)-1-CYCLOHEXYL-5-OXOPYRROLIDINE-3-CARBOXAMIDE;N-(4-METHYLBENZOYL)-4-BENZYLPIPERIDINE;(3S)-1-CYCLOHEXYL-5-OXO-N-PHENYLPYRROLIDINE-3-CARBOXAMIDE;5-PENTYL-2-PHENOXYPHENOL;(3S)-1-CYCLOHEXYL-N-(3,5-DICHLOROPHENYL)-5-OXOPYRROLIDINE-3-CARBOXAMIDE;(3S)-N-(3-BROMOPHENYL)-1-CYCLOHEXYL-5-OXOPYRROLIDINE-3-CARBOXAMI…	Drug target		100	100	100	1e-151
BLAT	Drug Target	DrugBank	Mycobacterium tuberculosis H37Rv S0070_Mtb_Ec_annotated	fig|83332.892.peg.1781			O07746	Mycobacterium tuberculosis	MT1933	Periplasmic chorismate mutase I precursor (EC 5.4.99.5)	8-HYDROXY-2-OXA-BICYCLO[3.3.1]NON-6-ENE-3,5-DICARBOXYLIC ACID	Drug target		100	100	100	1e-109
BLAT	Drug Target	DrugBank	Mycobacterium tuberculosis H37Rv S0149_Mtb_Ec_annotated	fig|83332.894.peg.3912			P0A578	Mycobacterium tuberculosis	folP1	Dihydropteroate synthase (EC 2.5.1.15)	Pterin-6-Yl-Methyl-Monophosphate	Drug target		97	99	100	1e-154
BLAT	Drug Target	DrugBank	Mycobacterium tuberculosis H37Rv S0165_Mtb_Ec_annotated	fig|83332.895.peg.655			B4YQT9	Mycobacterium tuberculosis		DNA gyrase subunit A (EC 5.99.1.3)	Ciprofloxacin	Drug target		100	18	100	3e-85
BLAT	Drug Target	DrugBank	Mycobacterium tuberculosis H37Rv S0059_Mtb_Ec_annotated	fig|83332.890.peg.3921			P0A5R0	Mycobacterium tuberculosis	panC	Pantoate--beta-alanine ligase (EC 6.3.2.1)	2,4-Dihydroxy-3,3-Dimethyl-Butyrate;Alpha,Beta-Methyleneadenosine-5'-Triphosphate;Pantoyl Adenylate;Beta-Alanine	Drug target		100	100	100	1e-173
BLAT	Drug Target	DrugBank	Mycobacterium tuberculosis H37Rv S0017_Mtb_Ec_annotated	fig|83332.885.peg.301			O33199	Mycobacterium tuberculosis		ADP-ribose pyrophosphatase (EC 3.6.1.13)	AMPCPR;Adenosine-5-Diphosphoribose;Phosphomethylphosphonic Acid Adenosyl Ester	Drug target		100	100	100	1e-117
BLAT	Drug Target	DrugBank	Mycobacterium tuberculosis H37Rv S0039_Mtb_Ec_annotated	fig|83332.887.peg.735			P96222	Mycobacterium tuberculosis	ethR	Transcriptional repressor TetR family => EthR	Hexadecyl Octanoate;tert-butyl 4-(3-thiophen-2-yl-1,2,4-oxadiazol-5-yl)piperidine-1-carboxylate;3-(4-fluorophenyl)-5-phenyl-4H-1,2,4-triazole;1-(thiophen-2-ylacetyl)-4-(3-thiophen-2-yl-1,2,4-oxadiazol-5-yl)piperidine	Drug target		100	100	99	1e-118
BLAT	Drug Target	DrugBank	Mycobacterium tuberculosis H37Rv S0091_Mtb_Ec_annotated	fig|83332.893.peg.139			Q7D9R5	Mycobacterium tuberculosis	pcaA	Cyclopropane-fatty-acyl-phospholipid synthase PcaA (EC 2.1.1.79)	S-Adenosyl-L-Homocysteine	Drug target		100	100	100	1e-170
BLAT	Drug Target	DrugBank	Mycobacterium tuberculosis H37Rv S0149_Mtb_Ec_annotated	fig|83332.894.peg.1113			P0A538	Mycobacterium tuberculosis	punA	Purine nucleoside phosphorylase (EC 2.4.2.1)	2-Hydroxymethyl-Pyrrolidine-3,4-Diol;4'-Deaza-1'-Aza-2'-Deoxy-1'-(9-Methylene)-Immucillin-H, (3r,4r)-N-[9-Deazahypoxanthin-9-Yl)Methyl]-4-Hydroxymethyl-Pyrrolidin-3-Ol;9-Deazahypoxanthine	Drug target		100	100	100	1e-149
BLAT	Drug Target	DrugBank	Mycobacterium tuberculosis H37Rv S0066_Mtb_Ec_annotated	fig|83332.891.peg.1147			O33244	Mycobacterium tuberculosis	prcA	Proteasome subunit alpha (EC 3.4.25.1), bacterial	N-(4-MORPHOLINE)CARBONYL-B-(1-NAPHTHYL)-L-ALANINE-L-LEUCINE BORONIC ACID	Drug target		100	100	99	1e-136
BLAT	Drug Target	DrugBank	Mycobacterium tuberculosis H37Rv S0040_Mtb_Ec_annotated	fig|83332.889.peg.723			P0A5J4	Mycobacterium tuberculosis	glcB	Malate synthase G (EC 2.3.3.9)	Coenzyme A;Malate Ion;Glyoxalate, Glyoxylate	Drug target		100	100	100	0.0
BLAT	Drug Target	DrugBank	Mycobacterium tuberculosis H37Rv S0070_Mtb_Ec_annotated	fig|83332.892.peg.3392			P0C0X2	Mycobacterium leprae (strain TN)	folP2	Non functional Dihydropteroate synthase 2	Dapsone	Drug target		94	100	86	1e-134
BLAT	Drug Target	DrugBank	Mycobacterium tuberculosis H37Rv S0070_Mtb_Ec_annotated	fig|83332.892.peg.3682			P64143	Mycobacterium tuberculosis	folK	2-amino-4-hydroxy-6-hydroxymethyldihydropteridine pyrophosphokinase (EC 2.7.6.3)	Aminosalicylic Acid	Drug target		100	100	100	1e-106
BLAT	Drug Target	DrugBank	Mycobacterium tuberculosis H37Rv S0202_Mtb_Ec_annotated	fig|83332.898.peg.780			P0A666	Mycobacterium tuberculosis	Rv3853	Ribonuclease E inhibitor RraA	Glyoxalate, Glyoxylate	Drug target		100	100	100	2e-84
BLAT	Drug Target	DrugBank	Mycobacterium tuberculosis H37Rv S0008_Mtb_Ec_annotated	fig|83332.883.peg.3526			P0A544	Mycobacterium tuberculosis	serA	D-3-phosphoglycerate dehydrogenase (EC 1.1.1.95)	D-tartaric acid	Drug target		98	99	100	1e-291
BLAT	Drug Target	DrugBank	Mycobacterium tuberculosis H37Rv S0091_Mtb_Ec_annotated	fig|83332.893.peg.1177			O05891	Mycobacterium tuberculosis	tmk	Thymidylate kinase (EC 2.7.4.9)	Thymidine-5'-Phosphate;Thymidine-5'-Triphosphate;P1-(5'-Adenosyl)P5-(5'-Thymidyl)Pentaphosphate;3'-Azido-3'-Deoxythymidine-5'-Monophosphate;5-Hydroxymethyluridine-2'-Deoxy-5'-Monophosphate;Diphosphate;Deoxythymidine	Drug target		100	100	100	1e-118
BLAT	Drug Target	DrugBank	Mycobacterium tuberculosis H37Rv S0046_Mtb_Ec_annotated	fig|83332.901.peg.1432			P96222	Mycobacterium tuberculosis	ethR	Transcriptional repressor TetR family => EthR	Hexadecyl Octanoate;tert-butyl 4-(3-thiophen-2-yl-1,2,4-oxadiazol-5-yl)piperidine-1-carboxylate;3-(4-fluorophenyl)-5-phenyl-4H-1,2,4-triazole;1-(thiophen-2-ylacetyl)-4-(3-thiophen-2-yl-1,2,4-oxadiazol-5-yl)piperidine	Drug target		100	100	100	1e-119
BLAT	Drug Target	DrugBank	Mycobacterium tuberculosis H37Rv S0202_Mtb_Ec_annotated	fig|83332.898.peg.257			P0A5N0	Mycobacterium tuberculosis	aac	Aminoglycoside 2'-N-acetyltransferase (EC 2.3.1.59) => AAC(2')-I	Tobramycin;Kanamycin;3'-Phosphate-Adenosine-5'-Diphosphate;Coenzyme A;Ribostamycin;3'-Phosphate-Adenosine-5'-Diphosphate;Coenzyme A;Ribostamycin	Drug enzyme,Drug target		100	100	100	1e-104
BLAT	Drug Target	DrugBank	Mycobacterium tuberculosis H37Rv S0194_Mtb_Ec_annotated	fig|83332.896.peg.3940			P0A5R0	Mycobacterium tuberculosis	panC	Pantoate--beta-alanine ligase (EC 6.3.2.1)	2,4-Dihydroxy-3,3-Dimethyl-Butyrate;Alpha,Beta-Methyleneadenosine-5'-Triphosphate;Pantoyl Adenylate;Beta-Alanine	Drug target		100	100	100	1e-173
BLAT	Drug Target	DrugBank	Mycobacterium tuberculosis H37Rv S0013_Mtb_Ec_annotated	fig|83332.884.peg.2335			P63509	Mycobacterium tuberculosis	lat	Probable L-lysine-epsilon aminotransferase (EC 2.6.1.36) (L-lysine aminotransferase) (Lysine 6-aminotransferase)	(2S)-1-methyl-2-[(2S,4R)-2-methyl-4-phenylpentyl]piperidine	Drug target		93	100	100	1e-246
BLAT	Drug Target	DrugBank	Mycobacterium tuberculosis H37Rv S0205_Mtb_Ec_annotated	fig|83332.900.peg.4092			O06796	Mycobacterium tuberculosis H37Rv		FIG00820067: hypothetical protein	2,2,5,5-TETRAMETHYL-3-(SULFANYLMETHYL)-2,5-DIHYDRO-1H-PYRROL-1-OL	Drug target		100	100	100	1e-66
BLAT	Drug Target	DrugBank	Mycobacterium tuberculosis H37Rv S0017_Mtb_Ec_annotated	fig|83332.885.peg.2002			Q08129	Mycobacterium tuberculosis	katG	Catalase-peroxidase KatG (EC 1.11.1.21)	Ethionamide;Isoniazid	Drug target		100	100	99	0.0
BLAT	Drug Target	DrugBank	Mycobacterium tuberculosis H37Rv S0036_Mtb_Ec_annotated	fig|83332.888.peg.2135			P0A590	Mycobacterium tuberculosis	glnA1	Glutamine synthetase type I (EC 6.3.1.2)	Citric Acid	Drug target		100	100	100	1e-290
BLAT	Drug Target	DrugBank	Mycobacterium tuberculosis H37Rv S0013_Mtb_Ec_annotated	fig|83332.884.peg.830			P66952	Mycobacterium tuberculosis	tpx	Thiol peroxidase, Tpx-type (EC 1.11.1.15)	S-Oxy Cysteine	Drug target		100	100	100	1e-88
BLAT	Drug Target	DrugBank	Mycobacterium tuberculosis H37Rv S0040_Mtb_Ec_annotated	fig|83332.889.peg.1400			P72024	Mycobacterium tuberculosis	dapB	4-hydroxy-tetrahydrodipicolinate reductase (EC 1.17.1.8)	Dipicolinic Acid	Drug target		100	100	100	1e-136
BLAT	Drug Target	DrugBank	Mycobacterium tuberculosis H37Rv S0205_Mtb_Ec_annotated	fig|83332.900.peg.499			P0A560	Mycobacterium tuberculosis	embA	Integral membrane indolylacetylinositol arabinosyltransferase EmbA (EC 2.4.2.-)	Ethambutol	Drug target		100	100	99	0.0
BLAT	Drug Target	DrugBank	Mycobacterium tuberculosis H37Rv S0001_Mtb_Ec_annotated	fig|83332.880.peg.2459			Q11062	Mycobacterium tuberculosis	cyp130	Cytochrome P450 130	1-[(2S)-2-[(4-CHLOROBENZYL)OXY]-2-(2,4-DICHLOROPHENYL)ETHYL]-1H-IMIDAZOLE;5-AMINO-2-{4-[(4-AMINOPHENYL)SULFANYL]PHENYL}-1H-ISOINDOLE-1,3(2H)-DIONE;1-(3-METHYLPHENYL)-1H-BENZIMIDAZOL-5-AMINE	Drug target		99	100	100	1e-239
BLAT	Drug Target	DrugBank	Mycobacterium tuberculosis H37Rv S0165_Mtb_Ec_annotated	fig|83332.895.peg.2726			P66952	Mycobacterium tuberculosis	tpx	Thiol peroxidase, Tpx-type (EC 1.11.1.15)	S-Oxy Cysteine	Drug target		100	100	100	1e-88
BLAT	Drug Target	DrugBank	Mycobacterium tuberculosis H37Rv S0205_Mtb_Ec_annotated	fig|83332.900.peg.3127			P0A5H3	Mycobacterium tuberculosis	icl	Isocitrate lyase (EC 4.1.3.1) @ Methylisocitrate lyase (EC 4.1.3.30)	Glyoxalate, Glyoxylate	Drug target		100	100	100	1e-252
BLAT	Drug Target	DrugBank	Mycobacterium tuberculosis H37Rv S0007_Mtb_Ec_annotated	fig|83332.881.peg.1364			P66952	Mycobacterium tuberculosis	tpx	Thiol peroxidase, Tpx-type (EC 1.11.1.15)	S-Oxy Cysteine	Drug target		100	100	100	1e-88
BLAT	Drug Target	DrugBank	Mycobacterium tuberculosis H37Rv S0091_Mtb_Ec_annotated	fig|83332.893.peg.3155			P0A560	Mycobacterium tuberculosis	embA	Integral membrane indolylacetylinositol arabinosyltransferase EmbA (EC 2.4.2.-)	Ethambutol	Drug target		100	100	99	0.0
BLAT	Drug Target	DrugBank	Mycobacterium tuberculosis H37Rv S0091_Mtb_Ec_annotated	fig|83332.893.peg.827			P0A4V4	Mycobacterium tuberculosis	fbpC	Antigen 85-C precursor @ Mycolyl transferase 85C (EC 2.3.1.122)	Diethylphosphono Group;2-HYDROXYMETHYL-6-OCTYLSULFANYL-TETRAHYDRO-PYRAN-3,4,5-TRIOL	Drug target		100	100	100	1e-207
BLAT	Drug Target	DrugBank	Mycobacterium tuberculosis H37Rv S0070_Mtb_Ec_annotated	fig|83332.892.peg.1639			Q79FD7	Mycobacterium tuberculosis	rpiB	Ribose-5-phosphate isomerase B (EC 5.3.1.6)	4-Phospho-D-Erythronate;4-Phospho-D-Erythronohydroxamic Acid	Drug target		100	100	100	5e-91
BLAT	Drug Target	DrugBank	Mycobacterium tuberculosis H37Rv S0196_Mtb_Ec_annotated	fig|83332.897.peg.1485			O07732	Mycobacterium tuberculosis	lipJ	lignin peroxidase LipJ	Alpha,Beta-Methyleneadenosine-5'-Triphosphate	Drug target		100	100	99	1e-272
BLAT	Drug Target	DrugBank	Mycobacterium tuberculosis H37Rv S0066_Mtb_Ec_annotated	fig|83332.891.peg.2662			O06330	Mycobacterium tuberculosis	rmlC	dTDP-4-dehydrorhamnose 3,5-epimerase (EC 5.1.3.13)	S,S-(2-Hydroxyethyl)Thiocysteine	Drug target		100	100	100	1e-117
BLAT	Drug Target	DrugBank	Mycobacterium tuberculosis H37Rv S0001_Mtb_Ec_annotated	fig|83332.880.peg.3669			P0C0X2	Mycobacterium leprae (strain TN)	folP2	Non functional Dihydropteroate synthase 2	Dapsone	Drug target		94	100	86	1e-134
BLAT	Drug Target	DrugBank	Mycobacterium tuberculosis H37Rv S0013_Mtb_Ec_annotated	fig|83332.884.peg.1831			P96850	Mycobacterium tuberculosis	hsaC	Iron-dependent extradiol dioxygenase (EC 1.13.11.25)	3,4-dihydroxy-9,10-secoandrosta-1(10),2,4-triene-9,17-dione	Drug target		100	100	100	1e-179
BLAT	Drug Target	DrugBank	Mycobacterium tuberculosis H37Rv S0070_Mtb_Ec_annotated	fig|83332.892.peg.3479			O53240	Mycobacterium tuberculosis		hypothetical protein	S-Oxy Cysteine	Drug target		100	100	100	2e-91
BLAT	Drug Target	DrugBank	Mycobacterium tuberculosis H37Rv S0001_Mtb_Ec_annotated	fig|83332.880.peg.1918			O06162	Mycobacterium tuberculosis	citE	Hydroxymethylglutaryl-CoA lyase (EC 4.1.3.4)	Formic Acid	Drug target		100	100	100	1e-151
BLAT	Drug Target	DrugBank	Mycobacterium tuberculosis H37Rv S0091_Mtb_Ec_annotated	fig|83332.893.peg.4127			O06796	Mycobacterium tuberculosis H37Rv		FIG00820067: hypothetical protein	2,2,5,5-TETRAMETHYL-3-(SULFANYLMETHYL)-2,5-DIHYDRO-1H-PYRROL-1-OL	Drug target		100	100	100	1e-66
BLAT	Drug Target	DrugBank	Mycobacterium tuberculosis H37Rv S0091_Mtb_Ec_annotated	fig|83332.893.peg.1132			P63509	Mycobacterium tuberculosis	lat	Probable L-lysine-epsilon aminotransferase (EC 2.6.1.36) (L-lysine aminotransferase) (Lysine 6-aminotransferase)	(2S)-1-methyl-2-[(2S,4R)-2-methyl-4-phenylpentyl]piperidine	Drug target		93	100	100	1e-246
BLAT	Drug Target	DrugBank	Mycobacterium tuberculosis H37Rv S0070_Mtb_Ec_annotated	fig|83332.892.peg.973			O53355	Mycobacterium tuberculosis	lpdA	NAD(P)H quinone reductase LpdA (EC 1.6.5.2)	Flavin adenine dinucleotide	Drug target		95	100	100	1e-265
BLAT	Drug Target	DrugBank	Mycobacterium tuberculosis H37Rv S0204_Mtb_Ec_annotated	fig|83332.899.peg.362			P0A666	Mycobacterium tuberculosis	Rv3853	Ribonuclease E inhibitor RraA	Glyoxalate, Glyoxylate	Drug target		100	100	100	2e-84
BLAT	Drug Target	DrugBank	Mycobacterium tuberculosis H37Rv S0001_Mtb_Ec_annotated	fig|83332.880.peg.4055			O53831	Mycobacterium tuberculosis	mshD	Acetyl-CoA:Cys-GlcN-Ins acetyltransferase, mycothiol synthase MshD (EC 2.3.1.189)	Coenzyme A	Drug target		100	100	100	1e-181
BLAT	Drug Target	DrugBank	Mycobacterium tuberculosis H37Rv S0070_Mtb_Ec_annotated	fig|83332.892.peg.565			P64767	Mycobacterium tuberculosis	Rv0948c	Chorismate mutase I (EC 5.4.99.5)	(1R,3S,5S,8R)-8-HYDROXY-2-OXABICYCLO[3.3.1]NON-6-ENE-3,5-DICARBOXYLIC ACID	Drug target		85	100	98	3e-42
BLAT	Drug Target	DrugBank	Mycobacterium tuberculosis H37Rv S0091_Mtb_Ec_annotated	fig|83332.893.peg.2413			O06330	Mycobacterium tuberculosis	rmlC	dTDP-4-dehydrorhamnose 3,5-epimerase (EC 5.1.3.13)	S,S-(2-Hydroxyethyl)Thiocysteine	Drug target		100	100	100	1e-117
BLAT	Drug Target	DrugBank	Mycobacterium tuberculosis H37Rv S0165_Mtb_Ec_annotated	fig|83332.895.peg.3111			P0A5H3	Mycobacterium tuberculosis	icl	Isocitrate lyase (EC 4.1.3.1) @ Methylisocitrate lyase (EC 4.1.3.30)	Glyoxalate, Glyoxylate	Drug target		100	100	100	1e-252
BLAT	Drug Target	DrugBank	Mycobacterium tuberculosis H37Rv S0008_Mtb_Ec_annotated	fig|83332.883.peg.2265			P0A4Z6	Mycobacterium tuberculosis	aroQ	3-dehydroquinate dehydratase II (EC 4.2.1.10)	2,3 -Anhydro-Quinic Acid;3-Hydroxyimino Quinic Acid	Drug target		100	100	100	9e-78
BLAT	Drug Target	DrugBank	Mycobacterium tuberculosis H37Rv S0017_Mtb_Ec_annotated	fig|83332.885.peg.927			P0A552	Mycobacterium tuberculosis	dut	Deoxyuridine 5'-triphosphate nucleotidohydrolase (EC 3.6.1.23)	2'-Deoxyuridine 5'-Alpha,Beta-Imido-Triphosphate;Deoxyuridine-5'-Triphosphate;Deoxyuridine-5'-Diphosphate;2'-deoxyuridylic acid	Drug target		100	100	100	4e-81
BLAT	Drug Target	DrugBank	Mycobacterium tuberculosis H37Rv S0001_Mtb_Ec_annotated	fig|83332.880.peg.255			P72059	Mycobacterium tuberculosis	embC	Integral membrane indolylacetylinositol arabinosyltransferase EmbC (EC 2.4.2.-)	Ethambutol	Drug target		100	100	99	0.0
BLAT	Drug Target	DrugBank	Mycobacterium tuberculosis H37Rv S0194_Mtb_Ec_annotated	fig|83332.896.peg.3477			P0A544	Mycobacterium tuberculosis	serA	D-3-phosphoglycerate dehydrogenase (EC 1.1.1.95)	D-tartaric acid	Drug target		98	99	100	1e-291
BLAT	Drug Target	DrugBank	Mycobacterium tuberculosis H37Rv S0196_Mtb_Ec_annotated	fig|83332.897.peg.3834			P95276	Mycobacterium tuberculosis		Monooxygenase component C / Probable epoxide hydrolase EphB (EC 3.3.2.9)	1,3-DIPHENYLUREA	Drug target		100	100	100	1e-218
BLAT	Drug Target	DrugBank	Mycobacterium tuberculosis H37Rv S0205_Mtb_Ec_annotated	fig|83332.900.peg.2105			P66034	Mycobacterium tuberculosis	ribH	6,7-dimethyl-8-ribityllumazine synthase (EC 2.5.1.78)	Dithioerythritol;4-{2,6,8-Trioxo-9-[(2r,3s,4r)-2,3,4,5-Tetrahydroxypentyl]-1,2,3,6,8,9-Hexahydro-7h-Purin-7-Yl}Butyl Dihydrogen Phosphate;D-1,4-dithiothreitol;3-{2,6,8-trioxo-9-[(2S,3S,4R)-2,3,4,5-tetrahydroxypentyl]-1,2,3,6,8,9-hexahydro-7H-purin-7-Yl}propyl dihydrogen phosphate;(4s,5s)-1,2-Dithiane-4,5-Diol;4-{2,6,8-Trioxo-9-[(2s,3r,4r)-2,3,4,5-Tetrahydroxypentyl]-1,2,3,6,8,9-Hexahydro-7h-Purin…	Drug target		100	100	100	4e-85
BLAT	Drug Target	DrugBank	Mycobacterium tuberculosis H37Rv S0070_Mtb_Ec_annotated	fig|83332.892.peg.3930			O53434	Mycobacterium tuberculosis	Rv1086	(2E,6Z)-farnesyl diphosphate synthase (EC 2.5.1.68)	Geranyl Diphosphate;FARNESYL DIPHOSPHATE	Drug target		100	100	100	1e-150
BLAT	Drug Target	DrugBank	Mycobacterium tuberculosis H37Rv S0149_Mtb_Ec_annotated	fig|83332.894.peg.3152			P0A560	Mycobacterium tuberculosis	embA	Integral membrane indolylacetylinositol arabinosyltransferase EmbA (EC 2.4.2.-)	Ethambutol	Drug target		100	100	99	0.0
BLAT	Drug Target	DrugBank	Mycobacterium tuberculosis H37Rv S0007_Mtb_Ec_annotated	fig|83332.881.peg.1803			P96275	Mycobacterium tuberculosis	def	Peptide deformylase (EC 3.5.1.88)	N-[(2R)-2-{[(2S)-2-(1,3-benzoxazol-2-yl)pyrrolidin-1-yl]carbonyl}hexyl]-N-hydroxyformamide	Drug target		100	100	100	1e-113
BLAT	Drug Target	DrugBank	Mycobacterium tuberculosis H37Rv S0040_Mtb_Ec_annotated	fig|83332.889.peg.457			P0A674	Mycobacterium tuberculosis	rpoC	DNA-directed RNA polymerase beta' subunit (EC 2.7.7.6)	Rifapentine	Drug target		100	100	99	0.0
BLAT	Drug Target	DrugBank	Mycobacterium tuberculosis H37Rv S0202_Mtb_Ec_annotated	fig|83332.898.peg.778			P96222	Mycobacterium tuberculosis	ethR	Transcriptional repressor TetR family => EthR	Hexadecyl Octanoate;tert-butyl 4-(3-thiophen-2-yl-1,2,4-oxadiazol-5-yl)piperidine-1-carboxylate;3-(4-fluorophenyl)-5-phenyl-4H-1,2,4-triazole;1-(thiophen-2-ylacetyl)-4-(3-thiophen-2-yl-1,2,4-oxadiazol-5-yl)piperidine	Drug target		100	100	100	1e-119
BLAT	Drug Target	DrugBank	Mycobacterium tuberculosis H37Rv S0196_Mtb_Ec_annotated	fig|83332.897.peg.3559			P0A544	Mycobacterium tuberculosis	serA	D-3-phosphoglycerate dehydrogenase (EC 1.1.1.95)	D-tartaric acid	Drug target		98	99	100	1e-291
BLAT	Drug Target	DrugBank	Mycobacterium tuberculosis H37Rv S0165_Mtb_Ec_annotated	fig|83332.895.peg.2834			Q9L888	Mycobacterium avium	alr	Alanine racemase (EC 5.1.1.1)	Cycloserine	Drug target		98	93	84	1e-182
BLAT	Drug Target	DrugBank	Mycobacterium tuberculosis H37Rv S0205_Mtb_Ec_annotated	fig|83332.900.peg.2452			P69167	Mycobacterium tuberculosis	fabG3	3-alpha-(or 20-beta)-hydroxysteroid dehydrogenase (EC 1.1.1.53)	Aetiocholanolone	Drug target		100	100	100	1e-145
BLAT	Drug Target	DrugBank	Mycobacterium tuberculosis H37Rv S0008_Mtb_Ec_annotated	fig|83332.883.peg.1830			P96851	Mycobacterium tuberculosis	hsaD	4,5-9,10-diseco-3-hydroxy-5,9,17-trioxoandrosta-1(10),2-diene-4-oate hydrolase (EC 3.7.1.17)	(3E)-2,6-DIOXO-6-PHENYLHEX-3-ENOATE	Drug target		100	100	100	1e-169
BLAT	Drug Target	DrugBank	Mycobacterium tuberculosis H37Rv S0066_Mtb_Ec_annotated	fig|83332.891.peg.279			B4YQT9	Mycobacterium tuberculosis		DNA gyrase subunit A (EC 5.99.1.3)	Ciprofloxacin	Drug target		100	18	100	3e-85
BLAT	Drug Target	DrugBank	Mycobacterium tuberculosis H37Rv S0001_Mtb_Ec_annotated	fig|83332.880.peg.2652			O33244	Mycobacterium tuberculosis	prcA	Proteasome subunit alpha (EC 3.4.25.1), bacterial	N-(4-MORPHOLINE)CARBONYL-B-(1-NAPHTHYL)-L-ALANINE-L-LEUCINE BORONIC ACID	Drug target		100	100	99	1e-136
BLAT	Drug Target	DrugBank	Mycobacterium tuberculosis H37Rv S0204_Mtb_Ec_annotated	fig|83332.899.peg.853			P0A674	Mycobacterium tuberculosis	rpoC	DNA-directed RNA polymerase beta' subunit (EC 2.7.7.6)	Rifapentine	Drug target		100	100	99	0.0
BLAT	Drug Target	DrugBank	Mycobacterium tuberculosis H37Rv S0039_Mtb_Ec_annotated	fig|83332.887.peg.3974			O53831	Mycobacterium tuberculosis	mshD	Acetyl-CoA:Cys-GlcN-Ins acetyltransferase, mycothiol synthase MshD (EC 2.3.1.189)	Coenzyme A	Drug target		100	100	100	1e-181
BLAT	Drug Target	DrugBank	Mycobacterium tuberculosis H37Rv S0091_Mtb_Ec_annotated	fig|83332.893.peg.1276			O33244	Mycobacterium tuberculosis	prcA	Proteasome subunit alpha (EC 3.4.25.1), bacterial	N-(4-MORPHOLINE)CARBONYL-B-(1-NAPHTHYL)-L-ALANINE-L-LEUCINE BORONIC ACID	Drug target		100	100	100	1e-137
BLAT	Drug Target	DrugBank	Mycobacterium tuberculosis H37Rv S0008_Mtb_Ec_annotated	fig|83332.883.peg.3522			O53240	Mycobacterium tuberculosis		hypothetical protein	S-Oxy Cysteine	Drug target		100	100	100	2e-91
BLAT	Drug Target	DrugBank	Mycobacterium tuberculosis H37Rv S0066_Mtb_Ec_annotated	fig|83332.891.peg.1401			P72024	Mycobacterium tuberculosis	dapB	4-hydroxy-tetrahydrodipicolinate reductase (EC 1.17.1.8)	Dipicolinic Acid	Drug target		100	100	100	1e-136
BLAT	Drug Target	DrugBank	Mycobacterium tuberculosis H37Rv S0196_Mtb_Ec_annotated	fig|83332.897.peg.2306			O33245	Mycobacterium tuberculosis	prcB	Proteasome subunit beta (EC 3.4.25.1), bacterial	N-(4-MORPHOLINE)CARBONYL-B-(1-NAPHTHYL)-L-ALANINE-L-LEUCINE BORONIC ACID	Drug target		100	100	100	1e-163
BLAT	Drug Target	DrugBank	Mycobacterium tuberculosis H37Rv S0165_Mtb_Ec_annotated	fig|83332.895.peg.666			P0A5S4	Mycobacterium tuberculosis	pknB	Serine/threonine-protein kinase PknB (EC 2.7.11.1)	Phosphothiophosphoric Acid-Adenylate Ester;Adenosine-5'-[Beta, Gamma-Methylene]Triphosphate	Drug target		100	100	100	0.0
BLAT	Drug Target	DrugBank	Mycobacterium tuberculosis H37Rv S0205_Mtb_Ec_annotated	fig|83332.900.peg.1353			P0A538	Mycobacterium tuberculosis	punA	Purine nucleoside phosphorylase (EC 2.4.2.1)	2-Hydroxymethyl-Pyrrolidine-3,4-Diol;4'-Deaza-1'-Aza-2'-Deoxy-1'-(9-Methylene)-Immucillin-H, (3r,4r)-N-[9-Deazahypoxanthin-9-Yl)Methyl]-4-Hydroxymethyl-Pyrrolidin-3-Ol;9-Deazahypoxanthine	Drug target		100	100	100	1e-149
BLAT	Drug Target	DrugBank	Mycobacterium tuberculosis H37Rv S0059_Mtb_Ec_annotated	fig|83332.890.peg.1174			P60176	Mycobacterium tuberculosis	ahcY	Adenosylhomocysteinase (EC 3.3.1.1)	5'-S-ethyl-5'-thioadenosine	Drug target		100	100	100	1e-294
BLAT	Drug Target	DrugBank	Mycobacterium tuberculosis H37Rv S0022_Mtb_Ec_annotated	fig|83332.886.peg.3707			P0A5R0	Mycobacterium tuberculosis	panC	Pantoate--beta-alanine ligase (EC 6.3.2.1)	2,4-Dihydroxy-3,3-Dimethyl-Butyrate;Alpha,Beta-Methyleneadenosine-5'-Triphosphate;Pantoyl Adenylate;Beta-Alanine	Drug target		100	100	100	1e-173
BLAT	Drug Target	DrugBank	Mycobacterium tuberculosis H37Rv S0066_Mtb_Ec_annotated	fig|83332.891.peg.9			O06594	Mycobacterium tuberculosis	nadC	Quinolinate phosphoribosyltransferase [decarboxylating] (EC 2.4.2.19)	Quinolinic Acid;Namn;Phthalic Acid;5-Phosphoribosyl-1-(Beta-Methylene) Pyrophosphate	Drug target		100	100	100	1e-157
BLAT	Drug Target	DrugBank	Mycobacterium tuberculosis H37Rv S0022_Mtb_Ec_annotated	fig|83332.886.peg.2051			Q79G13	Mycobacterium tuberculosis	celA1	Endoglucanase A precursor (EC 3.2.1.4)	O1-Methyl-Glucose;Beta-D-Glucose;L-methionine (S)-S-oxide;4-Thio-beta-D-glucopyranose;(3r,4r,5r)-5-(Hydroxymethyl)Piperidine-3,4-Diol	Drug target		80	99	100	1e-180
BLAT	Drug Target	DrugBank	Mycobacterium tuberculosis H37Rv S0013_Mtb_Ec_annotated	fig|83332.884.peg.1871			P0A578	Mycobacterium tuberculosis	folP1	Dihydropteroate synthase (EC 2.5.1.15)	Pterin-6-Yl-Methyl-Monophosphate	Drug target		97	99	100	1e-154
BLAT	Drug Target	DrugBank	Mycobacterium tuberculosis H37Rv S0066_Mtb_Ec_annotated	fig|83332.891.peg.3268			O06414	Mycobacterium tuberculosis	menB	Naphthoate synthase (EC 4.1.3.36)	Coenzyme A;Acetoacetyl-Coenzyme A	Drug target		95	99	100	1e-177
BLAT	Drug Target	DrugBank	Mycobacterium tuberculosis H37Rv S0204_Mtb_Ec_annotated	fig|83332.899.peg.3823			P95276	Mycobacterium tuberculosis		Monooxygenase component C / Probable epoxide hydrolase EphB (EC 3.3.2.9)	1,3-DIPHENYLUREA	Drug target		100	100	100	1e-218
BLAT	Drug Target	DrugBank	Mycobacterium tuberculosis H37Rv S0204_Mtb_Ec_annotated	fig|83332.899.peg.1415			P0A5J4	Mycobacterium tuberculosis	glcB	Malate synthase G (EC 2.3.3.9)	Coenzyme A;Malate Ion;Glyoxalate, Glyoxylate	Drug target		100	100	100	0.0
BLAT	Drug Target	DrugBank	Mycobacterium tuberculosis H37Rv S0205_Mtb_Ec_annotated	fig|83332.900.peg.3124			Q7D9R5	Mycobacterium tuberculosis	pcaA	Cyclopropane-fatty-acyl-phospholipid synthase PcaA (EC 2.1.1.79)	S-Adenosyl-L-Homocysteine	Drug target		100	100	100	1e-170
BLAT	Drug Target	DrugBank	Mycobacterium tuberculosis H37Rv S0001_Mtb_Ec_annotated	fig|83332.880.peg.2071			P64143	Mycobacterium tuberculosis	folK	2-amino-4-hydroxy-6-hydroxymethyldihydropteridine pyrophosphokinase (EC 2.7.6.3)	Aminosalicylic Acid	Drug target		100	100	100	1e-106
BLAT	Drug Target	DrugBank	Mycobacterium tuberculosis H37Rv S0070_Mtb_Ec_annotated	fig|83332.892.peg.2910			P69167	Mycobacterium tuberculosis	fabG3	3-alpha-(or 20-beta)-hydroxysteroid dehydrogenase (EC 1.1.1.53)	Aetiocholanolone	Drug target		100	100	100	1e-145
BLAT	Drug Target	DrugBank	Mycobacterium tuberculosis H37Rv S0165_Mtb_Ec_annotated	fig|83332.895.peg.1664			Q79FX6	Mycobacterium tuberculosis	mmaA2	Methoxy mycolic acid synthase MmaA2 (EC 2.1.1.79)	Cetrimonium;S-Adenosyl-L-Homocysteine	Drug target		100	93	100	1e-168
BLAT	Drug Target	DrugBank	Mycobacterium tuberculosis H37Rv S0149_Mtb_Ec_annotated	fig|83332.894.peg.3734			P0A5I4	Mycobacterium tuberculosis	gmk	Guanylate kinase (EC 2.7.4.8)	Formic Acid	Drug target		100	100	100	1e-115
BLAT	Drug Target	DrugBank	Mycobacterium tuberculosis H37Rv S0205_Mtb_Ec_annotated	fig|83332.900.peg.1901			P0A546	Mycobacterium tuberculosis	folA	Dihydrofolate reductase (EC 1.5.1.3)	Isoniazid;Bromo-WR99210	Drug target		100	98	100	4e-90
BLAT	Drug Target	DrugBank	Mycobacterium tuberculosis H37Rv S0059_Mtb_Ec_annotated	fig|83332.890.peg.929			P0A674	Mycobacterium tuberculosis	rpoC	DNA-directed RNA polymerase beta' subunit (EC 2.7.7.6)	Rifapentine	Drug target		100	100	100	0.0
BLAT	Drug Target	DrugBank	Mycobacterium tuberculosis H37Rv S0196_Mtb_Ec_annotated	fig|83332.897.peg.875			Q79FX6	Mycobacterium tuberculosis	mmaA2	Methoxy mycolic acid synthase MmaA2 (EC 2.1.1.79)	Cetrimonium;S-Adenosyl-L-Homocysteine	Drug target		100	93	100	1e-168
BLAT	Drug Target	DrugBank	Mycobacterium tuberculosis H37Rv S0066_Mtb_Ec_annotated	fig|83332.891.peg.1933			Q9CBQ2	Mycobacterium leprae (strain TN)	nrdF	Ribonucleotide reductase of class Ib (aerobic), beta subunit (EC 1.17.4.1)	Citric Acid	Drug target		99	99	93	1e-178
BLAT	Drug Target	DrugBank	Mycobacterium tuberculosis H37Rv S0001_Mtb_Ec_annotated	fig|83332.880.peg.3453			P0A5N0	Mycobacterium tuberculosis	aac	Aminoglycoside 2'-N-acetyltransferase (EC 2.3.1.59) => AAC(2')-I	Tobramycin;Kanamycin;3'-Phosphate-Adenosine-5'-Diphosphate;Coenzyme A;Ribostamycin;3'-Phosphate-Adenosine-5'-Diphosphate;Coenzyme A;Ribostamycin	Drug enzyme,Drug target		100	100	100	1e-104
BLAT	Drug Target	DrugBank	Mycobacterium tuberculosis H37Rv S0001_Mtb_Ec_annotated	fig|83332.880.peg.2110			P96850	Mycobacterium tuberculosis	hsaC	Iron-dependent extradiol dioxygenase (EC 1.13.11.25)	3,4-dihydroxy-9,10-secoandrosta-1(10),2,4-triene-9,17-dione	Drug target		100	100	100	1e-179
BLAT	Drug Target	DrugBank	Mycobacterium tuberculosis H37Rv S0165_Mtb_Ec_annotated	fig|83332.895.peg.3930			O53512	Mycobacterium tuberculosis	aroG	2-keto-3-deoxy-D-arabino-heptulosonate-7-phosphate synthase II (EC 2.5.1.54)	(1R,3S,5S,8R)-8-HYDROXY-2-OXABICYCLO[3.3.1]NON-6-ENE-3,5-DICARBOXYLIC ACID	Drug target		100	100	99	1e-271
BLAT	Drug Target	DrugBank	Mycobacterium tuberculosis H37Rv S0040_Mtb_Ec_annotated	fig|83332.889.peg.3461			P0C0X2	Mycobacterium leprae (strain TN)	folP2	Non functional Dihydropteroate synthase 2	Dapsone	Drug target		94	100	86	1e-134
BLAT	Drug Target	DrugBank	Mycobacterium tuberculosis H37Rv S0059_Mtb_Ec_annotated	fig|83332.890.peg.3159			P0A560	Mycobacterium tuberculosis	embA	Integral membrane indolylacetylinositol arabinosyltransferase EmbA (EC 2.4.2.-)	Ethambutol	Drug target		100	100	99	0.0
BLAT	Drug Target	DrugBank	Mycobacterium tuberculosis H37Rv S0036_Mtb_Ec_annotated	fig|83332.888.peg.1634			Q79FD7	Mycobacterium tuberculosis	rpiB	Ribose-5-phosphate isomerase B (EC 5.3.1.6)	4-Phospho-D-Erythronate;4-Phospho-D-Erythronohydroxamic Acid	Drug target		100	100	100	5e-91
BLAT	Drug Target	DrugBank	Mycobacterium tuberculosis H37Rv S0149_Mtb_Ec_annotated	fig|83332.894.peg.1669			O07732	Mycobacterium tuberculosis	lipJ	lignin peroxidase LipJ	Alpha,Beta-Methyleneadenosine-5'-Triphosphate	Drug target		96	100	99	1e-260
BLAT	Drug Target	DrugBank	Mycobacterium tuberculosis H37Rv S0046_Mtb_Ec_annotated	fig|83332.901.peg.2630			P0A546	Mycobacterium tuberculosis	folA	Dihydrofolate reductase (EC 1.5.1.3)	Isoniazid;Bromo-WR99210	Drug target		100	98	100	4e-90
BLAT	Drug Target	DrugBank	Mycobacterium tuberculosis H37Rv S0070_Mtb_Ec_annotated	fig|83332.892.peg.3686			P0A5R0	Mycobacterium tuberculosis	panC	Pantoate--beta-alanine ligase (EC 6.3.2.1)	2,4-Dihydroxy-3,3-Dimethyl-Butyrate;Alpha,Beta-Methyleneadenosine-5'-Triphosphate;Pantoyl Adenylate;Beta-Alanine	Drug target		100	100	100	1e-173
BLAT	Drug Target	DrugBank	Mycobacterium tuberculosis H37Rv S0017_Mtb_Ec_annotated	fig|83332.885.peg.739			P0A666	Mycobacterium tuberculosis	Rv3853	Ribonuclease E inhibitor RraA	Glyoxalate, Glyoxylate	Drug target		100	100	100	2e-84
BLAT	Drug Target	DrugBank	Mycobacterium tuberculosis H37Rv S0059_Mtb_Ec_annotated	fig|83332.890.peg.2765			P69167	Mycobacterium tuberculosis	fabG3	3-alpha-(or 20-beta)-hydroxysteroid dehydrogenase (EC 1.1.1.53)	Aetiocholanolone	Drug target		100	100	100	1e-145
BLAT	Drug Target	DrugBank	Mycobacterium tuberculosis H37Rv S0001_Mtb_Ec_annotated	fig|83332.880.peg.254			P0A560	Mycobacterium tuberculosis	embA	Integral membrane indolylacetylinositol arabinosyltransferase EmbA (EC 2.4.2.-)	Ethambutol	Drug target		100	100	100	0.0
BLAT	Drug Target	DrugBank	Mycobacterium tuberculosis H37Rv S0091_Mtb_Ec_annotated	fig|83332.893.peg.1115			P0A538	Mycobacterium tuberculosis	punA	Purine nucleoside phosphorylase (EC 2.4.2.1)	2-Hydroxymethyl-Pyrrolidine-3,4-Diol;4'-Deaza-1'-Aza-2'-Deoxy-1'-(9-Methylene)-Immucillin-H, (3r,4r)-N-[9-Deazahypoxanthin-9-Yl)Methyl]-4-Hydroxymethyl-Pyrrolidin-3-Ol;9-Deazahypoxanthine	Drug target		100	100	100	1e-149
BLAT	Drug Target	DrugBank	Mycobacterium tuberculosis H37Rv S0149_Mtb_Ec_annotated	fig|83332.894.peg.2786			O06934	Mycobacterium tuberculosis	glf	UDP-galactopyranose mutase (EC 5.4.99.9)	Flavin adenine dinucleotide;Bicine	Drug target		100	100	100	1e-240
BLAT	Drug Target	DrugBank	Mycobacterium tuberculosis H37Rv S0196_Mtb_Ec_annotated	fig|83332.897.peg.1046			P96275	Mycobacterium tuberculosis	def	Peptide deformylase (EC 3.5.1.88)	N-[(2R)-2-{[(2S)-2-(1,3-benzoxazol-2-yl)pyrrolidin-1-yl]carbonyl}hexyl]-N-hydroxyformamide	Drug target		100	100	100	1e-113
BLAT	Drug Target	DrugBank	Mycobacterium tuberculosis H37Rv S0066_Mtb_Ec_annotated	fig|83332.891.peg.1875			O05783	Mycobacterium tuberculosis	fprA	Ferredoxin--NADP(+) reductase, actinobacterial (eukaryote-like) type (EC 1.18.1.2)	4-Oxo-Nicotinamide-Adenine Dinucleotide Phosphate;Flavin adenine dinucleotide	Drug target		100	100	100	1e-267
BLAT	Drug Target	DrugBank	Mycobacterium tuberculosis H37Rv S0040_Mtb_Ec_annotated	fig|83332.889.peg.2822			P69167	Mycobacterium tuberculosis	fabG3	3-alpha-(or 20-beta)-hydroxysteroid dehydrogenase (EC 1.1.1.53)	Aetiocholanolone	Drug target		100	100	99	1e-144
BLAT	Drug Target	DrugBank	Mycobacterium tuberculosis H37Rv S0205_Mtb_Ec_annotated	fig|83332.900.peg.1232			Q11062	Mycobacterium tuberculosis	cyp130	Cytochrome P450 130	1-[(2S)-2-[(4-CHLOROBENZYL)OXY]-2-(2,4-DICHLOROPHENYL)ETHYL]-1H-IMIDAZOLE;5-AMINO-2-{4-[(4-AMINOPHENYL)SULFANYL]PHENYL}-1H-ISOINDOLE-1,3(2H)-DIONE;1-(3-METHYLPHENYL)-1H-BENZIMIDAZOL-5-AMINE	Drug target		99	100	99	1e-238
BLAT	Drug Target	DrugBank	Mycobacterium tuberculosis H37Rv S0194_Mtb_Ec_annotated	fig|83332.896.peg.1692			O07746	Mycobacterium tuberculosis	MT1933	Periplasmic chorismate mutase I precursor (EC 5.4.99.5)	8-HYDROXY-2-OXA-BICYCLO[3.3.1]NON-6-ENE-3,5-DICARBOXYLIC ACID	Drug target		100	100	100	1e-109
BLAT	Drug Target	DrugBank	Mycobacterium tuberculosis H37Rv S0017_Mtb_Ec_annotated	fig|83332.885.peg.3406			P0C0X2	Mycobacterium leprae (strain TN)	folP2	Non functional Dihydropteroate synthase 2	Dapsone	Drug target		94	100	86	1e-134
BLAT	Drug Target	DrugBank	Mycobacterium tuberculosis H37Rv S0008_Mtb_Ec_annotated	fig|83332.883.peg.4175			O06796	Mycobacterium tuberculosis H37Rv		FIG00820067: hypothetical protein	2,2,5,5-TETRAMETHYL-3-(SULFANYLMETHYL)-2,5-DIHYDRO-1H-PYRROL-1-OL	Drug target		100	100	100	1e-66
BLAT	Drug Target	DrugBank	Mycobacterium tuberculosis H37Rv S0091_Mtb_Ec_annotated	fig|83332.893.peg.1050			P96420	Mycobacterium tuberculosis	leuA	2-isopropylmalate synthase (EC 2.3.3.13)	Alpha-ketoisovalerate	Drug target		100	100	100	0.0
BLAT	Drug Target	DrugBank	Mycobacterium tuberculosis H37Rv S0149_Mtb_Ec_annotated	fig|83332.894.peg.4020			O53831	Mycobacterium tuberculosis	mshD	Acetyl-CoA:Cys-GlcN-Ins acetyltransferase, mycothiol synthase MshD (EC 2.3.1.189)	Coenzyme A	Drug target		100	100	100	1e-181
BLAT	Drug Target	DrugBank	Mycobacterium tuberculosis H37Rv S0194_Mtb_Ec_annotated	fig|83332.896.peg.3838			P96850	Mycobacterium tuberculosis	hsaC	Iron-dependent extradiol dioxygenase (EC 1.13.11.25)	3,4-dihydroxy-9,10-secoandrosta-1(10),2,4-triene-9,17-dione	Drug target		100	100	100	1e-179
BLAT	Drug Target	DrugBank	Mycobacterium tuberculosis H37Rv S0036_Mtb_Ec_annotated	fig|83332.888.peg.300			O33199	Mycobacterium tuberculosis		ADP-ribose pyrophosphatase (EC 3.6.1.13)	AMPCPR;Adenosine-5-Diphosphoribose;Phosphomethylphosphonic Acid Adenosyl Ester	Drug target		100	100	100	1e-117
BLAT	Drug Target	DrugBank	Mycobacterium tuberculosis H37Rv S0202_Mtb_Ec_annotated	fig|83332.898.peg.699			B4YQT9	Mycobacterium tuberculosis		DNA gyrase subunit A (EC 5.99.1.3)	Ciprofloxacin	Drug target		100	18	99	1e-84
BLAT	Drug Target	DrugBank	Mycobacterium tuberculosis H37Rv S0165_Mtb_Ec_annotated	fig|83332.895.peg.3108			Q7D9R5	Mycobacterium tuberculosis	pcaA	Cyclopropane-fatty-acyl-phospholipid synthase PcaA (EC 2.1.1.79)	S-Adenosyl-L-Homocysteine	Drug target		100	100	100	1e-170
BLAT	Drug Target	DrugBank	Mycobacterium tuberculosis H37Rv S0149_Mtb_Ec_annotated	fig|83332.894.peg.1047			P96420	Mycobacterium tuberculosis	leuA	2-isopropylmalate synthase (EC 2.3.3.13)	Alpha-ketoisovalerate	Drug target		100	100	100	0.0
BLAT	Drug Target	DrugBank	Mycobacterium tuberculosis H37Rv S0070_Mtb_Ec_annotated	fig|83332.892.peg.194			O06594	Mycobacterium tuberculosis	nadC	Quinolinate phosphoribosyltransferase [decarboxylating] (EC 2.4.2.19)	Quinolinic Acid;Namn;Phthalic Acid;5-Phosphoribosyl-1-(Beta-Methylene) Pyrophosphate	Drug target		100	100	100	1e-157
BLAT	Drug Target	DrugBank	Mycobacterium tuberculosis H37Rv S0205_Mtb_Ec_annotated	fig|83332.900.peg.2734			P95276	Mycobacterium tuberculosis		Monooxygenase component C / Probable epoxide hydrolase EphB (EC 3.3.2.9)	1,3-DIPHENYLUREA	Drug target		100	100	100	1e-218
BLAT	Drug Target	DrugBank	Mycobacterium tuberculosis H37Rv S0008_Mtb_Ec_annotated	fig|83332.883.peg.1015			P0A5H3	Mycobacterium tuberculosis	icl	Isocitrate lyase (EC 4.1.3.1) @ Methylisocitrate lyase (EC 4.1.3.30)	Glyoxalate, Glyoxylate	Drug target		100	100	100	1e-252
BLAT	Drug Target	DrugBank	Mycobacterium tuberculosis H37Rv S0149_Mtb_Ec_annotated	fig|83332.894.peg.3609			P66952	Mycobacterium tuberculosis	tpx	Thiol peroxidase, Tpx-type (EC 1.11.1.15)	S-Oxy Cysteine	Drug target		100	100	100	1e-88
BLAT	Drug Target	DrugBank	Mycobacterium tuberculosis H37Rv S0066_Mtb_Ec_annotated	fig|83332.891.peg.775			O07746	Mycobacterium tuberculosis	MT1933	Periplasmic chorismate mutase I precursor (EC 5.4.99.5)	8-HYDROXY-2-OXA-BICYCLO[3.3.1]NON-6-ENE-3,5-DICARBOXYLIC ACID	Drug target		100	100	100	1e-109
BLAT	Drug Target	DrugBank	Mycobacterium tuberculosis H37Rv S0196_Mtb_Ec_annotated	fig|83332.897.peg.1171			P0A538	Mycobacterium tuberculosis	punA	Purine nucleoside phosphorylase (EC 2.4.2.1)	2-Hydroxymethyl-Pyrrolidine-3,4-Diol;4'-Deaza-1'-Aza-2'-Deoxy-1'-(9-Methylene)-Immucillin-H, (3r,4r)-N-[9-Deazahypoxanthin-9-Yl)Methyl]-4-Hydroxymethyl-Pyrrolidin-3-Ol;9-Deazahypoxanthine	Drug target		100	100	100	1e-149
BLAT	Drug Target	DrugBank	Mycobacterium tuberculosis H37Rv S0007_Mtb_Ec_annotated	fig|83332.881.peg.1253			P0A592	Mycobacterium tuberculosis	glbN	Cyanoglobin; Hemoglobin-like protein HbN	N-Butyl Isocyanide;Heme C	Drug target		100	100	100	1e-71
BLAT	Drug Target	DrugBank	Mycobacterium tuberculosis H37Rv S0007_Mtb_Ec_annotated	fig|83332.881.peg.1554			O53240	Mycobacterium tuberculosis		hypothetical protein	S-Oxy Cysteine	Drug target		100	100	100	2e-91
BLAT	Drug Target	DrugBank	Mycobacterium tuberculosis H37Rv S0059_Mtb_Ec_annotated	fig|83332.890.peg.1113			P0A538	Mycobacterium tuberculosis	punA	Purine nucleoside phosphorylase (EC 2.4.2.1)	2-Hydroxymethyl-Pyrrolidine-3,4-Diol;4'-Deaza-1'-Aza-2'-Deoxy-1'-(9-Methylene)-Immucillin-H, (3r,4r)-N-[9-Deazahypoxanthin-9-Yl)Methyl]-4-Hydroxymethyl-Pyrrolidin-3-Ol;9-Deazahypoxanthine	Drug target		100	100	100	1e-149
BLAT	Drug Target	DrugBank	Mycobacterium tuberculosis H37Rv S0007_Mtb_Ec_annotated	fig|83332.881.peg.195			P0A560	Mycobacterium tuberculosis	embA	Integral membrane indolylacetylinositol arabinosyltransferase EmbA (EC 2.4.2.-)	Ethambutol	Drug target		100	100	99	0.0
BLAT	Drug Target	DrugBank	Mycobacterium tuberculosis H37Rv S0202_Mtb_Ec_annotated	fig|83332.898.peg.2604			Q9CBQ2	Mycobacterium leprae (strain TN)	nrdF	Ribonucleotide reductase of class Ib (aerobic), beta subunit (EC 1.17.4.1)	Citric Acid	Drug target		99	99	93	1e-178
BLAT	Drug Target	DrugBank	Mycobacterium tuberculosis H37Rv S0007_Mtb_Ec_annotated	fig|83332.881.peg.105			P96420	Mycobacterium tuberculosis	leuA	2-isopropylmalate synthase (EC 2.3.3.13)	Alpha-ketoisovalerate	Drug target		100	100	100	0.0
BLAT	Drug Target	DrugBank	Mycobacterium tuberculosis H37Rv S0017_Mtb_Ec_annotated	fig|83332.885.peg.646			P0A5S4	Mycobacterium tuberculosis	pknB	Serine/threonine-protein kinase PknB (EC 2.7.11.1)	Phosphothiophosphoric Acid-Adenylate Ester;Adenosine-5'-[Beta, Gamma-Methylene]Triphosphate	Drug target		100	100	100	0.0
BLAT	Drug Target	DrugBank	Mycobacterium tuberculosis H37Rv S0046_Mtb_Ec_annotated	fig|83332.901.peg.3336			P0A5I4	Mycobacterium tuberculosis	gmk	Guanylate kinase (EC 2.7.4.8)	Formic Acid	Drug target		100	100	100	1e-115
BLAT	Drug Target	DrugBank	Mycobacterium tuberculosis H37Rv S0059_Mtb_Ec_annotated	fig|83332.890.peg.3748			P0A5I4	Mycobacterium tuberculosis	gmk	Guanylate kinase (EC 2.7.4.8)	Formic Acid	Drug target		100	100	100	1e-115
BLAT	Drug Target	DrugBank	Mycobacterium tuberculosis H37Rv S0017_Mtb_Ec_annotated	fig|83332.885.peg.4077			O06796	Mycobacterium tuberculosis H37Rv		FIG00820067: hypothetical protein	2,2,5,5-TETRAMETHYL-3-(SULFANYLMETHYL)-2,5-DIHYDRO-1H-PYRROL-1-OL	Drug target		100	100	100	1e-66
BLAT	Drug Target	DrugBank	Mycobacterium tuberculosis H37Rv S0008_Mtb_Ec_annotated	fig|83332.883.peg.794			O07732	Mycobacterium tuberculosis	lipJ	lignin peroxidase LipJ	Alpha,Beta-Methyleneadenosine-5'-Triphosphate	Drug target		96	100	99	1e-260
BLAT	Drug Target	DrugBank	Mycobacterium tuberculosis H37Rv S0204_Mtb_Ec_annotated	fig|83332.899.peg.2924			P69167	Mycobacterium tuberculosis	fabG3	3-alpha-(or 20-beta)-hydroxysteroid dehydrogenase (EC 1.1.1.53)	Aetiocholanolone	Drug target		100	100	99	1e-144
BLAT	Drug Target	DrugBank	Mycobacterium tuberculosis H37Rv S0165_Mtb_Ec_annotated	fig|83332.895.peg.148			P0A5N0	Mycobacterium tuberculosis	aac	Aminoglycoside 2'-N-acetyltransferase (EC 2.3.1.59) => AAC(2')-I	Tobramycin;Kanamycin;3'-Phosphate-Adenosine-5'-Diphosphate;Coenzyme A;Ribostamycin;3'-Phosphate-Adenosine-5'-Diphosphate;Coenzyme A;Ribostamycin	Drug enzyme,Drug target		100	100	100	1e-104
BLAT	Drug Target	DrugBank	Mycobacterium tuberculosis H37Rv S0059_Mtb_Ec_annotated	fig|83332.890.peg.377			P96222	Mycobacterium tuberculosis	ethR	Transcriptional repressor TetR family => EthR	Hexadecyl Octanoate;tert-butyl 4-(3-thiophen-2-yl-1,2,4-oxadiazol-5-yl)piperidine-1-carboxylate;3-(4-fluorophenyl)-5-phenyl-4H-1,2,4-triazole;1-(thiophen-2-ylacetyl)-4-(3-thiophen-2-yl-1,2,4-oxadiazol-5-yl)piperidine	Drug target		100	100	100	1e-119
BLAT	Drug Target	DrugBank	Mycobacterium tuberculosis H37Rv S0165_Mtb_Ec_annotated	fig|83332.895.peg.3018			O06330	Mycobacterium tuberculosis	rmlC	dTDP-4-dehydrorhamnose 3,5-epimerase (EC 5.1.3.13)	S,S-(2-Hydroxyethyl)Thiocysteine	Drug target		100	100	100	1e-117
BLAT	Drug Target	DrugBank	Mycobacterium tuberculosis H37Rv S0008_Mtb_Ec_annotated	fig|83332.883.peg.2035			P72059	Mycobacterium tuberculosis	embC	Integral membrane indolylacetylinositol arabinosyltransferase EmbC (EC 2.4.2.-)	Ethambutol	Drug target		100	100	99	0.0
BLAT	Drug Target	DrugBank	Mycobacterium tuberculosis H37Rv S0149_Mtb_Ec_annotated	fig|83332.894.peg.4068			P0C0X2	Mycobacterium leprae (strain TN)	folP2	Non functional Dihydropteroate synthase 2	Dapsone	Drug target		94	100	86	1e-134
BLAT	Drug Target	DrugBank	Mycobacterium tuberculosis H37Rv S0194_Mtb_Ec_annotated	fig|83332.896.peg.357			O06594	Mycobacterium tuberculosis	nadC	Quinolinate phosphoribosyltransferase [decarboxylating] (EC 2.4.2.19)	Quinolinic Acid;Namn;Phthalic Acid;5-Phosphoribosyl-1-(Beta-Methylene) Pyrophosphate	Drug target		100	100	100	1e-157
BLAT	Drug Target	DrugBank	Mycobacterium tuberculosis H37Rv S0204_Mtb_Ec_annotated	fig|83332.899.peg.2341			P64170	Mycobacterium tuberculosis	ftsZ	Cell division protein FtsZ	5'-Guanosine-Diphosphate-Monothiophosphate;Citric Acid;Guanosine-5'-Diphosphate	Drug target		100	100	100	1e-213
BLAT	Drug Target	DrugBank	Mycobacterium tuberculosis H37Rv S0070_Mtb_Ec_annotated	fig|83332.892.peg.2583			P96850	Mycobacterium tuberculosis	hsaC	Iron-dependent extradiol dioxygenase (EC 1.13.11.25)	3,4-dihydroxy-9,10-secoandrosta-1(10),2,4-triene-9,17-dione	Drug target		100	100	100	1e-179
BLAT	Drug Target	DrugBank	Mycobacterium tuberculosis H37Rv S0036_Mtb_Ec_annotated	fig|83332.888.peg.1165			P0A592	Mycobacterium tuberculosis	glbN	Cyanoglobin; Hemoglobin-like protein HbN	N-Butyl Isocyanide;Heme C	Drug target		100	100	100	1e-71
BLAT	Drug Target	DrugBank	Mycobacterium tuberculosis H37Rv S0040_Mtb_Ec_annotated	fig|83332.889.peg.1266			P0A590	Mycobacterium tuberculosis	glnA1	Glutamine synthetase type I (EC 6.3.1.2)	Citric Acid	Drug target		100	100	100	1e-290
BLAT	Drug Target	DrugBank	Mycobacterium tuberculosis H37Rv S0039_Mtb_Ec_annotated	fig|83332.887.peg.433			P0A5N0	Mycobacterium tuberculosis	aac	Aminoglycoside 2'-N-acetyltransferase (EC 2.3.1.59) => AAC(2')-I	Tobramycin;Kanamycin;3'-Phosphate-Adenosine-5'-Diphosphate;Coenzyme A;Ribostamycin;3'-Phosphate-Adenosine-5'-Diphosphate;Coenzyme A;Ribostamycin	Drug enzyme,Drug target		100	100	100	1e-104
BLAT	Drug Target	DrugBank	Mycobacterium tuberculosis H37Rv S0039_Mtb_Ec_annotated	fig|83332.887.peg.1922			P0A5J4	Mycobacterium tuberculosis	glcB	Malate synthase G (EC 2.3.3.9)	Coenzyme A;Malate Ion;Glyoxalate, Glyoxylate	Drug target		100	100	100	0.0
BLAT	Drug Target	DrugBank	Mycobacterium tuberculosis H37Rv S0040_Mtb_Ec_annotated	fig|83332.889.peg.2025			P0A560	Mycobacterium tuberculosis	embA	Integral membrane indolylacetylinositol arabinosyltransferase EmbA (EC 2.4.2.-)	Ethambutol	Drug target		100	100	99	0.0
BLAT	Drug Target	DrugBank	Mycobacterium tuberculosis H37Rv S0046_Mtb_Ec_annotated	fig|83332.901.peg.1888			P0A4Z6	Mycobacterium tuberculosis	aroQ	3-dehydroquinate dehydratase II (EC 4.2.1.10)	2,3 -Anhydro-Quinic Acid;3-Hydroxyimino Quinic Acid	Drug target		100	100	99	3e-77
BLAT	Drug Target	DrugBank	Mycobacterium tuberculosis H37Rv S0008_Mtb_Ec_annotated	fig|83332.883.peg.1867			P64143	Mycobacterium tuberculosis	folK	2-amino-4-hydroxy-6-hydroxymethyldihydropteridine pyrophosphokinase (EC 2.7.6.3)	Aminosalicylic Acid	Drug target		100	100	100	1e-106
BLAT	Drug Target	DrugBank	Mycobacterium tuberculosis H37Rv S0066_Mtb_Ec_annotated	fig|83332.891.peg.1823			P96850	Mycobacterium tuberculosis	hsaC	Iron-dependent extradiol dioxygenase (EC 1.13.11.25)	3,4-dihydroxy-9,10-secoandrosta-1(10),2,4-triene-9,17-dione	Drug target		100	100	100	1e-179
BLAT	Drug Target	DrugBank	Mycobacterium tuberculosis H37Rv S0202_Mtb_Ec_annotated	fig|83332.898.peg.1759			P0A538	Mycobacterium tuberculosis	punA	Purine nucleoside phosphorylase (EC 2.4.2.1)	2-Hydroxymethyl-Pyrrolidine-3,4-Diol;4'-Deaza-1'-Aza-2'-Deoxy-1'-(9-Methylene)-Immucillin-H, (3r,4r)-N-[9-Deazahypoxanthin-9-Yl)Methyl]-4-Hydroxymethyl-Pyrrolidin-3-Ol;9-Deazahypoxanthine	Drug target		100	100	100	1e-149
BLAT	Drug Target	DrugBank	Mycobacterium tuberculosis H37Rv S0017_Mtb_Ec_annotated	fig|83332.885.peg.656			B4YQT9	Mycobacterium tuberculosis		DNA gyrase subunit A (EC 5.99.1.3)	Ciprofloxacin	Drug target		100	18	100	3e-85
BLAT	Drug Target	DrugBank	Mycobacterium tuberculosis H37Rv S0022_Mtb_Ec_annotated	fig|83332.886.peg.1093			P0A674	Mycobacterium tuberculosis	rpoC	DNA-directed RNA polymerase beta' subunit (EC 2.7.7.6)	Rifapentine	Drug target		100	100	100	0.0
BLAT	Drug Target	DrugBank	Mycobacterium tuberculosis H37Rv S0202_Mtb_Ec_annotated	fig|83332.898.peg.4044			O53831	Mycobacterium tuberculosis	mshD	Acetyl-CoA:Cys-GlcN-Ins acetyltransferase, mycothiol synthase MshD (EC 2.3.1.189)	Coenzyme A	Drug target		100	100	100	1e-181
BLAT	Drug Target	DrugBank	Mycobacterium tuberculosis H37Rv S0039_Mtb_Ec_annotated	fig|83332.887.peg.1333			O05891	Mycobacterium tuberculosis	tmk	Thymidylate kinase (EC 2.7.4.9)	Thymidine-5'-Phosphate;Thymidine-5'-Triphosphate;P1-(5'-Adenosyl)P5-(5'-Thymidyl)Pentaphosphate;3'-Azido-3'-Deoxythymidine-5'-Monophosphate;5-Hydroxymethyluridine-2'-Deoxy-5'-Monophosphate;Diphosphate;Deoxythymidine	Drug target		100	100	100	1e-118
BLAT	Drug Target	DrugBank	Mycobacterium tuberculosis H37Rv S0091_Mtb_Ec_annotated	fig|83332.893.peg.682			P64767	Mycobacterium tuberculosis	Rv0948c	Chorismate mutase I (EC 5.4.99.5)	(1R,3S,5S,8R)-8-HYDROXY-2-OXABICYCLO[3.3.1]NON-6-ENE-3,5-DICARBOXYLIC ACID	Drug target		85	100	98	3e-42
BLAT	Drug Target	DrugBank	Mycobacterium tuberculosis H37Rv S0036_Mtb_Ec_annotated	fig|83332.888.peg.4126			O06796	Mycobacterium tuberculosis H37Rv		FIG00820067: hypothetical protein	2,2,5,5-TETRAMETHYL-3-(SULFANYLMETHYL)-2,5-DIHYDRO-1H-PYRROL-1-OL	Drug target		100	100	100	1e-66
BLAT	Drug Target	DrugBank	Mycobacterium tuberculosis H37Rv S0017_Mtb_Ec_annotated	fig|83332.885.peg.596			Q79G13	Mycobacterium tuberculosis	celA1	Endoglucanase A precursor (EC 3.2.1.4)	O1-Methyl-Glucose;Beta-D-Glucose;L-methionine (S)-S-oxide;4-Thio-beta-D-glucopyranose;(3r,4r,5r)-5-(Hydroxymethyl)Piperidine-3,4-Diol	Drug target		80	99	100	1e-180
BLAT	Drug Target	DrugBank	Mycobacterium tuberculosis H37Rv S0017_Mtb_Ec_annotated	fig|83332.885.peg.1898			P64143	Mycobacterium tuberculosis	folK	2-amino-4-hydroxy-6-hydroxymethyldihydropteridine pyrophosphokinase (EC 2.7.6.3)	Aminosalicylic Acid	Drug target		100	100	100	1e-106
BLAT	Drug Target	DrugBank	Mycobacterium tuberculosis H37Rv S0013_Mtb_Ec_annotated	fig|83332.884.peg.2830			P69167	Mycobacterium tuberculosis	fabG3	3-alpha-(or 20-beta)-hydroxysteroid dehydrogenase (EC 1.1.1.53)	Aetiocholanolone	Drug target		100	100	99	1e-144
BLAT	Drug Target	DrugBank	Mycobacterium tuberculosis H37Rv S0204_Mtb_Ec_annotated	fig|83332.899.peg.527			P72030	Mycobacterium tuberculosis	embB	Integral membrane indolylacetylinositol arabinosyltransferase EmbB (EC 2.4.2.-)	Ethambutol	Drug target		100	100	100	0.0
BLAT	Drug Target	DrugBank	Mycobacterium tuberculosis H37Rv S0194_Mtb_Ec_annotated	fig|83332.896.peg.1501			P0A590	Mycobacterium tuberculosis	glnA1	Glutamine synthetase type I (EC 6.3.1.2)	Citric Acid	Drug target		100	100	100	1e-290
BLAT	Drug Target	DrugBank	Mycobacterium tuberculosis H37Rv S0036_Mtb_Ec_annotated	fig|83332.888.peg.2194			Q11062	Mycobacterium tuberculosis	cyp130	Cytochrome P450 130	1-[(2S)-2-[(4-CHLOROBENZYL)OXY]-2-(2,4-DICHLOROPHENYL)ETHYL]-1H-IMIDAZOLE;5-AMINO-2-{4-[(4-AMINOPHENYL)SULFANYL]PHENYL}-1H-ISOINDOLE-1,3(2H)-DIONE;1-(3-METHYLPHENYL)-1H-BENZIMIDAZOL-5-AMINE	Drug target		99	100	99	1e-238
BLAT	Drug Target	DrugBank	Mycobacterium tuberculosis H37Rv S0149_Mtb_Ec_annotated	fig|83332.894.peg.3910			P64143	Mycobacterium tuberculosis	folK	2-amino-4-hydroxy-6-hydroxymethyldihydropteridine pyrophosphokinase (EC 2.7.6.3)	Aminosalicylic Acid	Drug target		100	100	100	1e-106
BLAT	Drug Target	DrugBank	Mycobacterium tuberculosis H37Rv S0036_Mtb_Ec_annotated	fig|83332.888.peg.3477			P0A544	Mycobacterium tuberculosis	serA	D-3-phosphoglycerate dehydrogenase (EC 1.1.1.95)	D-tartaric acid	Drug target		98	99	100	1e-291
BLAT	Drug Target	DrugBank	Mycobacterium tuberculosis H37Rv S0001_Mtb_Ec_annotated	fig|83332.880.peg.1630			O05891	Mycobacterium tuberculosis	tmk	Thymidylate kinase (EC 2.7.4.9)	Thymidine-5'-Phosphate;Thymidine-5'-Triphosphate;P1-(5'-Adenosyl)P5-(5'-Thymidyl)Pentaphosphate;3'-Azido-3'-Deoxythymidine-5'-Monophosphate;5-Hydroxymethyluridine-2'-Deoxy-5'-Monophosphate;Diphosphate;Deoxythymidine	Drug target		100	100	99	1e-118
BLAT	Drug Target	DrugBank	Mycobacterium tuberculosis H37Rv S0091_Mtb_Ec_annotated	fig|83332.893.peg.177			P0A5P0	Mycobacterium tuberculosis	cmaA2	Cyclopropane-fatty-acyl-phospholipid synthase 2, CmaA2 (EC 2.1.1.79)	S-Adenosyl-L-Homocysteine;Didecyl-Dimethyl-Ammonium	Drug target		100	100	100	1e-180
BLAT	Drug Target	DrugBank	Mycobacterium tuberculosis H37Rv S0194_Mtb_Ec_annotated	fig|83332.896.peg.903			Q79FX8	Mycobacterium tuberculosis	mmaA4	Methoxy mycolic acid synthase MmaA4	5'-S-[2-(decylamino)ethyl]-5'-thioadenosine	Drug target		99	100	99	1e-176
BLAT	Drug Target	DrugBank	Mycobacterium tuberculosis H37Rv S0205_Mtb_Ec_annotated	fig|83332.900.peg.1842			P0A552	Mycobacterium tuberculosis	dut	Deoxyuridine 5'-triphosphate nucleotidohydrolase (EC 3.6.1.23)	2'-Deoxyuridine 5'-Alpha,Beta-Imido-Triphosphate;Deoxyuridine-5'-Triphosphate;Deoxyuridine-5'-Diphosphate;2'-deoxyuridylic acid	Drug target		100	100	100	4e-81
BLAT	Drug Target	DrugBank	Mycobacterium tuberculosis H37Rv S0039_Mtb_Ec_annotated	fig|83332.887.peg.404			O06594	Mycobacterium tuberculosis	nadC	Quinolinate phosphoribosyltransferase [decarboxylating] (EC 2.4.2.19)	Quinolinic Acid;Namn;Phthalic Acid;5-Phosphoribosyl-1-(Beta-Methylene) Pyrophosphate	Drug target		100	100	100	1e-157
BLAT	Drug Target	DrugBank	Mycobacterium tuberculosis H37Rv S0022_Mtb_Ec_annotated	fig|83332.886.peg.1421			O33245	Mycobacterium tuberculosis	prcB	Proteasome subunit beta (EC 3.4.25.1), bacterial	N-(4-MORPHOLINE)CARBONYL-B-(1-NAPHTHYL)-L-ALANINE-L-LEUCINE BORONIC ACID	Drug target		100	100	100	1e-163
BLAT	Drug Target	DrugBank	Mycobacterium tuberculosis H37Rv S0204_Mtb_Ec_annotated	fig|83332.899.peg.1067			P65728	Mycobacterium tuberculosis	pknG	Serine/threonine protein kinase	2-[(CYCLOPROPYLCARBONYL)AMINO]-4,5,6,7-TETRAHYDRO-1-BENZOTHIOPHENE-3-CARBOXAMIDE	Drug target		100	100	100	0.0
BLAT	Drug Target	DrugBank	Mycobacterium tuberculosis H37Rv S0046_Mtb_Ec_annotated	fig|83332.901.peg.3287			P0A544	Mycobacterium tuberculosis	serA	D-3-phosphoglycerate dehydrogenase (EC 1.1.1.95)	D-tartaric acid	Drug target		98	99	100	1e-291
BLAT	Drug Target	DrugBank	Mycobacterium tuberculosis H37Rv S0017_Mtb_Ec_annotated	fig|83332.885.peg.1172			P72030	Mycobacterium tuberculosis	embB	Integral membrane indolylacetylinositol arabinosyltransferase EmbB (EC 2.4.2.-)	Ethambutol	Drug target		100	100	100	0.0
BLAT	Drug Target	DrugBank	Mycobacterium tuberculosis H37Rv S0070_Mtb_Ec_annotated	fig|83332.892.peg.2099			P0A5S4	Mycobacterium tuberculosis	pknB	Serine/threonine-protein kinase PknB (EC 2.7.11.1)	Phosphothiophosphoric Acid-Adenylate Ester;Adenosine-5'-[Beta, Gamma-Methylene]Triphosphate	Drug target		100	100	100	0.0
BLAT	Drug Target	DrugBank	Mycobacterium tuberculosis H37Rv S0040_Mtb_Ec_annotated	fig|83332.889.peg.3547			P0A5I4	Mycobacterium tuberculosis	gmk	Guanylate kinase (EC 2.7.4.8)	Formic Acid	Drug target		100	100	100	1e-115
BLAT	Drug Target	DrugBank	Mycobacterium tuberculosis H37Rv S0165_Mtb_Ec_annotated	fig|83332.895.peg.980			P0A666	Mycobacterium tuberculosis	Rv3853	Ribonuclease E inhibitor RraA	Glyoxalate, Glyoxylate	Drug target		100	100	100	2e-84
BLAT	Drug Target	DrugBank	Mycobacterium tuberculosis H37Rv S0070_Mtb_Ec_annotated	fig|83332.892.peg.134			P0A5H3	Mycobacterium tuberculosis	icl	Isocitrate lyase (EC 4.1.3.1) @ Methylisocitrate lyase (EC 4.1.3.30)	Glyoxalate, Glyoxylate	Drug target		100	100	100	1e-252
BLAT	Drug Target	DrugBank	Mycobacterium tuberculosis H37Rv S0059_Mtb_Ec_annotated	fig|83332.890.peg.1603			Q79FD7	Mycobacterium tuberculosis	rpiB	Ribose-5-phosphate isomerase B (EC 5.3.1.6)	4-Phospho-D-Erythronate;4-Phospho-D-Erythronohydroxamic Acid	Drug target		100	100	100	5e-91
BLAT	Drug Target	DrugBank	Mycobacterium tuberculosis H37Rv S0091_Mtb_Ec_annotated	fig|83332.893.peg.2656			P72024	Mycobacterium tuberculosis	dapB	4-hydroxy-tetrahydrodipicolinate reductase (EC 1.17.1.8)	Dipicolinic Acid	Drug target		100	100	100	1e-136
BLAT	Drug Target	DrugBank	Mycobacterium tuberculosis H37Rv S0007_Mtb_Ec_annotated	fig|83332.881.peg.1389			Q08129	Mycobacterium tuberculosis	katG	Catalase-peroxidase KatG (EC 1.11.1.21)	Ethionamide;Isoniazid	Drug target		100	100	99	0.0
BLAT	Drug Target	DrugBank	Mycobacterium tuberculosis H37Rv S0001_Mtb_Ec_annotated	fig|83332.880.peg.706			O33199	Mycobacterium tuberculosis		ADP-ribose pyrophosphatase (EC 3.6.1.13)	AMPCPR;Adenosine-5-Diphosphoribose;Phosphomethylphosphonic Acid Adenosyl Ester	Drug target		100	100	100	1e-117
BLAT	Drug Target	DrugBank	Mycobacterium tuberculosis H37Rv S0008_Mtb_Ec_annotated	fig|83332.883.peg.1403			P72024	Mycobacterium tuberculosis	dapB	4-hydroxy-tetrahydrodipicolinate reductase (EC 1.17.1.8)	Dipicolinic Acid	Drug target		100	98	100	1e-136
BLAT	Drug Target	DrugBank	Mycobacterium tuberculosis H37Rv S0017_Mtb_Ec_annotated	fig|83332.885.peg.3738			P66952	Mycobacterium tuberculosis	tpx	Thiol peroxidase, Tpx-type (EC 1.11.1.15)	S-Oxy Cysteine	Drug target		100	100	100	1e-88
BLAT	Drug Target	DrugBank	Mycobacterium tuberculosis H37Rv S0070_Mtb_Ec_annotated	fig|83332.892.peg.3237			O06414	Mycobacterium tuberculosis	menB	Naphthoate synthase (EC 4.1.3.36)	Coenzyme A;Acetoacetyl-Coenzyme A	Drug target		95	99	100	1e-177
BLAT	Drug Target	DrugBank	Mycobacterium tuberculosis H37Rv S0070_Mtb_Ec_annotated	fig|83332.892.peg.1098			P0A674	Mycobacterium tuberculosis	rpoC	DNA-directed RNA polymerase beta' subunit (EC 2.7.7.6)	Rifapentine	Drug target		100	100	100	0.0
BLAT	Drug Target	DrugBank	Mycobacterium tuberculosis H37Rv S0017_Mtb_Ec_annotated	fig|83332.885.peg.3627			P64170	Mycobacterium tuberculosis	ftsZ	Cell division protein FtsZ	5'-Guanosine-Diphosphate-Monothiophosphate;Citric Acid;Guanosine-5'-Diphosphate	Drug target		100	100	100	1e-213
BLAT	Drug Target	DrugBank	Mycobacterium tuberculosis H37Rv S0013_Mtb_Ec_annotated	fig|83332.884.peg.2378			P60176	Mycobacterium tuberculosis	ahcY	Adenosylhomocysteinase (EC 3.3.1.1)	5'-S-ethyl-5'-thioadenosine	Drug target		100	100	100	1e-294
BLAT	Drug Target	DrugBank	Mycobacterium tuberculosis H37Rv S0205_Mtb_Ec_annotated	fig|83332.900.peg.722			Q79G13	Mycobacterium tuberculosis	celA1	Endoglucanase A precursor (EC 3.2.1.4)	O1-Methyl-Glucose;Beta-D-Glucose;L-methionine (S)-S-oxide;4-Thio-beta-D-glucopyranose;(3r,4r,5r)-5-(Hydroxymethyl)Piperidine-3,4-Diol	Drug target		88	100	100	1e-197
BLAT	Drug Target	DrugBank	Mycobacterium tuberculosis H37Rv S0066_Mtb_Ec_annotated	fig|83332.891.peg.3549			P0A5I4	Mycobacterium tuberculosis	gmk	Guanylate kinase (EC 2.7.4.8)	Formic Acid	Drug target		100	100	100	1e-115
BLAT	Drug Target	DrugBank	Mycobacterium tuberculosis H37Rv S0059_Mtb_Ec_annotated	fig|83332.890.peg.1958			O05783	Mycobacterium tuberculosis	fprA	Ferredoxin--NADP(+) reductase, actinobacterial (eukaryote-like) type (EC 1.18.1.2)	4-Oxo-Nicotinamide-Adenine Dinucleotide Phosphate;Flavin adenine dinucleotide	Drug target		100	100	100	1e-267
BLAT	Drug Target	DrugBank	Mycobacterium tuberculosis H37Rv S0091_Mtb_Ec_annotated	fig|83332.893.peg.2989			P66034	Mycobacterium tuberculosis	ribH	6,7-dimethyl-8-ribityllumazine synthase (EC 2.5.1.78)	Dithioerythritol;4-{2,6,8-Trioxo-9-[(2r,3s,4r)-2,3,4,5-Tetrahydroxypentyl]-1,2,3,6,8,9-Hexahydro-7h-Purin-7-Yl}Butyl Dihydrogen Phosphate;D-1,4-dithiothreitol;3-{2,6,8-trioxo-9-[(2S,3S,4R)-2,3,4,5-tetrahydroxypentyl]-1,2,3,6,8,9-hexahydro-7H-purin-7-Yl}propyl dihydrogen phosphate;(4s,5s)-1,2-Dithiane-4,5-Diol;4-{2,6,8-Trioxo-9-[(2s,3r,4r)-2,3,4,5-Tetrahydroxypentyl]-1,2,3,6,8,9-Hexahydro-7h-Purin…	Drug target		100	100	100	4e-85
BLAT	Drug Target	DrugBank	Mycobacterium tuberculosis H37Rv S0059_Mtb_Ec_annotated	fig|83332.890.peg.2274			O06620	Mycobacterium tuberculosis	bioD	Dethiobiotin synthase BioD (EC 6.3.3.3)	D-Dethiobiotin	Drug target		100	100	99	1e-121
BLAT	Drug Target	DrugBank	Mycobacterium tuberculosis H37Rv S0046_Mtb_Ec_annotated	fig|83332.901.peg.1430			P0A666	Mycobacterium tuberculosis	Rv3853	Ribonuclease E inhibitor RraA	Glyoxalate, Glyoxylate	Drug target		100	100	100	2e-84
BLAT	Drug Target	DrugBank	Mycobacterium tuberculosis H37Rv S0040_Mtb_Ec_annotated	fig|83332.889.peg.2310			P0A538	Mycobacterium tuberculosis	punA	Purine nucleoside phosphorylase (EC 2.4.2.1)	2-Hydroxymethyl-Pyrrolidine-3,4-Diol;4'-Deaza-1'-Aza-2'-Deoxy-1'-(9-Methylene)-Immucillin-H, (3r,4r)-N-[9-Deazahypoxanthin-9-Yl)Methyl]-4-Hydroxymethyl-Pyrrolidin-3-Ol;9-Deazahypoxanthine	Drug target		100	100	100	1e-149
BLAT	Drug Target	DrugBank	Mycobacterium tuberculosis H37Rv S0066_Mtb_Ec_annotated	fig|83332.891.peg.2824			P69167	Mycobacterium tuberculosis	fabG3	3-alpha-(or 20-beta)-hydroxysteroid dehydrogenase (EC 1.1.1.53)	Aetiocholanolone	Drug target		100	100	99	1e-144
BLAT	Drug Target	DrugBank	Mycobacterium tuberculosis H37Rv S0039_Mtb_Ec_annotated	fig|83332.887.peg.17			O06414	Mycobacterium tuberculosis	menB	Naphthoate synthase (EC 4.1.3.36)	Coenzyme A;Acetoacetyl-Coenzyme A	Drug target		95	99	100	1e-177
BLAT	Drug Target	DrugBank	Mycobacterium tuberculosis H37Rv S0008_Mtb_Ec_annotated	fig|83332.883.peg.1941			Q9CBQ2	Mycobacterium leprae (strain TN)	nrdF	Ribonucleotide reductase of class Ib (aerobic), beta subunit (EC 1.17.4.1)	Citric Acid	Drug target		99	99	93	1e-178
BLAT	Drug Target	DrugBank	Mycobacterium tuberculosis H37Rv S0059_Mtb_Ec_annotated	fig|83332.890.peg.249			O33199	Mycobacterium tuberculosis		ADP-ribose pyrophosphatase (EC 3.6.1.13)	AMPCPR;Adenosine-5-Diphosphoribose;Phosphomethylphosphonic Acid Adenosyl Ester	Drug target		100	100	100	1e-117
BLAT	Drug Target	DrugBank	Mycobacterium tuberculosis H37Rv S0040_Mtb_Ec_annotated	fig|83332.889.peg.3513			P0A544	Mycobacterium tuberculosis	serA	D-3-phosphoglycerate dehydrogenase (EC 1.1.1.95)	D-tartaric acid	Drug target		98	99	100	1e-291
BLAT	Drug Target	DrugBank	Mycobacterium tuberculosis H37Rv S0149_Mtb_Ec_annotated	fig|83332.894.peg.4106			P0A514	Mycobacterium tuberculosis	cyp121	hypothetical protein	4-Iodopyrazole;(3S,6S)-3,6-bis(4-hydroxybenzyl)piperazine-2,5-dione	Drug target		100	100	100	1e-228
BLAT	Drug Target	DrugBank	Mycobacterium tuberculosis H37Rv S0036_Mtb_Ec_annotated	fig|83332.888.peg.3131			P66034	Mycobacterium tuberculosis	ribH	6,7-dimethyl-8-ribityllumazine synthase (EC 2.5.1.78)	Dithioerythritol;4-{2,6,8-Trioxo-9-[(2r,3s,4r)-2,3,4,5-Tetrahydroxypentyl]-1,2,3,6,8,9-Hexahydro-7h-Purin-7-Yl}Butyl Dihydrogen Phosphate;D-1,4-dithiothreitol;3-{2,6,8-trioxo-9-[(2S,3S,4R)-2,3,4,5-tetrahydroxypentyl]-1,2,3,6,8,9-hexahydro-7H-purin-7-Yl}propyl dihydrogen phosphate;(4s,5s)-1,2-Dithiane-4,5-Diol;4-{2,6,8-Trioxo-9-[(2s,3r,4r)-2,3,4,5-Tetrahydroxypentyl]-1,2,3,6,8,9-Hexahydro-7h-Purin…	Drug target		100	100	100	4e-85
BLAT	Drug Target	DrugBank	Mycobacterium tuberculosis H37Rv S0013_Mtb_Ec_annotated	fig|83332.884.peg.796			O07732	Mycobacterium tuberculosis	lipJ	lignin peroxidase LipJ	Alpha,Beta-Methyleneadenosine-5'-Triphosphate	Drug target		96	100	99	1e-260
BLAT	Drug Target	DrugBank	Mycobacterium tuberculosis H37Rv S0039_Mtb_Ec_annotated	fig|83332.887.peg.3968			O53434	Mycobacterium tuberculosis	Rv1086	(2E,6Z)-farnesyl diphosphate synthase (EC 2.5.1.68)	Geranyl Diphosphate;FARNESYL DIPHOSPHATE	Drug target		100	100	100	1e-150
BLAT	Drug Target	DrugBank	Mycobacterium tuberculosis H37Rv S0046_Mtb_Ec_annotated	fig|83332.901.peg.2214			O06330	Mycobacterium tuberculosis	rmlC	dTDP-4-dehydrorhamnose 3,5-epimerase (EC 5.1.3.13)	S,S-(2-Hydroxyethyl)Thiocysteine	Drug target		100	100	100	1e-117
BLAT	Drug Target	DrugBank	Mycobacterium tuberculosis H37Rv S0196_Mtb_Ec_annotated	fig|83332.897.peg.3993			O53434	Mycobacterium tuberculosis	Rv1086	(2E,6Z)-farnesyl diphosphate synthase (EC 2.5.1.68)	Geranyl Diphosphate;FARNESYL DIPHOSPHATE	Drug target		100	100	100	1e-150
BLAT	Drug Target	DrugBank	Mycobacterium tuberculosis H37Rv S0039_Mtb_Ec_annotated	fig|83332.887.peg.1993			O07732	Mycobacterium tuberculosis	lipJ	lignin peroxidase LipJ	Alpha,Beta-Methyleneadenosine-5'-Triphosphate	Drug target		96	100	99	1e-260
BLAT	Drug Target	DrugBank	Mycobacterium tuberculosis H37Rv S0007_Mtb_Ec_annotated	fig|83332.881.peg.1994			Q79FD7	Mycobacterium tuberculosis	rpiB	Ribose-5-phosphate isomerase B (EC 5.3.1.6)	4-Phospho-D-Erythronate;4-Phospho-D-Erythronohydroxamic Acid	Drug target		100	100	100	5e-91
BLAT	Drug Target	DrugBank	Mycobacterium tuberculosis H37Rv S0149_Mtb_Ec_annotated	fig|83332.894.peg.1225			P64170	Mycobacterium tuberculosis	ftsZ	Cell division protein FtsZ	5'-Guanosine-Diphosphate-Monothiophosphate;Citric Acid;Guanosine-5'-Diphosphate	Drug target		100	100	100	1e-213
BLAT	Drug Target	DrugBank	Mycobacterium tuberculosis H37Rv S0205_Mtb_Ec_annotated	fig|83332.900.peg.2781			P0A5Y6	Mycobacterium tuberculosis	inhA	Enoyl-[acyl-carrier-protein] reductase [NADH] (EC 1.3.1.9)	Ethionamide;Isoniazid;C16-Fatty-Acyl-Substrate-Mimic;Genz-10850;(3S)-N-(3-CHLORO-2-METHYLPHENYL)-1-CYCLOHEXYL-5-OXOPYRROLIDINE-3-CARBOXAMIDE;N-(4-METHYLBENZOYL)-4-BENZYLPIPERIDINE;(3S)-1-CYCLOHEXYL-5-OXO-N-PHENYLPYRROLIDINE-3-CARBOXAMIDE;5-PENTYL-2-PHENOXYPHENOL;(3S)-1-CYCLOHEXYL-N-(3,5-DICHLOROPHENYL)-5-OXOPYRROLIDINE-3-CARBOXAMIDE;(3S)-N-(3-BROMOPHENYL)-1-CYCLOHEXYL-5-OXOPYRROLIDINE-3-CARBOXAMI…	Drug target		100	100	100	1e-151
BLAT	Drug Target	DrugBank	Mycobacterium tuberculosis H37Rv S0205_Mtb_Ec_annotated	fig|83332.900.peg.1433			P96851	Mycobacterium tuberculosis	hsaD	4,5-9,10-diseco-3-hydroxy-5,9,17-trioxoandrosta-1(10),2-diene-4-oate hydrolase (EC 3.7.1.17)	(3E)-2,6-DIOXO-6-PHENYLHEX-3-ENOATE	Drug target		100	100	100	1e-169
BLAT	Drug Target	DrugBank	Mycobacterium tuberculosis H37Rv S0070_Mtb_Ec_annotated	fig|83332.892.peg.3174			O07732	Mycobacterium tuberculosis	lipJ	lignin peroxidase LipJ	Alpha,Beta-Methyleneadenosine-5'-Triphosphate	Drug target		96	100	99	1e-260
BLAT	Drug Target	DrugBank	Mycobacterium tuberculosis H37Rv S0149_Mtb_Ec_annotated	fig|83332.894.peg.902			Q79FX8	Mycobacterium tuberculosis	mmaA4	Methoxy mycolic acid synthase MmaA4	5'-S-[2-(decylamino)ethyl]-5'-thioadenosine	Drug target		99	100	99	1e-176
BLAT	Drug Target	DrugBank	Mycobacterium tuberculosis H37Rv S0066_Mtb_Ec_annotated	fig|83332.891.peg.974			P0A5P0	Mycobacterium tuberculosis	cmaA2	Cyclopropane-fatty-acyl-phospholipid synthase 2, CmaA2 (EC 2.1.1.79)	S-Adenosyl-L-Homocysteine;Didecyl-Dimethyl-Ammonium	Drug target		100	100	100	1e-180
BLAT	Drug Target	DrugBank	Mycobacterium tuberculosis H37Rv S0149_Mtb_Ec_annotated	fig|83332.894.peg.2409			O06330	Mycobacterium tuberculosis	rmlC	dTDP-4-dehydrorhamnose 3,5-epimerase (EC 5.1.3.13)	S,S-(2-Hydroxyethyl)Thiocysteine	Drug target		100	100	100	1e-117
BLAT	Drug Target	DrugBank	Mycobacterium tuberculosis H37Rv S0091_Mtb_Ec_annotated	fig|83332.893.peg.3739			P0A5I4	Mycobacterium tuberculosis	gmk	Guanylate kinase (EC 2.7.4.8)	Formic Acid	Drug target		100	100	100	1e-115
BLAT	Drug Target	DrugBank	Mycobacterium tuberculosis H37Rv S0007_Mtb_Ec_annotated	fig|83332.881.peg.2082			P96851	Mycobacterium tuberculosis	hsaD	4,5-9,10-diseco-3-hydroxy-5,9,17-trioxoandrosta-1(10),2-diene-4-oate hydrolase (EC 3.7.1.17)	(3E)-2,6-DIOXO-6-PHENYLHEX-3-ENOATE	Drug target		100	100	100	1e-169
BLAT	Drug Target	DrugBank	Mycobacterium tuberculosis H37Rv S0046_Mtb_Ec_annotated	fig|83332.901.peg.2438			P96850	Mycobacterium tuberculosis	hsaC	Iron-dependent extradiol dioxygenase (EC 1.13.11.25)	3,4-dihydroxy-9,10-secoandrosta-1(10),2,4-triene-9,17-dione	Drug target		100	100	100	1e-179
BLAT	Drug Target	DrugBank	Mycobacterium tuberculosis H37Rv S0007_Mtb_Ec_annotated	fig|83332.881.peg.1558			P0A544	Mycobacterium tuberculosis	serA	D-3-phosphoglycerate dehydrogenase (EC 1.1.1.95)	D-tartaric acid	Drug target		98	99	100	1e-291
BLAT	Drug Target	DrugBank	Mycobacterium tuberculosis H37Rv S0007_Mtb_Ec_annotated	fig|83332.881.peg.194			P72059	Mycobacterium tuberculosis	embC	Integral membrane indolylacetylinositol arabinosyltransferase EmbC (EC 2.4.2.-)	Ethambutol	Drug target		100	100	99	0.0
BLAT	Drug Target	DrugBank	Mycobacterium tuberculosis H37Rv S0059_Mtb_Ec_annotated	fig|83332.890.peg.1175			O05891	Mycobacterium tuberculosis	tmk	Thymidylate kinase (EC 2.7.4.9)	Thymidine-5'-Phosphate;Thymidine-5'-Triphosphate;P1-(5'-Adenosyl)P5-(5'-Thymidyl)Pentaphosphate;3'-Azido-3'-Deoxythymidine-5'-Monophosphate;5-Hydroxymethyluridine-2'-Deoxy-5'-Monophosphate;Diphosphate;Deoxythymidine	Drug target		100	100	100	1e-118
BLAT	Drug Target	DrugBank	Mycobacterium tuberculosis H37Rv S0008_Mtb_Ec_annotated	fig|83332.883.peg.834			P95276	Mycobacterium tuberculosis		Monooxygenase component C / Probable epoxide hydrolase EphB (EC 3.3.2.9)	1,3-DIPHENYLUREA	Drug target		100	100	100	1e-218
BLAT	Drug Target	DrugBank	Mycobacterium tuberculosis H37Rv S0046_Mtb_Ec_annotated	fig|83332.901.peg.3283			O53240	Mycobacterium tuberculosis		hypothetical protein	S-Oxy Cysteine	Drug target		100	100	100	2e-91
BLAT	Drug Target	DrugBank	Mycobacterium tuberculosis H37Rv S0091_Mtb_Ec_annotated	fig|83332.893.peg.1275			O33245	Mycobacterium tuberculosis	prcB	Proteasome subunit beta (EC 3.4.25.1), bacterial	N-(4-MORPHOLINE)CARBONYL-B-(1-NAPHTHYL)-L-ALANINE-L-LEUCINE BORONIC ACID	Drug target		100	100	100	1e-163
BLAT	Drug Target	DrugBank	Mycobacterium tuberculosis H37Rv S0013_Mtb_Ec_annotated	fig|83332.884.peg.1865			P0A5R0	Mycobacterium tuberculosis	panC	Pantoate--beta-alanine ligase (EC 6.3.2.1)	2,4-Dihydroxy-3,3-Dimethyl-Butyrate;Alpha,Beta-Methyleneadenosine-5'-Triphosphate;Pantoyl Adenylate;Beta-Alanine	Drug target		100	100	100	1e-173
BLAT	Drug Target	DrugBank	Mycobacterium tuberculosis H37Rv S0036_Mtb_Ec_annotated	fig|83332.888.peg.1421			O33245	Mycobacterium tuberculosis	prcB	Proteasome subunit beta (EC 3.4.25.1), bacterial	N-(4-MORPHOLINE)CARBONYL-B-(1-NAPHTHYL)-L-ALANINE-L-LEUCINE BORONIC ACID	Drug target		100	100	100	1e-163
BLAT	Drug Target	DrugBank	Mycobacterium tuberculosis H37Rv S0013_Mtb_Ec_annotated	fig|83332.884.peg.726			P0A5J4	Mycobacterium tuberculosis	glcB	Malate synthase G (EC 2.3.3.9)	Coenzyme A;Malate Ion;Glyoxalate, Glyoxylate	Drug target		100	100	100	0.0
BLAT	Drug Target	DrugBank	Mycobacterium tuberculosis H37Rv S0017_Mtb_Ec_annotated	fig|83332.885.peg.1395			P0A538	Mycobacterium tuberculosis	punA	Purine nucleoside phosphorylase (EC 2.4.2.1)	2-Hydroxymethyl-Pyrrolidine-3,4-Diol;4'-Deaza-1'-Aza-2'-Deoxy-1'-(9-Methylene)-Immucillin-H, (3r,4r)-N-[9-Deazahypoxanthin-9-Yl)Methyl]-4-Hydroxymethyl-Pyrrolidin-3-Ol;9-Deazahypoxanthine	Drug target		100	100	100	1e-149
BLAT	Drug Target	DrugBank	Mycobacterium tuberculosis H37Rv S0013_Mtb_Ec_annotated	fig|83332.884.peg.1152			O33244	Mycobacterium tuberculosis	prcA	Proteasome subunit alpha (EC 3.4.25.1), bacterial	N-(4-MORPHOLINE)CARBONYL-B-(1-NAPHTHYL)-L-ALANINE-L-LEUCINE BORONIC ACID	Drug target		100	100	99	1e-136
BLAT	Drug Target	DrugBank	Mycobacterium tuberculosis H37Rv S0059_Mtb_Ec_annotated	fig|83332.890.peg.135			P0A5H3	Mycobacterium tuberculosis	icl	Isocitrate lyase (EC 4.1.3.1) @ Methylisocitrate lyase (EC 4.1.3.30)	Glyoxalate, Glyoxylate	Drug target		100	100	100	1e-252
BLAT	Drug Target	DrugBank	Mycobacterium tuberculosis H37Rv S0194_Mtb_Ec_annotated	fig|83332.896.peg.826			P0A4V4	Mycobacterium tuberculosis	fbpC	Antigen 85-C precursor @ Mycolyl transferase 85C (EC 2.3.1.122)	Diethylphosphono Group;2-HYDROXYMETHYL-6-OCTYLSULFANYL-TETRAHYDRO-PYRAN-3,4,5-TRIOL	Drug target		100	100	100	1e-207
BLAT	Drug Target	DrugBank	Mycobacterium tuberculosis H37Rv S0196_Mtb_Ec_annotated	fig|83332.897.peg.270			P0A5S4	Mycobacterium tuberculosis	pknB	Serine/threonine-protein kinase PknB (EC 2.7.11.1)	Phosphothiophosphoric Acid-Adenylate Ester;Adenosine-5'-[Beta, Gamma-Methylene]Triphosphate	Drug target		100	100	100	0.0
BLAT	Drug Target	DrugBank	Mycobacterium tuberculosis H37Rv S0046_Mtb_Ec_annotated	fig|83332.901.peg.3478			P0A578	Mycobacterium tuberculosis	folP1	Dihydropteroate synthase (EC 2.5.1.15)	Pterin-6-Yl-Methyl-Monophosphate	Drug target		97	99	100	1e-154
BLAT	Drug Target	DrugBank	Mycobacterium tuberculosis H37Rv S0017_Mtb_Ec_annotated	fig|83332.885.peg.150			P0A674	Mycobacterium tuberculosis	rpoC	DNA-directed RNA polymerase beta' subunit (EC 2.7.7.6)	Rifapentine	Drug target		100	100	99	0.0
BLAT	Drug Target	DrugBank	Mycobacterium tuberculosis H37Rv S0036_Mtb_Ec_annotated	fig|83332.888.peg.136			Q7D9R5	Mycobacterium tuberculosis	pcaA	Cyclopropane-fatty-acyl-phospholipid synthase PcaA (EC 2.1.1.79)	S-Adenosyl-L-Homocysteine	Drug target		100	100	100	1e-170
BLAT	Drug Target	DrugBank	Mycobacterium tuberculosis H37Rv S0007_Mtb_Ec_annotated	fig|83332.881.peg.2213			Q9CBQ2	Mycobacterium leprae (strain TN)	nrdF	Ribonucleotide reductase of class Ib (aerobic), beta subunit (EC 1.17.4.1)	Citric Acid	Drug target		99	99	93	1e-178
BLAT	Drug Target	DrugBank	Mycobacterium tuberculosis H37Rv S0008_Mtb_Ec_annotated	fig|83332.883.peg.1829			P96850	Mycobacterium tuberculosis	hsaC	Iron-dependent extradiol dioxygenase (EC 1.13.11.25)	3,4-dihydroxy-9,10-secoandrosta-1(10),2,4-triene-9,17-dione	Drug target		100	100	100	1e-179
BLAT	Drug Target	DrugBank	Mycobacterium tuberculosis H37Rv S0194_Mtb_Ec_annotated	fig|83332.896.peg.73			P65728	Mycobacterium tuberculosis	pknG	Serine/threonine protein kinase	2-[(CYCLOPROPYLCARBONYL)AMINO]-4,5,6,7-TETRAHYDRO-1-BENZOTHIOPHENE-3-CARBOXAMIDE	Drug target		100	100	100	0.0
BLAT	Drug Target	DrugBank	Mycobacterium tuberculosis H37Rv S0091_Mtb_Ec_annotated	fig|83332.893.peg.357			O06594	Mycobacterium tuberculosis	nadC	Quinolinate phosphoribosyltransferase [decarboxylating] (EC 2.4.2.19)	Quinolinic Acid;Namn;Phthalic Acid;5-Phosphoribosyl-1-(Beta-Methylene) Pyrophosphate	Drug target		100	100	100	1e-157
BLAT	Drug Target	DrugBank	Mycobacterium tuberculosis H37Rv S0022_Mtb_Ec_annotated	fig|83332.886.peg.92			P96275	Mycobacterium tuberculosis	def	Peptide deformylase (EC 3.5.1.88)	N-[(2R)-2-{[(2S)-2-(1,3-benzoxazol-2-yl)pyrrolidin-1-yl]carbonyl}hexyl]-N-hydroxyformamide	Drug target		100	100	100	1e-113
BLAT	Drug Target	DrugBank	Mycobacterium tuberculosis H37Rv S0204_Mtb_Ec_annotated	fig|83332.899.peg.1563			P96850	Mycobacterium tuberculosis	hsaC	Iron-dependent extradiol dioxygenase (EC 1.13.11.25)	3,4-dihydroxy-9,10-secoandrosta-1(10),2,4-triene-9,17-dione	Drug target		100	100	100	1e-179
BLAT	Drug Target	DrugBank	Mycobacterium tuberculosis H37Rv S0165_Mtb_Ec_annotated	fig|83332.895.peg.3783			O53831	Mycobacterium tuberculosis	mshD	Acetyl-CoA:Cys-GlcN-Ins acetyltransferase, mycothiol synthase MshD (EC 2.3.1.189)	Coenzyme A	Drug target		100	100	100	1e-181
BLAT	Drug Target	DrugBank	Mycobacterium tuberculosis H37Rv S0204_Mtb_Ec_annotated	fig|83332.899.peg.2835			P0A546	Mycobacterium tuberculosis	folA	Dihydrofolate reductase (EC 1.5.1.3)	Isoniazid;Bromo-WR99210	Drug target		100	98	100	4e-90
BLAT	Drug Target	DrugBank	Mycobacterium tuberculosis H37Rv S0040_Mtb_Ec_annotated	fig|83332.889.peg.971			P0A5P0	Mycobacterium tuberculosis	cmaA2	Cyclopropane-fatty-acyl-phospholipid synthase 2, CmaA2 (EC 2.1.1.79)	S-Adenosyl-L-Homocysteine;Didecyl-Dimethyl-Ammonium	Drug target		100	100	100	1e-180
BLAT	Drug Target	DrugBank	Mycobacterium tuberculosis H37Rv S0040_Mtb_Ec_annotated	fig|83332.889.peg.3978			O53434	Mycobacterium tuberculosis	Rv1086	(2E,6Z)-farnesyl diphosphate synthase (EC 2.5.1.68)	Geranyl Diphosphate;FARNESYL DIPHOSPHATE	Drug target		100	100	100	1e-150
BLAT	Drug Target	DrugBank	Mycobacterium tuberculosis H37Rv S0165_Mtb_Ec_annotated	fig|83332.895.peg.2285			P0A674	Mycobacterium tuberculosis	rpoC	DNA-directed RNA polymerase beta' subunit (EC 2.7.7.6)	Rifapentine	Drug target		100	100	99	0.0
BLAT	Drug Target	DrugBank	Mycobacterium tuberculosis H37Rv S0036_Mtb_Ec_annotated	fig|83332.888.peg.1066			Q79FX8	Mycobacterium tuberculosis	mmaA4	Methoxy mycolic acid synthase MmaA4	5'-S-[2-(decylamino)ethyl]-5'-thioadenosine	Drug target		99	100	99	1e-176
BLAT	Drug Target	DrugBank	Mycobacterium tuberculosis H37Rv S0013_Mtb_Ec_annotated	fig|83332.884.peg.2264			P0A4Z6	Mycobacterium tuberculosis	aroQ	3-dehydroquinate dehydratase II (EC 4.2.1.10)	2,3 -Anhydro-Quinic Acid;3-Hydroxyimino Quinic Acid	Drug target		100	100	100	9e-78
BLAT	Drug Target	DrugBank	Mycobacterium tuberculosis H37Rv S0001_Mtb_Ec_annotated	fig|83332.880.peg.2237			Q9CBQ2	Mycobacterium leprae (strain TN)	nrdF	Ribonucleotide reductase of class Ib (aerobic), beta subunit (EC 1.17.4.1)	Citric Acid	Drug target		99	99	93	1e-178
BLAT	Drug Target	DrugBank	Mycobacterium tuberculosis H37Rv S0204_Mtb_Ec_annotated	fig|83332.899.peg.2731			P0A574	Mycobacterium tuberculosis	fabH	3-oxoacyl-[acyl-carrier-protein] synthase, KASIII (EC 2.3.1.180)	Lauric Acid;Dodecyl-Coa;DECANE-1-THIOL;DECYL FORMATE;11-MERCAPTOUNDECANOIC ACID;O-DECYL HYDROGEN THIOCARBONATE;11-[(MERCAPTOCARBONYL)OXY]UNDECANOIC ACID	Drug target		100	100	100	1e-192
BLAT	Drug Target	DrugBank	Mycobacterium tuberculosis H37Rv S0039_Mtb_Ec_annotated	fig|83332.887.peg.2194			O06330	Mycobacterium tuberculosis	rmlC	dTDP-4-dehydrorhamnose 3,5-epimerase (EC 5.1.3.13)	S,S-(2-Hydroxyethyl)Thiocysteine	Drug target		100	100	100	1e-117
BLAT	Drug Target	DrugBank	Mycobacterium tuberculosis H37Rv S0017_Mtb_Ec_annotated	fig|83332.885.peg.3373			O33244	Mycobacterium tuberculosis	prcA	Proteasome subunit alpha (EC 3.4.25.1), bacterial	N-(4-MORPHOLINE)CARBONYL-B-(1-NAPHTHYL)-L-ALANINE-L-LEUCINE BORONIC ACID	Drug target		100	100	99	1e-136
BLAT	Drug Target	DrugBank	Mycobacterium tuberculosis H37Rv S0040_Mtb_Ec_annotated	fig|83332.889.peg.1823			P96851	Mycobacterium tuberculosis	hsaD	4,5-9,10-diseco-3-hydroxy-5,9,17-trioxoandrosta-1(10),2-diene-4-oate hydrolase (EC 3.7.1.17)	(3E)-2,6-DIOXO-6-PHENYLHEX-3-ENOATE	Drug target		100	100	100	1e-169
BLAT	Drug Target	DrugBank	Mycobacterium tuberculosis H37Rv S0194_Mtb_Ec_annotated	fig|83332.896.peg.2062			P0A5N0	Mycobacterium tuberculosis	aac	Aminoglycoside 2'-N-acetyltransferase (EC 2.3.1.59) => AAC(2')-I	Tobramycin;Kanamycin;3'-Phosphate-Adenosine-5'-Diphosphate;Coenzyme A;Ribostamycin;3'-Phosphate-Adenosine-5'-Diphosphate;Coenzyme A;Ribostamycin	Drug enzyme,Drug target		100	100	100	1e-104
BLAT	Drug Target	DrugBank	Mycobacterium tuberculosis H37Rv S0066_Mtb_Ec_annotated	fig|83332.891.peg.794			O07732	Mycobacterium tuberculosis	lipJ	lignin peroxidase LipJ	Alpha,Beta-Methyleneadenosine-5'-Triphosphate	Drug target		96	100	99	1e-260
BLAT	Drug Target	DrugBank	Mycobacterium tuberculosis H37Rv S0149_Mtb_Ec_annotated	fig|83332.894.peg.1660			Q08129	Mycobacterium tuberculosis	katG	Catalase-peroxidase KatG (EC 1.11.1.21)	Ethionamide;Isoniazid	Drug target		100	100	99	0.0
BLAT	Drug Target	DrugBank	Mycobacterium tuberculosis H37Rv S0007_Mtb_Ec_annotated	fig|83332.881.peg.1147			Q79FX6	Mycobacterium tuberculosis	mmaA2	Methoxy mycolic acid synthase MmaA2 (EC 2.1.1.79)	Cetrimonium;S-Adenosyl-L-Homocysteine	Drug target		100	93	100	1e-168
BLAT	Drug Target	DrugBank	Mycobacterium tuberculosis H37Rv S0205_Mtb_Ec_annotated	fig|83332.900.peg.3949			O53512	Mycobacterium tuberculosis	aroG	2-keto-3-deoxy-D-arabino-heptulosonate-7-phosphate synthase II (EC 2.5.1.54)	(1R,3S,5S,8R)-8-HYDROXY-2-OXABICYCLO[3.3.1]NON-6-ENE-3,5-DICARBOXYLIC ACID	Drug target		100	100	99	1e-271
BLAT	Drug Target	DrugBank	Mycobacterium tuberculosis H37Rv S0196_Mtb_Ec_annotated	fig|83332.897.peg.2229			Q9L888	Mycobacterium avium	alr	Alanine racemase (EC 5.1.1.1)	Cycloserine	Drug target		98	93	84	1e-182
BLAT	Drug Target	DrugBank	Mycobacterium tuberculosis H37Rv S0013_Mtb_Ec_annotated	fig|83332.884.peg.2318			P0A538	Mycobacterium tuberculosis	punA	Purine nucleoside phosphorylase (EC 2.4.2.1)	2-Hydroxymethyl-Pyrrolidine-3,4-Diol;4'-Deaza-1'-Aza-2'-Deoxy-1'-(9-Methylene)-Immucillin-H, (3r,4r)-N-[9-Deazahypoxanthin-9-Yl)Methyl]-4-Hydroxymethyl-Pyrrolidin-3-Ol;9-Deazahypoxanthine	Drug target		100	100	100	1e-149
BLAT	Drug Target	DrugBank	Mycobacterium tuberculosis H37Rv S0202_Mtb_Ec_annotated	fig|83332.898.peg.1460			P72030	Mycobacterium tuberculosis	embB	Integral membrane indolylacetylinositol arabinosyltransferase EmbB (EC 2.4.2.-)	Ethambutol	Drug target		100	100	99	0.0
BLAT	Drug Target	DrugBank	Mycobacterium tuberculosis H37Rv S0013_Mtb_Ec_annotated	fig|83332.884.peg.1317			O53512	Mycobacterium tuberculosis	aroG	2-keto-3-deoxy-D-arabino-heptulosonate-7-phosphate synthase II (EC 2.5.1.54)	(1R,3S,5S,8R)-8-HYDROXY-2-OXABICYCLO[3.3.1]NON-6-ENE-3,5-DICARBOXYLIC ACID	Drug target		100	100	99	1e-271
BLAT	Drug Target	DrugBank	Mycobacterium tuberculosis H37Rv S0194_Mtb_Ec_annotated	fig|83332.896.peg.1605			Q79FD7	Mycobacterium tuberculosis	rpiB	Ribose-5-phosphate isomerase B (EC 5.3.1.6)	4-Phospho-D-Erythronate;4-Phospho-D-Erythronohydroxamic Acid	Drug target		100	100	100	5e-91
BLAT	Drug Target	DrugBank	Mycobacterium tuberculosis H37Rv S0013_Mtb_Ec_annotated	fig|83332.884.peg.3524			P0A544	Mycobacterium tuberculosis	serA	D-3-phosphoglycerate dehydrogenase (EC 1.1.1.95)	D-tartaric acid	Drug target		98	99	100	1e-291
BLAT	Drug Target	DrugBank	Mycobacterium tuberculosis H37Rv S0165_Mtb_Ec_annotated	fig|83332.895.peg.3793			P0A5R0	Mycobacterium tuberculosis	panC	Pantoate--beta-alanine ligase (EC 6.3.2.1)	2,4-Dihydroxy-3,3-Dimethyl-Butyrate;Alpha,Beta-Methyleneadenosine-5'-Triphosphate;Pantoyl Adenylate;Beta-Alanine	Drug target		100	100	100	1e-173
BLAT	Drug Target	DrugBank	Mycobacterium tuberculosis H37Rv S0013_Mtb_Ec_annotated	fig|83332.884.peg.1080			P65728	Mycobacterium tuberculosis	pknG	Serine/threonine protein kinase	2-[(CYCLOPROPYLCARBONYL)AMINO]-4,5,6,7-TETRAHYDRO-1-BENZOTHIOPHENE-3-CARBOXAMIDE	Drug target		100	100	100	0.0
BLAT	Drug Target	DrugBank	Mycobacterium tuberculosis H37Rv S0202_Mtb_Ec_annotated	fig|83332.898.peg.2570			O06594	Mycobacterium tuberculosis	nadC	Quinolinate phosphoribosyltransferase [decarboxylating] (EC 2.4.2.19)	Quinolinic Acid;Namn;Phthalic Acid;5-Phosphoribosyl-1-(Beta-Methylene) Pyrophosphate	Drug target		100	100	100	1e-157
BLAT	Drug Target	DrugBank	Mycobacterium tuberculosis H37Rv S0194_Mtb_Ec_annotated	fig|83332.896.peg.1050			P96420	Mycobacterium tuberculosis	leuA	2-isopropylmalate synthase (EC 2.3.3.13)	Alpha-ketoisovalerate	Drug target		100	100	100	0.0
BLAT	Drug Target	DrugBank	Mycobacterium tuberculosis H37Rv S0007_Mtb_Ec_annotated	fig|83332.881.peg.1121			P0A674	Mycobacterium tuberculosis	rpoC	DNA-directed RNA polymerase beta' subunit (EC 2.7.7.6)	Rifapentine	Drug target		100	100	99	0.0
BLAT	Drug Target	DrugBank	Mycobacterium tuberculosis H37Rv S0165_Mtb_Ec_annotated	fig|83332.895.peg.1285			P60176	Mycobacterium tuberculosis	ahcY	Adenosylhomocysteinase (EC 3.3.1.1)	5'-S-ethyl-5'-thioadenosine	Drug target		100	100	100	1e-294
BLAT	Drug Target	DrugBank	Mycobacterium tuberculosis H37Rv S0040_Mtb_Ec_annotated	fig|83332.889.peg.2386			Q11062	Mycobacterium tuberculosis	cyp130	Cytochrome P450 130	1-[(2S)-2-[(4-CHLOROBENZYL)OXY]-2-(2,4-DICHLOROPHENYL)ETHYL]-1H-IMIDAZOLE;5-AMINO-2-{4-[(4-AMINOPHENYL)SULFANYL]PHENYL}-1H-ISOINDOLE-1,3(2H)-DIONE;1-(3-METHYLPHENYL)-1H-BENZIMIDAZOL-5-AMINE	Drug target		99	100	100	1e-239
BLAT	Drug Target	DrugBank	Mycobacterium tuberculosis H37Rv S0013_Mtb_Ec_annotated	fig|83332.884.peg.2033			P0A560	Mycobacterium tuberculosis	embA	Integral membrane indolylacetylinositol arabinosyltransferase EmbA (EC 2.4.2.-)	Ethambutol	Drug target		100	100	99	0.0
BLAT	Drug Target	DrugBank	Mycobacterium tuberculosis H37Rv S0070_Mtb_Ec_annotated	fig|83332.892.peg.2295			Q9L888	Mycobacterium avium	alr	Alanine racemase (EC 5.1.1.1)	Cycloserine	Drug target		98	93	84	1e-182
BLAT	Drug Target	DrugBank	Mycobacterium tuberculosis H37Rv S0007_Mtb_Ec_annotated	fig|83332.881.peg.1667			O05891	Mycobacterium tuberculosis	tmk	Thymidylate kinase (EC 2.7.4.9)	Thymidine-5'-Phosphate;Thymidine-5'-Triphosphate;P1-(5'-Adenosyl)P5-(5'-Thymidyl)Pentaphosphate;3'-Azido-3'-Deoxythymidine-5'-Monophosphate;5-Hydroxymethyluridine-2'-Deoxy-5'-Monophosphate;Diphosphate;Deoxythymidine	Drug target		100	100	100	1e-118
BLAT	Drug Target	DrugBank	Mycobacterium tuberculosis H37Rv S0001_Mtb_Ec_annotated	fig|83332.880.peg.253			P72030	Mycobacterium tuberculosis	embB	Integral membrane indolylacetylinositol arabinosyltransferase EmbB (EC 2.4.2.-)	Ethambutol	Drug target		100	100	100	0.0
BLAT	Drug Target	DrugBank	Mycobacterium tuberculosis H37Rv S0204_Mtb_Ec_annotated	fig|83332.899.peg.3495			P0C0X2	Mycobacterium leprae (strain TN)	folP2	Non functional Dihydropteroate synthase 2	Dapsone	Drug target		94	100	86	1e-134
BLAT	Drug Target	DrugBank	Mycobacterium tuberculosis H37Rv S0194_Mtb_Ec_annotated	fig|83332.896.peg.3645			P66952	Mycobacterium tuberculosis	tpx	Thiol peroxidase, Tpx-type (EC 1.11.1.15)	S-Oxy Cysteine	Drug target		100	100	100	1e-88
BLAT	Drug Target	DrugBank	Mycobacterium tuberculosis H37Rv S0070_Mtb_Ec_annotated	fig|83332.892.peg.1584			B4YQT9	Mycobacterium tuberculosis		DNA gyrase subunit A (EC 5.99.1.3)	Ciprofloxacin	Drug target		100	18	99	1e-84
BLAT	Drug Target	DrugBank	Mycobacterium tuberculosis H37Rv S0204_Mtb_Ec_annotated	fig|83332.899.peg.1346			Q79FD7	Mycobacterium tuberculosis	rpiB	Ribose-5-phosphate isomerase B (EC 5.3.1.6)	4-Phospho-D-Erythronate;4-Phospho-D-Erythronohydroxamic Acid	Drug target		100	100	100	5e-91
BLAT	Drug Target	DrugBank	Mycobacterium tuberculosis H37Rv S0202_Mtb_Ec_annotated	fig|83332.898.peg.1820			P60176	Mycobacterium tuberculosis	ahcY	Adenosylhomocysteinase (EC 3.3.1.1)	5'-S-ethyl-5'-thioadenosine	Drug target		100	100	100	1e-294
BLAT	Drug Target	DrugBank	Mycobacterium tuberculosis H37Rv S0066_Mtb_Ec_annotated	fig|83332.891.peg.2387			Q11062	Mycobacterium tuberculosis	cyp130	Cytochrome P450 130	1-[(2S)-2-[(4-CHLOROBENZYL)OXY]-2-(2,4-DICHLOROPHENYL)ETHYL]-1H-IMIDAZOLE;5-AMINO-2-{4-[(4-AMINOPHENYL)SULFANYL]PHENYL}-1H-ISOINDOLE-1,3(2H)-DIONE;1-(3-METHYLPHENYL)-1H-BENZIMIDAZOL-5-AMINE	Drug target		99	100	100	1e-239
BLAT	Drug Target	DrugBank	Mycobacterium tuberculosis H37Rv S0022_Mtb_Ec_annotated	fig|83332.886.peg.1983			P0A4Z6	Mycobacterium tuberculosis	aroQ	3-dehydroquinate dehydratase II (EC 4.2.1.10)	2,3 -Anhydro-Quinic Acid;3-Hydroxyimino Quinic Acid	Drug target		100	100	99	3e-77
BLAT	Drug Target	DrugBank	Mycobacterium tuberculosis H37Rv S0001_Mtb_Ec_annotated	fig|83332.880.peg.3184			P72024	Mycobacterium tuberculosis	dapB	4-hydroxy-tetrahydrodipicolinate reductase (EC 1.17.1.8)	Dipicolinic Acid	Drug target		100	98	100	1e-136
BLAT	Drug Target	DrugBank	Mycobacterium tuberculosis H37Rv S0196_Mtb_Ec_annotated	fig|83332.897.peg.361			P0A666	Mycobacterium tuberculosis	Rv3853	Ribonuclease E inhibitor RraA	Glyoxalate, Glyoxylate	Drug target		100	100	100	2e-84
BLAT	Drug Target	DrugBank	Mycobacterium tuberculosis H37Rv S0196_Mtb_Ec_annotated	fig|83332.897.peg.2279			O06330	Mycobacterium tuberculosis	rmlC	dTDP-4-dehydrorhamnose 3,5-epimerase (EC 5.1.3.13)	S,S-(2-Hydroxyethyl)Thiocysteine	Drug target		100	100	100	1e-117
BLAT	Drug Target	DrugBank	Mycobacterium tuberculosis H37Rv S0039_Mtb_Ec_annotated	fig|83332.887.peg.1184			P0A5P0	Mycobacterium tuberculosis	cmaA2	Cyclopropane-fatty-acyl-phospholipid synthase 2, CmaA2 (EC 2.1.1.79)	S-Adenosyl-L-Homocysteine;Didecyl-Dimethyl-Ammonium	Drug target		100	100	100	1e-180
BLAT	Drug Target	DrugBank	Mycobacterium tuberculosis H37Rv S0194_Mtb_Ec_annotated	fig|83332.896.peg.680			P64767	Mycobacterium tuberculosis	Rv0948c	Chorismate mutase I (EC 5.4.99.5)	(1R,3S,5S,8R)-8-HYDROXY-2-OXABICYCLO[3.3.1]NON-6-ENE-3,5-DICARBOXYLIC ACID	Drug target		85	100	98	3e-42
BLAT	Drug Target	DrugBank	Mycobacterium tuberculosis H37Rv S0007_Mtb_Ec_annotated	fig|83332.881.peg.1467			P0A5J4	Mycobacterium tuberculosis	glcB	Malate synthase G (EC 2.3.3.9)	Coenzyme A;Malate Ion;Glyoxalate, Glyoxylate	Drug target		100	100	100	0.0
BLAT	Drug Target	DrugBank	Mycobacterium tuberculosis H37Rv S0204_Mtb_Ec_annotated	fig|83332.899.peg.1824			P66034	Mycobacterium tuberculosis	ribH	6,7-dimethyl-8-ribityllumazine synthase (EC 2.5.1.78)	Dithioerythritol;4-{2,6,8-Trioxo-9-[(2r,3s,4r)-2,3,4,5-Tetrahydroxypentyl]-1,2,3,6,8,9-Hexahydro-7h-Purin-7-Yl}Butyl Dihydrogen Phosphate;D-1,4-dithiothreitol;3-{2,6,8-trioxo-9-[(2S,3S,4R)-2,3,4,5-tetrahydroxypentyl]-1,2,3,6,8,9-hexahydro-7H-purin-7-Yl}propyl dihydrogen phosphate;(4s,5s)-1,2-Dithiane-4,5-Diol;4-{2,6,8-Trioxo-9-[(2s,3r,4r)-2,3,4,5-Tetrahydroxypentyl]-1,2,3,6,8,9-Hexahydro-7h-Purin…	Drug target		100	100	100	4e-85
BLAT	Drug Target	DrugBank	Mycobacterium tuberculosis H37Rv S0007_Mtb_Ec_annotated	fig|83332.881.peg.2514			Q11062	Mycobacterium tuberculosis	cyp130	Cytochrome P450 130	1-[(2S)-2-[(4-CHLOROBENZYL)OXY]-2-(2,4-DICHLOROPHENYL)ETHYL]-1H-IMIDAZOLE;5-AMINO-2-{4-[(4-AMINOPHENYL)SULFANYL]PHENYL}-1H-ISOINDOLE-1,3(2H)-DIONE;1-(3-METHYLPHENYL)-1H-BENZIMIDAZOL-5-AMINE	Drug target		99	100	100	1e-239
BLAT	Drug Target	DrugBank	Mycobacterium tuberculosis H37Rv S0017_Mtb_Ec_annotated	fig|83332.885.peg.1900			P0A578	Mycobacterium tuberculosis	folP1	Dihydropteroate synthase (EC 2.5.1.15)	Pterin-6-Yl-Methyl-Monophosphate	Drug target		97	99	100	1e-154
BLAT	Drug Target	DrugBank	Mycobacterium tuberculosis H37Rv S0013_Mtb_Ec_annotated	fig|83332.884.peg.4072			O53831	Mycobacterium tuberculosis	mshD	Acetyl-CoA:Cys-GlcN-Ins acetyltransferase, mycothiol synthase MshD (EC 2.3.1.189)	Coenzyme A	Drug target		100	100	100	1e-181
BLAT	Drug Target	DrugBank	Mycobacterium tuberculosis H37Rv S0091_Mtb_Ec_annotated	fig|83332.893.peg.518			Q79G13	Mycobacterium tuberculosis	celA1	Endoglucanase A precursor (EC 3.2.1.4)	O1-Methyl-Glucose;Beta-D-Glucose;L-methionine (S)-S-oxide;4-Thio-beta-D-glucopyranose;(3r,4r,5r)-5-(Hydroxymethyl)Piperidine-3,4-Diol	Drug target		80	99	100	1e-180
BLAT	Drug Target	DrugBank	Mycobacterium tuberculosis H37Rv S0059_Mtb_Ec_annotated	fig|83332.890.peg.3817			P96851	Mycobacterium tuberculosis	hsaD	4,5-9,10-diseco-3-hydroxy-5,9,17-trioxoandrosta-1(10),2-diene-4-oate hydrolase (EC 3.7.1.17)	(3E)-2,6-DIOXO-6-PHENYLHEX-3-ENOATE	Drug target		100	100	100	1e-169
BLAT	Drug Target	DrugBank	Mycobacterium tuberculosis H37Rv S0165_Mtb_Ec_annotated	fig|83332.895.peg.1457			O06594	Mycobacterium tuberculosis	nadC	Quinolinate phosphoribosyltransferase [decarboxylating] (EC 2.4.2.19)	Quinolinic Acid;Namn;Phthalic Acid;5-Phosphoribosyl-1-(Beta-Methylene) Pyrophosphate	Drug target		100	100	100	1e-157
BLAT	Drug Target	DrugBank	Mycobacterium tuberculosis H37Rv S0204_Mtb_Ec_annotated	fig|83332.899.peg.1466			O07746	Mycobacterium tuberculosis	MT1933	Periplasmic chorismate mutase I precursor (EC 5.4.99.5)	8-HYDROXY-2-OXA-BICYCLO[3.3.1]NON-6-ENE-3,5-DICARBOXYLIC ACID	Drug target		100	100	100	1e-109
BLAT	Drug Target	DrugBank	Mycobacterium tuberculosis H37Rv S0040_Mtb_Ec_annotated	fig|83332.889.peg.1747			O06162	Mycobacterium tuberculosis	citE	Hydroxymethylglutaryl-CoA lyase (EC 4.1.3.4)	Formic Acid	Drug target		100	100	100	1e-151
BLAT	Drug Target	DrugBank	Mycobacterium tuberculosis H37Rv S0205_Mtb_Ec_annotated	fig|83332.900.peg.1293			P60176	Mycobacterium tuberculosis	ahcY	Adenosylhomocysteinase (EC 3.3.1.1)	5'-S-ethyl-5'-thioadenosine	Drug target		100	100	100	1e-294
BLAT	Drug Target	DrugBank	Mycobacterium tuberculosis H37Rv S0040_Mtb_Ec_annotated	fig|83332.889.peg.826			P66952	Mycobacterium tuberculosis	tpx	Thiol peroxidase, Tpx-type (EC 1.11.1.15)	S-Oxy Cysteine	Drug target		100	100	100	1e-88
BLAT	Drug Target	DrugBank	Mycobacterium tuberculosis H37Rv S0001_Mtb_Ec_annotated	fig|83332.880.peg.2109			P96851	Mycobacterium tuberculosis	hsaD	4,5-9,10-diseco-3-hydroxy-5,9,17-trioxoandrosta-1(10),2-diene-4-oate hydrolase (EC 3.7.1.17)	(3E)-2,6-DIOXO-6-PHENYLHEX-3-ENOATE	Drug target		100	100	100	1e-169
BLAT	Drug Target	DrugBank	Mycobacterium tuberculosis H37Rv S0046_Mtb_Ec_annotated	fig|83332.901.peg.3047			O06414	Mycobacterium tuberculosis	menB	Naphthoate synthase (EC 4.1.3.36)	Coenzyme A;Acetoacetyl-Coenzyme A	Drug target		95	99	100	1e-177
BLAT	Drug Target	DrugBank	Mycobacterium tuberculosis H37Rv S0205_Mtb_Ec_annotated	fig|83332.900.peg.2197			Q79FD7	Mycobacterium tuberculosis	rpiB	Ribose-5-phosphate isomerase B (EC 5.3.1.6)	4-Phospho-D-Erythronate;4-Phospho-D-Erythronohydroxamic Acid	Drug target		100	100	100	5e-91
BLAT	Drug Target	DrugBank	Mycobacterium tuberculosis H37Rv S0007_Mtb_Ec_annotated	fig|83332.881.peg.2583			P0A5I4	Mycobacterium tuberculosis	gmk	Guanylate kinase (EC 2.7.4.8)	Formic Acid	Drug target		100	100	100	1e-115
BLAT	Drug Target	DrugBank	Mycobacterium tuberculosis H37Rv S0046_Mtb_Ec_annotated	fig|83332.901.peg.354			P0A4V4	Mycobacterium tuberculosis	fbpC	Antigen 85-C precursor @ Mycolyl transferase 85C (EC 2.3.1.122)	Diethylphosphono Group;2-HYDROXYMETHYL-6-OCTYLSULFANYL-TETRAHYDRO-PYRAN-3,4,5-TRIOL	Drug target		100	100	100	1e-207
BLAT	Drug Target	DrugBank	Mycobacterium tuberculosis H37Rv S0040_Mtb_Ec_annotated	fig|83332.889.peg.1054			P96275	Mycobacterium tuberculosis	def	Peptide deformylase (EC 3.5.1.88)	N-[(2R)-2-{[(2S)-2-(1,3-benzoxazol-2-yl)pyrrolidin-1-yl]carbonyl}hexyl]-N-hydroxyformamide	Drug target		100	100	100	1e-113
BLAT	Drug Target	DrugBank	Mycobacterium tuberculosis H37Rv S0008_Mtb_Ec_annotated	fig|83332.883.peg.2336			P63509	Mycobacterium tuberculosis	lat	Probable L-lysine-epsilon aminotransferase (EC 2.6.1.36) (L-lysine aminotransferase) (Lysine 6-aminotransferase)	(2S)-1-methyl-2-[(2S,4R)-2-methyl-4-phenylpentyl]piperidine	Drug target		93	100	100	1e-246
BLAT	Drug Target	DrugBank	Mycobacterium tuberculosis H37Rv S0202_Mtb_Ec_annotated	fig|83332.898.peg.2272			P64143	Mycobacterium tuberculosis	folK	2-amino-4-hydroxy-6-hydroxymethyldihydropteridine pyrophosphokinase (EC 2.7.6.3)	Aminosalicylic Acid	Drug target		100	100	100	1e-106
BLAT	Drug Target	DrugBank	Mycobacterium tuberculosis H37Rv S0022_Mtb_Ec_annotated	fig|83332.886.peg.3215			P95276	Mycobacterium tuberculosis		Monooxygenase component C / Probable epoxide hydrolase EphB (EC 3.3.2.9)	1,3-DIPHENYLUREA	Drug target		100	100	100	1e-218
BLAT	Drug Target	DrugBank	Mycobacterium tuberculosis H37Rv S0204_Mtb_Ec_annotated	fig|83332.899.peg.4042			O53831	Mycobacterium tuberculosis	mshD	Acetyl-CoA:Cys-GlcN-Ins acetyltransferase, mycothiol synthase MshD (EC 2.3.1.189)	Coenzyme A	Drug target		100	100	100	1e-181
BLAT	Drug Target	DrugBank	Mycobacterium tuberculosis H37Rv S0149_Mtb_Ec_annotated	fig|83332.894.peg.1601			Q79FD7	Mycobacterium tuberculosis	rpiB	Ribose-5-phosphate isomerase B (EC 5.3.1.6)	4-Phospho-D-Erythronate;4-Phospho-D-Erythronohydroxamic Acid	Drug target		100	100	100	5e-91
BLAT	Drug Target	DrugBank	Mycobacterium tuberculosis H37Rv S0022_Mtb_Ec_annotated	fig|83332.886.peg.301			O33199	Mycobacterium tuberculosis		ADP-ribose pyrophosphatase (EC 3.6.1.13)	AMPCPR;Adenosine-5-Diphosphoribose;Phosphomethylphosphonic Acid Adenosyl Ester	Drug target		100	100	100	1e-117
BLAT	Drug Target	DrugBank	Mycobacterium tuberculosis H37Rv S0070_Mtb_Ec_annotated	fig|83332.892.peg.4124			O06796	Mycobacterium tuberculosis H37Rv		FIG00820067: hypothetical protein	2,2,5,5-TETRAMETHYL-3-(SULFANYLMETHYL)-2,5-DIHYDRO-1H-PYRROL-1-OL	Drug target		100	100	100	1e-66
BLAT	Drug Target	DrugBank	Mycobacterium tuberculosis H37Rv S0036_Mtb_Ec_annotated	fig|83332.888.peg.957			P63509	Mycobacterium tuberculosis	lat	Probable L-lysine-epsilon aminotransferase (EC 2.6.1.36) (L-lysine aminotransferase) (Lysine 6-aminotransferase)	(2S)-1-methyl-2-[(2S,4R)-2-methyl-4-phenylpentyl]piperidine	Drug target		93	100	100	1e-246
BLAT	Drug Target	DrugBank	Mycobacterium tuberculosis H37Rv S0022_Mtb_Ec_annotated	fig|83332.886.peg.955			P63509	Mycobacterium tuberculosis	lat	Probable L-lysine-epsilon aminotransferase (EC 2.6.1.36) (L-lysine aminotransferase) (Lysine 6-aminotransferase)	(2S)-1-methyl-2-[(2S,4R)-2-methyl-4-phenylpentyl]piperidine	Drug target		93	100	100	1e-246
BLAT	Drug Target	DrugBank	Mycobacterium tuberculosis H37Rv S0007_Mtb_Ec_annotated	fig|83332.881.peg.3144			O06934	Mycobacterium tuberculosis	glf	UDP-galactopyranose mutase (EC 5.4.99.9)	Flavin adenine dinucleotide;Bicine	Drug target		100	100	100	1e-240
BLAT	Drug Target	DrugBank	Mycobacterium tuberculosis H37Rv S0022_Mtb_Ec_annotated	fig|83332.886.peg.3209			P66952	Mycobacterium tuberculosis	tpx	Thiol peroxidase, Tpx-type (EC 1.11.1.15)	S-Oxy Cysteine	Drug target		100	100	100	1e-88
BLAT	Drug Target	DrugBank	Mycobacterium tuberculosis H37Rv S0202_Mtb_Ec_annotated	fig|83332.898.peg.513			P65728	Mycobacterium tuberculosis	pknG	Serine/threonine protein kinase	2-[(CYCLOPROPYLCARBONYL)AMINO]-4,5,6,7-TETRAHYDRO-1-BENZOTHIOPHENE-3-CARBOXAMIDE	Drug target		100	100	99	0.0
BLAT	Drug Target	DrugBank	Mycobacterium tuberculosis H37Rv S0008_Mtb_Ec_annotated	fig|83332.883.peg.361			P96222	Mycobacterium tuberculosis	ethR	Transcriptional repressor TetR family => EthR	Hexadecyl Octanoate;tert-butyl 4-(3-thiophen-2-yl-1,2,4-oxadiazol-5-yl)piperidine-1-carboxylate;3-(4-fluorophenyl)-5-phenyl-4H-1,2,4-triazole;1-(thiophen-2-ylacetyl)-4-(3-thiophen-2-yl-1,2,4-oxadiazol-5-yl)piperidine	Drug target		100	100	100	1e-119
BLAT	Drug Target	DrugBank	Mycobacterium tuberculosis H37Rv S0036_Mtb_Ec_annotated	fig|83332.888.peg.3386			P0C0X2	Mycobacterium leprae (strain TN)	folP2	Non functional Dihydropteroate synthase 2	Dapsone	Drug target		94	100	86	1e-134
BLAT	Drug Target	DrugBank	Mycobacterium tuberculosis H37Rv S0046_Mtb_Ec_annotated	fig|83332.901.peg.1740			P0A5J4	Mycobacterium tuberculosis	glcB	Malate synthase G (EC 2.3.3.9)	Coenzyme A;Malate Ion;Glyoxalate, Glyoxylate	Drug target		100	100	100	0.0
BLAT	Drug Target	DrugBank	Mycobacterium tuberculosis H37Rv S0046_Mtb_Ec_annotated	fig|83332.901.peg.1507			B4YQT9	Mycobacterium tuberculosis		DNA gyrase subunit A (EC 5.99.1.3)	Ciprofloxacin	Drug target		100	18	99	1e-84
BLAT	Drug Target	DrugBank	Mycobacterium tuberculosis H37Rv S0070_Mtb_Ec_annotated	fig|83332.892.peg.3208			P66952	Mycobacterium tuberculosis	tpx	Thiol peroxidase, Tpx-type (EC 1.11.1.15)	S-Oxy Cysteine	Drug target		100	100	100	1e-88
BLAT	Drug Target	DrugBank	Mycobacterium tuberculosis H37Rv S0040_Mtb_Ec_annotated	fig|83332.889.peg.2661			O06330	Mycobacterium tuberculosis	rmlC	dTDP-4-dehydrorhamnose 3,5-epimerase (EC 5.1.3.13)	S,S-(2-Hydroxyethyl)Thiocysteine	Drug target		100	100	100	1e-117
BLAT	Drug Target	DrugBank	Mycobacterium tuberculosis H37Rv S0022_Mtb_Ec_annotated	fig|83332.886.peg.1500			P96222	Mycobacterium tuberculosis	ethR	Transcriptional repressor TetR family => EthR	Hexadecyl Octanoate;tert-butyl 4-(3-thiophen-2-yl-1,2,4-oxadiazol-5-yl)piperidine-1-carboxylate;3-(4-fluorophenyl)-5-phenyl-4H-1,2,4-triazole;1-(thiophen-2-ylacetyl)-4-(3-thiophen-2-yl-1,2,4-oxadiazol-5-yl)piperidine	Drug target		100	100	100	1e-119
BLAT	Drug Target	DrugBank	Mycobacterium tuberculosis H37Rv S0022_Mtb_Ec_annotated	fig|83332.886.peg.4145			O06796	Mycobacterium tuberculosis H37Rv		FIG00820067: hypothetical protein	2,2,5,5-TETRAMETHYL-3-(SULFANYLMETHYL)-2,5-DIHYDRO-1H-PYRROL-1-OL	Drug target		100	100	100	1e-66
BLAT	Drug Target	DrugBank	Mycobacterium tuberculosis H37Rv S0202_Mtb_Ec_annotated	fig|83332.898.peg.3706			P0C0X2	Mycobacterium leprae (strain TN)	folP2	Non functional Dihydropteroate synthase 2	Dapsone	Drug target		94	100	86	1e-134
BLAT	Drug Target	DrugBank	Mycobacterium tuberculosis H37Rv S0059_Mtb_Ec_annotated	fig|83332.890.peg.3925			P64143	Mycobacterium tuberculosis	folK	2-amino-4-hydroxy-6-hydroxymethyldihydropteridine pyrophosphokinase (EC 2.7.6.3)	Aminosalicylic Acid	Drug target		100	100	100	1e-106
BLAT	Drug Target	DrugBank	Mycobacterium tuberculosis H37Rv S0204_Mtb_Ec_annotated	fig|83332.899.peg.3829			P66952	Mycobacterium tuberculosis	tpx	Thiol peroxidase, Tpx-type (EC 1.11.1.15)	S-Oxy Cysteine	Drug target		100	100	100	1e-88
BLAT	Drug Target	DrugBank	Mycobacterium tuberculosis H37Rv S0066_Mtb_Ec_annotated	fig|83332.891.peg.3690			P96420	Mycobacterium tuberculosis	leuA	2-isopropylmalate synthase (EC 2.3.3.13)	Alpha-ketoisovalerate	Drug target		100	100	100	0.0
BLAT	Drug Target	DrugBank	Mycobacterium tuberculosis H37Rv S0046_Mtb_Ec_annotated	fig|83332.901.peg.871			O05891	Mycobacterium tuberculosis	tmk	Thymidylate kinase (EC 2.7.4.9)	Thymidine-5'-Phosphate;Thymidine-5'-Triphosphate;P1-(5'-Adenosyl)P5-(5'-Thymidyl)Pentaphosphate;3'-Azido-3'-Deoxythymidine-5'-Monophosphate;5-Hydroxymethyluridine-2'-Deoxy-5'-Monophosphate;Diphosphate;Deoxythymidine	Drug target		100	100	100	1e-118
BLAT	Drug Target	DrugBank	Mycobacterium tuberculosis H37Rv S0039_Mtb_Ec_annotated	fig|83332.887.peg.993			P0A546	Mycobacterium tuberculosis	folA	Dihydrofolate reductase (EC 1.5.1.3)	Isoniazid;Bromo-WR99210	Drug target		100	98	100	4e-90
BLAT	Drug Target	DrugBank	Mycobacterium tuberculosis H37Rv S0046_Mtb_Ec_annotated	fig|83332.901.peg.2327			P0A552	Mycobacterium tuberculosis	dut	Deoxyuridine 5'-triphosphate nucleotidohydrolase (EC 3.6.1.23)	2'-Deoxyuridine 5'-Alpha,Beta-Imido-Triphosphate;Deoxyuridine-5'-Triphosphate;Deoxyuridine-5'-Diphosphate;2'-deoxyuridylic acid	Drug target		100	100	100	4e-81
BLAT	Drug Target	DrugBank	Mycobacterium tuberculosis H37Rv S0204_Mtb_Ec_annotated	fig|83332.899.peg.1775			O05783	Mycobacterium tuberculosis	fprA	Ferredoxin--NADP(+) reductase, actinobacterial (eukaryote-like) type (EC 1.18.1.2)	4-Oxo-Nicotinamide-Adenine Dinucleotide Phosphate;Flavin adenine dinucleotide	Drug target		100	100	100	1e-267
BLAT	Drug Target	DrugBank	Mycobacterium tuberculosis H37Rv S0196_Mtb_Ec_annotated	fig|83332.897.peg.1380			O06162	Mycobacterium tuberculosis	citE	Hydroxymethylglutaryl-CoA lyase (EC 4.1.3.4)	Formic Acid	Drug target		100	100	100	1e-151
BLAT	Drug Target	DrugBank	Mycobacterium tuberculosis H37Rv S0194_Mtb_Ec_annotated	fig|83332.896.peg.3404			P0A5Y6	Mycobacterium tuberculosis	inhA	Enoyl-[acyl-carrier-protein] reductase [NADH] (EC 1.3.1.9)	Ethionamide;Isoniazid;C16-Fatty-Acyl-Substrate-Mimic;Genz-10850;(3S)-N-(3-CHLORO-2-METHYLPHENYL)-1-CYCLOHEXYL-5-OXOPYRROLIDINE-3-CARBOXAMIDE;N-(4-METHYLBENZOYL)-4-BENZYLPIPERIDINE;(3S)-1-CYCLOHEXYL-5-OXO-N-PHENYLPYRROLIDINE-3-CARBOXAMIDE;5-PENTYL-2-PHENOXYPHENOL;(3S)-1-CYCLOHEXYL-N-(3,5-DICHLOROPHENYL)-5-OXOPYRROLIDINE-3-CARBOXAMIDE;(3S)-N-(3-BROMOPHENYL)-1-CYCLOHEXYL-5-OXOPYRROLIDINE-3-CARBOXAMI…	Drug target		100	100	100	1e-151
BLAT	Drug Target	DrugBank	Mycobacterium tuberculosis H37Rv S0001_Mtb_Ec_annotated	fig|83332.880.peg.1720			Q7D9R5	Mycobacterium tuberculosis	pcaA	Cyclopropane-fatty-acyl-phospholipid synthase PcaA (EC 2.1.1.79)	S-Adenosyl-L-Homocysteine	Drug target		100	100	100	1e-170
BLAT	Drug Target	DrugBank	Mycobacterium tuberculosis H37Rv S0066_Mtb_Ec_annotated	fig|83332.891.peg.364			P0A666	Mycobacterium tuberculosis	Rv3853	Ribonuclease E inhibitor RraA	Glyoxalate, Glyoxylate	Drug target		100	100	100	2e-84
BLAT	Drug Target	DrugBank	Mycobacterium tuberculosis H37Rv S0007_Mtb_Ec_annotated	fig|83332.881.peg.376			P96222	Mycobacterium tuberculosis	ethR	Transcriptional repressor TetR family => EthR	Hexadecyl Octanoate;tert-butyl 4-(3-thiophen-2-yl-1,2,4-oxadiazol-5-yl)piperidine-1-carboxylate;3-(4-fluorophenyl)-5-phenyl-4H-1,2,4-triazole;1-(thiophen-2-ylacetyl)-4-(3-thiophen-2-yl-1,2,4-oxadiazol-5-yl)piperidine	Drug target		100	100	100	1e-119
BLAT	Drug Target	DrugBank	Mycobacterium tuberculosis H37Rv S0040_Mtb_Ec_annotated	fig|83332.889.peg.278			B4YQT9	Mycobacterium tuberculosis		DNA gyrase subunit A (EC 5.99.1.3)	Ciprofloxacin	Drug target		100	18	100	3e-85
BLAT	Drug Target	DrugBank	Mycobacterium tuberculosis H37Rv S0036_Mtb_Ec_annotated	fig|83332.888.peg.3528			P0A5I4	Mycobacterium tuberculosis	gmk	Guanylate kinase (EC 2.7.4.8)	Formic Acid	Drug target		100	100	100	1e-115
BLAT	Drug Target	DrugBank	Mycobacterium tuberculosis H37Rv S0040_Mtb_Ec_annotated	fig|83332.889.peg.3688			P96420	Mycobacterium tuberculosis	leuA	2-isopropylmalate synthase (EC 2.3.3.13)	Alpha-ketoisovalerate	Drug target		100	100	100	0.0
BLAT	Drug Target	DrugBank	Mycobacterium tuberculosis H37Rv S0194_Mtb_Ec_annotated	fig|83332.896.peg.4101			P0C0X2	Mycobacterium leprae (strain TN)	folP2	Non functional Dihydropteroate synthase 2	Dapsone	Drug target		94	100	86	1e-134
BLAT	Drug Target	DrugBank	Mycobacterium tuberculosis H37Rv S0204_Mtb_Ec_annotated	fig|83332.899.peg.2230			Q9L888	Mycobacterium avium	alr	Alanine racemase (EC 5.1.1.1)	Cycloserine	Drug target		98	93	84	1e-182
BLAT	Drug Target	DrugBank	Mycobacterium tuberculosis H37Rv S0165_Mtb_Ec_annotated	fig|83332.895.peg.2244			P0A5J4	Mycobacterium tuberculosis	glcB	Malate synthase G (EC 2.3.3.9)	Coenzyme A;Malate Ion;Glyoxalate, Glyoxylate	Drug target		100	100	99	0.0
BLAT	Drug Target	DrugBank	Mycobacterium tuberculosis H37Rv S0205_Mtb_Ec_annotated	fig|83332.900.peg.922			P64767	Mycobacterium tuberculosis	Rv0948c	Chorismate mutase I (EC 5.4.99.5)	(1R,3S,5S,8R)-8-HYDROXY-2-OXABICYCLO[3.3.1]NON-6-ENE-3,5-DICARBOXYLIC ACID	Drug target		85	100	98	3e-42
BLAT	Drug Target	DrugBank	Mycobacterium tuberculosis H37Rv S0165_Mtb_Ec_annotated	fig|83332.895.peg.312			P0A590	Mycobacterium tuberculosis	glnA1	Glutamine synthetase type I (EC 6.3.1.2)	Citric Acid	Drug target		100	100	100	1e-290
BLAT	Drug Target	DrugBank	Mycobacterium tuberculosis H37Rv S0001_Mtb_Ec_annotated	fig|83332.880.peg.1723			P0A5H3	Mycobacterium tuberculosis	icl	Isocitrate lyase (EC 4.1.3.1) @ Methylisocitrate lyase (EC 4.1.3.30)	Glyoxalate, Glyoxylate	Drug target		100	100	100	1e-252
BLAT	Drug Target	DrugBank	Mycobacterium tuberculosis H37Rv S0066_Mtb_Ec_annotated	fig|83332.891.peg.117			O33199	Mycobacterium tuberculosis		ADP-ribose pyrophosphatase (EC 3.6.1.13)	AMPCPR;Adenosine-5-Diphosphoribose;Phosphomethylphosphonic Acid Adenosyl Ester	Drug target		100	100	100	1e-117
BLAT	Drug Target	DrugBank	Mycobacterium tuberculosis H37Rv S0017_Mtb_Ec_annotated	fig|83332.885.peg.1974			O07746	Mycobacterium tuberculosis	MT1933	Periplasmic chorismate mutase I precursor (EC 5.4.99.5)	8-HYDROXY-2-OXA-BICYCLO[3.3.1]NON-6-ENE-3,5-DICARBOXYLIC ACID	Drug target		100	100	100	1e-109
BLAT	Drug Target	DrugBank	Mycobacterium tuberculosis H37Rv S0040_Mtb_Ec_annotated	fig|83332.889.peg.1822			P96850	Mycobacterium tuberculosis	hsaC	Iron-dependent extradiol dioxygenase (EC 1.13.11.25)	3,4-dihydroxy-9,10-secoandrosta-1(10),2,4-triene-9,17-dione	Drug target		100	100	100	1e-179
BLAT	Drug Target	DrugBank	Mycobacterium tuberculosis H37Rv S0013_Mtb_Ec_annotated	fig|83332.884.peg.958			P0A4V4	Mycobacterium tuberculosis	fbpC	Antigen 85-C precursor @ Mycolyl transferase 85C (EC 2.3.1.122)	Diethylphosphono Group;2-HYDROXYMETHYL-6-OCTYLSULFANYL-TETRAHYDRO-PYRAN-3,4,5-TRIOL	Drug target		100	100	100	1e-207
BLAT	Drug Target	DrugBank	Mycobacterium tuberculosis H37Rv S0205_Mtb_Ec_annotated	fig|83332.900.peg.1695			P65728	Mycobacterium tuberculosis	pknG	Serine/threonine protein kinase	2-[(CYCLOPROPYLCARBONYL)AMINO]-4,5,6,7-TETRAHYDRO-1-BENZOTHIOPHENE-3-CARBOXAMIDE	Drug target		100	100	100	0.0
BLAT	Drug Target	DrugBank	Mycobacterium tuberculosis H37Rv S0007_Mtb_Ec_annotated	fig|83332.881.peg.1002			P64767	Mycobacterium tuberculosis	Rv0948c	Chorismate mutase I (EC 5.4.99.5)	(1R,3S,5S,8R)-8-HYDROXY-2-OXABICYCLO[3.3.1]NON-6-ENE-3,5-DICARBOXYLIC ACID	Drug target		85	100	100	6e-43
BLAT	Drug Target	DrugBank	Mycobacterium tuberculosis H37Rv S0040_Mtb_Ec_annotated	fig|83332.889.peg.3611			O05891	Mycobacterium tuberculosis	tmk	Thymidylate kinase (EC 2.7.4.9)	Thymidine-5'-Phosphate;Thymidine-5'-Triphosphate;P1-(5'-Adenosyl)P5-(5'-Thymidyl)Pentaphosphate;3'-Azido-3'-Deoxythymidine-5'-Monophosphate;5-Hydroxymethyluridine-2'-Deoxy-5'-Monophosphate;Diphosphate;Deoxythymidine	Drug target		100	100	100	1e-118
BLAT	Drug Target	DrugBank	Mycobacterium tuberculosis H37Rv S0070_Mtb_Ec_annotated	fig|83332.892.peg.2792			P0A546	Mycobacterium tuberculosis	folA	Dihydrofolate reductase (EC 1.5.1.3)	Isoniazid;Bromo-WR99210	Drug target		100	98	100	4e-90
BLAT	Drug Target	DrugBank	Mycobacterium tuberculosis H37Rv S0046_Mtb_Ec_annotated	fig|83332.901.peg.2437			P96851	Mycobacterium tuberculosis	hsaD	4,5-9,10-diseco-3-hydroxy-5,9,17-trioxoandrosta-1(10),2-diene-4-oate hydrolase (EC 3.7.1.17)	(3E)-2,6-DIOXO-6-PHENYLHEX-3-ENOATE	Drug target		100	100	100	1e-169
BLAT	Drug Target	DrugBank	Mycobacterium tuberculosis H37Rv S0091_Mtb_Ec_annotated	fig|83332.893.peg.458			B4YQT9	Mycobacterium tuberculosis		DNA gyrase subunit A (EC 5.99.1.3)	Ciprofloxacin	Drug target		100	18	99	1e-84
BLAT	Drug Target	DrugBank	Mycobacterium tuberculosis H37Rv S0036_Mtb_Ec_annotated	fig|83332.888.peg.1094			P0A674	Mycobacterium tuberculosis	rpoC	DNA-directed RNA polymerase beta' subunit (EC 2.7.7.6)	Rifapentine	Drug target		100	100	100	0.0
BLAT	Drug Target	DrugBank	Mycobacterium tuberculosis H37Rv S0039_Mtb_Ec_annotated	fig|83332.887.peg.594			Q79G13	Mycobacterium tuberculosis	celA1	Endoglucanase A precursor (EC 3.2.1.4)	O1-Methyl-Glucose;Beta-D-Glucose;L-methionine (S)-S-oxide;4-Thio-beta-D-glucopyranose;(3r,4r,5r)-5-(Hydroxymethyl)Piperidine-3,4-Diol	Drug target		80	99	100	1e-180
BLAT	Drug Target	DrugBank	Mycobacterium tuberculosis H37Rv S0039_Mtb_Ec_annotated	fig|83332.887.peg.3616			P64170	Mycobacterium tuberculosis	ftsZ	Cell division protein FtsZ	5'-Guanosine-Diphosphate-Monothiophosphate;Citric Acid;Guanosine-5'-Diphosphate	Drug target		100	100	100	1e-213
BLAT	Drug Target	DrugBank	Mycobacterium tuberculosis H37Rv S0066_Mtb_Ec_annotated	fig|83332.891.peg.1016			P0A5H3	Mycobacterium tuberculosis	icl	Isocitrate lyase (EC 4.1.3.1) @ Methylisocitrate lyase (EC 4.1.3.30)	Glyoxalate, Glyoxylate	Drug target		100	100	100	1e-252
BLAT	Drug Target	DrugBank	Mycobacterium tuberculosis H37Rv S0036_Mtb_Ec_annotated	fig|83332.888.peg.3512			Q7D8I1	Mycobacterium tuberculosis	MT1417	Naringenin-chalcone synthase (EC 2.3.1.74)	MYRISTIC ACID	Drug target		100	100	100	1e-223
BLAT	Drug Target	DrugBank	Mycobacterium tuberculosis H37Rv S0001_Mtb_Ec_annotated	fig|83332.880.peg.2745			O06330	Mycobacterium tuberculosis	rmlC	dTDP-4-dehydrorhamnose 3,5-epimerase (EC 5.1.3.13)	S,S-(2-Hydroxyethyl)Thiocysteine	Drug target		100	100	100	1e-117
BLAT	Drug Target	DrugBank	Mycobacterium tuberculosis H37Rv S0165_Mtb_Ec_annotated	fig|83332.895.peg.1054			O05783	Mycobacterium tuberculosis	fprA	Ferredoxin--NADP(+) reductase, actinobacterial (eukaryote-like) type (EC 1.18.1.2)	4-Oxo-Nicotinamide-Adenine Dinucleotide Phosphate;Flavin adenine dinucleotide	Drug target		100	100	100	1e-267
BLAT	Drug Target	DrugBank	Mycobacterium tuberculosis H37Rv S0008_Mtb_Ec_annotated	fig|83332.883.peg.2633			P0A5Y6	Mycobacterium tuberculosis	inhA	Enoyl-[acyl-carrier-protein] reductase [NADH] (EC 1.3.1.9)	Ethionamide;Isoniazid;C16-Fatty-Acyl-Substrate-Mimic;Genz-10850;(3S)-N-(3-CHLORO-2-METHYLPHENYL)-1-CYCLOHEXYL-5-OXOPYRROLIDINE-3-CARBOXAMIDE;N-(4-METHYLBENZOYL)-4-BENZYLPIPERIDINE;(3S)-1-CYCLOHEXYL-5-OXO-N-PHENYLPYRROLIDINE-3-CARBOXAMIDE;5-PENTYL-2-PHENOXYPHENOL;(3S)-1-CYCLOHEXYL-N-(3,5-DICHLOROPHENYL)-5-OXOPYRROLIDINE-3-CARBOXAMIDE;(3S)-N-(3-BROMOPHENYL)-1-CYCLOHEXYL-5-OXOPYRROLIDINE-3-CARBOXAMI…	Drug target		100	100	100	1e-151
BLAT	Drug Target	DrugBank	Mycobacterium tuberculosis H37Rv S0165_Mtb_Ec_annotated	fig|83332.895.peg.1889			P0A546	Mycobacterium tuberculosis	folA	Dihydrofolate reductase (EC 1.5.1.3)	Isoniazid;Bromo-WR99210	Drug target		100	98	100	4e-90
BLAT	Drug Target	DrugBank	Mycobacterium tuberculosis H37Rv S0007_Mtb_Ec_annotated	fig|83332.881.peg.3061			P72024	Mycobacterium tuberculosis	dapB	4-hydroxy-tetrahydrodipicolinate reductase (EC 1.17.1.8)	Dipicolinic Acid	Drug target		100	98	100	1e-136
BLAT	Drug Target	DrugBank	Mycobacterium tuberculosis H37Rv S0022_Mtb_Ec_annotated	fig|83332.886.peg.3520			Q7D8I1	Mycobacterium tuberculosis	MT1417	Naringenin-chalcone synthase (EC 2.3.1.74)	MYRISTIC ACID	Drug target		100	100	100	1e-223
BLAT	Drug Target	DrugBank	Mycobacterium tuberculosis H37Rv S0059_Mtb_Ec_annotated	fig|83332.890.peg.3932			O53434	Mycobacterium tuberculosis	Rv1086	(2E,6Z)-farnesyl diphosphate synthase (EC 2.5.1.68)	Geranyl Diphosphate;FARNESYL DIPHOSPHATE	Drug target		100	100	100	1e-150
BLAT	Drug Target	DrugBank	Mycobacterium tuberculosis H37Rv S0046_Mtb_Ec_annotated	fig|83332.901.peg.3198			P0C0X2	Mycobacterium leprae (strain TN)	folP2	Non functional Dihydropteroate synthase 2	Dapsone	Drug target		94	100	86	1e-134
BLAT	Drug Target	DrugBank	Mycobacterium tuberculosis H37Rv S0204_Mtb_Ec_annotated	fig|83332.899.peg.1219			P0A4Z6	Mycobacterium tuberculosis	aroQ	3-dehydroquinate dehydratase II (EC 4.2.1.10)	2,3 -Anhydro-Quinic Acid;3-Hydroxyimino Quinic Acid	Drug target		100	100	100	9e-78
BLAT	Drug Target	DrugBank	Mycobacterium tuberculosis H37Rv S0022_Mtb_Ec_annotated	fig|83332.886.peg.3536			P0A5I4	Mycobacterium tuberculosis	gmk	Guanylate kinase (EC 2.7.4.8)	Formic Acid	Drug target		100	100	100	1e-115
BLAT	Drug Target	DrugBank	Mycobacterium tuberculosis H37Rv S0022_Mtb_Ec_annotated	fig|83332.886.peg.1065			Q79FX8	Mycobacterium tuberculosis	mmaA4	Methoxy mycolic acid synthase MmaA4	5'-S-[2-(decylamino)ethyl]-5'-thioadenosine	Drug target		99	100	99	1e-176
BLAT	Drug Target	DrugBank	Mycobacterium tuberculosis H37Rv S0039_Mtb_Ec_annotated	fig|83332.887.peg.3706			P95276	Mycobacterium tuberculosis		Monooxygenase component C / Probable epoxide hydrolase EphB (EC 3.3.2.9)	1,3-DIPHENYLUREA	Drug target		100	100	100	1e-218
BLAT	Drug Target	DrugBank	Mycobacterium tuberculosis H37Rv S0036_Mtb_Ec_annotated	fig|83332.888.peg.2576			P96851	Mycobacterium tuberculosis	hsaD	4,5-9,10-diseco-3-hydroxy-5,9,17-trioxoandrosta-1(10),2-diene-4-oate hydrolase (EC 3.7.1.17)	(3E)-2,6-DIOXO-6-PHENYLHEX-3-ENOATE	Drug target		100	100	100	1e-169
BLAT	Drug Target	DrugBank	Mycobacterium tuberculosis H37Rv S0007_Mtb_Ec_annotated	fig|83332.881.peg.451			O33199	Mycobacterium tuberculosis		ADP-ribose pyrophosphatase (EC 3.6.1.13)	AMPCPR;Adenosine-5-Diphosphoribose;Phosphomethylphosphonic Acid Adenosyl Ester	Drug target		100	100	100	1e-117
BLAT	Drug Target	DrugBank	Mycobacterium tuberculosis H37Rv S0149_Mtb_Ec_annotated	fig|83332.894.peg.3202			P0A574	Mycobacterium tuberculosis	fabH	3-oxoacyl-[acyl-carrier-protein] synthase, KASIII (EC 2.3.1.180)	Lauric Acid;Dodecyl-Coa;DECANE-1-THIOL;DECYL FORMATE;11-MERCAPTOUNDECANOIC ACID;O-DECYL HYDROGEN THIOCARBONATE;11-[(MERCAPTOCARBONYL)OXY]UNDECANOIC ACID	Drug target		100	100	100	1e-192
BLAT	Drug Target	DrugBank	Mycobacterium tuberculosis H37Rv S0066_Mtb_Ec_annotated	fig|83332.891.peg.834			P95276	Mycobacterium tuberculosis		Monooxygenase component C / Probable epoxide hydrolase EphB (EC 3.3.2.9)	1,3-DIPHENYLUREA	Drug target		100	100	100	1e-218
BLAT	Drug Target	DrugBank	Mycobacterium tuberculosis H37Rv S0039_Mtb_Ec_annotated	fig|83332.887.peg.2038			Q9CBQ2	Mycobacterium leprae (strain TN)	nrdF	Ribonucleotide reductase of class Ib (aerobic), beta subunit (EC 1.17.4.1)	Citric Acid	Drug target		99	99	93	1e-178
BLAT	Drug Target	DrugBank	Mycobacterium tuberculosis H37Rv S0022_Mtb_Ec_annotated	fig|83332.886.peg.3184			Q08129	Mycobacterium tuberculosis	katG	Catalase-peroxidase KatG (EC 1.11.1.21)	Ethionamide;Isoniazid	Drug target		100	100	99	0.0
BLAT	Drug Target	DrugBank	Mycobacterium tuberculosis H37Rv S0008_Mtb_Ec_annotated	fig|83332.883.peg.725			P0A5J4	Mycobacterium tuberculosis	glcB	Malate synthase G (EC 2.3.3.9)	Coenzyme A;Malate Ion;Glyoxalate, Glyoxylate	Drug target		100	100	100	0.0
BLAT	Drug Target	DrugBank	Mycobacterium tuberculosis H37Rv S0205_Mtb_Ec_annotated	fig|83332.900.peg.2848			Q9L888	Mycobacterium avium	alr	Alanine racemase (EC 5.1.1.1)	Cycloserine	Drug target		98	93	84	1e-182
BLAT	Drug Target	DrugBank	Mycobacterium tuberculosis H37Rv S0059_Mtb_Ec_annotated	fig|83332.890.peg.1273			O33245	Mycobacterium tuberculosis	prcB	Proteasome subunit beta (EC 3.4.25.1), bacterial	N-(4-MORPHOLINE)CARBONYL-B-(1-NAPHTHYL)-L-ALANINE-L-LEUCINE BORONIC ACID	Drug target		100	100	100	1e-163
BLAT	Drug Target	DrugBank	Mycobacterium tuberculosis H37Rv S0001_Mtb_Ec_annotated	fig|83332.880.peg.2783			Q9L888	Mycobacterium avium	alr	Alanine racemase (EC 5.1.1.1)	Cycloserine	Drug target		98	93	84	1e-182
BLAT	Drug Target	DrugBank	Mycobacterium tuberculosis H37Rv S0165_Mtb_Ec_annotated	fig|83332.895.peg.714			Q79G13	Mycobacterium tuberculosis	celA1	Endoglucanase A precursor (EC 3.2.1.4)	O1-Methyl-Glucose;Beta-D-Glucose;L-methionine (S)-S-oxide;4-Thio-beta-D-glucopyranose;(3r,4r,5r)-5-(Hydroxymethyl)Piperidine-3,4-Diol	Drug target		91	99	100	1e-205
BLAT	Drug Target	DrugBank	Mycobacterium tuberculosis H37Rv S0059_Mtb_Ec_annotated	fig|83332.890.peg.903			Q79FX6	Mycobacterium tuberculosis	mmaA2	Methoxy mycolic acid synthase MmaA2 (EC 2.1.1.79)	Cetrimonium;S-Adenosyl-L-Homocysteine	Drug target		100	93	100	1e-168
BLAT	Drug Target	DrugBank	Mycobacterium tuberculosis H37Rv S0194_Mtb_Ec_annotated	fig|83332.896.peg.3944			P64143	Mycobacterium tuberculosis	folK	2-amino-4-hydroxy-6-hydroxymethyldihydropteridine pyrophosphokinase (EC 2.7.6.3)	Aminosalicylic Acid	Drug target		100	100	100	1e-106
BLAT	Drug Target	DrugBank	Mycobacterium tuberculosis H37Rv S0204_Mtb_Ec_annotated	fig|83332.899.peg.1112			P60176	Mycobacterium tuberculosis	ahcY	Adenosylhomocysteinase (EC 3.3.1.1)	5'-S-ethyl-5'-thioadenosine	Drug target		100	100	100	1e-294
BLAT	Drug Target	DrugBank	Mycobacterium tuberculosis H37Rv S0165_Mtb_Ec_annotated	fig|83332.895.peg.1662			Q79FX8	Mycobacterium tuberculosis	mmaA4	Methoxy mycolic acid synthase MmaA4	5'-S-[2-(decylamino)ethyl]-5'-thioadenosine	Drug target		99	100	100	1e-177
BLAT	Drug Target	DrugBank	Mycobacterium tuberculosis H37Rv S0091_Mtb_Ec_annotated	fig|83332.893.peg.4113			P0A514	Mycobacterium tuberculosis	cyp121	hypothetical protein	4-Iodopyrazole;(3S,6S)-3,6-bis(4-hydroxybenzyl)piperazine-2,5-dione	Drug target		100	100	100	1e-228
BLAT	Drug Target	DrugBank	Mycobacterium tuberculosis H37Rv S0013_Mtb_Ec_annotated	fig|83332.884.peg.1756			O06162	Mycobacterium tuberculosis	citE	Hydroxymethylglutaryl-CoA lyase (EC 4.1.3.4)	Formic Acid	Drug target		100	100	100	1e-151
BLAT	Drug Target	DrugBank	Mycobacterium tuberculosis H37Rv S0204_Mtb_Ec_annotated	fig|83332.899.peg.4140			O06796	Mycobacterium tuberculosis H37Rv		FIG00820067: hypothetical protein	2,2,5,5-TETRAMETHYL-3-(SULFANYLMETHYL)-2,5-DIHYDRO-1H-PYRROL-1-OL	Drug target		100	100	100	1e-66
BLAT	Drug Target	DrugBank	Mycobacterium tuberculosis H37Rv S0001_Mtb_Ec_annotated	fig|83332.880.peg.2417			P0A4Z6	Mycobacterium tuberculosis	aroQ	3-dehydroquinate dehydratase II (EC 4.2.1.10)	2,3 -Anhydro-Quinic Acid;3-Hydroxyimino Quinic Acid	Drug target		100	100	100	9e-78
BLAT	Drug Target	DrugBank	Mycobacterium tuberculosis H37Rv S0001_Mtb_Ec_annotated	fig|83332.880.peg.1380			P0A5J4	Mycobacterium tuberculosis	glcB	Malate synthase G (EC 2.3.3.9)	Coenzyme A;Malate Ion;Glyoxalate, Glyoxylate	Drug target		100	100	100	0.0
BLAT	Drug Target	DrugBank	Mycobacterium tuberculosis H37Rv S0022_Mtb_Ec_annotated	fig|83332.886.peg.1498			P0A666	Mycobacterium tuberculosis	Rv3853	Ribonuclease E inhibitor RraA	Glyoxalate, Glyoxylate	Drug target		100	100	100	2e-84
BLAT	Drug Target	DrugBank	Mycobacterium tuberculosis H37Rv S0001_Mtb_Ec_annotated	fig|83332.880.peg.2528			P0A5I4	Mycobacterium tuberculosis	gmk	Guanylate kinase (EC 2.7.4.8)	Formic Acid	Drug target		100	100	100	1e-115
BLAT	Drug Target	DrugBank	Mycobacterium tuberculosis H37Rv S0036_Mtb_Ec_annotated	fig|83332.888.peg.91			P96275	Mycobacterium tuberculosis	def	Peptide deformylase (EC 3.5.1.88)	N-[(2R)-2-{[(2S)-2-(1,3-benzoxazol-2-yl)pyrrolidin-1-yl]carbonyl}hexyl]-N-hydroxyformamide	Drug target		100	100	100	1e-113
BLAT	Drug Target	DrugBank	Mycobacterium tuberculosis H37Rv S0204_Mtb_Ec_annotated	fig|83332.899.peg.3548			P0A544	Mycobacterium tuberculosis	serA	D-3-phosphoglycerate dehydrogenase (EC 1.1.1.95)	D-tartaric acid	Drug target		98	99	100	1e-291
BLAT	Drug Target	DrugBank	Mycobacterium tuberculosis H37Rv S0194_Mtb_Ec_annotated	fig|83332.896.peg.1900			Q9CBQ2	Mycobacterium leprae (strain TN)	nrdF	Ribonucleotide reductase of class Ib (aerobic), beta subunit (EC 1.17.4.1)	Citric Acid	Drug target		99	99	93	1e-178
BLAT	Drug Target	DrugBank	Mycobacterium tuberculosis H37Rv S0007_Mtb_Ec_annotated	fig|83332.881.peg.1761			P0A5H3	Mycobacterium tuberculosis	icl	Isocitrate lyase (EC 4.1.3.1) @ Methylisocitrate lyase (EC 4.1.3.30)	Glyoxalate, Glyoxylate	Drug target		100	100	100	1e-252
BLAT	Drug Target	DrugBank	Mycobacterium tuberculosis H37Rv S0022_Mtb_Ec_annotated	fig|83332.886.peg.1376			P64170	Mycobacterium tuberculosis	ftsZ	Cell division protein FtsZ	5'-Guanosine-Diphosphate-Monothiophosphate;Citric Acid;Guanosine-5'-Diphosphate	Drug target		100	100	100	1e-213
BLAT	Drug Target	DrugBank	Mycobacterium tuberculosis H37Rv S0046_Mtb_Ec_annotated	fig|83332.901.peg.1359			O33245	Mycobacterium tuberculosis	prcB	Proteasome subunit beta (EC 3.4.25.1), bacterial	N-(4-MORPHOLINE)CARBONYL-B-(1-NAPHTHYL)-L-ALANINE-L-LEUCINE BORONIC ACID	Drug target		100	100	100	1e-163
BLAT	Drug Target	DrugBank	Mycobacterium tuberculosis H37Rv S0205_Mtb_Ec_annotated	fig|83332.900.peg.3098			P0A4Z6	Mycobacterium tuberculosis	aroQ	3-dehydroquinate dehydratase II (EC 4.2.1.10)	2,3 -Anhydro-Quinic Acid;3-Hydroxyimino Quinic Acid	Drug target		100	100	100	9e-78
BLAT	Drug Target	DrugBank	Mycobacterium tuberculosis H37Rv S0091_Mtb_Ec_annotated	fig|83332.893.peg.3922			O53434	Mycobacterium tuberculosis	Rv1086	(2E,6Z)-farnesyl diphosphate synthase (EC 2.5.1.68)	Geranyl Diphosphate;FARNESYL DIPHOSPHATE	Drug target		100	100	100	1e-150
BLAT	Drug Target	DrugBank	Mycobacterium tuberculosis H37Rv S0059_Mtb_Ec_annotated	fig|83332.890.peg.3468			P0A544	Mycobacterium tuberculosis	serA	D-3-phosphoglycerate dehydrogenase (EC 1.1.1.95)	D-tartaric acid	Drug target		98	99	100	1e-291
BLAT	Drug Target	DrugBank	Mycobacterium tuberculosis H37Rv S0039_Mtb_Ec_annotated	fig|83332.887.peg.2335			Q11062	Mycobacterium tuberculosis	cyp130	Cytochrome P450 130	1-[(2S)-2-[(4-CHLOROBENZYL)OXY]-2-(2,4-DICHLOROPHENYL)ETHYL]-1H-IMIDAZOLE;5-AMINO-2-{4-[(4-AMINOPHENYL)SULFANYL]PHENYL}-1H-ISOINDOLE-1,3(2H)-DIONE;1-(3-METHYLPHENYL)-1H-BENZIMIDAZOL-5-AMINE	Drug target		99	100	100	1e-239
BLAT	Drug Target	DrugBank	Mycobacterium tuberculosis H37Rv S0059_Mtb_Ec_annotated	fig|83332.890.peg.175			P0A5P0	Mycobacterium tuberculosis	cmaA2	Cyclopropane-fatty-acyl-phospholipid synthase 2, CmaA2 (EC 2.1.1.79)	S-Adenosyl-L-Homocysteine;Didecyl-Dimethyl-Ammonium	Drug target		100	100	100	1e-180
BLAT	Drug Target	DrugBank	Mycobacterium tuberculosis H37Rv S0022_Mtb_Ec_annotated	fig|83332.886.peg.972			P0A538	Mycobacterium tuberculosis	punA	Purine nucleoside phosphorylase (EC 2.4.2.1)	2-Hydroxymethyl-Pyrrolidine-3,4-Diol;4'-Deaza-1'-Aza-2'-Deoxy-1'-(9-Methylene)-Immucillin-H, (3r,4r)-N-[9-Deazahypoxanthin-9-Yl)Methyl]-4-Hydroxymethyl-Pyrrolidin-3-Ol;9-Deazahypoxanthine	Drug target		100	100	100	1e-149
BLAT	Drug Target	DrugBank	Mycobacterium tuberculosis H37Rv S0066_Mtb_Ec_annotated	fig|83332.891.peg.577			P64767	Mycobacterium tuberculosis	Rv0948c	Chorismate mutase I (EC 5.4.99.5)	(1R,3S,5S,8R)-8-HYDROXY-2-OXABICYCLO[3.3.1]NON-6-ENE-3,5-DICARBOXYLIC ACID	Drug target		85	100	100	6e-43
BLAT	Drug Target	DrugBank	Mycobacterium tuberculosis H37Rv S0013_Mtb_Ec_annotated	fig|83332.884.peg.3412			P66034	Mycobacterium tuberculosis	ribH	6,7-dimethyl-8-ribityllumazine synthase (EC 2.5.1.78)	Dithioerythritol;4-{2,6,8-Trioxo-9-[(2r,3s,4r)-2,3,4,5-Tetrahydroxypentyl]-1,2,3,6,8,9-Hexahydro-7h-Purin-7-Yl}Butyl Dihydrogen Phosphate;D-1,4-dithiothreitol;3-{2,6,8-trioxo-9-[(2S,3S,4R)-2,3,4,5-tetrahydroxypentyl]-1,2,3,6,8,9-hexahydro-7H-purin-7-Yl}propyl dihydrogen phosphate;(4s,5s)-1,2-Dithiane-4,5-Diol;4-{2,6,8-Trioxo-9-[(2s,3r,4r)-2,3,4,5-Tetrahydroxypentyl]-1,2,3,6,8,9-Hexahydro-7h-Purin…	Drug target		100	100	100	4e-85
BLAT	Drug Target	DrugBank	Mycobacterium tuberculosis H37Rv S0202_Mtb_Ec_annotated	fig|83332.898.peg.2235			P96851	Mycobacterium tuberculosis	hsaD	4,5-9,10-diseco-3-hydroxy-5,9,17-trioxoandrosta-1(10),2-diene-4-oate hydrolase (EC 3.7.1.17)	(3E)-2,6-DIOXO-6-PHENYLHEX-3-ENOATE	Drug target		100	100	100	1e-169
BLAT	Drug Target	DrugBank	Mycobacterium tuberculosis H37Rv S0202_Mtb_Ec_annotated	fig|83332.898.peg.1129			P0A592	Mycobacterium tuberculosis	glbN	Cyanoglobin; Hemoglobin-like protein HbN	N-Butyl Isocyanide;Heme C	Drug target		100	100	100	1e-71
BLAT	Drug Target	DrugBank	Mycobacterium tuberculosis H37Rv S0149_Mtb_Ec_annotated	fig|83332.894.peg.138			Q7D9R5	Mycobacterium tuberculosis	pcaA	Cyclopropane-fatty-acyl-phospholipid synthase PcaA (EC 2.1.1.79)	S-Adenosyl-L-Homocysteine	Drug target		100	100	100	1e-170
BLAT	Drug Target	DrugBank	Mycobacterium tuberculosis H37Rv S0046_Mtb_Ec_annotated	fig|83332.901.peg.187			O06594	Mycobacterium tuberculosis	nadC	Quinolinate phosphoribosyltransferase [decarboxylating] (EC 2.4.2.19)	Quinolinic Acid;Namn;Phthalic Acid;5-Phosphoribosyl-1-(Beta-Methylene) Pyrophosphate	Drug target		100	100	100	1e-157
BLAT	Drug Target	DrugBank	Mycobacterium tuberculosis H37Rv S0194_Mtb_Ec_annotated	fig|83332.896.peg.518			Q79G13	Mycobacterium tuberculosis	celA1	Endoglucanase A precursor (EC 3.2.1.4)	O1-Methyl-Glucose;Beta-D-Glucose;L-methionine (S)-S-oxide;4-Thio-beta-D-glucopyranose;(3r,4r,5r)-5-(Hydroxymethyl)Piperidine-3,4-Diol	Drug target		80	99	100	1e-180
BLAT	Drug Target	DrugBank	Mycobacterium tuberculosis H37Rv S0165_Mtb_Ec_annotated	fig|83332.895.peg.494			P0A560	Mycobacterium tuberculosis	embA	Integral membrane indolylacetylinositol arabinosyltransferase EmbA (EC 2.4.2.-)	Ethambutol	Drug target		100	100	100	0.0
BLAT	Drug Target	DrugBank	Mycobacterium tuberculosis H37Rv S0204_Mtb_Ec_annotated	fig|83332.899.peg.1564			P96851	Mycobacterium tuberculosis	hsaD	4,5-9,10-diseco-3-hydroxy-5,9,17-trioxoandrosta-1(10),2-diene-4-oate hydrolase (EC 3.7.1.17)	(3E)-2,6-DIOXO-6-PHENYLHEX-3-ENOATE	Drug target		100	100	100	1e-169
BLAT	Drug Target	DrugBank	Mycobacterium tuberculosis H37Rv S0165_Mtb_Ec_annotated	fig|83332.895.peg.2720			P95276	Mycobacterium tuberculosis		Monooxygenase component C / Probable epoxide hydrolase EphB (EC 3.3.2.9)	1,3-DIPHENYLUREA	Drug target		100	100	100	1e-218
BLAT	Drug Target	DrugBank	Mycobacterium tuberculosis H37Rv S0165_Mtb_Ec_annotated	fig|83332.895.peg.783			O33199	Mycobacterium tuberculosis		ADP-ribose pyrophosphatase (EC 3.6.1.13)	AMPCPR;Adenosine-5-Diphosphoribose;Phosphomethylphosphonic Acid Adenosyl Ester	Drug target		86	100	100	1e-100
BLAT	Drug Target	DrugBank	Mycobacterium tuberculosis H37Rv S0070_Mtb_Ec_annotated	fig|83332.892.peg.1502			P0A666	Mycobacterium tuberculosis	Rv3853	Ribonuclease E inhibitor RraA	Glyoxalate, Glyoxylate	Drug target		100	100	100	2e-84
BLAT	Drug Target	DrugBank	Mycobacterium tuberculosis H37Rv S0036_Mtb_Ec_annotated	fig|83332.888.peg.3201			P66952	Mycobacterium tuberculosis	tpx	Thiol peroxidase, Tpx-type (EC 1.11.1.15)	S-Oxy Cysteine	Drug target		100	100	100	1e-88
BLAT	Drug Target	DrugBank	Mycobacterium tuberculosis H37Rv S0008_Mtb_Ec_annotated	fig|83332.883.peg.2703			Q9L888	Mycobacterium avium	alr	Alanine racemase (EC 5.1.1.1)	Cycloserine	Drug target		98	93	84	1e-182
BLAT	Drug Target	DrugBank	Mycobacterium tuberculosis H37Rv S0202_Mtb_Ec_annotated	fig|83332.898.peg.2084			O07732	Mycobacterium tuberculosis	lipJ	lignin peroxidase LipJ	Alpha,Beta-Methyleneadenosine-5'-Triphosphate	Drug target		96	100	99	1e-260
BLAT	Drug Target	DrugBank	Mycobacterium tuberculosis H37Rv S0046_Mtb_Ec_annotated	fig|83332.901.peg.2741			P69167	Mycobacterium tuberculosis	fabG3	3-alpha-(or 20-beta)-hydroxysteroid dehydrogenase (EC 1.1.1.53)	Aetiocholanolone	Drug target		100	100	100	1e-145
BLAT	Drug Target	DrugBank	Mycobacterium tuberculosis H37Rv S0091_Mtb_Ec_annotated	fig|83332.893.peg.2055			P0A5N0	Mycobacterium tuberculosis	aac	Aminoglycoside 2'-N-acetyltransferase (EC 2.3.1.59) => AAC(2')-I	Tobramycin;Kanamycin;3'-Phosphate-Adenosine-5'-Diphosphate;Coenzyme A;Ribostamycin;3'-Phosphate-Adenosine-5'-Diphosphate;Coenzyme A;Ribostamycin	Drug enzyme,Drug target		100	100	100	1e-104
BLAT	Drug Target	DrugBank	Mycobacterium tuberculosis H37Rv S0022_Mtb_Ec_annotated	fig|83332.886.peg.175			P0A5P0	Mycobacterium tuberculosis	cmaA2	Cyclopropane-fatty-acyl-phospholipid synthase 2, CmaA2 (EC 2.1.1.79)	S-Adenosyl-L-Homocysteine;Didecyl-Dimethyl-Ammonium	Drug target		100	100	100	1e-180
BLAT	Drug Target	DrugBank	Mycobacterium tuberculosis H37Rv S0202_Mtb_Ec_annotated	fig|83332.898.peg.577			Q7D9R5	Mycobacterium tuberculosis	pcaA	Cyclopropane-fatty-acyl-phospholipid synthase PcaA (EC 2.1.1.79)	S-Adenosyl-L-Homocysteine	Drug target		100	100	100	1e-170
BLAT	Drug Target	DrugBank	Mycobacterium tuberculosis H37Rv S0013_Mtb_Ec_annotated	fig|83332.884.peg.1274			P0A590	Mycobacterium tuberculosis	glnA1	Glutamine synthetase type I (EC 6.3.1.2)	Citric Acid	Drug target		100	100	100	1e-290
BLAT	Drug Target	DrugBank	Mycobacterium tuberculosis H37Rv S0036_Mtb_Ec_annotated	fig|83332.888.peg.1748			Q9CBQ2	Mycobacterium leprae (strain TN)	nrdF	Ribonucleotide reductase of class Ib (aerobic), beta subunit (EC 1.17.4.1)	Citric Acid	Drug target		99	99	93	1e-178
BLAT	Drug Target	DrugBank	Mycobacterium tuberculosis H37Rv S0204_Mtb_Ec_annotated	fig|83332.899.peg.2823			P72024	Mycobacterium tuberculosis	dapB	4-hydroxy-tetrahydrodipicolinate reductase (EC 1.17.1.8)	Dipicolinic Acid	Drug target		100	100	100	1e-136
BLAT	Drug Target	DrugBank	Mycobacterium tuberculosis H37Rv S0036_Mtb_Ec_annotated	fig|83332.888.peg.2098			P0A5S4	Mycobacterium tuberculosis	pknB	Serine/threonine-protein kinase PknB (EC 2.7.11.1)	Phosphothiophosphoric Acid-Adenylate Ester;Adenosine-5'-[Beta, Gamma-Methylene]Triphosphate	Drug target		100	100	100	0.0
BLAT	Drug Target	DrugBank	Mycobacterium tuberculosis H37Rv S0205_Mtb_Ec_annotated	fig|83332.900.peg.1042			O06934	Mycobacterium tuberculosis	glf	UDP-galactopyranose mutase (EC 5.4.99.9)	Flavin adenine dinucleotide;Bicine	Drug target		100	100	100	1e-240
BLAT	Drug Target	DrugBank	Mycobacterium tuberculosis H37Rv S0022_Mtb_Ec_annotated	fig|83332.886.peg.1163			P0A592	Mycobacterium tuberculosis	glbN	Cyanoglobin; Hemoglobin-like protein HbN	N-Butyl Isocyanide;Heme C	Drug target		100	100	100	1e-71
BLAT	Drug Target	DrugBank	Mycobacterium tuberculosis H37Rv S0040_Mtb_Ec_annotated	fig|83332.889.peg.268			P0A5S4	Mycobacterium tuberculosis	pknB	Serine/threonine-protein kinase PknB (EC 2.7.11.1)	Phosphothiophosphoric Acid-Adenylate Ester;Adenosine-5'-[Beta, Gamma-Methylene]Triphosphate	Drug target		100	100	100	0.0
BLAT	Drug Target	DrugBank	Mycobacterium tuberculosis H37Rv S0205_Mtb_Ec_annotated	fig|83332.900.peg.1349			O53355	Mycobacterium tuberculosis	lpdA	NAD(P)H quinone reductase LpdA (EC 1.6.5.2)	Flavin adenine dinucleotide	Drug target		95	100	100	1e-265
BLAT	Drug Target	DrugBank	Mycobacterium tuberculosis H37Rv S0013_Mtb_Ec_annotated	fig|83332.884.peg.219			Q79G13	Mycobacterium tuberculosis	celA1	Endoglucanase A precursor (EC 3.2.1.4)	O1-Methyl-Glucose;Beta-D-Glucose;L-methionine (S)-S-oxide;4-Thio-beta-D-glucopyranose;(3r,4r,5r)-5-(Hydroxymethyl)Piperidine-3,4-Diol	Drug target		80	99	100	1e-180
BLAT	Drug Target	DrugBank	Mycobacterium tuberculosis H37Rv S0066_Mtb_Ec_annotated	fig|83332.891.peg.3511			O53240	Mycobacterium tuberculosis		hypothetical protein	S-Oxy Cysteine	Drug target		100	100	100	2e-91
BLAT	Drug Target	DrugBank	Mycobacterium tuberculosis H37Rv S0046_Mtb_Ec_annotated	fig|83332.901.peg.3025			P95276	Mycobacterium tuberculosis		Monooxygenase component C / Probable epoxide hydrolase EphB (EC 3.3.2.9)	1,3-DIPHENYLUREA	Drug target		100	100	100	1e-218
BLAT	Drug Target	DrugBank	Mycobacterium tuberculosis H37Rv S0008_Mtb_Ec_annotated	fig|83332.883.peg.1057			P96275	Mycobacterium tuberculosis	def	Peptide deformylase (EC 3.5.1.88)	N-[(2R)-2-{[(2S)-2-(1,3-benzoxazol-2-yl)pyrrolidin-1-yl]carbonyl}hexyl]-N-hydroxyformamide	Drug target		100	100	100	1e-113
BLAT	Drug Target	DrugBank	Mycobacterium tuberculosis H37Rv S0066_Mtb_Ec_annotated	fig|83332.891.peg.3403			P66034	Mycobacterium tuberculosis	ribH	6,7-dimethyl-8-ribityllumazine synthase (EC 2.5.1.78)	Dithioerythritol;4-{2,6,8-Trioxo-9-[(2r,3s,4r)-2,3,4,5-Tetrahydroxypentyl]-1,2,3,6,8,9-Hexahydro-7h-Purin-7-Yl}Butyl Dihydrogen Phosphate;D-1,4-dithiothreitol;3-{2,6,8-trioxo-9-[(2S,3S,4R)-2,3,4,5-tetrahydroxypentyl]-1,2,3,6,8,9-hexahydro-7H-purin-7-Yl}propyl dihydrogen phosphate;(4s,5s)-1,2-Dithiane-4,5-Diol;4-{2,6,8-Trioxo-9-[(2s,3r,4r)-2,3,4,5-Tetrahydroxypentyl]-1,2,3,6,8,9-Hexahydro-7h-Purin…	Drug target		100	100	100	4e-85
BLAT	Drug Target	DrugBank	Mycobacterium tuberculosis H37Rv S0008_Mtb_Ec_annotated	fig|83332.883.peg.117			O33199	Mycobacterium tuberculosis		ADP-ribose pyrophosphatase (EC 3.6.1.13)	AMPCPR;Adenosine-5-Diphosphoribose;Phosphomethylphosphonic Acid Adenosyl Ester	Drug target		100	100	100	1e-117
BLAT	Drug Target	DrugBank	Mycobacterium tuberculosis H37Rv S0040_Mtb_Ec_annotated	fig|83332.889.peg.1145			O33244	Mycobacterium tuberculosis	prcA	Proteasome subunit alpha (EC 3.4.25.1), bacterial	N-(4-MORPHOLINE)CARBONYL-B-(1-NAPHTHYL)-L-ALANINE-L-LEUCINE BORONIC ACID	Drug target		100	100	99	1e-136
BLAT	Drug Target	DrugBank	Mycobacterium tuberculosis H37Rv S0196_Mtb_Ec_annotated	fig|83332.897.peg.1494			Q08129	Mycobacterium tuberculosis	katG	Catalase-peroxidase KatG (EC 1.11.1.21)	Ethionamide;Isoniazid	Drug target		100	100	99	0.0
BLAT	Drug Target	DrugBank	Mycobacterium tuberculosis H37Rv S0070_Mtb_Ec_annotated	fig|83332.892.peg.1831			P0A5J4	Mycobacterium tuberculosis	glcB	Malate synthase G (EC 2.3.3.9)	Coenzyme A;Malate Ion;Glyoxalate, Glyoxylate	Drug target		100	100	100	0.0
BLAT	Drug Target	DrugBank	Mycobacterium tuberculosis H37Rv S0091_Mtb_Ec_annotated	fig|83332.893.peg.1897			Q9CBQ2	Mycobacterium leprae (strain TN)	nrdF	Ribonucleotide reductase of class Ib (aerobic), beta subunit (EC 1.17.4.1)	Citric Acid	Drug target		99	99	93	1e-178
BLAT	Drug Target	DrugBank	Mycobacterium tuberculosis H37Rv S0070_Mtb_Ec_annotated	fig|83332.892.peg.1750			Q9CBQ2	Mycobacterium leprae (strain TN)	nrdF	Ribonucleotide reductase of class Ib (aerobic), beta subunit (EC 1.17.4.1)	Citric Acid	Drug target		99	99	93	1e-178
BLAT	Drug Target	DrugBank	Mycobacterium tuberculosis H37Rv S0001_Mtb_Ec_annotated	fig|83332.880.peg.1784			P65728	Mycobacterium tuberculosis	pknG	Serine/threonine protein kinase	2-[(CYCLOPROPYLCARBONYL)AMINO]-4,5,6,7-TETRAHYDRO-1-BENZOTHIOPHENE-3-CARBOXAMIDE	Drug target		100	100	100	0.0
BLAT	Drug Target	DrugBank	Mycobacterium tuberculosis H37Rv S0046_Mtb_Ec_annotated	fig|83332.901.peg.2180			Q9L888	Mycobacterium avium	alr	Alanine racemase (EC 5.1.1.1)	Cycloserine	Drug target		98	93	84	1e-182
BLAT	Drug Target	DrugBank	Mycobacterium tuberculosis H37Rv S0059_Mtb_Ec_annotated	fig|83332.890.peg.2658			P72024	Mycobacterium tuberculosis	dapB	4-hydroxy-tetrahydrodipicolinate reductase (EC 1.17.1.8)	Dipicolinic Acid	Drug target		100	98	100	1e-136
BLAT	Drug Target	DrugBank	Mycobacterium tuberculosis H37Rv S0017_Mtb_Ec_annotated	fig|83332.885.peg.2335			Q11062	Mycobacterium tuberculosis	cyp130	Cytochrome P450 130	1-[(2S)-2-[(4-CHLOROBENZYL)OXY]-2-(2,4-DICHLOROPHENYL)ETHYL]-1H-IMIDAZOLE;5-AMINO-2-{4-[(4-AMINOPHENYL)SULFANYL]PHENYL}-1H-ISOINDOLE-1,3(2H)-DIONE;1-(3-METHYLPHENYL)-1H-BENZIMIDAZOL-5-AMINE	Drug target		99	100	100	1e-239
BLAT	Drug Target	DrugBank	Mycobacterium tuberculosis H37Rv S0017_Mtb_Ec_annotated	fig|83332.885.peg.1860			P96850	Mycobacterium tuberculosis	hsaC	Iron-dependent extradiol dioxygenase (EC 1.13.11.25)	3,4-dihydroxy-9,10-secoandrosta-1(10),2,4-triene-9,17-dione	Drug target		100	100	100	1e-179
BLAT	Drug Target	DrugBank	Mycobacterium tuberculosis H37Rv S0194_Mtb_Ec_annotated	fig|83332.896.peg.3785			Q7D8I1	Mycobacterium tuberculosis	MT1417	Naringenin-chalcone synthase (EC 2.3.1.74)	MYRISTIC ACID	Drug target		100	100	100	1e-223
BLAT	Drug Target	DrugBank	Mycobacterium tuberculosis H37Rv S0205_Mtb_Ec_annotated	fig|83332.900.peg.500			P72030	Mycobacterium tuberculosis	embB	Integral membrane indolylacetylinositol arabinosyltransferase EmbB (EC 2.4.2.-)	Ethambutol	Drug target		100	100	99	0.0
BLAT	Drug Target	DrugBank	Mycobacterium tuberculosis H37Rv S0001_Mtb_Ec_annotated	fig|83332.880.peg.2863			P0A552	Mycobacterium tuberculosis	dut	Deoxyuridine 5'-triphosphate nucleotidohydrolase (EC 3.6.1.23)	2'-Deoxyuridine 5'-Alpha,Beta-Imido-Triphosphate;Deoxyuridine-5'-Triphosphate;Deoxyuridine-5'-Diphosphate;2'-deoxyuridylic acid	Drug target		100	100	100	4e-81
BLAT	Drug Target	DrugBank	Mycobacterium tuberculosis H37Rv S0036_Mtb_Ec_annotated	fig|83332.888.peg.368			P0A4V4	Mycobacterium tuberculosis	fbpC	Antigen 85-C precursor @ Mycolyl transferase 85C (EC 2.3.1.122)	Diethylphosphono Group;2-HYDROXYMETHYL-6-OCTYLSULFANYL-TETRAHYDRO-PYRAN-3,4,5-TRIOL	Drug target		100	100	100	1e-207
BLAT	Drug Target	DrugBank	Mycobacterium tuberculosis H37Rv S0008_Mtb_Ec_annotated	fig|83332.883.peg.1880			O05783	Mycobacterium tuberculosis	fprA	Ferredoxin--NADP(+) reductase, actinobacterial (eukaryote-like) type (EC 1.18.1.2)	4-Oxo-Nicotinamide-Adenine Dinucleotide Phosphate;Flavin adenine dinucleotide	Drug target		100	100	100	1e-267
BLAT	Drug Target	DrugBank	Mycobacterium tuberculosis H37Rv S0001_Mtb_Ec_annotated	fig|83332.880.peg.1569			P0A538	Mycobacterium tuberculosis	punA	Purine nucleoside phosphorylase (EC 2.4.2.1)	2-Hydroxymethyl-Pyrrolidine-3,4-Diol;4'-Deaza-1'-Aza-2'-Deoxy-1'-(9-Methylene)-Immucillin-H, (3r,4r)-N-[9-Deazahypoxanthin-9-Yl)Methyl]-4-Hydroxymethyl-Pyrrolidin-3-Ol;9-Deazahypoxanthine	Drug target		100	100	100	1e-149
BLAT	Drug Target	DrugBank	Mycobacterium tuberculosis H37Rv S0091_Mtb_Ec_annotated	fig|83332.893.peg.73			P65728	Mycobacterium tuberculosis	pknG	Serine/threonine protein kinase	2-[(CYCLOPROPYLCARBONYL)AMINO]-4,5,6,7-TETRAHYDRO-1-BENZOTHIOPHENE-3-CARBOXAMIDE	Drug target		100	100	100	0.0
BLAT	Drug Target	DrugBank	Mycobacterium tuberculosis H37Rv S0017_Mtb_Ec_annotated	fig|83332.885.peg.877			P64767	Mycobacterium tuberculosis	Rv0948c	Chorismate mutase I (EC 5.4.99.5)	(1R,3S,5S,8R)-8-HYDROXY-2-OXABICYCLO[3.3.1]NON-6-ENE-3,5-DICARBOXYLIC ACID	Drug target		85	100	100	6e-43
BLAT	Drug Target	DrugBank	Mycobacterium tuberculosis H37Rv S0149_Mtb_Ec_annotated	fig|83332.894.peg.2370			Q9L888	Mycobacterium avium	alr	Alanine racemase (EC 5.1.1.1)	Cycloserine	Drug target		98	93	84	1e-182
BLAT	Drug Target	DrugBank	Mycobacterium tuberculosis H37Rv S0070_Mtb_Ec_annotated	fig|83332.892.peg.2966			O06934	Mycobacterium tuberculosis	glf	UDP-galactopyranose mutase (EC 5.4.99.9)	Flavin adenine dinucleotide;Bicine	Drug target		100	100	100	1e-240
BLAT	Drug Target	DrugBank	Mycobacterium tuberculosis H37Rv S0194_Mtb_Ec_annotated	fig|83332.896.peg.177			P0A5P0	Mycobacterium tuberculosis	cmaA2	Cyclopropane-fatty-acyl-phospholipid synthase 2, CmaA2 (EC 2.1.1.79)	S-Adenosyl-L-Homocysteine;Didecyl-Dimethyl-Ammonium	Drug target		100	100	100	1e-180
BLAT	Drug Target	DrugBank	Mycobacterium tuberculosis H37Rv S0194_Mtb_Ec_annotated	fig|83332.896.peg.2801			O06934	Mycobacterium tuberculosis	glf	UDP-galactopyranose mutase (EC 5.4.99.9)	Flavin adenine dinucleotide;Bicine	Drug target		100	100	100	1e-240
BLAT	Drug Target	DrugBank	Mycobacterium tuberculosis H37Rv S0202_Mtb_Ec_annotated	fig|83332.898.peg.1696			P0A674	Mycobacterium tuberculosis	rpoC	DNA-directed RNA polymerase beta' subunit (EC 2.7.7.6)	Rifapentine	Drug target		100	100	100	0.0
BLAT	Drug Target	DrugBank	Mycobacterium tuberculosis H37Rv S0046_Mtb_Ec_annotated	fig|83332.901.peg.290			O33199	Mycobacterium tuberculosis		ADP-ribose pyrophosphatase (EC 3.6.1.13)	AMPCPR;Adenosine-5-Diphosphoribose;Phosphomethylphosphonic Acid Adenosyl Ester	Drug target		86	100	100	1e-100
BLAT	Drug Target	DrugBank	Mycobacterium tuberculosis H37Rv S0007_Mtb_Ec_annotated	fig|83332.881.peg.1320			P0A5Y6	Mycobacterium tuberculosis	inhA	Enoyl-[acyl-carrier-protein] reductase [NADH] (EC 1.3.1.9)	Ethionamide;Isoniazid;C16-Fatty-Acyl-Substrate-Mimic;Genz-10850;(3S)-N-(3-CHLORO-2-METHYLPHENYL)-1-CYCLOHEXYL-5-OXOPYRROLIDINE-3-CARBOXAMIDE;N-(4-METHYLBENZOYL)-4-BENZYLPIPERIDINE;(3S)-1-CYCLOHEXYL-5-OXO-N-PHENYLPYRROLIDINE-3-CARBOXAMIDE;5-PENTYL-2-PHENOXYPHENOL;(3S)-1-CYCLOHEXYL-N-(3,5-DICHLOROPHENYL)-5-OXOPYRROLIDINE-3-CARBOXAMIDE;(3S)-N-(3-BROMOPHENYL)-1-CYCLOHEXYL-5-OXOPYRROLIDINE-3-CARBOXAMI…	Drug target		100	100	100	1e-151
BLAT	Drug Target	DrugBank	Mycobacterium tuberculosis H37Rv S0017_Mtb_Ec_annotated	fig|83332.885.peg.3994			O53434	Mycobacterium tuberculosis	Rv1086	(2E,6Z)-farnesyl diphosphate synthase (EC 2.5.1.68)	Geranyl Diphosphate;FARNESYL DIPHOSPHATE	Drug target		100	100	100	1e-150
BLAT	Drug Target	DrugBank	Mycobacterium tuberculosis H37Rv S0066_Mtb_Ec_annotated	fig|83332.891.peg.2258			P0A4Z6	Mycobacterium tuberculosis	aroQ	3-dehydroquinate dehydratase II (EC 4.2.1.10)	2,3 -Anhydro-Quinic Acid;3-Hydroxyimino Quinic Acid	Drug target		100	100	100	9e-78
BLAT	Drug Target	DrugBank	Mycobacterium tuberculosis H37Rv S0202_Mtb_Ec_annotated	fig|83332.898.peg.533			P96275	Mycobacterium tuberculosis	def	Peptide deformylase (EC 3.5.1.88)	N-[(2R)-2-{[(2S)-2-(1,3-benzoxazol-2-yl)pyrrolidin-1-yl]carbonyl}hexyl]-N-hydroxyformamide	Drug target		100	100	100	1e-113
BLAT	Drug Target	DrugBank	Mycobacterium tuberculosis H37Rv S0046_Mtb_Ec_annotated	fig|83332.901.peg.872			P60176	Mycobacterium tuberculosis	ahcY	Adenosylhomocysteinase (EC 3.3.1.1)	5'-S-ethyl-5'-thioadenosine	Drug target		100	100	100	1e-294
BLAT	Drug Target	DrugBank	Mycobacterium tuberculosis H37Rv S0204_Mtb_Ec_annotated	fig|83332.899.peg.1603			P0A578	Mycobacterium tuberculosis	folP1	Dihydropteroate synthase (EC 2.5.1.15)	Pterin-6-Yl-Methyl-Monophosphate	Drug target		97	99	100	1e-154
BLAT	Drug Target	DrugBank	Mycobacterium tuberculosis H37Rv S0196_Mtb_Ec_annotated	fig|83332.897.peg.1823			P66034	Mycobacterium tuberculosis	ribH	6,7-dimethyl-8-ribityllumazine synthase (EC 2.5.1.78)	Dithioerythritol;4-{2,6,8-Trioxo-9-[(2r,3s,4r)-2,3,4,5-Tetrahydroxypentyl]-1,2,3,6,8,9-Hexahydro-7h-Purin-7-Yl}Butyl Dihydrogen Phosphate;D-1,4-dithiothreitol;3-{2,6,8-trioxo-9-[(2S,3S,4R)-2,3,4,5-tetrahydroxypentyl]-1,2,3,6,8,9-hexahydro-7H-purin-7-Yl}propyl dihydrogen phosphate;(4s,5s)-1,2-Dithiane-4,5-Diol;4-{2,6,8-Trioxo-9-[(2s,3r,4r)-2,3,4,5-Tetrahydroxypentyl]-1,2,3,6,8,9-Hexahydro-7h-Purin…	Drug target		100	100	100	4e-85
BLAT	Drug Target	DrugBank	Mycobacterium tuberculosis H37Rv S0070_Mtb_Ec_annotated	fig|83332.892.peg.1381			P64170	Mycobacterium tuberculosis	ftsZ	Cell division protein FtsZ	5'-Guanosine-Diphosphate-Monothiophosphate;Citric Acid;Guanosine-5'-Diphosphate	Drug target		100	100	100	1e-213
BLAT	Drug Target	DrugBank	Mycobacterium tuberculosis H37Rv S0204_Mtb_Ec_annotated	fig|83332.899.peg.2297			O33245	Mycobacterium tuberculosis	prcB	Proteasome subunit beta (EC 3.4.25.1), bacterial	N-(4-MORPHOLINE)CARBONYL-B-(1-NAPHTHYL)-L-ALANINE-L-LEUCINE BORONIC ACID	Drug target		100	100	100	1e-163
BLAT	Drug Target	DrugBank	Mycobacterium tuberculosis H37Rv S0205_Mtb_Ec_annotated	fig|83332.900.peg.3437			O33244	Mycobacterium tuberculosis	prcA	Proteasome subunit alpha (EC 3.4.25.1), bacterial	N-(4-MORPHOLINE)CARBONYL-B-(1-NAPHTHYL)-L-ALANINE-L-LEUCINE BORONIC ACID	Drug target		100	100	100	1e-137
BLAT	Drug Target	DrugBank	Mycobacterium tuberculosis H37Rv S0070_Mtb_Ec_annotated	fig|83332.892.peg.2805			P72024	Mycobacterium tuberculosis	dapB	4-hydroxy-tetrahydrodipicolinate reductase (EC 1.17.1.8)	Dipicolinic Acid	Drug target		100	100	100	1e-136
BLAT	Drug Target	DrugBank	Mycobacterium tuberculosis H37Rv S0165_Mtb_Ec_annotated	fig|83332.895.peg.918			P64767	Mycobacterium tuberculosis	Rv0948c	Chorismate mutase I (EC 5.4.99.5)	(1R,3S,5S,8R)-8-HYDROXY-2-OXABICYCLO[3.3.1]NON-6-ENE-3,5-DICARBOXYLIC ACID	Drug target		85	100	100	6e-43
BLAT	Drug Target	DrugBank	Mycobacterium tuberculosis H37Rv S0022_Mtb_Ec_annotated	fig|83332.886.peg.1067			Q79FX6	Mycobacterium tuberculosis	mmaA2	Methoxy mycolic acid synthase MmaA2 (EC 2.1.1.79)	Cetrimonium;S-Adenosyl-L-Homocysteine	Drug target		100	93	100	1e-168
BLAT	Drug Target	DrugBank	Mycobacterium tuberculosis H37Rv S0007_Mtb_Ec_annotated	fig|83332.881.peg.2803			O06330	Mycobacterium tuberculosis	rmlC	dTDP-4-dehydrorhamnose 3,5-epimerase (EC 5.1.3.13)	S,S-(2-Hydroxyethyl)Thiocysteine	Drug target		100	100	100	1e-117
BLAT	Drug Target	DrugBank	Mycobacterium tuberculosis H37Rv S0046_Mtb_Ec_annotated	fig|83332.901.peg.3480			P64143	Mycobacterium tuberculosis	folK	2-amino-4-hydroxy-6-hydroxymethyldihydropteridine pyrophosphokinase (EC 2.7.6.3)	Aminosalicylic Acid	Drug target		100	100	100	1e-106
BLAT	Drug Target	DrugBank	Mycobacterium tuberculosis H37Rv S0165_Mtb_Ec_annotated	fig|83332.895.peg.2767			P0A5Y6	Mycobacterium tuberculosis	inhA	Enoyl-[acyl-carrier-protein] reductase [NADH] (EC 1.3.1.9)	Ethionamide;Isoniazid;C16-Fatty-Acyl-Substrate-Mimic;Genz-10850;(3S)-N-(3-CHLORO-2-METHYLPHENYL)-1-CYCLOHEXYL-5-OXOPYRROLIDINE-3-CARBOXAMIDE;N-(4-METHYLBENZOYL)-4-BENZYLPIPERIDINE;(3S)-1-CYCLOHEXYL-5-OXO-N-PHENYLPYRROLIDINE-3-CARBOXAMIDE;5-PENTYL-2-PHENOXYPHENOL;(3S)-1-CYCLOHEXYL-N-(3,5-DICHLOROPHENYL)-5-OXOPYRROLIDINE-3-CARBOXAMIDE;(3S)-N-(3-BROMOPHENYL)-1-CYCLOHEXYL-5-OXOPYRROLIDINE-3-CARBOXAMI…	Drug target		100	100	100	1e-151
BLAT	Drug Target	DrugBank	Mycobacterium tuberculosis H37Rv S0194_Mtb_Ec_annotated	fig|83332.896.peg.2218			Q11062	Mycobacterium tuberculosis	cyp130	Cytochrome P450 130	1-[(2S)-2-[(4-CHLOROBENZYL)OXY]-2-(2,4-DICHLOROPHENYL)ETHYL]-1H-IMIDAZOLE;5-AMINO-2-{4-[(4-AMINOPHENYL)SULFANYL]PHENYL}-1H-ISOINDOLE-1,3(2H)-DIONE;1-(3-METHYLPHENYL)-1H-BENZIMIDAZOL-5-AMINE	Drug target		99	100	99	1e-238
BLAT	Drug Target	DrugBank	Mycobacterium tuberculosis H37Rv S0149_Mtb_Ec_annotated	fig|83332.894.peg.250			O33199	Mycobacterium tuberculosis		ADP-ribose pyrophosphatase (EC 3.6.1.13)	AMPCPR;Adenosine-5-Diphosphoribose;Phosphomethylphosphonic Acid Adenosyl Ester	Drug target		100	100	100	1e-117
BLAT	Drug Target	DrugBank	Mycobacterium tuberculosis H37Rv S0039_Mtb_Ec_annotated	fig|83332.887.peg.1005			P72024	Mycobacterium tuberculosis	dapB	4-hydroxy-tetrahydrodipicolinate reductase (EC 1.17.1.8)	Dipicolinic Acid	Drug target		100	98	100	1e-136
BLAT	Drug Target	DrugBank	Mycobacterium tuberculosis H37Rv S0196_Mtb_Ec_annotated	fig|83332.897.peg.1066			P65728	Mycobacterium tuberculosis	pknG	Serine/threonine protein kinase	2-[(CYCLOPROPYLCARBONYL)AMINO]-4,5,6,7-TETRAHYDRO-1-BENZOTHIOPHENE-3-CARBOXAMIDE	Drug target		100	100	100	0.0
BLAT	Drug Target	DrugBank	Mycobacterium tuberculosis H37Rv S0007_Mtb_Ec_annotated	fig|83332.881.peg.4047			O53831	Mycobacterium tuberculosis	mshD	Acetyl-CoA:Cys-GlcN-Ins acetyltransferase, mycothiol synthase MshD (EC 2.3.1.189)	Coenzyme A	Drug target		100	100	100	1e-181
BLAT	Drug Target	DrugBank	Mycobacterium tuberculosis H37Rv S0196_Mtb_Ec_annotated	fig|83332.897.peg.2937			P69167	Mycobacterium tuberculosis	fabG3	3-alpha-(or 20-beta)-hydroxysteroid dehydrogenase (EC 1.1.1.53)	Aetiocholanolone	Drug target		100	100	99	1e-144
BLAT	Drug Target	DrugBank	Mycobacterium tuberculosis H37Rv S0022_Mtb_Ec_annotated	fig|83332.886.peg.370			P0A4V4	Mycobacterium tuberculosis	fbpC	Antigen 85-C precursor @ Mycolyl transferase 85C (EC 2.3.1.122)	Diethylphosphono Group;2-HYDROXYMETHYL-6-OCTYLSULFANYL-TETRAHYDRO-PYRAN-3,4,5-TRIOL	Drug target		100	100	100	1e-207
BLAT	Drug Target	DrugBank	Mycobacterium tuberculosis H37Rv S0022_Mtb_Ec_annotated	fig|83332.886.peg.3485			P0A544	Mycobacterium tuberculosis	serA	D-3-phosphoglycerate dehydrogenase (EC 1.1.1.95)	D-tartaric acid	Drug target		98	99	100	1e-291
BLAT	Drug Target	DrugBank	Mycobacterium tuberculosis H37Rv S0196_Mtb_Ec_annotated	fig|83332.897.peg.3507			P0C0X2	Mycobacterium leprae (strain TN)	folP2	Non functional Dihydropteroate synthase 2	Dapsone	Drug target		94	100	86	1e-134
BLAT	Drug Target	DrugBank	Mycobacterium tuberculosis H37Rv S0194_Mtb_Ec_annotated	fig|83332.896.peg.1742			P0A5J4	Mycobacterium tuberculosis	glcB	Malate synthase G (EC 2.3.3.9)	Coenzyme A;Malate Ion;Glyoxalate, Glyoxylate	Drug target		100	100	100	0.0
BLAT	Drug Target	DrugBank	Mycobacterium tuberculosis H37Rv S0066_Mtb_Ec_annotated	fig|83332.891.peg.2372			P60176	Mycobacterium tuberculosis	ahcY	Adenosylhomocysteinase (EC 3.3.1.1)	5'-S-ethyl-5'-thioadenosine	Drug target		100	100	100	1e-294
BLAT	Drug Target	DrugBank	Mycobacterium tuberculosis H37Rv S0046_Mtb_Ec_annotated	fig|83332.901.peg.657			P0A560	Mycobacterium tuberculosis	embA	Integral membrane indolylacetylinositol arabinosyltransferase EmbA (EC 2.4.2.-)	Ethambutol	Drug target		100	100	100	0.0
BLAT	Drug Target	DrugBank	Mycobacterium tuberculosis H37Rv S0046_Mtb_Ec_annotated	fig|83332.901.peg.1528			O06162	Mycobacterium tuberculosis	citE	Hydroxymethylglutaryl-CoA lyase (EC 4.1.3.4)	Formic Acid	Drug target		100	100	100	1e-151
BLAT	Drug Target	DrugBank	Mycobacterium tuberculosis H37Rv S0204_Mtb_Ec_annotated	fig|83332.899.peg.2747			O06414	Mycobacterium tuberculosis	menB	Naphthoate synthase (EC 4.1.3.36)	Coenzyme A;Acetoacetyl-Coenzyme A	Drug target		95	99	100	1e-177
BLAT	Drug Target	DrugBank	Mycobacterium tuberculosis H37Rv S0066_Mtb_Ec_annotated	fig|83332.891.peg.2926			O06934	Mycobacterium tuberculosis	glf	UDP-galactopyranose mutase (EC 5.4.99.9)	Flavin adenine dinucleotide;Bicine	Drug target		100	100	100	1e-240
BLAT	Drug Target	DrugBank	Mycobacterium tuberculosis H37Rv S0007_Mtb_Ec_annotated	fig|83332.881.peg.1960			O06162	Mycobacterium tuberculosis	citE	Hydroxymethylglutaryl-CoA lyase (EC 4.1.3.4)	Formic Acid	Drug target		100	100	100	1e-151
BLAT	Drug Target	DrugBank	Mycobacterium tuberculosis H37Rv S0022_Mtb_Ec_annotated	fig|83332.886.peg.2912			P69167	Mycobacterium tuberculosis	fabG3	3-alpha-(or 20-beta)-hydroxysteroid dehydrogenase (EC 1.1.1.53)	Aetiocholanolone	Drug target		100	100	100	1e-145
BLAT	Drug Target	DrugBank	Mycobacterium tuberculosis H37Rv S0017_Mtb_Ec_annotated	fig|83332.885.peg.1226			Q7D9R5	Mycobacterium tuberculosis	pcaA	Cyclopropane-fatty-acyl-phospholipid synthase PcaA (EC 2.1.1.79)	S-Adenosyl-L-Homocysteine	Drug target		100	100	100	1e-170
BLAT	Drug Target	DrugBank	Mycobacterium tuberculosis H37Rv S0202_Mtb_Ec_annotated	fig|83332.898.peg.2234			P96850	Mycobacterium tuberculosis	hsaC	Iron-dependent extradiol dioxygenase (EC 1.13.11.25)	3,4-dihydroxy-9,10-secoandrosta-1(10),2,4-triene-9,17-dione	Drug target		100	100	100	1e-179
BLAT	Drug Target	DrugBank	Mycobacterium tuberculosis H37Rv S0202_Mtb_Ec_annotated	fig|83332.898.peg.615			P0A5P0	Mycobacterium tuberculosis	cmaA2	Cyclopropane-fatty-acyl-phospholipid synthase 2, CmaA2 (EC 2.1.1.79)	S-Adenosyl-L-Homocysteine;Didecyl-Dimethyl-Ammonium	Drug target		100	100	100	1e-180
BLAT	Drug Target	DrugBank	Mycobacterium tuberculosis H37Rv S0059_Mtb_Ec_annotated	fig|83332.890.peg.2792			O06934	Mycobacterium tuberculosis	glf	UDP-galactopyranose mutase (EC 5.4.99.9)	Flavin adenine dinucleotide;Bicine	Drug target		100	100	100	1e-240
BLAT	Drug Target	DrugBank	Mycobacterium tuberculosis H37Rv S0091_Mtb_Ec_annotated	fig|83332.893.peg.2303			P0A592	Mycobacterium tuberculosis	glbN	Cyanoglobin; Hemoglobin-like protein HbN	N-Butyl Isocyanide;Heme C	Drug target		100	100	100	1e-71
BLAT	Drug Target	DrugBank	Mycobacterium tuberculosis H37Rv S0194_Mtb_Ec_annotated	fig|83332.896.peg.4053			O53831	Mycobacterium tuberculosis	mshD	Acetyl-CoA:Cys-GlcN-Ins acetyltransferase, mycothiol synthase MshD (EC 2.3.1.189)	Coenzyme A	Drug target		100	100	100	1e-181
BLAT	Drug Target	DrugBank	Mycobacterium tuberculosis H37Rv S0039_Mtb_Ec_annotated	fig|83332.887.peg.3394			P0C0X2	Mycobacterium leprae (strain TN)	folP2	Non functional Dihydropteroate synthase 2	Dapsone	Drug target		99	90	86	1e-141
BLAT	Drug Target	DrugBank	Mycobacterium tuberculosis H37Rv S0013_Mtb_Ec_annotated	fig|83332.884.peg.1832			P96851	Mycobacterium tuberculosis	hsaD	4,5-9,10-diseco-3-hydroxy-5,9,17-trioxoandrosta-1(10),2-diene-4-oate hydrolase (EC 3.7.1.17)	(3E)-2,6-DIOXO-6-PHENYLHEX-3-ENOATE	Drug target		100	100	100	1e-169
BLAT	Drug Target	DrugBank	Mycobacterium tuberculosis H37Rv S0013_Mtb_Ec_annotated	fig|83332.884.peg.2633			P0A5Y6	Mycobacterium tuberculosis	inhA	Enoyl-[acyl-carrier-protein] reductase [NADH] (EC 1.3.1.9)	Ethionamide;Isoniazid;C16-Fatty-Acyl-Substrate-Mimic;Genz-10850;(3S)-N-(3-CHLORO-2-METHYLPHENYL)-1-CYCLOHEXYL-5-OXOPYRROLIDINE-3-CARBOXAMIDE;N-(4-METHYLBENZOYL)-4-BENZYLPIPERIDINE;(3S)-1-CYCLOHEXYL-5-OXO-N-PHENYLPYRROLIDINE-3-CARBOXAMIDE;5-PENTYL-2-PHENOXYPHENOL;(3S)-1-CYCLOHEXYL-N-(3,5-DICHLOROPHENYL)-5-OXOPYRROLIDINE-3-CARBOXAMIDE;(3S)-N-(3-BROMOPHENYL)-1-CYCLOHEXYL-5-OXOPYRROLIDINE-3-CARBOXAMI…	Drug target		100	100	100	1e-151
BLAT	Drug Target	DrugBank	Mycobacterium tuberculosis H37Rv S0046_Mtb_Ec_annotated	fig|83332.901.peg.3019			P66952	Mycobacterium tuberculosis	tpx	Thiol peroxidase, Tpx-type (EC 1.11.1.15)	S-Oxy Cysteine	Drug target		100	100	100	1e-88
BLAT	Drug Target	DrugBank	Mycobacterium tuberculosis H37Rv S0059_Mtb_Ec_annotated	fig|83332.890.peg.901			Q79FX8	Mycobacterium tuberculosis	mmaA4	Methoxy mycolic acid synthase MmaA4	5'-S-[2-(decylamino)ethyl]-5'-thioadenosine	Drug target		99	100	99	1e-176
BLAT	Drug Target	DrugBank	Mycobacterium tuberculosis H37Rv S0039_Mtb_Ec_annotated	fig|83332.887.peg.2241			P0A590	Mycobacterium tuberculosis	glnA1	Glutamine synthetase type I (EC 6.3.1.2)	Citric Acid	Drug target		100	100	100	1e-290
BLAT	Drug Target	DrugBank	Mycobacterium tuberculosis H37Rv S0039_Mtb_Ec_annotated	fig|83332.887.peg.1394			P0A538	Mycobacterium tuberculosis	punA	Purine nucleoside phosphorylase (EC 2.4.2.1)	2-Hydroxymethyl-Pyrrolidine-3,4-Diol;4'-Deaza-1'-Aza-2'-Deoxy-1'-(9-Methylene)-Immucillin-H, (3r,4r)-N-[9-Deazahypoxanthin-9-Yl)Methyl]-4-Hydroxymethyl-Pyrrolidin-3-Ol;9-Deazahypoxanthine	Drug target		100	100	100	1e-149
BLAT	Drug Target	DrugBank	Mycobacterium tuberculosis H37Rv S0017_Mtb_Ec_annotated	fig|83332.885.peg.1894			P0A5R0	Mycobacterium tuberculosis	panC	Pantoate--beta-alanine ligase (EC 6.3.2.1)	2,4-Dihydroxy-3,3-Dimethyl-Butyrate;Alpha,Beta-Methyleneadenosine-5'-Triphosphate;Pantoyl Adenylate;Beta-Alanine	Drug target		100	100	100	1e-173
BLAT	Drug Target	DrugBank	Mycobacterium tuberculosis H37Rv S0039_Mtb_Ec_annotated	fig|83332.887.peg.576			P0A4V4	Mycobacterium tuberculosis	fbpC	Antigen 85-C precursor @ Mycolyl transferase 85C (EC 2.3.1.122)	Diethylphosphono Group;2-HYDROXYMETHYL-6-OCTYLSULFANYL-TETRAHYDRO-PYRAN-3,4,5-TRIOL	Drug target		100	100	100	1e-207
BLAT	Drug Target	DrugBank	Mycobacterium tuberculosis H37Rv S0196_Mtb_Ec_annotated	fig|83332.897.peg.2964			O06934	Mycobacterium tuberculosis	glf	UDP-galactopyranose mutase (EC 5.4.99.9)	Flavin adenine dinucleotide;Bicine	Drug target		100	100	100	1e-240
BLAT	Drug Target	DrugBank	Mycobacterium tuberculosis H37Rv S0165_Mtb_Ec_annotated	fig|83332.895.peg.3083			P0A4Z6	Mycobacterium tuberculosis	aroQ	3-dehydroquinate dehydratase II (EC 4.2.1.10)	2,3 -Anhydro-Quinic Acid;3-Hydroxyimino Quinic Acid	Drug target		100	100	100	9e-78
BLAT	Drug Target	DrugBank	Mycobacterium tuberculosis H37Rv S0205_Mtb_Ec_annotated	fig|83332.900.peg.2520			P0A574	Mycobacterium tuberculosis	fabH	3-oxoacyl-[acyl-carrier-protein] synthase, KASIII (EC 2.3.1.180)	Lauric Acid;Dodecyl-Coa;DECANE-1-THIOL;DECYL FORMATE;11-MERCAPTOUNDECANOIC ACID;O-DECYL HYDROGEN THIOCARBONATE;11-[(MERCAPTOCARBONYL)OXY]UNDECANOIC ACID	Drug target		100	100	100	1e-192
BLAT	Drug Target	DrugBank	Mycobacterium tuberculosis H37Rv S0194_Mtb_Ec_annotated	fig|83332.896.peg.1176			O05891	Mycobacterium tuberculosis	tmk	Thymidylate kinase (EC 2.7.4.9)	Thymidine-5'-Phosphate;Thymidine-5'-Triphosphate;P1-(5'-Adenosyl)P5-(5'-Thymidyl)Pentaphosphate;3'-Azido-3'-Deoxythymidine-5'-Monophosphate;5-Hydroxymethyluridine-2'-Deoxy-5'-Monophosphate;Diphosphate;Deoxythymidine	Drug target		100	100	100	1e-118
BLAT	Drug Target	DrugBank	Mycobacterium tuberculosis H37Rv S0046_Mtb_Ec_annotated	fig|83332.901.peg.932			P0A538	Mycobacterium tuberculosis	punA	Purine nucleoside phosphorylase (EC 2.4.2.1)	2-Hydroxymethyl-Pyrrolidine-3,4-Diol;4'-Deaza-1'-Aza-2'-Deoxy-1'-(9-Methylene)-Immucillin-H, (3r,4r)-N-[9-Deazahypoxanthin-9-Yl)Methyl]-4-Hydroxymethyl-Pyrrolidin-3-Ol;9-Deazahypoxanthine	Drug target		100	100	100	1e-149
BLAT	Drug Target	DrugBank	Mycobacterium tuberculosis H37Rv S0194_Mtb_Ec_annotated	fig|83332.896.peg.1673			O07732	Mycobacterium tuberculosis	lipJ	lignin peroxidase LipJ	Alpha,Beta-Methyleneadenosine-5'-Triphosphate	Drug target		96	100	99	1e-260
BLAT	Drug Target	DrugBank	Mycobacterium tuberculosis H37Rv S0059_Mtb_Ec_annotated	fig|83332.890.peg.678			P64767	Mycobacterium tuberculosis	Rv0948c	Chorismate mutase I (EC 5.4.99.5)	(1R,3S,5S,8R)-8-HYDROXY-2-OXABICYCLO[3.3.1]NON-6-ENE-3,5-DICARBOXYLIC ACID	Drug target		85	100	98	3e-42
BLAT	Drug Target	DrugBank	Mycobacterium tuberculosis H37Rv S0196_Mtb_Ec_annotated	fig|83332.897.peg.1867			Q7D8I1	Mycobacterium tuberculosis	MT1417	Naringenin-chalcone synthase (EC 2.3.1.74)	MYRISTIC ACID	Drug target		100	100	99	1e-221
BLAT	Drug Target	DrugBank	Mycobacterium tuberculosis H37Rv S0070_Mtb_Ec_annotated	fig|83332.892.peg.693			P0A560	Mycobacterium tuberculosis	embA	Integral membrane indolylacetylinositol arabinosyltransferase EmbA (EC 2.4.2.-)	Ethambutol	Drug target		100	100	100	0.0
BLAT	Drug Target	DrugBank	Mycobacterium tuberculosis H37Rv S0046_Mtb_Ec_annotated	fig|83332.901.peg.745			P96420	Mycobacterium tuberculosis	leuA	2-isopropylmalate synthase (EC 2.3.3.13)	Alpha-ketoisovalerate	Drug target		100	100	100	0.0
BLAT	Drug Target	DrugBank	Mycobacterium tuberculosis H37Rv S0008_Mtb_Ec_annotated	fig|83332.883.peg.2666			O06330	Mycobacterium tuberculosis	rmlC	dTDP-4-dehydrorhamnose 3,5-epimerase (EC 5.1.3.13)	S,S-(2-Hydroxyethyl)Thiocysteine	Drug target		100	100	100	1e-117
BLAT	Drug Target	DrugBank	Mycobacterium tuberculosis H37Rv S0040_Mtb_Ec_annotated	fig|83332.889.peg.1010			Q7D9R5	Mycobacterium tuberculosis	pcaA	Cyclopropane-fatty-acyl-phospholipid synthase PcaA (EC 2.1.1.79)	S-Adenosyl-L-Homocysteine	Drug target		100	100	100	1e-170
BLAT	Drug Target	DrugBank	Mycobacterium tuberculosis H37Rv S0202_Mtb_Ec_annotated	fig|83332.898.peg.1532			O33245	Mycobacterium tuberculosis	prcB	Proteasome subunit beta (EC 3.4.25.1), bacterial	N-(4-MORPHOLINE)CARBONYL-B-(1-NAPHTHYL)-L-ALANINE-L-LEUCINE BORONIC ACID	Drug target		100	100	100	1e-163
BLAT	Drug Target	DrugBank	Mycobacterium tuberculosis H37Rv S0070_Mtb_Ec_annotated	fig|83332.892.peg.3680			P0A578	Mycobacterium tuberculosis	folP1	Dihydropteroate synthase (EC 2.5.1.15)	Pterin-6-Yl-Methyl-Monophosphate	Drug target		97	99	100	1e-154
BLAT	Drug Target	DrugBank	Mycobacterium tuberculosis H37Rv S0204_Mtb_Ec_annotated	fig|83332.899.peg.1380			O06162	Mycobacterium tuberculosis	citE	Hydroxymethylglutaryl-CoA lyase (EC 4.1.3.4)	Formic Acid	Drug target		100	100	100	1e-151
BLAT	Drug Target	DrugBank	Mycobacterium tuberculosis H37Rv S0017_Mtb_Ec_annotated	fig|83332.885.peg.1270			P96275	Mycobacterium tuberculosis	def	Peptide deformylase (EC 3.5.1.88)	N-[(2R)-2-{[(2S)-2-(1,3-benzoxazol-2-yl)pyrrolidin-1-yl]carbonyl}hexyl]-N-hydroxyformamide	Drug target		100	100	100	1e-113
BLAT	Drug Target	DrugBank	Mycobacterium tuberculosis H37Rv S0007_Mtb_Ec_annotated	fig|83332.881.peg.1623			P63509	Mycobacterium tuberculosis	lat	Probable L-lysine-epsilon aminotransferase (EC 2.6.1.36) (L-lysine aminotransferase) (Lysine 6-aminotransferase)	(2S)-1-methyl-2-[(2S,4R)-2-methyl-4-phenylpentyl]piperidine	Drug target		93	100	100	1e-246
BLAT	Drug Target	DrugBank	Mycobacterium tuberculosis H37Rv S0017_Mtb_Ec_annotated	fig|83332.885.peg.2383			P0A5Y6	Mycobacterium tuberculosis	inhA	Enoyl-[acyl-carrier-protein] reductase [NADH] (EC 1.3.1.9)	Ethionamide;Isoniazid;C16-Fatty-Acyl-Substrate-Mimic;Genz-10850;(3S)-N-(3-CHLORO-2-METHYLPHENYL)-1-CYCLOHEXYL-5-OXOPYRROLIDINE-3-CARBOXAMIDE;N-(4-METHYLBENZOYL)-4-BENZYLPIPERIDINE;(3S)-1-CYCLOHEXYL-5-OXO-N-PHENYLPYRROLIDINE-3-CARBOXAMIDE;5-PENTYL-2-PHENOXYPHENOL;(3S)-1-CYCLOHEXYL-N-(3,5-DICHLOROPHENYL)-5-OXOPYRROLIDINE-3-CARBOXAMIDE;(3S)-N-(3-BROMOPHENYL)-1-CYCLOHEXYL-5-OXOPYRROLIDINE-3-CARBOXAMI…	Drug target		100	100	100	1e-151
BLAT	Drug Target	DrugBank	Mycobacterium tuberculosis H37Rv S0008_Mtb_Ec_annotated	fig|83332.883.peg.3560			P0A5I4	Mycobacterium tuberculosis	gmk	Guanylate kinase (EC 2.7.4.8)	Formic Acid	Drug target		100	100	100	1e-115
BLAT	Drug Target	DrugBank	Mycobacterium tuberculosis H37Rv S0149_Mtb_Ec_annotated	fig|83332.894.peg.2651			P72024	Mycobacterium tuberculosis	dapB	4-hydroxy-tetrahydrodipicolinate reductase (EC 1.17.1.8)	Dipicolinic Acid	Drug target		100	100	100	1e-136
BLAT	Drug Target	DrugBank	Mycobacterium tuberculosis H37Rv S0013_Mtb_Ec_annotated	fig|83332.884.peg.3574			Q7D8I1	Mycobacterium tuberculosis	MT1417	Naringenin-chalcone synthase (EC 2.3.1.74)	MYRISTIC ACID	Drug target		100	100	100	1e-223
BLAT	Drug Target	DrugBank	Mycobacterium tuberculosis H37Rv S0066_Mtb_Ec_annotated	fig|83332.891.peg.1858			P0A5R0	Mycobacterium tuberculosis	panC	Pantoate--beta-alanine ligase (EC 6.3.2.1)	2,4-Dihydroxy-3,3-Dimethyl-Butyrate;Alpha,Beta-Methyleneadenosine-5'-Triphosphate;Pantoyl Adenylate;Beta-Alanine	Drug target		100	100	100	1e-173
BLAT	Drug Target	DrugBank	Mycobacterium tuberculosis H37Rv S0149_Mtb_Ec_annotated	fig|83332.894.peg.517			Q79G13	Mycobacterium tuberculosis	celA1	Endoglucanase A precursor (EC 3.2.1.4)	O1-Methyl-Glucose;Beta-D-Glucose;L-methionine (S)-S-oxide;4-Thio-beta-D-glucopyranose;(3r,4r,5r)-5-(Hydroxymethyl)Piperidine-3,4-Diol	Drug target		80	99	100	1e-180
BLAT	Drug Target	DrugBank	Mycobacterium tuberculosis H37Rv S0205_Mtb_Ec_annotated	fig|83332.900.peg.1147			O06620	Mycobacterium tuberculosis	bioD	Dethiobiotin synthase BioD (EC 6.3.3.3)	D-Dethiobiotin	Drug target		100	100	99	1e-121
BLAT	Drug Target	DrugBank	Mycobacterium tuberculosis H37Rv S0001_Mtb_Ec_annotated	fig|83332.880.peg.2075			P0A5R0	Mycobacterium tuberculosis	panC	Pantoate--beta-alanine ligase (EC 6.3.2.1)	2,4-Dihydroxy-3,3-Dimethyl-Butyrate;Alpha,Beta-Methyleneadenosine-5'-Triphosphate;Pantoyl Adenylate;Beta-Alanine	Drug target		100	100	100	1e-173
BLAT	Drug Target	DrugBank	Mycobacterium tuberculosis H37Rv S0013_Mtb_Ec_annotated	fig|83332.884.peg.3279			O06414	Mycobacterium tuberculosis	menB	Naphthoate synthase (EC 4.1.3.36)	Coenzyme A;Acetoacetyl-Coenzyme A	Drug target		95	99	100	1e-177
BLAT	Drug Target	DrugBank	Mycobacterium tuberculosis H37Rv S0001_Mtb_Ec_annotated	fig|83332.880.peg.3640			P66034	Mycobacterium tuberculosis	ribH	6,7-dimethyl-8-ribityllumazine synthase (EC 2.5.1.78)	Dithioerythritol;4-{2,6,8-Trioxo-9-[(2r,3s,4r)-2,3,4,5-Tetrahydroxypentyl]-1,2,3,6,8,9-Hexahydro-7h-Purin-7-Yl}Butyl Dihydrogen Phosphate;D-1,4-dithiothreitol;3-{2,6,8-trioxo-9-[(2S,3S,4R)-2,3,4,5-tetrahydroxypentyl]-1,2,3,6,8,9-hexahydro-7H-purin-7-Yl}propyl dihydrogen phosphate;(4s,5s)-1,2-Dithiane-4,5-Diol;4-{2,6,8-Trioxo-9-[(2s,3r,4r)-2,3,4,5-Tetrahydroxypentyl]-1,2,3,6,8,9-Hexahydro-7h-Purin…	Drug target		100	100	100	4e-85
BLAT	Drug Target	DrugBank	Mycobacterium tuberculosis H37Rv S0165_Mtb_Ec_annotated	fig|83332.895.peg.3418			O33244	Mycobacterium tuberculosis	prcA	Proteasome subunit alpha (EC 3.4.25.1), bacterial	N-(4-MORPHOLINE)CARBONYL-B-(1-NAPHTHYL)-L-ALANINE-L-LEUCINE BORONIC ACID	Drug target		100	100	100	1e-137
BLAT	Drug Target	DrugBank	Mycobacterium tuberculosis H37Rv S0036_Mtb_Ec_annotated	fig|83332.888.peg.1778			O07746	Mycobacterium tuberculosis	MT1933	Periplasmic chorismate mutase I precursor (EC 5.4.99.5)	8-HYDROXY-2-OXA-BICYCLO[3.3.1]NON-6-ENE-3,5-DICARBOXYLIC ACID	Drug target		100	100	100	1e-109
BLAT	Drug Target	DrugBank	Mycobacterium tuberculosis H37Rv S0196_Mtb_Ec_annotated	fig|83332.897.peg.1564			P96851	Mycobacterium tuberculosis	hsaD	4,5-9,10-diseco-3-hydroxy-5,9,17-trioxoandrosta-1(10),2-diene-4-oate hydrolase (EC 3.7.1.17)	(3E)-2,6-DIOXO-6-PHENYLHEX-3-ENOATE	Drug target		100	100	100	1e-169
BLAT	Drug Target	DrugBank	Mycobacterium tuberculosis H37Rv S0059_Mtb_Ec_annotated	fig|83332.890.peg.2415			O06330	Mycobacterium tuberculosis	rmlC	dTDP-4-dehydrorhamnose 3,5-epimerase (EC 5.1.3.13)	S,S-(2-Hydroxyethyl)Thiocysteine	Drug target		100	100	100	1e-117
BLAT	Drug Target	DrugBank	Mycobacterium tuberculosis H37Rv S0091_Mtb_Ec_annotated	fig|83332.893.peg.377			P0A666	Mycobacterium tuberculosis	Rv3853	Ribonuclease E inhibitor RraA	Glyoxalate, Glyoxylate	Drug target		100	100	100	2e-84
BLAT	Drug Target	DrugBank	Mycobacterium tuberculosis H37Rv S0149_Mtb_Ec_annotated	fig|83332.894.peg.1117			O53355	Mycobacterium tuberculosis	lpdA	NAD(P)H quinone reductase LpdA (EC 1.6.5.2)	Flavin adenine dinucleotide	Drug target		95	100	100	1e-265
BLAT	Drug Target	DrugBank	Mycobacterium tuberculosis H37Rv S0001_Mtb_Ec_annotated	fig|83332.880.peg.1259			O06620	Mycobacterium tuberculosis	bioD	Dethiobiotin synthase BioD (EC 6.3.3.3)	D-Dethiobiotin	Drug target		100	100	99	1e-121
BLAT	Drug Target	DrugBank	Mycobacterium tuberculosis H37Rv S0070_Mtb_Ec_annotated	fig|83332.892.peg.2334			O06330	Mycobacterium tuberculosis	rmlC	dTDP-4-dehydrorhamnose 3,5-epimerase (EC 5.1.3.13)	S,S-(2-Hydroxyethyl)Thiocysteine	Drug target		100	100	100	1e-117
BLAT	Drug Target	DrugBank	Mycobacterium tuberculosis H37Rv S0007_Mtb_Ec_annotated	fig|83332.881.peg.1417			O07746	Mycobacterium tuberculosis	MT1933	Periplasmic chorismate mutase I precursor (EC 5.4.99.5)	8-HYDROXY-2-OXA-BICYCLO[3.3.1]NON-6-ENE-3,5-DICARBOXYLIC ACID	Drug target		100	100	100	1e-109
BLAT	Drug Target	DrugBank	Mycobacterium tuberculosis H37Rv S0194_Mtb_Ec_annotated	fig|83332.896.peg.1664			Q08129	Mycobacterium tuberculosis	katG	Catalase-peroxidase KatG (EC 1.11.1.21)	Ethionamide;Isoniazid	Drug target		100	100	99	0.0
BLAT	Drug Target	DrugBank	Mycobacterium tuberculosis H37Rv S0194_Mtb_Ec_annotated	fig|83332.896.peg.3651			P95276	Mycobacterium tuberculosis		Monooxygenase component C / Probable epoxide hydrolase EphB (EC 3.3.2.9)	1,3-DIPHENYLUREA	Drug target		100	100	100	1e-218
BLAT	Drug Target	DrugBank	Mycobacterium tuberculosis H37Rv S0149_Mtb_Ec_annotated	fig|83332.894.peg.1174			O05891	Mycobacterium tuberculosis	tmk	Thymidylate kinase (EC 2.7.4.9)	Thymidine-5'-Phosphate;Thymidine-5'-Triphosphate;P1-(5'-Adenosyl)P5-(5'-Thymidyl)Pentaphosphate;3'-Azido-3'-Deoxythymidine-5'-Monophosphate;5-Hydroxymethyluridine-2'-Deoxy-5'-Monophosphate;Diphosphate;Deoxythymidine	Drug target		100	100	100	1e-118
BLAT	Drug Target	DrugBank	Mycobacterium tuberculosis H37Rv S0001_Mtb_Ec_annotated	fig|83332.880.peg.2069			P0A578	Mycobacterium tuberculosis	folP1	Dihydropteroate synthase (EC 2.5.1.15)	Pterin-6-Yl-Methyl-Monophosphate	Drug target		97	99	100	1e-154
BLAT	Drug Target	DrugBank	Mycobacterium tuberculosis H37Rv S0202_Mtb_Ec_annotated	fig|83332.898.peg.2786			Q7D8I1	Mycobacterium tuberculosis	MT1417	Naringenin-chalcone synthase (EC 2.3.1.74)	MYRISTIC ACID	Drug target		100	100	100	1e-223
BLAT	Drug Target	DrugBank	Mycobacterium tuberculosis H37Rv S0039_Mtb_Ec_annotated	fig|83332.887.peg.1224			Q7D9R5	Mycobacterium tuberculosis	pcaA	Cyclopropane-fatty-acyl-phospholipid synthase PcaA (EC 2.1.1.79)	S-Adenosyl-L-Homocysteine	Drug target		100	100	100	1e-170
BLAT	Drug Target	DrugBank	Mycobacterium tuberculosis H37Rv S0194_Mtb_Ec_annotated	fig|83332.896.peg.3946			P0A578	Mycobacterium tuberculosis	folP1	Dihydropteroate synthase (EC 2.5.1.15)	Pterin-6-Yl-Methyl-Monophosphate	Drug target		97	99	100	1e-154
BLAT	Drug Target	DrugBank	Mycobacterium tuberculosis H37Rv S0202_Mtb_Ec_annotated	fig|83332.898.peg.2917			Q11062	Mycobacterium tuberculosis	cyp130	Cytochrome P450 130	1-[(2S)-2-[(4-CHLOROBENZYL)OXY]-2-(2,4-DICHLOROPHENYL)ETHYL]-1H-IMIDAZOLE;5-AMINO-2-{4-[(4-AMINOPHENYL)SULFANYL]PHENYL}-1H-ISOINDOLE-1,3(2H)-DIONE;1-(3-METHYLPHENYL)-1H-BENZIMIDAZOL-5-AMINE	Drug target		99	100	100	1e-239
BLAT	Drug Target	DrugBank	Mycobacterium tuberculosis H37Rv S0007_Mtb_Ec_annotated	fig|83332.881.peg.2152			O05783	Mycobacterium tuberculosis	fprA	Ferredoxin--NADP(+) reductase, actinobacterial (eukaryote-like) type (EC 1.18.1.2)	4-Oxo-Nicotinamide-Adenine Dinucleotide Phosphate;Flavin adenine dinucleotide	Drug target		100	100	100	1e-267
BLAT	Drug Target	DrugBank	Mycobacterium tuberculosis H37Rv S0036_Mtb_Ec_annotated	fig|83332.888.peg.3684			P0A5R0	Mycobacterium tuberculosis	panC	Pantoate--beta-alanine ligase (EC 6.3.2.1)	2,4-Dihydroxy-3,3-Dimethyl-Butyrate;Alpha,Beta-Methyleneadenosine-5'-Triphosphate;Pantoyl Adenylate;Beta-Alanine	Drug target		100	100	100	1e-173
BLAT	Drug Target	DrugBank	Mycobacterium tuberculosis H37Rv S0008_Mtb_Ec_annotated	fig|83332.883.peg.279			B4YQT9	Mycobacterium tuberculosis		DNA gyrase subunit A (EC 5.99.1.3)	Ciprofloxacin	Drug target		100	18	100	3e-85
BLAT	Drug Target	DrugBank	Mycobacterium tuberculosis H37Rv S0017_Mtb_Ec_annotated	fig|83332.885.peg.1170			P72059	Mycobacterium tuberculosis	embC	Integral membrane indolylacetylinositol arabinosyltransferase EmbC (EC 2.4.2.-)	Ethambutol	Drug target		100	100	99	0.0
BLAT	Drug Target	DrugBank	Mycobacterium tuberculosis H37Rv S0091_Mtb_Ec_annotated	fig|83332.893.peg.3221			O06414	Mycobacterium tuberculosis	menB	Naphthoate synthase (EC 4.1.3.36)	Coenzyme A;Acetoacetyl-Coenzyme A	Drug target		95	99	100	1e-177
BLAT	Drug Target	DrugBank	Mycobacterium tuberculosis H37Rv S0204_Mtb_Ec_annotated	fig|83332.899.peg.1168			O53355	Mycobacterium tuberculosis	lpdA	NAD(P)H quinone reductase LpdA (EC 1.6.5.2)	Flavin adenine dinucleotide	Drug target		95	100	100	1e-265
BLAT	Drug Target	DrugBank	Mycobacterium tuberculosis H37Rv S0022_Mtb_Ec_annotated	fig|83332.886.peg.2804			P72024	Mycobacterium tuberculosis	dapB	4-hydroxy-tetrahydrodipicolinate reductase (EC 1.17.1.8)	Dipicolinic Acid	Drug target		100	100	100	1e-136
BLAT	Drug Target	DrugBank	Mycobacterium tuberculosis H37Rv S0013_Mtb_Ec_annotated	fig|83332.884.peg.2704			Q9L888	Mycobacterium avium	alr	Alanine racemase (EC 5.1.1.1)	Cycloserine	Drug target		98	93	84	1e-182
BLAT	Drug Target	DrugBank	Mycobacterium tuberculosis H37Rv S0040_Mtb_Ec_annotated	fig|83332.889.peg.3401			P66034	Mycobacterium tuberculosis	ribH	6,7-dimethyl-8-ribityllumazine synthase (EC 2.5.1.78)	Dithioerythritol;4-{2,6,8-Trioxo-9-[(2r,3s,4r)-2,3,4,5-Tetrahydroxypentyl]-1,2,3,6,8,9-Hexahydro-7h-Purin-7-Yl}Butyl Dihydrogen Phosphate;D-1,4-dithiothreitol;3-{2,6,8-trioxo-9-[(2S,3S,4R)-2,3,4,5-tetrahydroxypentyl]-1,2,3,6,8,9-hexahydro-7H-purin-7-Yl}propyl dihydrogen phosphate;(4s,5s)-1,2-Dithiane-4,5-Diol;4-{2,6,8-Trioxo-9-[(2s,3r,4r)-2,3,4,5-Tetrahydroxypentyl]-1,2,3,6,8,9-Hexahydro-7h-Purin…	Drug target		100	100	100	4e-85
BLAT	Drug Target	DrugBank	Mycobacterium tuberculosis H37Rv S0149_Mtb_Ec_annotated	fig|83332.894.peg.2639			P0A546	Mycobacterium tuberculosis	folA	Dihydrofolate reductase (EC 1.5.1.3)	Isoniazid;Bromo-WR99210	Drug target		100	98	100	4e-90
BLAT	Drug Target	DrugBank	Mycobacterium tuberculosis H37Rv S0039_Mtb_Ec_annotated	fig|83332.887.peg.2098			O05783	Mycobacterium tuberculosis	fprA	Ferredoxin--NADP(+) reductase, actinobacterial (eukaryote-like) type (EC 1.18.1.2)	4-Oxo-Nicotinamide-Adenine Dinucleotide Phosphate;Flavin adenine dinucleotide	Drug target		100	100	100	1e-267
BLAT	Drug Target	DrugBank	Mycobacterium tuberculosis H37Rv S0091_Mtb_Ec_annotated	fig|83332.893.peg.3389			P0A5Y6	Mycobacterium tuberculosis	inhA	Enoyl-[acyl-carrier-protein] reductase [NADH] (EC 1.3.1.9)	Ethionamide;Isoniazid;C16-Fatty-Acyl-Substrate-Mimic;Genz-10850;(3S)-N-(3-CHLORO-2-METHYLPHENYL)-1-CYCLOHEXYL-5-OXOPYRROLIDINE-3-CARBOXAMIDE;N-(4-METHYLBENZOYL)-4-BENZYLPIPERIDINE;(3S)-1-CYCLOHEXYL-5-OXO-N-PHENYLPYRROLIDINE-3-CARBOXAMIDE;5-PENTYL-2-PHENOXYPHENOL;(3S)-1-CYCLOHEXYL-N-(3,5-DICHLOROPHENYL)-5-OXOPYRROLIDINE-3-CARBOXAMIDE;(3S)-N-(3-BROMOPHENYL)-1-CYCLOHEXYL-5-OXOPYRROLIDINE-3-CARBOXAMI…	Drug target		100	100	100	1e-151
BLAT	Drug Target	DrugBank	Mycobacterium tuberculosis H37Rv S0001_Mtb_Ec_annotated	fig|83332.880.peg.3521			P0A574	Mycobacterium tuberculosis	fabH	3-oxoacyl-[acyl-carrier-protein] synthase, KASIII (EC 2.3.1.180)	Lauric Acid;Dodecyl-Coa;DECANE-1-THIOL;DECYL FORMATE;11-MERCAPTOUNDECANOIC ACID;O-DECYL HYDROGEN THIOCARBONATE;11-[(MERCAPTOCARBONYL)OXY]UNDECANOIC ACID	Drug target		100	100	100	1e-192
BLAT	Drug Target	DrugBank	Mycobacterium tuberculosis H37Rv S0013_Mtb_Ec_annotated	fig|83332.884.peg.269			P0A5S4	Mycobacterium tuberculosis	pknB	Serine/threonine-protein kinase PknB (EC 2.7.11.1)	Phosphothiophosphoric Acid-Adenylate Ester;Adenosine-5'-[Beta, Gamma-Methylene]Triphosphate	Drug target		100	100	100	0.0
BLAT	Drug Target	DrugBank	Mycobacterium tuberculosis H37Rv S0017_Mtb_Ec_annotated	fig|83332.885.peg.3527			P0A5I4	Mycobacterium tuberculosis	gmk	Guanylate kinase (EC 2.7.4.8)	Formic Acid	Drug target		100	100	100	1e-115
BLAT	Drug Target	DrugBank	Mycobacterium tuberculosis H37Rv S0022_Mtb_Ec_annotated	fig|83332.886.peg.1688			O05783	Mycobacterium tuberculosis	fprA	Ferredoxin--NADP(+) reductase, actinobacterial (eukaryote-like) type (EC 1.18.1.2)	4-Oxo-Nicotinamide-Adenine Dinucleotide Phosphate;Flavin adenine dinucleotide	Drug target		100	100	100	1e-267
BLAT	Drug Target	DrugBank	Mycobacterium tuberculosis H37Rv S0194_Mtb_Ec_annotated	fig|83332.896.peg.3168			P0A560	Mycobacterium tuberculosis	embA	Integral membrane indolylacetylinositol arabinosyltransferase EmbA (EC 2.4.2.-)	Ethambutol	Drug target		100	100	99	0.0
BLAT	Drug Target	DrugBank	Mycobacterium tuberculosis H37Rv S0046_Mtb_Ec_annotated	fig|83332.901.peg.1020			Q79FX8	Mycobacterium tuberculosis	mmaA4	Methoxy mycolic acid synthase MmaA4	5'-S-[2-(decylamino)ethyl]-5'-thioadenosine	Drug target		99	100	99	1e-176
BLAT	Drug Target	DrugBank	Mycobacterium tuberculosis H37Rv S0008_Mtb_Ec_annotated	fig|83332.883.peg.973			P0A5P0	Mycobacterium tuberculosis	cmaA2	Cyclopropane-fatty-acyl-phospholipid synthase 2, CmaA2 (EC 2.1.1.79)	S-Adenosyl-L-Homocysteine;Didecyl-Dimethyl-Ammonium	Drug target		100	100	100	1e-180
BLAT	Drug Target	DrugBank	Mycobacterium tuberculosis H37Rv S0149_Mtb_Ec_annotated	fig|83332.894.peg.457			B4YQT9	Mycobacterium tuberculosis		DNA gyrase subunit A (EC 5.99.1.3)	Ciprofloxacin	Drug target		100	18	99	1e-84
BLAT	Drug Target	DrugBank	Mycobacterium tuberculosis H37Rv S0059_Mtb_Ec_annotated	fig|83332.890.peg.1690			O07746	Mycobacterium tuberculosis	MT1933	Periplasmic chorismate mutase I precursor (EC 5.4.99.5)	8-HYDROXY-2-OXA-BICYCLO[3.3.1]NON-6-ENE-3,5-DICARBOXYLIC ACID	Drug target		100	100	100	1e-109
BLAT	Drug Target	DrugBank	Mycobacterium tuberculosis H37Rv S0007_Mtb_Ec_annotated	fig|83332.881.peg.1149			Q79FX8	Mycobacterium tuberculosis	mmaA4	Methoxy mycolic acid synthase MmaA4	5'-S-[2-(decylamino)ethyl]-5'-thioadenosine	Drug target		99	100	100	1e-177
BLAT	Drug Target	DrugBank	Mycobacterium tuberculosis H37Rv S0091_Mtb_Ec_annotated	fig|83332.893.peg.3613			P66952	Mycobacterium tuberculosis	tpx	Thiol peroxidase, Tpx-type (EC 1.11.1.15)	S-Oxy Cysteine	Drug target		100	100	100	1e-88
BLAT	Drug Target	DrugBank	Mycobacterium tuberculosis H37Rv S0204_Mtb_Ec_annotated	fig|83332.899.peg.1172			P0A538	Mycobacterium tuberculosis	punA	Purine nucleoside phosphorylase (EC 2.4.2.1)	2-Hydroxymethyl-Pyrrolidine-3,4-Diol;4'-Deaza-1'-Aza-2'-Deoxy-1'-(9-Methylene)-Immucillin-H, (3r,4r)-N-[9-Deazahypoxanthin-9-Yl)Methyl]-4-Hydroxymethyl-Pyrrolidin-3-Ol;9-Deazahypoxanthine	Drug target		100	100	100	1e-149
BLAT	Drug Target	DrugBank	Mycobacterium tuberculosis H37Rv S0196_Mtb_Ec_annotated	fig|83332.897.peg.1956			P0A4V4	Mycobacterium tuberculosis	fbpC	Antigen 85-C precursor @ Mycolyl transferase 85C (EC 2.3.1.122)	Diethylphosphono Group;2-HYDROXYMETHYL-6-OCTYLSULFANYL-TETRAHYDRO-PYRAN-3,4,5-TRIOL	Drug target		100	100	100	1e-207
BLAT	Drug Target	DrugBank	Mycobacterium tuberculosis H37Rv S0008_Mtb_Ec_annotated	fig|83332.883.peg.803			Q08129	Mycobacterium tuberculosis	katG	Catalase-peroxidase KatG (EC 1.11.1.21)	Ethionamide;Isoniazid	Drug target		100	100	99	0.0
BLAT	Drug Target	DrugBank	Mycobacterium tuberculosis H37Rv S0007_Mtb_Ec_annotated	fig|83332.881.peg.2045			P64143	Mycobacterium tuberculosis	folK	2-amino-4-hydroxy-6-hydroxymethyldihydropteridine pyrophosphokinase (EC 2.7.6.3)	Aminosalicylic Acid	Drug target		100	100	100	1e-106
BLAT	Drug Target	DrugBank	Mycobacterium tuberculosis H37Rv S0022_Mtb_Ec_annotated	fig|83332.886.peg.3238			O06414	Mycobacterium tuberculosis	menB	Naphthoate synthase (EC 4.1.3.36)	Coenzyme A;Acetoacetyl-Coenzyme A	Drug target		95	99	100	1e-177
BLAT	Drug Target	DrugBank	Mycobacterium tuberculosis H37Rv S0040_Mtb_Ec_annotated	fig|83332.889.peg.219			Q79G13	Mycobacterium tuberculosis	celA1	Endoglucanase A precursor (EC 3.2.1.4)	O1-Methyl-Glucose;Beta-D-Glucose;L-methionine (S)-S-oxide;4-Thio-beta-D-glucopyranose;(3r,4r,5r)-5-(Hydroxymethyl)Piperidine-3,4-Diol	Drug target		80	99	100	1e-180
BLAT	Drug Target	DrugBank	Mycobacterium tuberculosis H37Rv S0039_Mtb_Ec_annotated	fig|83332.887.peg.2965			P0A592	Mycobacterium tuberculosis	glbN	Cyanoglobin; Hemoglobin-like protein HbN	N-Butyl Isocyanide;Heme C	Drug target		100	100	100	1e-71
BLAT	Drug Target	DrugBank	Mycobacterium tuberculosis H37Rv S0202_Mtb_Ec_annotated	fig|83332.898.peg.3265			O06934	Mycobacterium tuberculosis	glf	UDP-galactopyranose mutase (EC 5.4.99.9)	Flavin adenine dinucleotide;Bicine	Drug target		100	100	100	1e-240
BLAT	Drug Target	DrugBank	Mycobacterium tuberculosis H37Rv S0091_Mtb_Ec_annotated	fig|83332.893.peg.3911			P0A5R0	Mycobacterium tuberculosis	panC	Pantoate--beta-alanine ligase (EC 6.3.2.1)	2,4-Dihydroxy-3,3-Dimethyl-Butyrate;Alpha,Beta-Methyleneadenosine-5'-Triphosphate;Pantoyl Adenylate;Beta-Alanine	Drug target		100	100	100	1e-173
BLAT	Drug Target	DrugBank	Mycobacterium tuberculosis H37Rv S0070_Mtb_Ec_annotated	fig|83332.892.peg.916			P60176	Mycobacterium tuberculosis	ahcY	Adenosylhomocysteinase (EC 3.3.1.1)	5'-S-ethyl-5'-thioadenosine	Drug target		100	100	100	1e-294
BLAT	Drug Target	DrugBank	Mycobacterium tuberculosis H37Rv S0017_Mtb_Ec_annotated	fig|83332.885.peg.737			P96222	Mycobacterium tuberculosis	ethR	Transcriptional repressor TetR family => EthR	Hexadecyl Octanoate;tert-butyl 4-(3-thiophen-2-yl-1,2,4-oxadiazol-5-yl)piperidine-1-carboxylate;3-(4-fluorophenyl)-5-phenyl-4H-1,2,4-triazole;1-(thiophen-2-ylacetyl)-4-(3-thiophen-2-yl-1,2,4-oxadiazol-5-yl)piperidine	Drug target		100	100	99	1e-118
BLAT	Drug Target	DrugBank	Mycobacterium tuberculosis H37Rv S0007_Mtb_Ec_annotated	fig|83332.881.peg.557			O06594	Mycobacterium tuberculosis	nadC	Quinolinate phosphoribosyltransferase [decarboxylating] (EC 2.4.2.19)	Quinolinic Acid;Namn;Phthalic Acid;5-Phosphoribosyl-1-(Beta-Methylene) Pyrophosphate	Drug target		100	100	100	1e-157
BLAT	Drug Target	DrugBank	Mycobacterium tuberculosis H37Rv S0046_Mtb_Ec_annotated	fig|83332.901.peg.2987			O07732	Mycobacterium tuberculosis	lipJ	lignin peroxidase LipJ	Alpha,Beta-Methyleneadenosine-5'-Triphosphate	Drug target		96	100	99	1e-260
BLAT	Drug Target	DrugBank	Mycobacterium tuberculosis H37Rv S0036_Mtb_Ec_annotated	fig|83332.888.peg.912			O05891	Mycobacterium tuberculosis	tmk	Thymidylate kinase (EC 2.7.4.9)	Thymidine-5'-Phosphate;Thymidine-5'-Triphosphate;P1-(5'-Adenosyl)P5-(5'-Thymidyl)Pentaphosphate;3'-Azido-3'-Deoxythymidine-5'-Monophosphate;5-Hydroxymethyluridine-2'-Deoxy-5'-Monophosphate;Diphosphate;Deoxythymidine	Drug target		100	100	100	1e-118
BLAT	Drug Target	DrugBank	Mycobacterium tuberculosis H37Rv S0022_Mtb_Ec_annotated	fig|83332.886.peg.693			P72059	Mycobacterium tuberculosis	embC	Integral membrane indolylacetylinositol arabinosyltransferase EmbC (EC 2.4.2.-)	Ethambutol	Drug target		100	100	99	0.0
BLAT	Drug Target	DrugBank	Mycobacterium tuberculosis H37Rv S0070_Mtb_Ec_annotated	fig|83332.892.peg.3999			O53831	Mycobacterium tuberculosis	mshD	Acetyl-CoA:Cys-GlcN-Ins acetyltransferase, mycothiol synthase MshD (EC 2.3.1.189)	Coenzyme A	Drug target		100	100	100	1e-181
BLAT	Drug Target	DrugBank	Mycobacterium tuberculosis H37Rv S0040_Mtb_Ec_annotated	fig|83332.889.peg.1074			P65728	Mycobacterium tuberculosis	pknG	Serine/threonine protein kinase	2-[(CYCLOPROPYLCARBONYL)AMINO]-4,5,6,7-TETRAHYDRO-1-BENZOTHIOPHENE-3-CARBOXAMIDE	Drug target		100	100	100	0.0
BLAT	Drug Target	DrugBank	Mycobacterium tuberculosis H37Rv S0070_Mtb_Ec_annotated	fig|83332.892.peg.3483			P0A544	Mycobacterium tuberculosis	serA	D-3-phosphoglycerate dehydrogenase (EC 1.1.1.95)	D-tartaric acid	Drug target		98	99	100	1e-291
BLAT	Drug Target	DrugBank	Mycobacterium tuberculosis H37Rv S0204_Mtb_Ec_annotated	fig|83332.899.peg.2055			Q11062	Mycobacterium tuberculosis	cyp130	Cytochrome P450 130	1-[(2S)-2-[(4-CHLOROBENZYL)OXY]-2-(2,4-DICHLOROPHENYL)ETHYL]-1H-IMIDAZOLE;5-AMINO-2-{4-[(4-AMINOPHENYL)SULFANYL]PHENYL}-1H-ISOINDOLE-1,3(2H)-DIONE;1-(3-METHYLPHENYL)-1H-BENZIMIDAZOL-5-AMINE	Drug target		99	100	100	1e-239
BLAT	Drug Target	DrugBank	Mycobacterium tuberculosis H37Rv S0205_Mtb_Ec_annotated	fig|83332.900.peg.531			O53240	Mycobacterium tuberculosis		hypothetical protein	S-Oxy Cysteine	Drug target		100	100	100	2e-91
BLAT	Drug Target	DrugBank	Mycobacterium tuberculosis H37Rv S0196_Mtb_Ec_annotated	fig|83332.897.peg.280			B4YQT9	Mycobacterium tuberculosis		DNA gyrase subunit A (EC 5.99.1.3)	Ciprofloxacin	Drug target		100	18	100	3e-85
BLAT	Drug Target	DrugBank	Mycobacterium tuberculosis H37Rv S0196_Mtb_Ec_annotated	fig|83332.897.peg.524			P0A560	Mycobacterium tuberculosis	embA	Integral membrane indolylacetylinositol arabinosyltransferase EmbA (EC 2.4.2.-)	Ethambutol	Drug target		100	100	100	0.0
BLAT	Drug Target	DrugBank	Mycobacterium tuberculosis H37Rv S0001_Mtb_Ec_annotated	fig|83332.880.peg.1473			Q79FX8	Mycobacterium tuberculosis	mmaA4	Methoxy mycolic acid synthase MmaA4	5'-S-[2-(decylamino)ethyl]-5'-thioadenosine	Drug target		99	100	100	1e-177
BLAT	Drug Target	DrugBank	Mycobacterium tuberculosis H37Rv S0165_Mtb_Ec_annotated	fig|83332.895.peg.1329			P63509	Mycobacterium tuberculosis	lat	Probable L-lysine-epsilon aminotransferase (EC 2.6.1.36) (L-lysine aminotransferase) (Lysine 6-aminotransferase)	(2S)-1-methyl-2-[(2S,4R)-2-methyl-4-phenylpentyl]piperidine	Drug target		93	100	100	1e-246
BLAT	Drug Target	DrugBank	Mycobacterium tuberculosis H37Rv S0194_Mtb_Ec_annotated	fig|83332.896.peg.139			Q7D9R5	Mycobacterium tuberculosis	pcaA	Cyclopropane-fatty-acyl-phospholipid synthase PcaA (EC 2.1.1.79)	S-Adenosyl-L-Homocysteine	Drug target		100	100	100	1e-170
BLAT	Drug Target	DrugBank	Mycobacterium tuberculosis H37Rv S0091_Mtb_Ec_annotated	fig|83332.893.peg.2141			P0A4Z6	Mycobacterium tuberculosis	aroQ	3-dehydroquinate dehydratase II (EC 4.2.1.10)	2,3 -Anhydro-Quinic Acid;3-Hydroxyimino Quinic Acid	Drug target		100	100	100	9e-78
BLAT	Drug Target	DrugBank	Mycobacterium tuberculosis H37Rv S0059_Mtb_Ec_annotated	fig|83332.890.peg.1130			P63509	Mycobacterium tuberculosis	lat	Probable L-lysine-epsilon aminotransferase (EC 2.6.1.36) (L-lysine aminotransferase) (Lysine 6-aminotransferase)	(2S)-1-methyl-2-[(2S,4R)-2-methyl-4-phenylpentyl]piperidine	Drug target		93	100	100	1e-246
BLAT	Drug Target	DrugBank	Mycobacterium tuberculosis H37Rv S0022_Mtb_Ec_annotated	fig|83332.886.peg.2461			P0A552	Mycobacterium tuberculosis	dut	Deoxyuridine 5'-triphosphate nucleotidohydrolase (EC 3.6.1.23)	2'-Deoxyuridine 5'-Alpha,Beta-Imido-Triphosphate;Deoxyuridine-5'-Triphosphate;Deoxyuridine-5'-Diphosphate;2'-deoxyuridylic acid	Drug target		100	100	100	4e-81
BLAT	Drug Target	DrugBank	Mycobacterium tuberculosis H37Rv S0066_Mtb_Ec_annotated	fig|83332.891.peg.220			Q79G13	Mycobacterium tuberculosis	celA1	Endoglucanase A precursor (EC 3.2.1.4)	O1-Methyl-Glucose;Beta-D-Glucose;L-methionine (S)-S-oxide;4-Thio-beta-D-glucopyranose;(3r,4r,5r)-5-(Hydroxymethyl)Piperidine-3,4-Diol	Drug target		80	99	100	1e-180
BLAT	Drug Target	DrugBank	Mycobacterium tuberculosis H37Rv S0204_Mtb_Ec_annotated	fig|83332.899.peg.3686			O06594	Mycobacterium tuberculosis	nadC	Quinolinate phosphoribosyltransferase [decarboxylating] (EC 2.4.2.19)	Quinolinic Acid;Namn;Phthalic Acid;5-Phosphoribosyl-1-(Beta-Methylene) Pyrophosphate	Drug target		100	100	100	1e-157
BLAT	Drug Target	DrugBank	Mycobacterium tuberculosis H37Rv S0194_Mtb_Ec_annotated	fig|83332.896.peg.2149			P0A4Z6	Mycobacterium tuberculosis	aroQ	3-dehydroquinate dehydratase II (EC 4.2.1.10)	2,3 -Anhydro-Quinic Acid;3-Hydroxyimino Quinic Acid	Drug target		100	100	100	9e-78
BLAT	Drug Target	DrugBank	Mycobacterium tuberculosis H37Rv S0013_Mtb_Ec_annotated	fig|83332.884.peg.2966			P0A592	Mycobacterium tuberculosis	glbN	Cyanoglobin; Hemoglobin-like protein HbN	N-Butyl Isocyanide;Heme C	Drug target		100	100	100	1e-71
BLAT	Drug Target	DrugBank	Mycobacterium tuberculosis H37Rv S0022_Mtb_Ec_annotated	fig|83332.886.peg.3222			P0A574	Mycobacterium tuberculosis	fabH	3-oxoacyl-[acyl-carrier-protein] synthase, KASIII (EC 2.3.1.180)	Lauric Acid;Dodecyl-Coa;DECANE-1-THIOL;DECYL FORMATE;11-MERCAPTOUNDECANOIC ACID;O-DECYL HYDROGEN THIOCARBONATE;11-[(MERCAPTOCARBONYL)OXY]UNDECANOIC ACID	Drug target		100	100	100	1e-192
BLAT	Drug Target	DrugBank	Mycobacterium tuberculosis H37Rv S0204_Mtb_Ec_annotated	fig|83332.899.peg.688			P64767	Mycobacterium tuberculosis	Rv0948c	Chorismate mutase I (EC 5.4.99.5)	(1R,3S,5S,8R)-8-HYDROXY-2-OXABICYCLO[3.3.1]NON-6-ENE-3,5-DICARBOXYLIC ACID	Drug target		85	100	100	6e-43
BLAT	Drug Target	DrugBank	Mycobacterium tuberculosis H37Rv S0202_Mtb_Ec_annotated	fig|83332.898.peg.688			P0A5S4	Mycobacterium tuberculosis	pknB	Serine/threonine-protein kinase PknB (EC 2.7.11.1)	Phosphothiophosphoric Acid-Adenylate Ester;Adenosine-5'-[Beta, Gamma-Methylene]Triphosphate	Drug target		100	100	100	0.0
BLAT	Drug Target	DrugBank	Mycobacterium tuberculosis H37Rv S0149_Mtb_Ec_annotated	fig|83332.894.peg.1130			P63509	Mycobacterium tuberculosis	lat	Probable L-lysine-epsilon aminotransferase (EC 2.6.1.36) (L-lysine aminotransferase) (Lysine 6-aminotransferase)	(2S)-1-methyl-2-[(2S,4R)-2-methyl-4-phenylpentyl]piperidine	Drug target		93	100	100	1e-246
BLAT	Drug Target	DrugBank	Mycobacterium tuberculosis H37Rv S0202_Mtb_Ec_annotated	fig|83332.898.peg.3759			P72024	Mycobacterium tuberculosis	dapB	4-hydroxy-tetrahydrodipicolinate reductase (EC 1.17.1.8)	Dipicolinic Acid	Drug target		100	98	100	1e-136
BLAT	Drug Target	DrugBank	Mycobacterium tuberculosis H37Rv S0039_Mtb_Ec_annotated	fig|83332.887.peg.1892			P0A5R0	Mycobacterium tuberculosis	panC	Pantoate--beta-alanine ligase (EC 6.3.2.1)	2,4-Dihydroxy-3,3-Dimethyl-Butyrate;Alpha,Beta-Methyleneadenosine-5'-Triphosphate;Pantoyl Adenylate;Beta-Alanine	Drug target		100	100	100	1e-173
BLAT	Drug Target	DrugBank	Mycobacterium tuberculosis H37Rv S0091_Mtb_Ec_annotated	fig|83332.893.peg.1229			P64170	Mycobacterium tuberculosis	ftsZ	Cell division protein FtsZ	5'-Guanosine-Diphosphate-Monothiophosphate;Citric Acid;Guanosine-5'-Diphosphate	Drug target		100	100	100	1e-213
BLAT	Drug Target	DrugBank	Mycobacterium tuberculosis H37Rv S0196_Mtb_Ec_annotated	fig|83332.897.peg.435			P96420	Mycobacterium tuberculosis	leuA	2-isopropylmalate synthase (EC 2.3.3.13)	Alpha-ketoisovalerate	Drug target		100	100	100	0.0
BLAT	Drug Target	DrugBank	Mycobacterium tuberculosis H37Rv S0204_Mtb_Ec_annotated	fig|83332.899.peg.3544			O53240	Mycobacterium tuberculosis		hypothetical protein	S-Oxy Cysteine	Drug target		100	100	99	5e-91
BLAT	Drug Target	DrugBank	Mycobacterium tuberculosis H37Rv S0059_Mtb_Ec_annotated	fig|83332.890.peg.3622			P66952	Mycobacterium tuberculosis	tpx	Thiol peroxidase, Tpx-type (EC 1.11.1.15)	S-Oxy Cysteine	Drug target		100	100	100	1e-88
BLAT	Drug Target	DrugBank	Mycobacterium tuberculosis H37Rv S0036_Mtb_Ec_annotated	fig|83332.888.peg.3207			P95276	Mycobacterium tuberculosis		Monooxygenase component C / Probable epoxide hydrolase EphB (EC 3.3.2.9)	1,3-DIPHENYLUREA	Drug target		100	100	100	1e-218
BLAT	Drug Target	DrugBank	Mycobacterium tuberculosis H37Rv S0022_Mtb_Ec_annotated	fig|83332.886.peg.1749			Q9CBQ2	Mycobacterium leprae (strain TN)	nrdF	Ribonucleotide reductase of class Ib (aerobic), beta subunit (EC 1.17.4.1)	Citric Acid	Drug target		99	99	93	1e-178
BLAT	Drug Target	DrugBank	Mycobacterium tuberculosis H37Rv S0196_Mtb_Ec_annotated	fig|83332.897.peg.1603			P0A578	Mycobacterium tuberculosis	folP1	Dihydropteroate synthase (EC 2.5.1.15)	Pterin-6-Yl-Methyl-Monophosphate	Drug target		97	99	100	1e-154
BLAT	Drug Target	DrugBank	Mycobacterium tuberculosis H37Rv S0022_Mtb_Ec_annotated	fig|83332.886.peg.195			O06594	Mycobacterium tuberculosis	nadC	Quinolinate phosphoribosyltransferase [decarboxylating] (EC 2.4.2.19)	Quinolinic Acid;Namn;Phthalic Acid;5-Phosphoribosyl-1-(Beta-Methylene) Pyrophosphate	Drug target		100	100	100	1e-157
[truncated: 120 more rows]
