# Supplementary material for: Comparative genomics of drug-resistant strains of Mycobacterium tuberculosis in Ecuador
Source: BMC Genomics. 2022 Dec 21;23:844. doi: 10.1186/s12864-022-09042-1 (PMC9769008; doi:10.1186/s12864-022-09042-1)
Supplement: Supplementary file 6 — Additional file 6: Supplementary table 6. Distribution of Transporters on 21 samples of Mycobacterium tuberculosis. [file 12864_2022_9042_MOESM6_ESM.xlsx]

## Sheet: ST_6_Transporter
Supplementary table 6 - Distribution of Transporters on 21 samples of Mycobacterium tuberculosis
Evidence	Property	Source	Genome Name	BRC ID	RefSeq Locus Tag	Alt Locus Tag	Source ID	Source Organism	Gene	Product	Function	Classification	PubMed	Subject Coverage	Query Coverage	Identity	E-value
BLAT	Transporter	TCDB	Mycobacterium tuberculosis H37Rv S0165_Mtb_Ec_annotated	fig|83332.895.peg.1452			D6FTB2	Mycobacterium tuberculosis K85		Putative transmembrane protein	the bacterial 4 tms putative dmt (b-4dmt) family.	9.B.148.1.3		100	100	99	1e-122
BLAT	Transporter	TCDB	Mycobacterium tuberculosis H37Rv S0149_Mtb_Ec_annotated	fig|83332.894.peg.2187			Q50634	Mycobacterium tuberculosis		Protein translocase subunit SecD	the general secretory pathway (sec) family.	3.A.5.2.2	12218036;12606717;19099550;9634230	100	100	100	0.0
BLAT	Transporter	TCDB	Mycobacterium tuberculosis H37Rv S0149_Mtb_Ec_annotated	fig|83332.894.peg.411			O05459	Mycobacterium tuberculosis		Membrane protein EccE2, component of Type VII secretion system ESX-2	the type vii or esx protein secretion system (t7ss) family.	3.A.24.2.1		100	98	100	1e-313
BLAT	Transporter	TCDB	Mycobacterium tuberculosis H37Rv S0017_Mtb_Ec_annotated	fig|83332.885.peg.2931			O53944	Mycobacterium tuberculosis		Integral membrane protein EccD5, component of Type VII secretion system ESX-5	the type vii or esx protein secretion system (t7ss) family.	3.A.24.4.1	12218036;19099550;19876390;9634230	100	100	100	1e-285
BLAT	Transporter	TCDB	Mycobacterium tuberculosis H37Rv S0059_Mtb_Ec_annotated	fig|83332.890.peg.2237			P66771	Mycobacterium tuberculosis		Oligopeptide ABC transporter, substrate-binding protein OppA (TC 3.A.1.5.1)	the atp-binding cassette (abc) superfamily.	3.A.1.5.26	12218036;9634230	92	100	100	0.0
BLAT	Transporter	TCDB	Mycobacterium tuberculosis H37Rv S0017_Mtb_Ec_annotated	fig|83332.885.peg.57			O53781	Mycobacterium tuberculosis		putative membrane protein	the major facilitator superfamily (mfs).	2.A.1.3.41	9634230	100	100	100	0.0
BLAT	Transporter	TCDB	Mycobacterium tuberculosis H37Rv S0196_Mtb_Ec_annotated	fig|83332.897.peg.3118			O53688	Mycobacterium tuberculosis		Membrane protein EccB3, component of Type VII secretion system ESX-3	the type vii or esx protein secretion system (t7ss) family.	3.A.24.3.1		100	100	100	0.0
BLAT	Transporter	TCDB	Mycobacterium tuberculosis H37Rv S0149_Mtb_Ec_annotated	fig|83332.894.peg.2868			O53696	Mycobacterium tuberculosis		Membrane protein EccE3, component of Type VII secretion system ESX-3	the type vii or esx protein secretion system (t7ss) family.	3.A.24.3.1		100	100	99	1e-192
BLAT	Transporter	TCDB	Mycobacterium tuberculosis H37Rv S0202_Mtb_Ec_annotated	fig|83332.898.peg.1019			Q50634	Mycobacterium tuberculosis		Protein translocase subunit SecD	the general secretory pathway (sec) family.	3.A.5.2.2	12218036;12606717;19099550;9634230	100	100	100	0.0
BLAT	Transporter	TCDB	Mycobacterium tuberculosis H37Rv S0205_Mtb_Ec_annotated	fig|83332.900.peg.3384			O50455	Mycobacterium tuberculosis (strain ATCC 25618 / H37Rv)		Magnesium and cobalt transport protein CorA	the cora metal ion transporter (mit) family.	1.A.35.3.5		100	100	99	1e-215
BLAT	Transporter	TCDB	Mycobacterium tuberculosis H37Rv S0017_Mtb_Ec_annotated	fig|83332.885.peg.3012			O53688	Mycobacterium tuberculosis		Membrane protein EccB3, component of Type VII secretion system ESX-3	the type vii or esx protein secretion system (t7ss) family.	3.A.24.3.1		100	100	100	0.0
BLAT	Transporter	TCDB	Mycobacterium tuberculosis H37Rv S0196_Mtb_Ec_annotated	fig|83332.897.peg.943			O53781	Mycobacterium tuberculosis		putative membrane protein	the major facilitator superfamily (mfs).	2.A.1.3.41	9634230	100	100	100	0.0
BLAT	Transporter	TCDB	Mycobacterium tuberculosis H37Rv S0008_Mtb_Ec_annotated	fig|83332.883.peg.329			O05460	Mycobacterium tuberculosis		AAA+ family protein ATPase EccA2, component of Type VII secretion system ESX-2	the type vii or esx protein secretion system (t7ss) family.	3.A.24.2.1		24	99	100	2e-84
BLAT	Transporter	TCDB	Mycobacterium tuberculosis H37Rv S0202_Mtb_Ec_annotated	fig|83332.898.peg.1865			P66844	Mycobacterium tuberculosis		Signal recognition particle protein Ffh	the general secretory pathway (sec) family.	3.A.5.2.2	12218036;12606717;19099550;9634230	100	100	100	1e-297
BLAT	Transporter	TCDB	Mycobacterium tuberculosis H37Rv S0017_Mtb_Ec_annotated	fig|83332.885.peg.2308			P63395	Mycobacterium tuberculosis		Oligopeptide ABC transporter, ATP-binding protein OppD (TC 3.A.1.5.1) / Oligopeptide ABC transporter, ATP-binding protein OppF (TC 3.A.1.5.1)	the atp-binding cassette (abc) superfamily.	3.A.1.5.26	12218036;9634230	100	100	100	0.0
BLAT	Transporter	TCDB	Mycobacterium tuberculosis H37Rv S0046_Mtb_Ec_annotated	fig|83332.901.peg.2603			O53899	Mycobacterium tuberculosis		AttE component of AttEFGH ABC transport system	the atp-binding cassette (abc) superfamily.	3.A.1.125.2	12218036;16586367;9634230	100	100	100	1e-137
BLAT	Transporter	TCDB	Mycobacterium tuberculosis H37Rv S0007_Mtb_Ec_annotated	fig|83332.881.peg.3716			P71678	Mycobacterium tuberculosis		Multidrug efflux pump P55	the major facilitator superfamily (mfs).	2.A.1.3.34	12218036;18156250;9634230	100	100	100	1e-298
BLAT	Transporter	TCDB	Mycobacterium tuberculosis H37Rv S0204_Mtb_Ec_annotated	fig|83332.899.peg.741			P65593	Mycobacterium tuberculosis		Outer membrane low permeability porin, OmpATb family	the ompa-ompf porin (oop) family.	1.B.6.1.3	12218036;9634230	100	100	100	1e-185
BLAT	Transporter	TCDB	Mycobacterium tuberculosis H37Rv S0040_Mtb_Ec_annotated	fig|83332.889.peg.3121			O53688	Mycobacterium tuberculosis		Membrane protein EccB3, component of Type VII secretion system ESX-3	the type vii or esx protein secretion system (t7ss) family.	3.A.24.3.1		100	100	100	0.0
BLAT	Transporter	TCDB	Mycobacterium tuberculosis H37Rv S0022_Mtb_Ec_annotated	fig|83332.886.peg.1517			O69736	Mycobacterium tuberculosis		FtsK/SpoIIIE family protein EccCb1, component of Type VII secretion system ESX-1	the type vii or esx protein secretion system (t7ss) family.	3.A.24.1.1	11940590;12218036;14557536;14573626;15039340;16030141;16135231;16368961;16973880;17328726;17433643;17676952;18685700;18974091;19099550;19682254;19876390;9634230;9846755	100	100	100	0.0
BLAT	Transporter	TCDB	Mycobacterium tuberculosis H37Rv S0017_Mtb_Ec_annotated	fig|83332.885.peg.2918			O53933	Mycobacterium tuberculosis		Membrane protein EccB5, component of Type VII secretion system ESX-5	the type vii or esx protein secretion system (t7ss) family.	3.A.24.4.1	12218036;19099550;19876390;9634230	100	100	100	1e-296
BLAT	Transporter	TCDB	Mycobacterium tuberculosis H37Rv S0036_Mtb_Ec_annotated	fig|83332.888.peg.3669			O53546	Mycobacterium tuberculosis		Conserved hypothetical integral membrane protein YrbEa	the atp-binding cassette (abc) superfamily.	3.A.1.27.5	12218036;12368430;9634230	100	100	100	1e-137
BLAT	Transporter	TCDB	Mycobacterium tuberculosis H37Rv S0165_Mtb_Ec_annotated	fig|83332.895.peg.2713			O06269	Mycobacterium tuberculosis		Protein EspD, component of Type VII secretion system ESX-1	the type vii or esx protein secretion system (t7ss) family.	3.A.24.1.1	11940590;12218036;14557536;14573626;15039340;16030141;16135231;16368961;16973880;17328726;17433643;17676952;18685700;18974091;19099550;19682254;19876390;9634230;9846755	100	100	100	1e-104
BLAT	Transporter	TCDB	Mycobacterium tuberculosis H37Rv S0036_Mtb_Ec_annotated	fig|83332.888.peg.3137			P71678	Mycobacterium tuberculosis		Multidrug efflux pump P55	the major facilitator superfamily (mfs).	2.A.1.3.34	12218036;18156250;9634230	100	100	100	1e-298
BLAT	Transporter	TCDB	Mycobacterium tuberculosis H37Rv S0149_Mtb_Ec_annotated	fig|83332.894.peg.1182			P0A5Y8	Mycobacterium tuberculosis		Protein translocase subunit SecA	the general secretory pathway (sec) family.	3.A.5.2.2	12218036;12606717;19099550;9634230	99	98	100	0.0
BLAT	Transporter	TCDB	Mycobacterium tuberculosis H37Rv S0202_Mtb_Ec_annotated	fig|83332.898.peg.2915			P64783	Mycobacterium tuberculosis		MFS-type drug/proton antiporter Rv1258c family => implicated in rifampicin, ofloxacin, isoniazid, ethambutol efflux	the major facilitator superfamily (mfs).	2.A.1.21.12	12218036;12520088;15057575;9634230	100	100	100	1e-235
BLAT	Transporter	TCDB	Mycobacterium tuberculosis H37Rv S0202_Mtb_Ec_annotated	fig|83332.898.peg.4045			P0C560	Mycobacterium smegmatis		Phosphate ABC transporter, ATP-binding protein PstB (TC 3.A.1.7.1)	the atp-binding cassette (abc) superfamily.	3.A.1.7.2	12897018	100	100	87	1e-130
BLAT	Transporter	TCDB	Mycobacterium tuberculosis H37Rv S0196_Mtb_Ec_annotated	fig|83332.897.peg.2354			X2BJI2	Mycobacterium bovis (strain ATCC BAA-935 / AF2122/97)		Peptidoglycan glycosyltransferase FtsW (EC 2.4.1.129)	the bacterial murein precursor exporter (mpe) family.	2.A.103.1.4		100	100	100	1e-303
BLAT	Transporter	TCDB	Mycobacterium tuberculosis H37Rv S0070_Mtb_Ec_annotated	fig|83332.892.peg.3854			O53933	Mycobacterium tuberculosis		Membrane protein EccB5, component of Type VII secretion system ESX-5	the type vii or esx protein secretion system (t7ss) family.	3.A.24.4.1	12218036;19099550;19876390;9634230	100	100	100	1e-296
BLAT	Transporter	TCDB	Mycobacterium tuberculosis H37Rv S0017_Mtb_Ec_annotated	fig|83332.885.peg.722			O69735	Mycobacterium tuberculosis		FtsK/SpoIIIE family protein EccCa1, component of Type VII secretion system ESX-1	the type vii or esx protein secretion system (t7ss) family.	3.A.24.1.1	11940590;12218036;14557536;14573626;15039340;16030141;16135231;16368961;16973880;17328726;17433643;17676952;18685700;18974091;19099550;19682254;19876390;9634230;9846755	100	100	100	0.0
BLAT	Transporter	TCDB	Mycobacterium tuberculosis H37Rv S0165_Mtb_Ec_annotated	fig|83332.895.peg.2295			P65381	Mycobacterium bovis (strain ATCC BAA-935 / AF2122/97)		Membrane protein MmpS5	the mycobacterial membrane protein small (mmps) family.	8.A.35.1.2		100	100	100	2e-76
BLAT	Transporter	TCDB	Mycobacterium tuberculosis H37Rv S0008_Mtb_Ec_annotated	fig|83332.883.peg.4200			P65087	Mycobacterium tuberculosis		Secreted protein EspC, component of Type VII secretion system ESX-1	the type vii or esx protein secretion system (t7ss) family.	3.A.24.1.1	11940590;12218036;14557536;14573626;15039340;16030141;16135231;16368961;16973880;17328726;17433643;17676952;18685700;18974091;19099550;19682254;19876390;9634230;9846755	100	100	100	1e-52
BLAT	Transporter	TCDB	Mycobacterium tuberculosis H37Rv S0013_Mtb_Ec_annotated	fig|83332.884.peg.631			P65593	Mycobacterium tuberculosis		Outer membrane low permeability porin, OmpATb family	the ompa-ompf porin (oop) family.	1.B.6.1.3	12218036;9634230	100	100	100	1e-185
BLAT	Transporter	TCDB	Mycobacterium tuberculosis H37Rv S0194_Mtb_Ec_annotated	fig|83332.896.peg.394			O69735	Mycobacterium tuberculosis		FtsK/SpoIIIE family protein EccCa1, component of Type VII secretion system ESX-1	the type vii or esx protein secretion system (t7ss) family.	3.A.24.1.1	11940590;12218036;14557536;14573626;15039340;16030141;16135231;16368961;16973880;17328726;17433643;17676952;18685700;18974091;19099550;19682254;19876390;9634230;9846755	100	100	100	0.0
BLAT	Transporter	TCDB	Mycobacterium tuberculosis H37Rv S0040_Mtb_Ec_annotated	fig|83332.889.peg.1514			O05804	Mycobacterium tuberculosis		HoxN/HupN/NixA family nickel/cobalt transporter	the ni(2+)-co(2+) transporter (nicot) family.	2.A.52.1.7		100	100	100	1e-217
BLAT	Transporter	TCDB	Mycobacterium tuberculosis H37Rv S0017_Mtb_Ec_annotated	fig|83332.885.peg.1760			P65306	Mycobacterium tuberculosis		Lipoprotein LppX	the putative mycobacterial outer membrane porin, lprg (lprg; p27) family.	9.B.138.1.2		100	100	100	1e-129
BLAT	Transporter	TCDB	Mycobacterium tuberculosis H37Rv S0022_Mtb_Ec_annotated	fig|83332.886.peg.1079			P63357	Mycobacterium tuberculosis		ABC transporter ATP-binding protein SCO2422	the atp-binding cassette (abc) superfamily.	3.A.1.27.5	12218036;12368430;9634230	93	100	99	1e-190
BLAT	Transporter	TCDB	Mycobacterium tuberculosis H37Rv S0091_Mtb_Ec_annotated	fig|83332.893.peg.1986			P65306	Mycobacterium tuberculosis		Lipoprotein LppX	the putative mycobacterial outer membrane porin, lprg (lprg; p27) family.	9.B.138.1.2		100	100	100	1e-129
BLAT	Transporter	TCDB	Mycobacterium tuberculosis H37Rv S0149_Mtb_Ec_annotated	fig|83332.894.peg.410			O05460	Mycobacterium tuberculosis		AAA+ family protein ATPase EccA2, component of Type VII secretion system ESX-2	the type vii or esx protein secretion system (t7ss) family.	3.A.24.2.1		99	100	100	0.0
BLAT	Transporter	TCDB	Mycobacterium tuberculosis H37Rv S0059_Mtb_Ec_annotated	fig|83332.890.peg.915			P63357	Mycobacterium tuberculosis		ABC transporter ATP-binding protein SCO2422	the atp-binding cassette (abc) superfamily.	3.A.1.27.5	12218036;12368430;9634230	93	100	99	1e-190
BLAT	Transporter	TCDB	Mycobacterium tuberculosis H37Rv S0046_Mtb_Ec_annotated	fig|83332.901.peg.2738			Q9F2U9	Streptomyces coelicolor (strain ATCC BAA-471 / A3(2) / M145)		Uncharacterized transporter Rv1999c/MT2055	the amino acid-polyamine-organocation (apc) family.	2.A.3.3.17		85	80	81	1e-157
BLAT	Transporter	TCDB	Mycobacterium tuberculosis H37Rv S0194_Mtb_Ec_annotated	fig|83332.896.peg.2244			P66771	Mycobacterium tuberculosis		Oligopeptide ABC transporter, substrate-binding protein OppA (TC 3.A.1.5.1)	the atp-binding cassette (abc) superfamily.	3.A.1.5.26	12218036;9634230	92	100	100	0.0
BLAT	Transporter	TCDB	Mycobacterium tuberculosis H37Rv S0165_Mtb_Ec_annotated	fig|83332.895.peg.201			P63399	Mycobacterium tuberculosis		Candidate substrate-specific domain of ECF transporters in Mycobacteria / Duplicated ATPase component of energizing module of predicted ECF transporter in Mycobacteria	the atp-binding cassette (abc) superfamily.	3.A.1.26.4	12218036;9634230	100	100	100	0.0
BLAT	Transporter	TCDB	Mycobacterium tuberculosis H37Rv S0196_Mtb_Ec_annotated	fig|83332.897.peg.702			O05870	Mycobacterium tuberculosis		Phosphate ABC transporter, substrate-binding protein PstS (TC 3.A.1.7.1)	the atp-binding cassette (abc) superfamily.	3.A.1.7.4		100	100	100	1e-217
BLAT	Transporter	TCDB	Mycobacterium tuberculosis H37Rv S0149_Mtb_Ec_annotated	fig|83332.894.peg.4096			O53946	Mycobacterium tuberculosis		Membrane protein EccE5, component of Type VII secretion system ESX-5	the type vii or esx protein secretion system (t7ss) family.	3.A.24.4.1	12218036;19099550;19876390;9634230	100	100	100	1e-240
BLAT	Transporter	TCDB	Mycobacterium tuberculosis H37Rv S0046_Mtb_Ec_annotated	fig|83332.901.peg.3229			P63391	Mycobacterium tuberculosis.		Iron siderophore ABC transporter, permease/ATP-binding protein IrtA	the atp-binding cassette (abc) superfamily.	3.A.1.21.2	12218036;9634230	100	100	100	0.0
BLAT	Transporter	TCDB	Mycobacterium tuberculosis H37Rv S0040_Mtb_Ec_annotated	fig|83332.889.peg.880			O53645	Mycobacterium tuberculosis		Heterodimeric efflux ABC transporter, permease/ATP-binding subunit 1 / Heterodimeric efflux ABC transporter, permease/ATP-binding subunit 2	the atp-binding cassette (abc) superfamily.	3.A.1.106.6	9634230	100	100	99	0.0
BLAT	Transporter	TCDB	Mycobacterium tuberculosis H37Rv S0059_Mtb_Ec_annotated	fig|83332.890.peg.2557			O53899	Mycobacterium tuberculosis		AttE component of AttEFGH ABC transport system	the atp-binding cassette (abc) superfamily.	3.A.1.125.2	12218036;16586367;9634230	100	100	100	1e-137
BLAT	Transporter	TCDB	Mycobacterium tuberculosis H37Rv S0202_Mtb_Ec_annotated	fig|83332.898.peg.755			O69740	Mycobacterium tuberculosis		Proline and alanine rich protein EspI, component of Type VII secretion system ESX-1	the type vii or esx protein secretion system (t7ss) family.	3.A.24.1.1	11940590;12218036;14557536;14573626;15039340;16030141;16135231;16368961;16973880;17328726;17433643;17676952;18685700;18974091;19099550;19682254;19876390;9634230;9846755	46	99	100	1e-176
BLAT	Transporter	TCDB	Mycobacterium tuberculosis H37Rv S0194_Mtb_Ec_annotated	fig|83332.896.peg.3441			Q7U2U7	Mycobacterium bovis		Probable cation-transporting ATPase I (EC 3.6.3.-)	the p-type atpase (p-atpase) superfamily.	3.A.3.24.1	12788972	100	100	99	0.0
BLAT	Transporter	TCDB	Mycobacterium tuberculosis H37Rv S0204_Mtb_Ec_annotated	fig|83332.899.peg.338			O69740	Mycobacterium tuberculosis		Proline and alanine rich protein EspI, component of Type VII secretion system ESX-1	the type vii or esx protein secretion system (t7ss) family.	3.A.24.1.1	11940590;12218036;14557536;14573626;15039340;16030141;16135231;16368961;16973880;17328726;17433643;17676952;18685700;18974091;19099550;19682254;19876390;9634230;9846755	46	99	100	1e-176
BLAT	Transporter	TCDB	Mycobacterium tuberculosis H37Rv S0013_Mtb_Ec_annotated	fig|83332.884.peg.3805			O53546	Mycobacterium tuberculosis		Conserved hypothetical integral membrane protein YrbEa	the atp-binding cassette (abc) superfamily.	3.A.1.27.5	12218036;12368430;9634230	100	100	100	1e-137
BLAT	Transporter	TCDB	Mycobacterium tuberculosis H37Rv S0194_Mtb_Ec_annotated	fig|83332.896.peg.1148			P96878	Mycobacterium tuberculosis		Na(+)-dependent bicarbonate transporter BicA / Carbonic anhydrase, beta class (EC 4.2.1.1)	the sulfate permease (sulp) family.	2.A.53.3.12		98	100	100	0.0
BLAT	Transporter	TCDB	Mycobacterium tuberculosis H37Rv S0059_Mtb_Ec_annotated	fig|83332.890.peg.3675			O50453	Mycobacterium tuberculosis		Maltodextrin ABC transporter, permease protein MdxG	the atp-binding cassette (abc) superfamily.	3.A.1.1.31	12218036;19099550;9634230	99	97	100	1e-149
BLAT	Transporter	TCDB	Mycobacterium tuberculosis H37Rv S0017_Mtb_Ec_annotated	fig|83332.885.peg.750			Q79FV6	Mycobacterium tuberculosis		PE_PGRS family protein => PE_PGRS14	the pe-pgrs protein family.	9.B.96.1.1	12368430;9634230	46	100	100	1e-240
BLAT	Transporter	TCDB	Mycobacterium tuberculosis H37Rv S0091_Mtb_Ec_annotated	fig|83332.893.peg.1149			P96878	Mycobacterium tuberculosis		Na(+)-dependent bicarbonate transporter BicA / Carbonic anhydrase, beta class (EC 4.2.1.1)	the sulfate permease (sulp) family.	2.A.53.3.12		98	100	100	0.0
BLAT	Transporter	TCDB	Mycobacterium tuberculosis H37Rv S0046_Mtb_Ec_annotated	fig|83332.901.peg.3552			O53944	Mycobacterium tuberculosis		Integral membrane protein EccD5, component of Type VII secretion system ESX-5	the type vii or esx protein secretion system (t7ss) family.	3.A.24.4.1	12218036;19099550;19876390;9634230	100	100	100	1e-285
BLAT	Transporter	TCDB	Mycobacterium tuberculosis H37Rv S0165_Mtb_Ec_annotated	fig|83332.895.peg.1521			P66844	Mycobacterium tuberculosis		Signal recognition particle protein Ffh	the general secretory pathway (sec) family.	3.A.5.2.2	12218036;12606717;19099550;9634230	100	100	100	1e-297
BLAT	Transporter	TCDB	Mycobacterium tuberculosis H37Rv S0036_Mtb_Ec_annotated	fig|83332.888.peg.4032			B8ZT62	Mycobacterium leprae (strain Br4923)		Cytochrome c-type biogenesis protein CcsA/ResC	the putative heme handling protein (hhp) family.	9.B.14.3.4		83	83	85	1e-135
BLAT	Transporter	TCDB	Mycobacterium tuberculosis H37Rv S0165_Mtb_Ec_annotated	fig|83332.895.peg.1312			P96878	Mycobacterium tuberculosis		Na(+)-dependent bicarbonate transporter BicA / Carbonic anhydrase, beta class (EC 4.2.1.1)	the sulfate permease (sulp) family.	2.A.53.3.12		98	100	100	0.0
BLAT	Transporter	TCDB	Mycobacterium tuberculosis H37Rv S0040_Mtb_Ec_annotated	fig|83332.889.peg.3599			P63393	Mycobacterium tuberculosis.		Iron siderophore ABC transporter, permease/ATP-binding protein IrtB	the atp-binding cassette (abc) superfamily.	3.A.1.21.2	12218036;9634230	100	100	100	0.0
BLAT	Transporter	TCDB	Mycobacterium tuberculosis H37Rv S0059_Mtb_Ec_annotated	fig|83332.890.peg.4112			P63744	Mycobacterium tuberculosis		AAA+ family protein ATPase EccA5, component of Type VII secretion system ESX-5	the type vii or esx protein secretion system (t7ss) family.	3.A.24.4.1	12218036;19099550;19876390;9634230	100	100	100	0.0
BLAT	Transporter	TCDB	Mycobacterium tuberculosis H37Rv S0022_Mtb_Ec_annotated	fig|83332.886.peg.2909			Q9F2U9	Streptomyces coelicolor (strain ATCC BAA-471 / A3(2) / M145)		Uncharacterized transporter Rv1999c/MT2055	the amino acid-polyamine-organocation (apc) family.	2.A.3.3.17		85	80	81	1e-157
BLAT	Transporter	TCDB	Mycobacterium tuberculosis H37Rv S0149_Mtb_Ec_annotated	fig|83332.894.peg.3708			O53935	Mycobacterium tuberculosis		FtsK/SpoIIIE family protein EccC5, component of Type VII secretion system ESX-5	the type vii or esx protein secretion system (t7ss) family.	3.A.24.4.1	12218036;19099550;19876390;9634230	100	67	100	0.0
BLAT	Transporter	TCDB	Mycobacterium tuberculosis H37Rv S0001_Mtb_Ec_annotated	fig|83332.880.peg.2020			P65370	Mycobacterium tuberculosis		Transmembrane transport protein MmpL7	the resistance-nodulation-cell division (rnd) superfamily.	2.A.6.5.2	12218036;9634230	100	98	100	0.0
BLAT	Transporter	TCDB	Mycobacterium tuberculosis H37Rv S0022_Mtb_Ec_annotated	fig|83332.886.peg.2076			P0A5C2	Mycobacterium bovis (strain ATCC BAA-935 / AF2122/97)		putative membrane protein	the major facilitator superfamily (mfs).	2.A.1.21.14	12788972	98	99	100	1e-247
BLAT	Transporter	TCDB	Mycobacterium tuberculosis H37Rv S0091_Mtb_Ec_annotated	fig|83332.893.peg.2760			Q9F2U9	Streptomyces coelicolor (strain ATCC BAA-471 / A3(2) / M145)		Uncharacterized transporter Rv1999c/MT2055	the amino acid-polyamine-organocation (apc) family.	2.A.3.3.17		85	80	81	1e-157
BLAT	Transporter	TCDB	Mycobacterium tuberculosis H37Rv S0165_Mtb_Ec_annotated	fig|83332.895.peg.955			O69740	Mycobacterium tuberculosis		Proline and alanine rich protein EspI, component of Type VII secretion system ESX-1	the type vii or esx protein secretion system (t7ss) family.	3.A.24.1.1	11940590;12218036;14557536;14573626;15039340;16030141;16135231;16368961;16973880;17328726;17433643;17676952;18685700;18974091;19099550;19682254;19876390;9634230;9846755	46	99	100	1e-176
BLAT	Transporter	TCDB	Mycobacterium tuberculosis H37Rv S0202_Mtb_Ec_annotated	fig|83332.898.peg.746			O05460	Mycobacterium tuberculosis		AAA+ family protein ATPase EccA2, component of Type VII secretion system ESX-2	the type vii or esx protein secretion system (t7ss) family.	3.A.24.2.1		98	100	100	0.0
BLAT	Transporter	TCDB	Mycobacterium tuberculosis H37Rv S0046_Mtb_Ec_annotated	fig|83332.901.peg.1446			O69734	Mycobacterium tuberculosis		Membrane protein EccB1, component of Type VII secretion system ESX-1	the type vii or esx protein secretion system (t7ss) family.	3.A.24.1.1	11940590;12218036;14557536;14573626;15039340;16030141;16135231;16368961;16973880;17328726;17433643;17676952;18685700;18974091;19099550;19682254;19876390;9634230;9846755	100	100	100	1e-281
BLAT	Transporter	TCDB	Mycobacterium tuberculosis H37Rv S0196_Mtb_Ec_annotated	fig|83332.897.peg.705			P0A630	Mycobacterium tuberculosis		Phosphate ABC transporter, permease protein PstC (TC 3.A.1.7.1)	the atp-binding cassette (abc) superfamily.	3.A.1.7.4		100	100	100	1e-177
BLAT	Transporter	TCDB	Mycobacterium tuberculosis H37Rv S0013_Mtb_Ec_annotated	fig|83332.884.peg.4185			P66842	Mycobacterium tuberculosis		Signal recognition particle receptor FtsY	the general secretory pathway (sec) family.	3.A.5.2.2	12218036;12606717;19099550;9634230	100	100	100	1e-237
BLAT	Transporter	TCDB	Mycobacterium tuberculosis H37Rv S0066_Mtb_Ec_annotated	fig|83332.891.peg.2349			P0A503	Mycobacterium bovis		Probable cation-transporting P-type ATPase C (EC 3.6.3.-) (Metal-transporting ATPase Mta72)	the p-type atpase (p-atpase) superfamily.	3.A.3.32.2	12788972	100	100	100	0.0
BLAT	Transporter	TCDB	Mycobacterium tuberculosis H37Rv S0059_Mtb_Ec_annotated	fig|83332.890.peg.661			O05870	Mycobacterium tuberculosis		Phosphate ABC transporter, substrate-binding protein PstS (TC 3.A.1.7.1)	the atp-binding cassette (abc) superfamily.	3.A.1.7.4		100	100	100	1e-217
BLAT	Transporter	TCDB	Mycobacterium tuberculosis H37Rv S0001_Mtb_Ec_annotated	fig|83332.880.peg.1020			O05870	Mycobacterium tuberculosis		Phosphate ABC transporter, substrate-binding protein PstS (TC 3.A.1.7.1)	the atp-binding cassette (abc) superfamily.	3.A.1.7.4		100	100	100	1e-217
BLAT	Transporter	TCDB	Mycobacterium tuberculosis H37Rv S0196_Mtb_Ec_annotated	fig|83332.897.peg.73			P66844	Mycobacterium tuberculosis		Signal recognition particle protein Ffh	the general secretory pathway (sec) family.	3.A.5.2.2	12218036;12606717;19099550;9634230	100	100	100	1e-297
BLAT	Transporter	TCDB	Mycobacterium tuberculosis H37Rv S0017_Mtb_Ec_annotated	fig|83332.885.peg.2871			O07800	Mycobacterium tuberculosis		Transmembrane transport protein MmpL8/MmpL10/MmpL12	the resistance-nodulation-cell division (rnd) superfamily.	2.A.6.5.4	12218036;12724526;15001577;15908378;16573683;19099550;9634230	100	100	100	0.0
BLAT	Transporter	TCDB	Mycobacterium tuberculosis H37Rv S0205_Mtb_Ec_annotated	fig|83332.900.peg.2894			P0A5Y8	Mycobacterium tuberculosis		Protein translocase subunit SecA	the general secretory pathway (sec) family.	3.A.5.2.2	12218036;12606717;19099550;9634230	99	98	100	0.0
BLAT	Transporter	TCDB	Mycobacterium tuberculosis H37Rv S0070_Mtb_Ec_annotated	fig|83332.892.peg.1539			O05457	Mycobacterium tuberculosis		Integral membrane protein EccD2, component of Type VII secretion system ESX-2	the type vii or esx protein secretion system (t7ss) family.	3.A.24.2.1		100	100	100	1e-294
BLAT	Transporter	TCDB	Mycobacterium tuberculosis H37Rv S0204_Mtb_Ec_annotated	fig|83332.899.peg.867			P63357	Mycobacterium tuberculosis		ABC transporter ATP-binding protein SCO2422	the atp-binding cassette (abc) superfamily.	3.A.1.27.5	12218036;12368430;9634230	93	100	100	1e-190
BLAT	Transporter	TCDB	Mycobacterium tuberculosis H37Rv S0091_Mtb_Ec_annotated	fig|83332.893.peg.1981			P65370	Mycobacterium tuberculosis		Transmembrane transport protein MmpL7	the resistance-nodulation-cell division (rnd) superfamily.	2.A.6.5.2	12218036;9634230	100	98	100	0.0
BLAT	Transporter	TCDB	Mycobacterium tuberculosis H37Rv S0070_Mtb_Ec_annotated	fig|83332.892.peg.3663			O06356	Mycobacterium tuberculosis		FIG00821219: MCE associated membrane protein	the atp-binding cassette (abc) superfamily.	3.A.1.27.5	12218036;12368430;9634230	100	100	100	1e-134
BLAT	Transporter	TCDB	Mycobacterium tuberculosis H37Rv S0204_Mtb_Ec_annotated	fig|83332.899.peg.2057			P64783	Mycobacterium tuberculosis		MFS-type drug/proton antiporter Rv1258c family => implicated in rifampicin, ofloxacin, isoniazid, ethambutol efflux	the major facilitator superfamily (mfs).	2.A.1.21.12	12218036;12520088;15057575;9634230	100	100	100	1e-235
BLAT	Transporter	TCDB	Mycobacterium tuberculosis H37Rv S0070_Mtb_Ec_annotated	fig|83332.892.peg.3358			O50455	Mycobacterium tuberculosis (strain ATCC 25618 / H37Rv)		Magnesium and cobalt transport protein CorA	the cora metal ion transporter (mit) family.	1.A.35.3.5		100	100	99	1e-215
BLAT	Transporter	TCDB	Mycobacterium tuberculosis H37Rv S0039_Mtb_Ec_annotated	fig|83332.887.peg.3872			P71746	Mycobacterium tuberculosis		Sulfate transport system permease protein CysW	the atp-binding cassette (abc) superfamily.	3.A.1.6.3	11929522;12218036;19099550;9634230	100	100	99	1e-150
BLAT	Transporter	TCDB	Mycobacterium tuberculosis H37Rv S0196_Mtb_Ec_annotated	fig|83332.897.peg.1685			P65374	Mycobacterium tuberculosis		Transmembrane heme transport protein MmpL11	the resistance-nodulation-cell division (rnd) superfamily.	2.A.6.5.5	12218036;9634230	99	100	100	0.0
BLAT	Transporter	TCDB	Mycobacterium tuberculosis H37Rv S0194_Mtb_Ec_annotated	fig|83332.896.peg.411			O05459	Mycobacterium tuberculosis		Membrane protein EccE2, component of Type VII secretion system ESX-2	the type vii or esx protein secretion system (t7ss) family.	3.A.24.2.1		100	98	100	1e-313
BLAT	Transporter	TCDB	Mycobacterium tuberculosis H37Rv S0013_Mtb_Ec_annotated	fig|83332.884.peg.315			O05449	Mycobacterium tuberculosis		Membrane protein EccB2, component of Type VII secretion system ESX-2	the type vii or esx protein secretion system (t7ss) family.	3.A.24.2.1		100	100	100	1e-287
BLAT	Transporter	TCDB	Mycobacterium tuberculosis H37Rv S0013_Mtb_Ec_annotated	fig|83332.884.peg.872			O53656	Mycobacterium tuberculosis		FIG01121868: Possible membrane protein, Rv0205	the autoinducer-2 exporter (ai-2e) family (formerly the perm family, tc #9.b.22).	2.A.86.1.7	12218036;9634230	100	100	100	1e-201
BLAT	Transporter	TCDB	Mycobacterium tuberculosis H37Rv S0001_Mtb_Ec_annotated	fig|83332.880.peg.942			O53656	Mycobacterium tuberculosis		FIG01121868: Possible membrane protein, Rv0205	the autoinducer-2 exporter (ai-2e) family (formerly the perm family, tc #9.b.22).	2.A.86.1.7	12218036;9634230	100	100	100	1e-201
BLAT	Transporter	TCDB	Mycobacterium tuberculosis H37Rv S0066_Mtb_Ec_annotated	fig|83332.891.peg.1516			O05804	Mycobacterium tuberculosis		HoxN/HupN/NixA family nickel/cobalt transporter	the ni(2+)-co(2+) transporter (nicot) family.	2.A.52.1.7		100	100	100	1e-217
BLAT	Transporter	TCDB	Mycobacterium tuberculosis H37Rv S0017_Mtb_Ec_annotated	fig|83332.885.peg.2662			P63391	Mycobacterium tuberculosis.		Iron siderophore ABC transporter, permease/ATP-binding protein IrtA	the atp-binding cassette (abc) superfamily.	3.A.1.21.2	12218036;9634230	100	100	100	0.0
BLAT	Transporter	TCDB	Mycobacterium tuberculosis H37Rv S0013_Mtb_Ec_annotated	fig|83332.884.peg.707			Q50614	Mycobacterium tuberculosis		Efflux ABC transporter, permease/ATP-binding protein	the atp-binding cassette (abc) superfamily.	3.A.1.203.4	12218036;9634230	100	100	100	0.0
BLAT	Transporter	TCDB	Mycobacterium tuberculosis H37Rv S0036_Mtb_Ec_annotated	fig|83332.888.peg.346			P71997	Mycobacterium tuberculosis		Sulfate transporter	the sulfate permease (sulp) family.	2.A.53.4.2		99	100	99	1e-311
BLAT	Transporter	TCDB	Mycobacterium tuberculosis H37Rv S0149_Mtb_Ec_annotated	fig|83332.894.peg.3754			P65087	Mycobacterium tuberculosis		Secreted protein EspC, component of Type VII secretion system ESX-1	the type vii or esx protein secretion system (t7ss) family.	3.A.24.1.1	11940590;12218036;14557536;14573626;15039340;16030141;16135231;16368961;16973880;17328726;17433643;17676952;18685700;18974091;19099550;19682254;19876390;9634230;9846755	100	100	100	1e-52
BLAT	Transporter	TCDB	Mycobacterium tuberculosis H37Rv S0036_Mtb_Ec_annotated	fig|83332.888.peg.3826			P71745	Mycobacterium tuberculosis		Sulfate transport system permease protein CysT	the atp-binding cassette (abc) superfamily.	3.A.1.6.3	11929522;12218036;19099550;9634230	100	100	100	1e-153
BLAT	Transporter	TCDB	Mycobacterium tuberculosis H37Rv S0022_Mtb_Ec_annotated	fig|83332.886.peg.1372			X2BJI2	Mycobacterium bovis (strain ATCC BAA-935 / AF2122/97)		Peptidoglycan glycosyltransferase FtsW (EC 2.4.1.129)	the bacterial murein precursor exporter (mpe) family.	2.A.103.1.4		100	100	100	1e-303
BLAT	Transporter	TCDB	Mycobacterium tuberculosis H37Rv S0022_Mtb_Ec_annotated	fig|83332.886.peg.1644			O53183	Mycobacterium tuberculosis		Integral membrane transport protein	the major facilitator superfamily (mfs).	2.A.1.2.71	12218036;9634230	100	100	100	1e-237
BLAT	Transporter	TCDB	Mycobacterium tuberculosis H37Rv S0070_Mtb_Ec_annotated	fig|83332.892.peg.445			O53645	Mycobacterium tuberculosis		Heterodimeric efflux ABC transporter, permease/ATP-binding subunit 1 / Heterodimeric efflux ABC transporter, permease/ATP-binding subunit 2	the atp-binding cassette (abc) superfamily.	3.A.1.106.6	9634230	100	100	99	0.0
BLAT	Transporter	TCDB	Mycobacterium tuberculosis H37Rv S0039_Mtb_Ec_annotated	fig|83332.887.peg.702			O05459	Mycobacterium tuberculosis		Membrane protein EccE2, component of Type VII secretion system ESX-2	the type vii or esx protein secretion system (t7ss) family.	3.A.24.2.1		100	100	100	1e-313
BLAT	Transporter	TCDB	Mycobacterium tuberculosis H37Rv S0070_Mtb_Ec_annotated	fig|83332.892.peg.581			O05870	Mycobacterium tuberculosis		Phosphate ABC transporter, substrate-binding protein PstS (TC 3.A.1.7.1)	the atp-binding cassette (abc) superfamily.	3.A.1.7.4		100	100	100	1e-217
BLAT	Transporter	TCDB	Mycobacterium tuberculosis H37Rv S0059_Mtb_Ec_annotated	fig|83332.890.peg.2240			P66966	Mycobacterium tuberculosis		Oligopeptide ABC transporter, permease protein OppB (TC 3.A.1.5.1)	the atp-binding cassette (abc) superfamily.	3.A.1.5.26	12218036;9634230	100	100	100	1e-182
BLAT	Transporter	TCDB	Mycobacterium tuberculosis H37Rv S0013_Mtb_Ec_annotated	fig|83332.884.peg.4201			P65087	Mycobacterium tuberculosis		Secreted protein EspC, component of Type VII secretion system ESX-1	the type vii or esx protein secretion system (t7ss) family.	3.A.24.1.1	11940590;12218036;14557536;14573626;15039340;16030141;16135231;16368961;16973880;17328726;17433643;17676952;18685700;18974091;19099550;19682254;19876390;9634230;9846755	100	100	100	1e-52
BLAT	Transporter	TCDB	Mycobacterium tuberculosis H37Rv S0040_Mtb_Ec_annotated	fig|83332.889.peg.3376			P66791	Mycobacterium tuberculosis		Protein translocase membrane subunit SecG	the general secretory pathway (sec) family.	3.A.5.2.2	12218036;12606717;19099550;9634230	100	67	100	5e-34
BLAT	Transporter	TCDB	Mycobacterium tuberculosis H37Rv S0013_Mtb_Ec_annotated	fig|83332.884.peg.4073			P0C560	Mycobacterium smegmatis		Phosphate ABC transporter, ATP-binding protein PstB (TC 3.A.1.7.1)	the atp-binding cassette (abc) superfamily.	3.A.1.7.2	12897018	100	100	87	1e-130
BLAT	Transporter	TCDB	Mycobacterium tuberculosis H37Rv S0059_Mtb_Ec_annotated	fig|83332.890.peg.398			P0A566	Mycobacterium tuberculosis		10 kDa culture filtrate antigen CFP-10 (EsxB)	the type vii or esx protein secretion system (t7ss) family.	3.A.24.1.1	11940590;12218036;14557536;14573626;15039340;16030141;16135231;16368961;16973880;17328726;17433643;17676952;18685700;18974091;19099550;19682254;19876390;9634230;9846755	100	100	100	1e-48
BLAT	Transporter	TCDB	Mycobacterium tuberculosis H37Rv S0165_Mtb_Ec_annotated	fig|83332.895.peg.3158			P0A5Z2	Mycobacterium tuberculosis		Protein translocase subunit SecY	the general secretory pathway (sec) family.	3.A.5.2.2	12218036;12606717;19099550;9634230	100	100	100	1e-249
BLAT	Transporter	TCDB	Mycobacterium tuberculosis H37Rv S0022_Mtb_Ec_annotated	fig|83332.886.peg.631			P9WKQ1	Mycobacterium tuberculosis (strain ATCC 25618 / H37Rv)		Sphingomyelinase (EC 3.1.4.12) => SpmT	the porin-sphingomyelinase fusion protein, spmt (spmt) family.	1.B.79.1.1		100	100	100	1e-294
BLAT	Transporter	TCDB	Mycobacterium tuberculosis H37Rv S0013_Mtb_Ec_annotated	fig|83332.884.peg.2355			P0A503	Mycobacterium bovis		Probable cation-transporting P-type ATPase C (EC 3.6.3.-) (Metal-transporting ATPase Mta72)	the p-type atpase (p-atpase) superfamily.	3.A.3.32.2	12788972	100	100	100	0.0
BLAT	Transporter	TCDB	Mycobacterium tuberculosis H37Rv S0204_Mtb_Ec_annotated	fig|83332.899.peg.3946			P0A4W2	Mycobacterium tuberculosis		Sulfate and thiosulfate import ATP-binding protein CysA (EC 3.6.3.25)	the atp-binding cassette (abc) superfamily.	3.A.1.6.3	11929522;12218036;19099550;9634230	99	100	100	1e-197
BLAT	Transporter	TCDB	Mycobacterium tuberculosis H37Rv S0091_Mtb_Ec_annotated	fig|83332.893.peg.411			O05460	Mycobacterium tuberculosis		AAA+ family protein ATPase EccA2, component of Type VII secretion system ESX-2	the type vii or esx protein secretion system (t7ss) family.	3.A.24.2.1		99	100	100	0.0
BLAT	Transporter	TCDB	Mycobacterium tuberculosis H37Rv S0149_Mtb_Ec_annotated	fig|83332.894.peg.941			P65381	Mycobacterium bovis (strain ATCC BAA-935 / AF2122/97)		Membrane protein MmpS5	the mycobacterial membrane protein small (mmps) family.	8.A.35.1.2		100	100	100	2e-76
BLAT	Transporter	TCDB	Mycobacterium tuberculosis H37Rv S0013_Mtb_Ec_annotated	fig|83332.884.peg.491			P0A5Z0	Mycobacterium tuberculosis		Protein translocase subunit SecE	the general secretory pathway (sec) family.	3.A.5.2.2	12218036;12606717;19099550;9634230	100	100	100	7e-84
BLAT	Transporter	TCDB	Mycobacterium tuberculosis H37Rv S0017_Mtb_Ec_annotated	fig|83332.885.peg.2661			P63393	Mycobacterium tuberculosis.		Iron siderophore ABC transporter, permease/ATP-binding protein IrtB	the atp-binding cassette (abc) superfamily.	3.A.1.21.2	12218036;9634230	100	100	100	0.0
BLAT	Transporter	TCDB	Mycobacterium tuberculosis H37Rv S0066_Mtb_Ec_annotated	fig|83332.891.peg.1220			F7WTS9	Mycobacterium tuberculosis (strain CCDC5180)		FIG00821990: molecular chaperone	the cation channel-forming heat shock protein-70 (hsp70) family.	1.A.33.2.2		96	95	99	0.0
BLAT	Transporter	TCDB	Mycobacterium tuberculosis H37Rv S0204_Mtb_Ec_annotated	fig|83332.899.peg.3016			O53935	Mycobacterium tuberculosis		FtsK/SpoIIIE family protein EccC5, component of Type VII secretion system ESX-5	the type vii or esx protein secretion system (t7ss) family.	3.A.24.4.1	12218036;19099550;19876390;9634230	100	67	100	0.0
BLAT	Transporter	TCDB	Mycobacterium tuberculosis H37Rv S0001_Mtb_Ec_annotated	fig|83332.880.peg.943			O53657	Mycobacterium tuberculosis		Transmembrane heme transport protein MmpL3	the resistance-nodulation-cell division (rnd) superfamily.	2.A.6.5.6	12218036;9634230	100	100	100	0.0
BLAT	Transporter	TCDB	Mycobacterium tuberculosis H37Rv S0194_Mtb_Ec_annotated	fig|83332.896.peg.613			P9WKQ1	Mycobacterium tuberculosis (strain ATCC 25618 / H37Rv)		Sphingomyelinase (EC 3.1.4.12) => SpmT	the porin-sphingomyelinase fusion protein, spmt (spmt) family.	1.B.79.1.1		100	100	100	1e-294
BLAT	Transporter	TCDB	Mycobacterium tuberculosis H37Rv S0059_Mtb_Ec_annotated	fig|83332.890.peg.4171			Q79FV6	Mycobacterium tuberculosis		PE_PGRS family protein => PE_PGRS14	the pe-pgrs protein family.	9.B.96.1.1	12368430;9634230	45	100	100	1e-234
BLAT	Transporter	TCDB	Mycobacterium tuberculosis H37Rv S0066_Mtb_Ec_annotated	fig|83332.891.peg.3221			P63399	Mycobacterium tuberculosis		Candidate substrate-specific domain of ECF transporters in Mycobacteria / Duplicated ATPase component of energizing module of predicted ECF transporter in Mycobacteria	the atp-binding cassette (abc) superfamily.	3.A.1.26.4	12218036;9634230	100	100	100	0.0
BLAT	Transporter	TCDB	Mycobacterium tuberculosis H37Rv S0007_Mtb_Ec_annotated	fig|83332.881.peg.577			Q7U2U7	Mycobacterium bovis		Probable cation-transporting ATPase I (EC 3.6.3.-)	the p-type atpase (p-atpase) superfamily.	3.A.3.24.1	12788972	100	100	99	0.0
BLAT	Transporter	TCDB	Mycobacterium tuberculosis H37Rv S0070_Mtb_Ec_annotated	fig|83332.892.peg.3394			O05307	Mycobacterium tuberculosis		Long-chain-fatty-acid--CoA ligase (EC 6.2.1.3) @ Long-chain fatty-acid-CoA ligase (EC 6.2.1.3), Mycobacterial subgroup FadD6	the fatty acid transporter (fat) family.	4.C.1.1.3	12218036;9634230	100	100	100	0.0
BLAT	Transporter	TCDB	Mycobacterium tuberculosis H37Rv S0040_Mtb_Ec_annotated	fig|83332.889.peg.345			O69733	Mycobacterium tuberculosis		AAA+ family protein ATPase EccA1, component of Type VII secretion system ESX-1	the type vii or esx protein secretion system (t7ss) family.	3.A.24.1.1	11940590;12218036;14557536;14573626;15039340;16030141;16135231;16368961;16973880;17328726;17433643;17676952;18685700;18974091;19099550;19682254;19876390;9634230;9846755	100	100	100	0.0
BLAT	Transporter	TCDB	Mycobacterium tuberculosis H37Rv S0036_Mtb_Ec_annotated	fig|83332.888.peg.2470			P0A607	Mycobacterium bovis (strain ATCC BAA-935 / AF2122/97)		putative anion permease	the arsenite-antimonite (arsb) efflux family.	2.A.45.2.2	12788972	100	100	100	1e-238
BLAT	Transporter	TCDB	Mycobacterium tuberculosis H37Rv S0040_Mtb_Ec_annotated	fig|83332.889.peg.593			P0A630	Mycobacterium tuberculosis		Phosphate ABC transporter, permease protein PstC (TC 3.A.1.7.1)	the atp-binding cassette (abc) superfamily.	3.A.1.7.4		100	100	100	1e-177
BLAT	Transporter	TCDB	Mycobacterium tuberculosis H37Rv S0022_Mtb_Ec_annotated	fig|83332.886.peg.1533			O05459	Mycobacterium tuberculosis		Membrane protein EccE2, component of Type VII secretion system ESX-2	the type vii or esx protein secretion system (t7ss) family.	3.A.24.2.1		100	100	99	1e-312
BLAT	Transporter	TCDB	Mycobacterium tuberculosis H37Rv S0007_Mtb_Ec_annotated	fig|83332.881.peg.445			M1IW84	Mycobacterium bovis BCG str. Korea 1168P		D-serine/D-alanine/glycine transporter	the amino acid-polyamine-organocation (apc) family.	2.A.3.1.17		100	100	99	0.0
BLAT	Transporter	TCDB	Mycobacterium tuberculosis H37Rv S0196_Mtb_Ec_annotated	fig|83332.897.peg.2079			P66771	Mycobacterium tuberculosis		Oligopeptide ABC transporter, substrate-binding protein OppA (TC 3.A.1.5.1)	the atp-binding cassette (abc) superfamily.	3.A.1.5.26	12218036;9634230	92	100	100	0.0
BLAT	Transporter	TCDB	Mycobacterium tuberculosis H37Rv S0202_Mtb_Ec_annotated	fig|83332.898.peg.2702			I6YB99	Mycobacterium tuberculosis H37Rv		23S rRNA (cytidine(1920)-2'-O)-methyltransferase (EC 2.1.1.226) @ 16S rRNA (cytidine(1409)-2'-O)-methyltransferase (EC 2.1.1.227)	the bacterial hemolysin a (b-hemolysin a) family.	1.C.109.1.4		100	100	100	1e-148
BLAT	Transporter	TCDB	Mycobacterium tuberculosis H37Rv S0202_Mtb_Ec_annotated	fig|83332.898.peg.3415			O53945	Mycobacterium tuberculosis		Serine protease mycosin MycP5, component of Type VII secretion system ESX-5	the type vii or esx protein secretion system (t7ss) family.	3.A.24.4.1	12218036;19099550;19876390;9634230	100	100	100	0.0
BLAT	Transporter	TCDB	Mycobacterium tuberculosis H37Rv S0202_Mtb_Ec_annotated	fig|83332.898.peg.3279			O53687	Mycobacterium tuberculosis		AAA+ family protein ATPase EccA3, component of Type VII secretion system ESX-3	the type vii or esx protein secretion system (t7ss) family.	3.A.24.3.1		100	100	100	0.0
BLAT	Transporter	TCDB	Mycobacterium tuberculosis H37Rv S0036_Mtb_Ec_annotated	fig|83332.888.peg.188			D6FTB2	Mycobacterium tuberculosis K85		Putative transmembrane protein	the bacterial 4 tms putative dmt (b-4dmt) family.	9.B.148.1.3		100	100	99	1e-122
BLAT	Transporter	TCDB	Mycobacterium tuberculosis H37Rv S0036_Mtb_Ec_annotated	fig|83332.888.peg.3419			P63393	Mycobacterium tuberculosis.		Iron siderophore ABC transporter, permease/ATP-binding protein IrtB	the atp-binding cassette (abc) superfamily.	3.A.1.21.2	12218036;9634230	100	100	100	0.0
BLAT	Transporter	TCDB	Mycobacterium tuberculosis H37Rv S0017_Mtb_Ec_annotated	fig|83332.885.peg.118			P0A5Z0	Mycobacterium tuberculosis		Protein translocase subunit SecE	the general secretory pathway (sec) family.	3.A.5.2.2	12218036;12606717;19099550;9634230	100	100	100	7e-84
BLAT	Transporter	TCDB	Mycobacterium tuberculosis H37Rv S0039_Mtb_Ec_annotated	fig|83332.887.peg.3004			O53689	Mycobacterium tuberculosis		FtsK/SpoIIIE family protein EccC3, component of Type VII secretion system ESX-3	the type vii or esx protein secretion system (t7ss) family.	3.A.24.3.1		100	100	99	0.0
BLAT	Transporter	TCDB	Mycobacterium tuberculosis H37Rv S0202_Mtb_Ec_annotated	fig|83332.898.peg.3020			P0A5K8	Mycobacterium tuberculosis		Large-conductance mechanosensitive channel	the large conductance mechanosensitive ion channel (mscl) family.	1.A.22.1.2	12218036;9634230	100	100	100	2e-79
BLAT	Transporter	TCDB	Mycobacterium tuberculosis H37Rv S0165_Mtb_Ec_annotated	fig|83332.895.peg.2658			P63393	Mycobacterium tuberculosis.		Iron siderophore ABC transporter, permease/ATP-binding protein IrtB	the atp-binding cassette (abc) superfamily.	3.A.1.21.2	12218036;9634230	100	100	100	0.0
BLAT	Transporter	TCDB	Mycobacterium tuberculosis H37Rv S0039_Mtb_Ec_annotated	fig|83332.887.peg.703			O05460	Mycobacterium tuberculosis		AAA+ family protein ATPase EccA2, component of Type VII secretion system ESX-2	the type vii or esx protein secretion system (t7ss) family.	3.A.24.2.1		98	100	99	0.0
BLAT	Transporter	TCDB	Mycobacterium tuberculosis H37Rv S0017_Mtb_Ec_annotated	fig|83332.885.peg.2333			P64783	Mycobacterium tuberculosis		MFS-type drug/proton antiporter Rv1258c family => implicated in rifampicin, ofloxacin, isoniazid, ethambutol efflux	the major facilitator superfamily (mfs).	2.A.1.21.12	12218036;12520088;15057575;9634230	100	100	100	1e-235
BLAT	Transporter	TCDB	Mycobacterium tuberculosis H37Rv S0022_Mtb_Ec_annotated	fig|83332.886.peg.3235			P59950	Mycobacterium bovis (strain ATCC BAA-935 / AF2122/97)		Probable low-affinity inorganic phosphate transporter	the inorganic phosphate transporter (pit) family.	2.A.20.1.3	12788972	100	100	100	1e-238
BLAT	Transporter	TCDB	Mycobacterium tuberculosis H37Rv S0036_Mtb_Ec_annotated	fig|83332.888.peg.555			L0QS10	Mycobacterium canettii CIPT 140070017		FIG021574: Possible membrane protein related to de Novo purine biosynthesis	the yede/yeee (yede/yeee) family.	9.B.102.6.3		99	99	98	1e-250
BLAT	Transporter	TCDB	Mycobacterium tuberculosis H37Rv S0036_Mtb_Ec_annotated	fig|83332.888.peg.1519			P0A566	Mycobacterium tuberculosis		10 kDa culture filtrate antigen CFP-10 (EsxB)	the type vii or esx protein secretion system (t7ss) family.	3.A.24.1.1	11940590;12218036;14557536;14573626;15039340;16030141;16135231;16368961;16973880;17328726;17433643;17676952;18685700;18974091;19099550;19682254;19876390;9634230;9846755	100	100	100	1e-48
BLAT	Transporter	TCDB	Mycobacterium tuberculosis H37Rv S0013_Mtb_Ec_annotated	fig|83332.884.peg.3804			O53545	Mycobacterium tuberculosis		Conserved hypothetical integral membrane protein YrbEb	the atp-binding cassette (abc) superfamily.	3.A.1.27.5	12218036;12368430;9634230	100	100	100	1e-152
BLAT	Transporter	TCDB	Mycobacterium tuberculosis H37Rv S0194_Mtb_Ec_annotated	fig|83332.896.peg.2448			P64997	Mycobacterium tuberculosis		Transmembrane component of energizing module of ECF transporters in Mycobacteria	the atp-binding cassette (abc) superfamily.	3.A.1.26.4	12218036;9634230	100	100	100	1e-156
BLAT	Transporter	TCDB	Mycobacterium tuberculosis H37Rv S0007_Mtb_Ec_annotated	fig|83332.881.peg.3962			P71745	Mycobacterium tuberculosis		Sulfate transport system permease protein CysT	the atp-binding cassette (abc) superfamily.	3.A.1.6.3	11929522;12218036;19099550;9634230	100	100	100	1e-153
BLAT	Transporter	TCDB	Mycobacterium tuberculosis H37Rv S0001_Mtb_Ec_annotated	fig|83332.880.peg.616			O69735	Mycobacterium tuberculosis		FtsK/SpoIIIE family protein EccCa1, component of Type VII secretion system ESX-1	the type vii or esx protein secretion system (t7ss) family.	3.A.24.1.1	11940590;12218036;14557536;14573626;15039340;16030141;16135231;16368961;16973880;17328726;17433643;17676952;18685700;18974091;19099550;19682254;19876390;9634230;9846755	100	100	100	0.0
BLAT	Transporter	TCDB	Mycobacterium tuberculosis H37Rv S0059_Mtb_Ec_annotated	fig|83332.890.peg.1150			P0A503	Mycobacterium bovis		Probable cation-transporting P-type ATPase C (EC 3.6.3.-) (Metal-transporting ATPase Mta72)	the p-type atpase (p-atpase) superfamily.	3.A.3.32.2	12788972	100	100	100	0.0
BLAT	Transporter	TCDB	Mycobacterium tuberculosis H37Rv S0091_Mtb_Ec_annotated	fig|83332.893.peg.2080			O53546	Mycobacterium tuberculosis		Conserved hypothetical integral membrane protein YrbEa	the atp-binding cassette (abc) superfamily.	3.A.1.27.5	12218036;12368430;9634230	100	100	100	1e-137
BLAT	Transporter	TCDB	Mycobacterium tuberculosis H37Rv S0046_Mtb_Ec_annotated	fig|83332.901.peg.2959			P71678	Mycobacterium tuberculosis		Multidrug efflux pump P55	the major facilitator superfamily (mfs).	2.A.1.3.34	12218036;18156250;9634230	100	100	100	1e-298
BLAT	Transporter	TCDB	Mycobacterium tuberculosis H37Rv S0205_Mtb_Ec_annotated	fig|83332.900.peg.855			P9WKQ1	Mycobacterium tuberculosis (strain ATCC 25618 / H37Rv)		Sphingomyelinase (EC 3.1.4.12) => SpmT	the porin-sphingomyelinase fusion protein, spmt (spmt) family.	1.B.79.1.1		100	100	100	1e-294
BLAT	Transporter	TCDB	Mycobacterium tuberculosis H37Rv S0194_Mtb_Ec_annotated	fig|83332.896.peg.2814			O07802	Mycobacterium tuberculosis H37Rv		hypothetical protein	the peptidoglycolipid addressing protein (gap) family.	2.A.116.1.2		100	89	100	1e-128
BLAT	Transporter	TCDB	Mycobacterium tuberculosis H37Rv S0017_Mtb_Ec_annotated	fig|83332.885.peg.492			O53656	Mycobacterium tuberculosis		FIG01121868: Possible membrane protein, Rv0205	the autoinducer-2 exporter (ai-2e) family (formerly the perm family, tc #9.b.22).	2.A.86.1.7	12218036;9634230	100	100	100	1e-201
BLAT	Transporter	TCDB	Mycobacterium tuberculosis H37Rv S0202_Mtb_Ec_annotated	fig|83332.898.peg.1796			P0A503	Mycobacterium bovis		Probable cation-transporting P-type ATPase C (EC 3.6.3.-) (Metal-transporting ATPase Mta72)	the p-type atpase (p-atpase) superfamily.	3.A.3.32.2	12788972	100	100	100	0.0
BLAT	Transporter	TCDB	Mycobacterium tuberculosis H37Rv S0022_Mtb_Ec_annotated	fig|83332.886.peg.2544			P64997	Mycobacterium tuberculosis		Transmembrane component of energizing module of ECF transporters in Mycobacteria	the atp-binding cassette (abc) superfamily.	3.A.1.26.4	12218036;9634230	100	100	100	1e-156
BLAT	Transporter	TCDB	Mycobacterium tuberculosis H37Rv S0040_Mtb_Ec_annotated	fig|83332.889.peg.165			P71997	Mycobacterium tuberculosis		Sulfate transporter	the sulfate permease (sulp) family.	2.A.53.4.2		99	100	99	1e-311
BLAT	Transporter	TCDB	Mycobacterium tuberculosis H37Rv S0007_Mtb_Ec_annotated	fig|83332.881.peg.1			O06269	Mycobacterium tuberculosis		Protein EspD, component of Type VII secretion system ESX-1	the type vii or esx protein secretion system (t7ss) family.	3.A.24.1.1	11940590;12218036;14557536;14573626;15039340;16030141;16135231;16368961;16973880;17328726;17433643;17676952;18685700;18974091;19099550;19682254;19876390;9634230;9846755	99	96	100	1e-103
BLAT	Transporter	TCDB	Mycobacterium tuberculosis H37Rv S0040_Mtb_Ec_annotated	fig|83332.889.peg.3120			O53687	Mycobacterium tuberculosis		AAA+ family protein ATPase EccA3, component of Type VII secretion system ESX-3	the type vii or esx protein secretion system (t7ss) family.	3.A.24.3.1		100	100	100	0.0
BLAT	Transporter	TCDB	Mycobacterium tuberculosis H37Rv S0205_Mtb_Ec_annotated	fig|83332.900.peg.961			P0A564	Mycobacterium tuberculosis		6 kDa early secretory antigenic target ESAT-6 (EsxA)	the pore-forming esat-6 protein (esat-6) family.	1.C.95.1.1	11940590;12218036;14557536;16030141;16368961;19682254;7729876;7897219;9634230;9846755	100	100	100	2e-47
BLAT	Transporter	TCDB	Mycobacterium tuberculosis H37Rv S0022_Mtb_Ec_annotated	fig|83332.886.peg.3684			O06356	Mycobacterium tuberculosis		FIG00821219: MCE associated membrane protein	the atp-binding cassette (abc) superfamily.	3.A.1.27.5	12218036;12368430;9634230	100	100	100	1e-134
BLAT	Transporter	TCDB	Mycobacterium tuberculosis H37Rv S0007_Mtb_Ec_annotated	fig|83332.881.peg.794			P63399	Mycobacterium tuberculosis		Candidate substrate-specific domain of ECF transporters in Mycobacteria / Duplicated ATPase component of energizing module of predicted ECF transporter in Mycobacteria	the atp-binding cassette (abc) superfamily.	3.A.1.26.4	12218036;9634230	100	100	100	0.0
BLAT	Transporter	TCDB	Mycobacterium tuberculosis H37Rv S0059_Mtb_Ec_annotated	fig|83332.890.peg.837			O53781	Mycobacterium tuberculosis		putative membrane protein	the major facilitator superfamily (mfs).	2.A.1.3.41	9634230	100	100	100	0.0
BLAT	Transporter	TCDB	Mycobacterium tuberculosis H37Rv S0205_Mtb_Ec_annotated	fig|83332.900.peg.1258			P66771	Mycobacterium tuberculosis		Oligopeptide ABC transporter, substrate-binding protein OppA (TC 3.A.1.5.1)	the atp-binding cassette (abc) superfamily.	3.A.1.5.26	12218036;9634230	92	100	100	0.0
BLAT	Transporter	TCDB	Mycobacterium tuberculosis H37Rv S0040_Mtb_Ec_annotated	fig|83332.889.peg.3491			O50452	Mycobacterium tuberculosis		Maltodextrin ABC transporter, permease protein MdxF	the atp-binding cassette (abc) superfamily.	3.A.1.1.31	12218036;19099550;9634230	100	100	100	1e-172
BLAT	Transporter	TCDB	Mycobacterium tuberculosis H37Rv S0017_Mtb_Ec_annotated	fig|83332.885.peg.3021			O53696	Mycobacterium tuberculosis		Membrane protein EccE3, component of Type VII secretion system ESX-3	the type vii or esx protein secretion system (t7ss) family.	3.A.24.3.1		100	100	99	1e-192
BLAT	Transporter	TCDB	Mycobacterium tuberculosis H37Rv S0039_Mtb_Ec_annotated	fig|83332.887.peg.366			O06151	Mycobacterium tuberculosis		MFS-type transporter Rv1634 family => implicated in rifampicin, ofloxacin efflux	the major facilitator superfamily (mfs).	2.A.1.3.48	12218036;12520088;9634230	100	100	100	1e-264
BLAT	Transporter	TCDB	Mycobacterium tuberculosis H37Rv S0013_Mtb_Ec_annotated	fig|83332.884.peg.875			P65374	Mycobacterium tuberculosis		Transmembrane heme transport protein MmpL11	the resistance-nodulation-cell division (rnd) superfamily.	2.A.6.5.5	12218036;9634230	99	100	100	0.0
BLAT	Transporter	TCDB	Mycobacterium tuberculosis H37Rv S0040_Mtb_Ec_annotated	fig|83332.889.peg.1915			P69926	Mycobacterium tuberculosis		Multidrug resistance protein mmr	the drug/metabolite transporter (dmt) superfamily.	2.A.7.1.2	12218036;9634230;9811672	100	100	100	4e-53
BLAT	Transporter	TCDB	Mycobacterium tuberculosis H37Rv S0165_Mtb_Ec_annotated	fig|83332.895.peg.248			P65526	Mycobacterium tuberculosis		Na+/H+ antiporter	the monovalent cation:proton antiporter-1 (cpa1) family.	2.A.36.3.3	12218036;9634230	97	99	100	1e-296
BLAT	Transporter	TCDB	Mycobacterium tuberculosis H37Rv S0022_Mtb_Ec_annotated	fig|83332.886.peg.3363			O50452	Mycobacterium tuberculosis		Maltodextrin ABC transporter, permease protein MdxF	the atp-binding cassette (abc) superfamily.	3.A.1.1.31	12218036;19099550;9634230	100	100	100	1e-172
BLAT	Transporter	TCDB	Mycobacterium tuberculosis H37Rv S0039_Mtb_Ec_annotated	fig|83332.887.peg.1564			O05804	Mycobacterium tuberculosis		HoxN/HupN/NixA family nickel/cobalt transporter	the ni(2+)-co(2+) transporter (nicot) family.	2.A.52.1.7		100	100	100	1e-217
BLAT	Transporter	TCDB	Mycobacterium tuberculosis H37Rv S0070_Mtb_Ec_annotated	fig|83332.892.peg.3424			P63391	Mycobacterium tuberculosis.		Iron siderophore ABC transporter, permease/ATP-binding protein IrtA	the atp-binding cassette (abc) superfamily.	3.A.1.21.2	12218036;9634230	100	100	100	0.0
BLAT	Transporter	TCDB	Mycobacterium tuberculosis H37Rv S0001_Mtb_Ec_annotated	fig|83332.880.peg.84			P63399	Mycobacterium tuberculosis		Candidate substrate-specific domain of ECF transporters in Mycobacteria / Duplicated ATPase component of energizing module of predicted ECF transporter in Mycobacteria	the atp-binding cassette (abc) superfamily.	3.A.1.26.4	12218036;9634230	100	100	100	0.0
BLAT	Transporter	TCDB	Mycobacterium tuberculosis H37Rv S0039_Mtb_Ec_annotated	fig|83332.887.peg.1203			P64711	Mycobacterium tuberculosis		Arginine exporter protein ArgO	the l-lysine exporter (lyse) family.	2.A.75.1.3	12218036;9634230	100	96	100	1e-110
BLAT	Transporter	TCDB	Mycobacterium tuberculosis H37Rv S0149_Mtb_Ec_annotated	fig|83332.894.peg.203			P71997	Mycobacterium tuberculosis		Sulfate transporter	the sulfate permease (sulp) family.	2.A.53.4.2		99	100	99	1e-311
BLAT	Transporter	TCDB	Mycobacterium tuberculosis H37Rv S0059_Mtb_Ec_annotated	fig|83332.890.peg.658			P0A630	Mycobacterium tuberculosis		Phosphate ABC transporter, permease protein PstC (TC 3.A.1.7.1)	the atp-binding cassette (abc) superfamily.	3.A.1.7.4		100	100	100	1e-177
BLAT	Transporter	TCDB	Mycobacterium tuberculosis H37Rv S0046_Mtb_Ec_annotated	fig|83332.901.peg.1233			O05804	Mycobacterium tuberculosis		HoxN/HupN/NixA family nickel/cobalt transporter	the ni(2+)-co(2+) transporter (nicot) family.	2.A.52.1.7		100	100	100	1e-217
BLAT	Transporter	TCDB	Mycobacterium tuberculosis H37Rv S0194_Mtb_Ec_annotated	fig|83332.896.peg.159			P64711	Mycobacterium tuberculosis		Arginine exporter protein ArgO	the l-lysine exporter (lyse) family.	2.A.75.1.3	12218036;9634230	100	96	100	1e-110
BLAT	Transporter	TCDB	Mycobacterium tuberculosis H37Rv S0017_Mtb_Ec_annotated	fig|83332.885.peg.1206			P64711	Mycobacterium tuberculosis		Arginine exporter protein ArgO	the l-lysine exporter (lyse) family.	2.A.75.1.3	12218036;9634230	100	96	100	1e-110
BLAT	Transporter	TCDB	Mycobacterium tuberculosis H37Rv S0091_Mtb_Ec_annotated	fig|83332.893.peg.743			O53655	Mycobacterium tuberculosis		FIG01121868: Possible membrane protein, Rv0204c	the glycosyl transferase 2 (gt2) family.	4.D.2.4.1	9634230	99	96	99	1e-241
BLAT	Transporter	TCDB	Mycobacterium tuberculosis H37Rv S0022_Mtb_Ec_annotated	fig|83332.886.peg.1730			P69926	Mycobacterium tuberculosis		Multidrug resistance protein mmr	the drug/metabolite transporter (dmt) superfamily.	2.A.7.1.2	12218036;9634230;9811672	100	100	100	4e-53
BLAT	Transporter	TCDB	Mycobacterium tuberculosis H37Rv S0066_Mtb_Ec_annotated	fig|83332.891.peg.643			P9WKQ1	Mycobacterium tuberculosis (strain ATCC 25618 / H37Rv)		Sphingomyelinase (EC 3.1.4.12) => SpmT	the porin-sphingomyelinase fusion protein, spmt (spmt) family.	1.B.79.1.1		100	100	100	1e-294
BLAT	Transporter	TCDB	Mycobacterium tuberculosis H37Rv S0091_Mtb_Ec_annotated	fig|83332.893.peg.2489			P65526	Mycobacterium tuberculosis		Na+/H+ antiporter	the monovalent cation:proton antiporter-1 (cpa1) family.	2.A.36.3.3	12218036;9634230	97	99	100	1e-296
BLAT	Transporter	TCDB	Mycobacterium tuberculosis H37Rv S0070_Mtb_Ec_annotated	fig|83332.892.peg.426			O07422	Mycobacterium tuberculosis		FIG00820195: MCE associated membrane protein	the atp-binding cassette (abc) superfamily.	3.A.1.27.5	12218036;12368430;9634230	100	100	100	1e-133
BLAT	Transporter	TCDB	Mycobacterium tuberculosis H37Rv S0059_Mtb_Ec_annotated	fig|83332.890.peg.2238			P63395	Mycobacterium tuberculosis		Oligopeptide ABC transporter, ATP-binding protein OppD (TC 3.A.1.5.1) / Oligopeptide ABC transporter, ATP-binding protein OppF (TC 3.A.1.5.1)	the atp-binding cassette (abc) superfamily.	3.A.1.5.26	12218036;9634230	100	100	100	0.0
BLAT	Transporter	TCDB	Mycobacterium tuberculosis H37Rv S0046_Mtb_Ec_annotated	fig|83332.901.peg.1448			O69736	Mycobacterium tuberculosis		FtsK/SpoIIIE family protein EccCb1, component of Type VII secretion system ESX-1	the type vii or esx protein secretion system (t7ss) family.	3.A.24.1.1	11940590;12218036;14557536;14573626;15039340;16030141;16135231;16368961;16973880;17328726;17433643;17676952;18685700;18974091;19099550;19682254;19876390;9634230;9846755	100	100	100	0.0
BLAT	Transporter	TCDB	Mycobacterium tuberculosis H37Rv S0070_Mtb_Ec_annotated	fig|83332.892.peg.2473			P0A607	Mycobacterium bovis (strain ATCC BAA-935 / AF2122/97)		putative anion permease	the arsenite-antimonite (arsb) efflux family.	2.A.45.2.2	12788972	100	100	100	1e-238
BLAT	Transporter	TCDB	Mycobacterium tuberculosis H37Rv S0040_Mtb_Ec_annotated	fig|83332.889.peg.3095			O53946	Mycobacterium tuberculosis		Membrane protein EccE5, component of Type VII secretion system ESX-5	the type vii or esx protein secretion system (t7ss) family.	3.A.24.4.1	12218036;19099550;19876390;9634230	100	100	100	1e-240
BLAT	Transporter	TCDB	Mycobacterium tuberculosis H37Rv S0039_Mtb_Ec_annotated	fig|83332.887.peg.3620			X2BJI2	Mycobacterium bovis (strain ATCC BAA-935 / AF2122/97)		Peptidoglycan glycosyltransferase FtsW (EC 2.4.1.129)	the bacterial murein precursor exporter (mpe) family.	2.A.103.1.4		100	100	100	1e-303
BLAT	Transporter	TCDB	Mycobacterium tuberculosis H37Rv S0196_Mtb_Ec_annotated	fig|83332.897.peg.1901			O07422	Mycobacterium tuberculosis		FIG00820195: MCE associated membrane protein	the atp-binding cassette (abc) superfamily.	3.A.1.27.5	12218036;12368430;9634230	100	100	100	1e-133
BLAT	Transporter	TCDB	Mycobacterium tuberculosis H37Rv S0149_Mtb_Ec_annotated	fig|83332.894.peg.4153			Q79FV6	Mycobacterium tuberculosis		PE_PGRS family protein => PE_PGRS14	the pe-pgrs protein family.	9.B.96.1.1	12368430;9634230	45	100	100	1e-234
BLAT	Transporter	TCDB	Mycobacterium tuberculosis H37Rv S0008_Mtb_Ec_annotated	fig|83332.883.peg.491			P0A5Z0	Mycobacterium tuberculosis		Protein translocase subunit SecE	the general secretory pathway (sec) family.	3.A.5.2.2	12218036;12606717;19099550;9634230	100	100	100	7e-84
BLAT	Transporter	TCDB	Mycobacterium tuberculosis H37Rv S0205_Mtb_Ec_annotated	fig|83332.900.peg.1747			O53899	Mycobacterium tuberculosis		AttE component of AttEFGH ABC transport system	the atp-binding cassette (abc) superfamily.	3.A.1.125.2	12218036;16586367;9634230	100	100	100	1e-137
BLAT	Transporter	TCDB	Mycobacterium tuberculosis H37Rv S0091_Mtb_Ec_annotated	fig|83332.893.peg.3954			O07221	Mycobacterium tuberculosis		Mg(2+)-transport-ATPase-associated protein MgtC	the putative mg(2+) transporter-c (mgtc) family.	9.B.20.1.2	12218036;9634230	100	100	100	1e-130
BLAT	Transporter	TCDB	Mycobacterium tuberculosis H37Rv S0013_Mtb_Ec_annotated	fig|83332.884.peg.327			O05459	Mycobacterium tuberculosis		Membrane protein EccE2, component of Type VII secretion system ESX-2	the type vii or esx protein secretion system (t7ss) family.	3.A.24.2.1		100	100	100	1e-313
BLAT	Transporter	TCDB	Mycobacterium tuberculosis H37Rv S0008_Mtb_Ec_annotated	fig|83332.883.peg.630			P65593	Mycobacterium tuberculosis		Outer membrane low permeability porin, OmpATb family	the ompa-ompf porin (oop) family.	1.B.6.1.3	12218036;9634230	100	100	100	1e-185
BLAT	Transporter	TCDB	Mycobacterium tuberculosis H37Rv S0040_Mtb_Ec_annotated	fig|83332.889.peg.2911			O07802	Mycobacterium tuberculosis H37Rv		hypothetical protein	the peptidoglycolipid addressing protein (gap) family.	2.A.116.1.2		100	89	100	1e-128
BLAT	Transporter	TCDB	Mycobacterium tuberculosis H37Rv S0196_Mtb_Ec_annotated	fig|83332.897.peg.3054			O07221	Mycobacterium tuberculosis		Mg(2+)-transport-ATPase-associated protein MgtC	the putative mg(2+) transporter-c (mgtc) family.	9.B.20.1.2	12218036;9634230	100	100	100	1e-130
BLAT	Transporter	TCDB	Mycobacterium tuberculosis H37Rv S0039_Mtb_Ec_annotated	fig|83332.887.peg.2925			P63744	Mycobacterium tuberculosis		AAA+ family protein ATPase EccA5, component of Type VII secretion system ESX-5	the type vii or esx protein secretion system (t7ss) family.	3.A.24.4.1	12218036;19099550;19876390;9634230	100	100	100	0.0
BLAT	Transporter	TCDB	Mycobacterium tuberculosis H37Rv S0022_Mtb_Ec_annotated	fig|83332.886.peg.3919			P65087	Mycobacterium tuberculosis		Secreted protein EspC, component of Type VII secretion system ESX-1	the type vii or esx protein secretion system (t7ss) family.	3.A.24.1.1	11940590;12218036;14557536;14573626;15039340;16030141;16135231;16368961;16973880;17328726;17433643;17676952;18685700;18974091;19099550;19682254;19876390;9634230;9846755	100	100	100	1e-52
BLAT	Transporter	TCDB	Mycobacterium tuberculosis H37Rv S0149_Mtb_Ec_annotated	fig|83332.894.peg.2551			P0A5K8	Mycobacterium tuberculosis		Large-conductance mechanosensitive channel	the large conductance mechanosensitive ion channel (mscl) family.	1.A.22.1.2	12218036;9634230	100	100	100	2e-79
BLAT	Transporter	TCDB	Mycobacterium tuberculosis H37Rv S0013_Mtb_Ec_annotated	fig|83332.884.peg.596			P0A630	Mycobacterium tuberculosis		Phosphate ABC transporter, permease protein PstC (TC 3.A.1.7.1)	the atp-binding cassette (abc) superfamily.	3.A.1.7.4		100	100	100	1e-177
BLAT	Transporter	TCDB	Mycobacterium tuberculosis H37Rv S0039_Mtb_Ec_annotated	fig|83332.887.peg.1905			P66785	Mycobacterium tuberculosis		Protein translocase subunit SecA paralog 1	the general secretory pathway (sec) family.	3.A.5.2.2	12218036;12606717;19099550;9634230	96	99	99	0.0
BLAT	Transporter	TCDB	Mycobacterium tuberculosis H37Rv S0007_Mtb_Ec_annotated	fig|83332.881.peg.1879			P9WG63	Mycobacterium tuberculosis (strain ATCC 25618 / H37Rv)		Possible integral membrane c-type cytochrome biogenesis protein DipZ	the disulfide bond oxidoreductase d (dsbd) family.	5.A.1.2.9		83	99	99	0.0
BLAT	Transporter	TCDB	Mycobacterium tuberculosis H37Rv S0165_Mtb_Ec_annotated	fig|83332.895.peg.1495			O06151	Mycobacterium tuberculosis		MFS-type transporter Rv1634 family => implicated in rifampicin, ofloxacin efflux	the major facilitator superfamily (mfs).	2.A.1.3.48	12218036;12520088;9634230	100	100	100	1e-264
BLAT	Transporter	TCDB	Mycobacterium tuberculosis H37Rv S0001_Mtb_Ec_annotated	fig|83332.880.peg.1016			P0A627	Mycobacterium bovis (strain ATCC BAA-935 / AF2122/97)		Phosphate ABC transporter, permease protein PstA (TC 3.A.1.7.1)	the atp-binding cassette (abc) superfamily.	3.A.1.7.4		100	100	100	1e-171
BLAT	Transporter	TCDB	Mycobacterium tuberculosis H37Rv S0039_Mtb_Ec_annotated	fig|83332.887.peg.2753			Q9F2U9	Streptomyces coelicolor (strain ATCC BAA-471 / A3(2) / M145)		Uncharacterized transporter Rv1999c/MT2055	the amino acid-polyamine-organocation (apc) family.	2.A.3.3.17		85	80	81	1e-157
BLAT	Transporter	TCDB	Mycobacterium tuberculosis H37Rv S0194_Mtb_Ec_annotated	fig|83332.896.peg.3006			P71678	Mycobacterium tuberculosis		Multidrug efflux pump P55	the major facilitator superfamily (mfs).	2.A.1.3.34	12218036;18156250;9634230	100	100	100	1e-298
BLAT	Transporter	TCDB	Mycobacterium tuberculosis H37Rv S0001_Mtb_Ec_annotated	fig|83332.880.peg.4212			Q79FV6	Mycobacterium tuberculosis		PE_PGRS family protein => PE_PGRS14	the pe-pgrs protein family.	9.B.96.1.1	12368430;9634230	48	100	99	1e-254
BLAT	Transporter	TCDB	Mycobacterium tuberculosis H37Rv S0205_Mtb_Ec_annotated	fig|83332.900.peg.958			O69741	Mycobacterium tuberculosis		Integral membrane protein EccD1, component of Type VII secretion system ESX-1	the type vii or esx protein secretion system (t7ss) family.	3.A.24.1.1	11940590;12218036;14557536;14573626;15039340;16030141;16135231;16368961;16973880;17328726;17433643;17676952;18685700;18974091;19099550;19682254;19876390;9634230;9846755	95	99	100	1e-278
BLAT	Transporter	TCDB	Mycobacterium tuberculosis H37Rv S0013_Mtb_Ec_annotated	fig|83332.884.peg.1713			O53183	Mycobacterium tuberculosis		Integral membrane transport protein	the major facilitator superfamily (mfs).	2.A.1.2.71	12218036;9634230	100	100	99	1e-236
BLAT	Transporter	TCDB	Mycobacterium tuberculosis H37Rv S0066_Mtb_Ec_annotated	fig|83332.891.peg.3175			P65526	Mycobacterium tuberculosis		Na+/H+ antiporter	the monovalent cation:proton antiporter-1 (cpa1) family.	2.A.36.3.3	12218036;9634230	78	100	100	1e-237
BLAT	Transporter	TCDB	Mycobacterium tuberculosis H37Rv S0205_Mtb_Ec_annotated	fig|83332.900.peg.587			P65370	Mycobacterium tuberculosis		Transmembrane transport protein MmpL7	the resistance-nodulation-cell division (rnd) superfamily.	2.A.6.5.2	12218036;9634230	100	98	100	0.0
BLAT	Transporter	TCDB	Mycobacterium tuberculosis H37Rv S0194_Mtb_Ec_annotated	fig|83332.896.peg.2562			Q7D911	Mycobacterium tuberculosis		AttF component of AttEFGH ABC transport system / AttG component of AttEFGH ABC transport system	the atp-binding cassette (abc) superfamily.	3.A.1.125.2	12218036;16586367;9634230	100	100	99	0.0
BLAT	Transporter	TCDB	Mycobacterium tuberculosis H37Rv S0204_Mtb_Ec_annotated	fig|83332.899.peg.2083			P66966	Mycobacterium tuberculosis		Oligopeptide ABC transporter, permease protein OppB (TC 3.A.1.5.1)	the atp-binding cassette (abc) superfamily.	3.A.1.5.26	12218036;9634230	100	100	100	1e-182
BLAT	Transporter	TCDB	Mycobacterium tuberculosis H37Rv S0046_Mtb_Ec_annotated	fig|83332.901.peg.1839			Q50634	Mycobacterium tuberculosis		Protein translocase subunit SecD	the general secretory pathway (sec) family.	3.A.5.2.2	12218036;12606717;19099550;9634230	100	100	100	0.0
BLAT	Transporter	TCDB	Mycobacterium tuberculosis H37Rv S0149_Mtb_Ec_annotated	fig|83332.894.peg.2549			Q7D911	Mycobacterium tuberculosis		AttF component of AttEFGH ABC transport system / AttG component of AttEFGH ABC transport system	the atp-binding cassette (abc) superfamily.	3.A.1.125.2	12218036;16586367;9634230	100	100	99	0.0
BLAT	Transporter	TCDB	Mycobacterium tuberculosis H37Rv S0039_Mtb_Ec_annotated	fig|83332.887.peg.2909			O53933	Mycobacterium tuberculosis		Membrane protein EccB5, component of Type VII secretion system ESX-5	the type vii or esx protein secretion system (t7ss) family.	3.A.24.4.1	12218036;19099550;19876390;9634230	100	100	100	1e-296
BLAT	Transporter	TCDB	Mycobacterium tuberculosis H37Rv S0013_Mtb_Ec_annotated	fig|83332.884.peg.1226			F7WTS9	Mycobacterium tuberculosis (strain CCDC5180)		FIG00821990: molecular chaperone	the cation channel-forming heat shock protein-70 (hsp70) family.	1.A.33.2.2		96	95	99	0.0
BLAT	Transporter	TCDB	Mycobacterium tuberculosis H37Rv S0204_Mtb_Ec_annotated	fig|83332.899.peg.704			O05870	Mycobacterium tuberculosis		Phosphate ABC transporter, substrate-binding protein PstS (TC 3.A.1.7.1)	the atp-binding cassette (abc) superfamily.	3.A.1.7.4		100	100	100	1e-217
BLAT	Transporter	TCDB	Mycobacterium tuberculosis H37Rv S0036_Mtb_Ec_annotated	fig|83332.888.peg.1932			P65025	Mycobacterium tuberculosis		Protein translocase subunit YajC	the general secretory pathway (sec) family.	3.A.5.2.2	12218036;12606717;19099550;9634230	100	100	100	1e-59
BLAT	Transporter	TCDB	Mycobacterium tuberculosis H37Rv S0046_Mtb_Ec_annotated	fig|83332.901.peg.960			O53781	Mycobacterium tuberculosis		putative membrane protein	the major facilitator superfamily (mfs).	2.A.1.3.41	9634230	100	100	100	0.0
BLAT	Transporter	TCDB	Mycobacterium tuberculosis H37Rv S0007_Mtb_Ec_annotated	fig|83332.881.peg.2418			P65025	Mycobacterium tuberculosis		Protein translocase subunit YajC	the general secretory pathway (sec) family.	3.A.5.2.2	12218036;12606717;19099550;9634230	100	100	100	1e-59
BLAT	Transporter	TCDB	Mycobacterium tuberculosis H37Rv S0046_Mtb_Ec_annotated	fig|83332.901.peg.3615			P71745	Mycobacterium tuberculosis		Sulfate transport system permease protein CysT	the atp-binding cassette (abc) superfamily.	3.A.1.6.3	11929522;12218036;19099550;9634230	100	100	100	1e-153
BLAT	Transporter	TCDB	Mycobacterium tuberculosis H37Rv S0008_Mtb_Ec_annotated	fig|83332.883.peg.992			P64711	Mycobacterium tuberculosis		Arginine exporter protein ArgO	the l-lysine exporter (lyse) family.	2.A.75.1.3	12218036;9634230	100	96	100	1e-110
BLAT	Transporter	TCDB	Mycobacterium tuberculosis H37Rv S0196_Mtb_Ec_annotated	fig|83332.897.peg.3952			P71745	Mycobacterium tuberculosis		Sulfate transport system permease protein CysT	the atp-binding cassette (abc) superfamily.	3.A.1.6.3	11929522;12218036;19099550;9634230	100	100	100	1e-153
BLAT	Transporter	TCDB	Mycobacterium tuberculosis H37Rv S0059_Mtb_Ec_annotated	fig|83332.890.peg.3722			O53935	Mycobacterium tuberculosis		FtsK/SpoIIIE family protein EccC5, component of Type VII secretion system ESX-5	the type vii or esx protein secretion system (t7ss) family.	3.A.24.4.1	12218036;19099550;19876390;9634230	100	67	100	0.0
BLAT	Transporter	TCDB	Mycobacterium tuberculosis H37Rv S0165_Mtb_Ec_annotated	fig|83332.895.peg.3398			P71746	Mycobacterium tuberculosis		Sulfate transport system permease protein CysW	the atp-binding cassette (abc) superfamily.	3.A.1.6.3	11929522;12218036;19099550;9634230	100	100	99	1e-149
BLAT	Transporter	TCDB	Mycobacterium tuberculosis H37Rv S0204_Mtb_Ec_annotated	fig|83332.899.peg.343			Q79F93	Mycobacterium tuberculosis		PE family protein => PE35, interacts with PPE68, regulation of esxAB expression via Type VII secretion system ESX-1	the type vii or esx protein secretion system (t7ss) family.	3.A.24.1.1	11940590;12218036;14557536;14573626;15039340;16030141;16135231;16368961;16973880;17328726;17433643;17676952;18685700;18974091;19099550;19682254;19876390;9634230;9846755	98	100	100	2e-47
BLAT	Transporter	TCDB	Mycobacterium tuberculosis H37Rv S0066_Mtb_Ec_annotated	fig|83332.891.peg.3122			O53687	Mycobacterium tuberculosis		AAA+ family protein ATPase EccA3, component of Type VII secretion system ESX-3	the type vii or esx protein secretion system (t7ss) family.	3.A.24.3.1		100	100	100	0.0
BLAT	Transporter	TCDB	Mycobacterium tuberculosis H37Rv S0039_Mtb_Ec_annotated	fig|83332.887.peg.292			M1IW84	Mycobacterium bovis BCG str. Korea 1168P		D-serine/D-alanine/glycine transporter	the amino acid-polyamine-organocation (apc) family.	2.A.3.1.17		100	100	99	0.0
BLAT	Transporter	TCDB	Mycobacterium tuberculosis H37Rv S0036_Mtb_Ec_annotated	fig|83332.888.peg.4148			Q79FV6	Mycobacterium tuberculosis		PE_PGRS family protein => PE_PGRS14	the pe-pgrs protein family.	9.B.96.1.1	12368430;9634230	46	100	100	1e-240
BLAT	Transporter	TCDB	Mycobacterium tuberculosis H37Rv S0008_Mtb_Ec_annotated	fig|83332.883.peg.123			M1IW84	Mycobacterium bovis BCG str. Korea 1168P		D-serine/D-alanine/glycine transporter	the amino acid-polyamine-organocation (apc) family.	2.A.3.1.17		100	100	99	0.0
BLAT	Transporter	TCDB	Mycobacterium tuberculosis H37Rv S0204_Mtb_Ec_annotated	fig|83332.899.peg.1138			P96878	Mycobacterium tuberculosis		Na(+)-dependent bicarbonate transporter BicA / Carbonic anhydrase, beta class (EC 4.2.1.1)	the sulfate permease (sulp) family.	2.A.53.3.12		98	100	100	0.0
BLAT	Transporter	TCDB	Mycobacterium tuberculosis H37Rv S0059_Mtb_Ec_annotated	fig|83332.890.peg.2997			P71678	Mycobacterium tuberculosis		Multidrug efflux pump P55	the major facilitator superfamily (mfs).	2.A.1.3.34	12218036;18156250;9634230	100	100	100	1e-298
BLAT	Transporter	TCDB	Mycobacterium tuberculosis H37Rv S0196_Mtb_Ec_annotated	fig|83332.897.peg.2934			Q9F2U9	Streptomyces coelicolor (strain ATCC BAA-471 / A3(2) / M145)		Uncharacterized transporter Rv1999c/MT2055	the amino acid-polyamine-organocation (apc) family.	2.A.3.3.17		85	80	81	1e-157
BLAT	Transporter	TCDB	Mycobacterium tuberculosis H37Rv S0008_Mtb_Ec_annotated	fig|83332.883.peg.2396			P64783	Mycobacterium tuberculosis		MFS-type drug/proton antiporter Rv1258c family => implicated in rifampicin, ofloxacin, isoniazid, ethambutol efflux	the major facilitator superfamily (mfs).	2.A.1.21.12	12218036;12520088;15057575;9634230	100	100	100	1e-235
BLAT	Transporter	TCDB	Mycobacterium tuberculosis H37Rv S0205_Mtb_Ec_annotated	fig|83332.900.peg.80			O53645	Mycobacterium tuberculosis		Heterodimeric efflux ABC transporter, permease/ATP-binding subunit 1 / Heterodimeric efflux ABC transporter, permease/ATP-binding subunit 2	the atp-binding cassette (abc) superfamily.	3.A.1.106.6	9634230	100	100	99	0.0
BLAT	Transporter	TCDB	Mycobacterium tuberculosis H37Rv S0022_Mtb_Ec_annotated	fig|83332.886.peg.1668			P71915	Mycobacterium tuberculosis		Integral membrane protein	the small conductance mechanosensitive ion channel (mscs) family.	1.A.23.5.1	12218036;9634230	100	100	100	1e-275
BLAT	Transporter	TCDB	Mycobacterium tuberculosis H37Rv S0091_Mtb_Ec_annotated	fig|83332.893.peg.670			P0A627	Mycobacterium bovis (strain ATCC BAA-935 / AF2122/97)		Phosphate ABC transporter, permease protein PstA (TC 3.A.1.7.1)	the atp-binding cassette (abc) superfamily.	3.A.1.7.4		100	100	100	1e-171
BLAT	Transporter	TCDB	Mycobacterium tuberculosis H37Rv S0091_Mtb_Ec_annotated	fig|83332.893.peg.741			O53657	Mycobacterium tuberculosis		Transmembrane heme transport protein MmpL3	the resistance-nodulation-cell division (rnd) superfamily.	2.A.6.5.6	12218036;9634230	100	100	100	0.0
BLAT	Transporter	TCDB	Mycobacterium tuberculosis H37Rv S0039_Mtb_Ec_annotated	fig|83332.887.peg.689			O05449	Mycobacterium tuberculosis		Membrane protein EccB2, component of Type VII secretion system ESX-2	the type vii or esx protein secretion system (t7ss) family.	3.A.24.2.1		100	100	100	1e-287
BLAT	Transporter	TCDB	Mycobacterium tuberculosis H37Rv S0091_Mtb_Ec_annotated	fig|83332.893.peg.246			M1IW84	Mycobacterium bovis BCG str. Korea 1168P		D-serine/D-alanine/glycine transporter	the amino acid-polyamine-organocation (apc) family.	2.A.3.1.17		100	100	99	0.0
BLAT	Transporter	TCDB	Mycobacterium tuberculosis H37Rv S0046_Mtb_Ec_annotated	fig|83332.901.peg.1818			P65370	Mycobacterium tuberculosis		Transmembrane transport protein MmpL7	the resistance-nodulation-cell division (rnd) superfamily.	2.A.6.5.2	12218036;9634230	100	98	100	0.0
BLAT	Transporter	TCDB	Mycobacterium tuberculosis H37Rv S0039_Mtb_Ec_annotated	fig|83332.887.peg.722			O69733	Mycobacterium tuberculosis		AAA+ family protein ATPase EccA1, component of Type VII secretion system ESX-1	the type vii or esx protein secretion system (t7ss) family.	3.A.24.1.1	11940590;12218036;14557536;14573626;15039340;16030141;16135231;16368961;16973880;17328726;17433643;17676952;18685700;18974091;19099550;19682254;19876390;9634230;9846755	100	100	100	0.0
BLAT	Transporter	TCDB	Mycobacterium tuberculosis H37Rv S0059_Mtb_Ec_annotated	fig|83332.890.peg.769			O07422	Mycobacterium tuberculosis		FIG00820195: MCE associated membrane protein	the atp-binding cassette (abc) superfamily.	3.A.1.27.5	12218036;12368430;9634230	100	100	100	1e-133
BLAT	Transporter	TCDB	Mycobacterium tuberculosis H37Rv S0001_Mtb_Ec_annotated	fig|83332.880.peg.1435			P65381	Mycobacterium bovis (strain ATCC BAA-935 / AF2122/97)		Membrane protein MmpS5	the mycobacterial membrane protein small (mmps) family.	8.A.35.1.2		100	100	100	2e-76
BLAT	Transporter	TCDB	Mycobacterium tuberculosis H37Rv S0070_Mtb_Ec_annotated	fig|83332.892.peg.3756			O53945	Mycobacterium tuberculosis		Serine protease mycosin MycP5, component of Type VII secretion system ESX-5	the type vii or esx protein secretion system (t7ss) family.	3.A.24.4.1	12218036;19099550;19876390;9634230	100	100	100	0.0
BLAT	Transporter	TCDB	Mycobacterium tuberculosis H37Rv S0013_Mtb_Ec_annotated	fig|83332.884.peg.3103			O53943	Mycobacterium tuberculosis		FIG023076: hypothetical protein in PPE gene cluster	the type vii or esx protein secretion system (t7ss) family.	3.A.24.4.1	12218036;19099550;19876390;9634230	100	100	100	1e-171
BLAT	Transporter	TCDB	Mycobacterium tuberculosis H37Rv S0039_Mtb_Ec_annotated	fig|83332.887.peg.822			P65593	Mycobacterium tuberculosis		Outer membrane low permeability porin, OmpATb family	the ompa-ompf porin (oop) family.	1.B.6.1.3	12218036;9634230	100	100	100	1e-185
BLAT	Transporter	TCDB	Mycobacterium tuberculosis H37Rv S0008_Mtb_Ec_annotated	fig|83332.883.peg.3844			P71745	Mycobacterium tuberculosis		Sulfate transport system permease protein CysT	the atp-binding cassette (abc) superfamily.	3.A.1.6.3	11929522;12218036;19099550;9634230	100	100	100	1e-153
BLAT	Transporter	TCDB	Mycobacterium tuberculosis H37Rv S0165_Mtb_Ec_annotated	fig|83332.895.peg.961			O69736	Mycobacterium tuberculosis		FtsK/SpoIIIE family protein EccCb1, component of Type VII secretion system ESX-1	the type vii or esx protein secretion system (t7ss) family.	3.A.24.1.1	11940590;12218036;14557536;14573626;15039340;16030141;16135231;16368961;16973880;17328726;17433643;17676952;18685700;18974091;19099550;19682254;19876390;9634230;9846755	100	100	99	0.0
BLAT	Transporter	TCDB	Mycobacterium tuberculosis H37Rv S0202_Mtb_Ec_annotated	fig|83332.898.peg.759			Q79F92	Mycobacterium tuberculosis		PPE family protein => PPE68, component of Type VII secretion system ESX-1	the type vii or esx protein secretion system (t7ss) family.	3.A.24.1.1	11940590;12218036;14557536;14573626;15039340;16030141;16135231;16368961;16973880;17328726;17433643;17676952;18685700;18974091;19099550;19682254;19876390;9634230;9846755	100	100	100	1e-211
BLAT	Transporter	TCDB	Mycobacterium tuberculosis H37Rv S0008_Mtb_Ec_annotated	fig|83332.883.peg.3842			P0A4W2	Mycobacterium tuberculosis		Sulfate and thiosulfate import ATP-binding protein CysA (EC 3.6.3.25)	the atp-binding cassette (abc) superfamily.	3.A.1.6.3	11929522;12218036;19099550;9634230	99	100	100	1e-197
BLAT	Transporter	TCDB	Mycobacterium tuberculosis H37Rv S0036_Mtb_Ec_annotated	fig|83332.888.peg.1729			P69926	Mycobacterium tuberculosis		Multidrug resistance protein mmr	the drug/metabolite transporter (dmt) superfamily.	2.A.7.1.2	12218036;9634230;9811672	100	100	100	4e-53
BLAT	Transporter	TCDB	Mycobacterium tuberculosis H37Rv S0149_Mtb_Ec_annotated	fig|83332.894.peg.1912			P69926	Mycobacterium tuberculosis		Multidrug resistance protein mmr	the drug/metabolite transporter (dmt) superfamily.	2.A.7.1.2	12218036;9634230;9811672	100	100	100	4e-53
BLAT	Transporter	TCDB	Mycobacterium tuberculosis H37Rv S0040_Mtb_Ec_annotated	fig|83332.889.peg.1203			P65526	Mycobacterium tuberculosis		Na+/H+ antiporter	the monovalent cation:proton antiporter-1 (cpa1) family.	2.A.36.3.3	12218036;9634230	18	99	100	9e-50
BLAT	Transporter	TCDB	Mycobacterium tuberculosis H37Rv S0196_Mtb_Ec_annotated	fig|83332.897.peg.325			O05457	Mycobacterium tuberculosis		Integral membrane protein EccD2, component of Type VII secretion system ESX-2	the type vii or esx protein secretion system (t7ss) family.	3.A.24.2.1		100	100	100	1e-294
BLAT	Transporter	TCDB	Mycobacterium tuberculosis H37Rv S0165_Mtb_Ec_annotated	fig|83332.895.peg.2330			O07221	Mycobacterium tuberculosis		Mg(2+)-transport-ATPase-associated protein MgtC	the putative mg(2+) transporter-c (mgtc) family.	9.B.20.1.2	12218036;9634230	100	100	100	1e-130
BLAT	Transporter	TCDB	Mycobacterium tuberculosis H37Rv S0070_Mtb_Ec_annotated	fig|83332.892.peg.1317			P9WG63	Mycobacterium tuberculosis (strain ATCC 25618 / H37Rv)		Possible integral membrane c-type cytochrome biogenesis protein DipZ	the disulfide bond oxidoreductase d (dsbd) family.	5.A.1.2.9		88	99	99	0.0
BLAT	Transporter	TCDB	Mycobacterium tuberculosis H37Rv S0036_Mtb_Ec_annotated	fig|83332.888.peg.3827			P71746	Mycobacterium tuberculosis		Sulfate transport system permease protein CysW	the atp-binding cassette (abc) superfamily.	3.A.1.6.3	11929522;12218036;19099550;9634230	100	100	99	1e-150
BLAT	Transporter	TCDB	Mycobacterium tuberculosis H37Rv S0039_Mtb_Ec_annotated	fig|83332.887.peg.492			O53655	Mycobacterium tuberculosis		FIG01121868: Possible membrane protein, Rv0204c	the glycosyl transferase 2 (gt2) family.	4.D.2.4.1	9634230	99	96	99	1e-241
BLAT	Transporter	TCDB	Mycobacterium tuberculosis H37Rv S0165_Mtb_Ec_annotated	fig|83332.895.peg.785			P64883	Mycobacterium tuberculosis		FIG007481: hypothetical protein	the acid-fast bacterial, outer membrane porin (afb-omp) family.	1.B.50.1.1	12218036;18434314;9634230	100	100	100	1e-171
BLAT	Transporter	TCDB	Mycobacterium tuberculosis H37Rv S0046_Mtb_Ec_annotated	fig|83332.901.peg.1838			P65025	Mycobacterium tuberculosis		Protein translocase subunit YajC	the general secretory pathway (sec) family.	3.A.5.2.2	12218036;12606717;19099550;9634230	100	100	100	1e-59
BLAT	Transporter	TCDB	Mycobacterium tuberculosis H37Rv S0149_Mtb_Ec_annotated	fig|83332.894.peg.399			P0A566	Mycobacterium tuberculosis		10 kDa culture filtrate antigen CFP-10 (EsxB)	the type vii or esx protein secretion system (t7ss) family.	3.A.24.1.1	11940590;12218036;14557536;14573626;15039340;16030141;16135231;16368961;16973880;17328726;17433643;17676952;18685700;18974091;19099550;19682254;19876390;9634230;9846755	100	100	100	1e-48
BLAT	Transporter	TCDB	Mycobacterium tuberculosis H37Rv S0204_Mtb_Ec_annotated	fig|83332.899.peg.3031			P63744	Mycobacterium tuberculosis		AAA+ family protein ATPase EccA5, component of Type VII secretion system ESX-5	the type vii or esx protein secretion system (t7ss) family.	3.A.24.4.1	12218036;19099550;19876390;9634230	100	100	100	0.0
BLAT	Transporter	TCDB	Mycobacterium tuberculosis H37Rv S0091_Mtb_Ec_annotated	fig|83332.893.peg.2211			P64783	Mycobacterium tuberculosis		MFS-type drug/proton antiporter Rv1258c family => implicated in rifampicin, ofloxacin, isoniazid, ethambutol efflux	the major facilitator superfamily (mfs).	2.A.1.21.12	12218036;12520088;15057575;9634230	100	100	100	1e-235
BLAT	Transporter	TCDB	Mycobacterium tuberculosis H37Rv S0007_Mtb_Ec_annotated	fig|83332.881.peg.1782			O53735	Mycobacterium tuberculosis		Transmembrane transport protein MmpL4	the resistance-nodulation-cell division (rnd) superfamily.	2.A.6.5.7		100	100	100	0.0
BLAT	Transporter	TCDB	Mycobacterium tuberculosis H37Rv S0017_Mtb_Ec_annotated	fig|83332.885.peg.858			P0A630	Mycobacterium tuberculosis		Phosphate ABC transporter, permease protein PstC (TC 3.A.1.7.1)	the atp-binding cassette (abc) superfamily.	3.A.1.7.4		100	100	100	1e-177
BLAT	Transporter	TCDB	Mycobacterium tuberculosis H37Rv S0205_Mtb_Ec_annotated	fig|83332.900.peg.1523			P66842	Mycobacterium tuberculosis		Signal recognition particle receptor FtsY	the general secretory pathway (sec) family.	3.A.5.2.2	12218036;12606717;19099550;9634230	100	100	100	1e-237
BLAT	Transporter	TCDB	Mycobacterium tuberculosis H37Rv S0040_Mtb_Ec_annotated	fig|83332.889.peg.3093			O53944	Mycobacterium tuberculosis		Integral membrane protein EccD5, component of Type VII secretion system ESX-5	the type vii or esx protein secretion system (t7ss) family.	3.A.24.4.1	12218036;19099550;19876390;9634230	100	100	100	1e-285
BLAT	Transporter	TCDB	Mycobacterium tuberculosis H37Rv S0149_Mtb_Ec_annotated	fig|83332.894.peg.2233			P66964	Mycobacterium tuberculosis		Oligopeptide ABC transporter, permease protein OppC (TC 3.A.1.5.1)	the atp-binding cassette (abc) superfamily.	3.A.1.5.26	12218036;9634230	100	100	100	1e-161
BLAT	Transporter	TCDB	Mycobacterium tuberculosis H37Rv S0149_Mtb_Ec_annotated	fig|83332.894.peg.1568			P71915	Mycobacterium tuberculosis		Integral membrane protein	the small conductance mechanosensitive ion channel (mscs) family.	1.A.23.5.1	12218036;9634230	100	100	100	1e-275
BLAT	Transporter	TCDB	Mycobacterium tuberculosis H37Rv S0022_Mtb_Ec_annotated	fig|83332.886.peg.580			P95302	Mycobacterium tuberculosis		Phosphate ABC transporter, ATP-binding protein PstB (TC 3.A.1.7.1)	the atp-binding cassette (abc) superfamily.	3.A.1.7.4		100	100	100	1e-154
BLAT	Transporter	TCDB	Mycobacterium tuberculosis H37Rv S0196_Mtb_Ec_annotated	fig|83332.897.peg.1134			P0A503	Mycobacterium bovis		Probable cation-transporting P-type ATPase C (EC 3.6.3.-) (Metal-transporting ATPase Mta72)	the p-type atpase (p-atpase) superfamily.	3.A.3.32.2	12788972	100	100	100	0.0
BLAT	Transporter	TCDB	Mycobacterium tuberculosis H37Rv S0039_Mtb_Ec_annotated	fig|83332.887.peg.159			P65381	Mycobacterium bovis (strain ATCC BAA-935 / AF2122/97)		Membrane protein MmpS5	the mycobacterial membrane protein small (mmps) family.	8.A.35.1.2		100	100	100	2e-76
BLAT	Transporter	TCDB	Mycobacterium tuberculosis H37Rv S0149_Mtb_Ec_annotated	fig|83332.894.peg.408			O05462	Mycobacterium tuberculosis		Membrane protein EccE1, component of Type VII secretion system ESX-1	the type vii or esx protein secretion system (t7ss) family.	3.A.24.1.1	11940590;12218036;14557536;14573626;15039340;16030141;16135231;16368961;16973880;17328726;17433643;17676952;18685700;18974091;19099550;19682254;19876390;9634230;9846755	100	100	99	1e-275
BLAT	Transporter	TCDB	Mycobacterium tuberculosis H37Rv S0036_Mtb_Ec_annotated	fig|83332.888.peg.1080			P63357	Mycobacterium tuberculosis		ABC transporter ATP-binding protein SCO2422	the atp-binding cassette (abc) superfamily.	3.A.1.27.5	12218036;12368430;9634230	93	100	99	1e-190
BLAT	Transporter	TCDB	Mycobacterium tuberculosis H37Rv S0149_Mtb_Ec_annotated	fig|83332.894.peg.3659			O50455	Mycobacterium tuberculosis (strain ATCC 25618 / H37Rv)		Magnesium and cobalt transport protein CorA	the cora metal ion transporter (mit) family.	1.A.35.3.5		100	100	99	1e-215
BLAT	Transporter	TCDB	Mycobacterium tuberculosis H37Rv S0194_Mtb_Ec_annotated	fig|83332.896.peg.3196			P63393	Mycobacterium tuberculosis.		Iron siderophore ABC transporter, permease/ATP-binding protein IrtB	the atp-binding cassette (abc) superfamily.	3.A.1.21.2	12218036;9634230	100	100	99	0.0
BLAT	Transporter	TCDB	Mycobacterium tuberculosis H37Rv S0007_Mtb_Ec_annotated	fig|83332.881.peg.990			P0A627	Mycobacterium bovis (strain ATCC BAA-935 / AF2122/97)		Phosphate ABC transporter, permease protein PstA (TC 3.A.1.7.1)	the atp-binding cassette (abc) superfamily.	3.A.1.7.4		100	100	100	1e-171
BLAT	Transporter	TCDB	Mycobacterium tuberculosis H37Rv S0007_Mtb_Ec_annotated	fig|83332.881.peg.453			P64883	Mycobacterium tuberculosis		FIG007481: hypothetical protein	the acid-fast bacterial, outer membrane porin (afb-omp) family.	1.B.50.1.1	12218036;18434314;9634230	100	100	100	1e-171
BLAT	Transporter	TCDB	Mycobacterium tuberculosis H37Rv S0066_Mtb_Ec_annotated	fig|83332.891.peg.328			O05460	Mycobacterium tuberculosis		AAA+ family protein ATPase EccA2, component of Type VII secretion system ESX-2	the type vii or esx protein secretion system (t7ss) family.	3.A.24.2.1		74	98	99	1e-265
BLAT	Transporter	TCDB	Mycobacterium tuberculosis H37Rv S0017_Mtb_Ec_annotated	fig|83332.885.peg.1733			P66842	Mycobacterium tuberculosis		Signal recognition particle receptor FtsY	the general secretory pathway (sec) family.	3.A.5.2.2	12218036;12606717;19099550;9634230	100	100	100	1e-237
BLAT	Transporter	TCDB	Mycobacterium tuberculosis H37Rv S0017_Mtb_Ec_annotated	fig|83332.885.peg.2056			P69926	Mycobacterium tuberculosis		Multidrug resistance protein mmr	the drug/metabolite transporter (dmt) superfamily.	2.A.7.1.2	12218036;9634230;9811672	100	100	100	4e-53
BLAT	Transporter	TCDB	Mycobacterium tuberculosis H37Rv S0066_Mtb_Ec_annotated	fig|83332.891.peg.4046			P0C560	Mycobacterium smegmatis		Phosphate ABC transporter, ATP-binding protein PstB (TC 3.A.1.7.1)	the atp-binding cassette (abc) superfamily.	3.A.1.7.2	12897018	100	100	87	1e-130
BLAT	Transporter	TCDB	Mycobacterium tuberculosis H37Rv S0059_Mtb_Ec_annotated	fig|83332.890.peg.3676			O50452	Mycobacterium tuberculosis		Maltodextrin ABC transporter, permease protein MdxF	the atp-binding cassette (abc) superfamily.	3.A.1.1.31	12218036;19099550;9634230	100	100	100	1e-172
BLAT	Transporter	TCDB	Mycobacterium tuberculosis H37Rv S0040_Mtb_Ec_annotated	fig|83332.889.peg.3817			P71744	Mycobacterium tuberculosis		Sulfate and thiosulfate binding protein CysP	the atp-binding cassette (abc) superfamily.	3.A.1.6.3	11929522;12218036;19099550;9634230	100	100	100	1e-208
BLAT	Transporter	TCDB	Mycobacterium tuberculosis H37Rv S0013_Mtb_Ec_annotated	fig|83332.884.peg.338			O69740	Mycobacterium tuberculosis		Proline and alanine rich protein EspI, component of Type VII secretion system ESX-1	the type vii or esx protein secretion system (t7ss) family.	3.A.24.1.1	11940590;12218036;14557536;14573626;15039340;16030141;16135231;16368961;16973880;17328726;17433643;17676952;18685700;18974091;19099550;19682254;19876390;9634230;9846755	46	99	100	1e-176
BLAT	Transporter	TCDB	Mycobacterium tuberculosis H37Rv S0001_Mtb_Ec_annotated	fig|83332.880.peg.1606			P0A503	Mycobacterium bovis		Probable cation-transporting P-type ATPase C (EC 3.6.3.-) (Metal-transporting ATPase Mta72)	the p-type atpase (p-atpase) superfamily.	3.A.3.32.2	12788972	100	100	100	0.0
BLAT	Transporter	TCDB	Mycobacterium tuberculosis H37Rv S0149_Mtb_Ec_annotated	fig|83332.894.peg.940			O53784	Mycobacterium tuberculosis		Transmembrane transport protein MmpL5	the resistance-nodulation-cell division (rnd) superfamily.	2.A.6.5.8		100	100	99	0.0
BLAT	Transporter	TCDB	Mycobacterium tuberculosis H37Rv S0039_Mtb_Ec_annotated	fig|83332.887.peg.3871			P71745	Mycobacterium tuberculosis		Sulfate transport system permease protein CysT	the atp-binding cassette (abc) superfamily.	3.A.1.6.3	11929522;12218036;19099550;9634230	100	100	100	1e-153
BLAT	Transporter	TCDB	Mycobacterium tuberculosis H37Rv S0165_Mtb_Ec_annotated	fig|83332.895.peg.1095			P69926	Mycobacterium tuberculosis		Multidrug resistance protein mmr	the drug/metabolite transporter (dmt) superfamily.	2.A.7.1.2	12218036;9634230;9811672	100	100	100	4e-53
BLAT	Transporter	TCDB	Mycobacterium tuberculosis H37Rv S0194_Mtb_Ec_annotated	fig|83332.896.peg.254			P64883	Mycobacterium tuberculosis		FIG007481: hypothetical protein	the acid-fast bacterial, outer membrane porin (afb-omp) family.	1.B.50.1.1	12218036;18434314;9634230	100	100	100	1e-171
BLAT	Transporter	TCDB	Mycobacterium tuberculosis H37Rv S0202_Mtb_Ec_annotated	fig|83332.898.peg.3021			O53899	Mycobacterium tuberculosis		AttE component of AttEFGH ABC transport system	the atp-binding cassette (abc) superfamily.	3.A.1.125.2	12218036;16586367;9634230	100	100	100	1e-137
BLAT	Transporter	TCDB	Mycobacterium tuberculosis H37Rv S0046_Mtb_Ec_annotated	fig|83332.901.peg.554			O05870	Mycobacterium tuberculosis		Phosphate ABC transporter, substrate-binding protein PstS (TC 3.A.1.7.1)	the atp-binding cassette (abc) superfamily.	3.A.1.7.4		100	100	100	1e-217
BLAT	Transporter	TCDB	Mycobacterium tuberculosis H37Rv S0091_Mtb_Ec_annotated	fig|83332.893.peg.3664			O50454	Mycobacterium tuberculosis		ABC transporter, ATP-binding protein (cluster 13, osmolytes)	the atp-binding cassette (abc) superfamily.	3.A.1.1.31	12218036;19099550;9634230	100	100	100	1e-222
BLAT	Transporter	TCDB	Mycobacterium tuberculosis H37Rv S0205_Mtb_Ec_annotated	fig|83332.900.peg.1459			D6FTB2	Mycobacterium tuberculosis K85		Putative transmembrane protein	the bacterial 4 tms putative dmt (b-4dmt) family.	9.B.148.1.3		100	100	99	1e-122
BLAT	Transporter	TCDB	Mycobacterium tuberculosis H37Rv S0059_Mtb_Ec_annotated	fig|83332.890.peg.391			O69733	Mycobacterium tuberculosis		AAA+ family protein ATPase EccA1, component of Type VII secretion system ESX-1	the type vii or esx protein secretion system (t7ss) family.	3.A.24.1.1	11940590;12218036;14557536;14573626;15039340;16030141;16135231;16368961;16973880;17328726;17433643;17676952;18685700;18974091;19099550;19682254;19876390;9634230;9846755	100	100	100	0.0
BLAT	Transporter	TCDB	Mycobacterium tuberculosis H37Rv S0017_Mtb_Ec_annotated	fig|83332.885.peg.886			L0QS10	Mycobacterium canettii CIPT 140070017		FIG021574: Possible membrane protein related to de Novo purine biosynthesis	the yede/yeee (yede/yeee) family.	9.B.102.6.3		99	99	98	1e-250
BLAT	Transporter	TCDB	Mycobacterium tuberculosis H37Rv S0194_Mtb_Ec_annotated	fig|83332.896.peg.4103			O05307	Mycobacterium tuberculosis		Long-chain-fatty-acid--CoA ligase (EC 6.2.1.3) @ Long-chain fatty-acid-CoA ligase (EC 6.2.1.3), Mycobacterial subgroup FadD6	the fatty acid transporter (fat) family.	4.C.1.1.3	12218036;9634230	100	100	100	0.0
BLAT	Transporter	TCDB	Mycobacterium tuberculosis H37Rv S0046_Mtb_Ec_annotated	fig|83332.901.peg.1758			Q50614	Mycobacterium tuberculosis		Efflux ABC transporter, permease/ATP-binding protein	the atp-binding cassette (abc) superfamily.	3.A.1.203.4	12218036;9634230	100	100	100	0.0
BLAT	Transporter	TCDB	Mycobacterium tuberculosis H37Rv S0066_Mtb_Ec_annotated	fig|83332.891.peg.346			O69735	Mycobacterium tuberculosis		FtsK/SpoIIIE family protein EccCa1, component of Type VII secretion system ESX-1	the type vii or esx protein secretion system (t7ss) family.	3.A.24.1.1	11940590;12218036;14557536;14573626;15039340;16030141;16135231;16368961;16973880;17328726;17433643;17676952;18685700;18974091;19099550;19682254;19876390;9634230;9846755	100	100	100	0.0
BLAT	Transporter	TCDB	Mycobacterium tuberculosis H37Rv S0196_Mtb_Ec_annotated	fig|83332.897.peg.3443			Q7U2U7	Mycobacterium bovis		Probable cation-transporting ATPase I (EC 3.6.3.-)	the p-type atpase (p-atpase) superfamily.	3.A.3.24.1	12788972	100	100	99	0.0
BLAT	Transporter	TCDB	Mycobacterium tuberculosis H37Rv S0149_Mtb_Ec_annotated	fig|83332.894.peg.3651			P71745	Mycobacterium tuberculosis		Sulfate transport system permease protein CysT	the atp-binding cassette (abc) superfamily.	3.A.1.6.3	11929522;12218036;19099550;9634230	100	100	100	1e-153
BLAT	Transporter	TCDB	Mycobacterium tuberculosis H37Rv S0165_Mtb_Ec_annotated	fig|83332.895.peg.577			P65306	Mycobacterium tuberculosis		Lipoprotein LppX	the putative mycobacterial outer membrane porin, lprg (lprg; p27) family.	9.B.138.1.2		100	100	100	1e-129
BLAT	Transporter	TCDB	Mycobacterium tuberculosis H37Rv S0194_Mtb_Ec_annotated	fig|83332.896.peg.667			P0A627	Mycobacterium bovis (strain ATCC BAA-935 / AF2122/97)		Phosphate ABC transporter, permease protein PstA (TC 3.A.1.7.1)	the atp-binding cassette (abc) superfamily.	3.A.1.7.4		100	100	100	1e-171
BLAT	Transporter	TCDB	Mycobacterium tuberculosis H37Rv S0204_Mtb_Ec_annotated	fig|83332.899.peg.605			P64883	Mycobacterium tuberculosis		FIG007481: hypothetical protein	the acid-fast bacterial, outer membrane porin (afb-omp) family.	1.B.50.1.1	12218036;18434314;9634230	100	100	100	1e-171
BLAT	Transporter	TCDB	Mycobacterium tuberculosis H37Rv S0046_Mtb_Ec_annotated	fig|83332.901.peg.288			P64883	Mycobacterium tuberculosis		FIG007481: hypothetical protein	the acid-fast bacterial, outer membrane porin (afb-omp) family.	1.B.50.1.1	12218036;18434314;9634230	100	100	100	1e-171
BLAT	Transporter	TCDB	Mycobacterium tuberculosis H37Rv S0205_Mtb_Ec_annotated	fig|83332.900.peg.2725			P65087	Mycobacterium tuberculosis		Secreted protein EspC, component of Type VII secretion system ESX-1	the type vii or esx protein secretion system (t7ss) family.	3.A.24.1.1	11940590;12218036;14557536;14573626;15039340;16030141;16135231;16368961;16973880;17328726;17433643;17676952;18685700;18974091;19099550;19682254;19876390;9634230;9846755	100	100	100	1e-52
BLAT	Transporter	TCDB	Mycobacterium tuberculosis H37Rv S0205_Mtb_Ec_annotated	fig|83332.900.peg.3381			O50452	Mycobacterium tuberculosis		Maltodextrin ABC transporter, permease protein MdxF	the atp-binding cassette (abc) superfamily.	3.A.1.1.31	12218036;19099550;9634230	100	100	100	1e-172
BLAT	Transporter	TCDB	Mycobacterium tuberculosis H37Rv S0059_Mtb_Ec_annotated	fig|83332.890.peg.3964			O07221	Mycobacterium tuberculosis		Mg(2+)-transport-ATPase-associated protein MgtC	the putative mg(2+) transporter-c (mgtc) family.	9.B.20.1.2	12218036;9634230	100	100	100	1e-130
BLAT	Transporter	TCDB	Mycobacterium tuberculosis H37Rv S0040_Mtb_Ec_annotated	fig|83332.889.peg.342			O69736	Mycobacterium tuberculosis		FtsK/SpoIIIE family protein EccCb1, component of Type VII secretion system ESX-1	the type vii or esx protein secretion system (t7ss) family.	3.A.24.1.1	11940590;12218036;14557536;14573626;15039340;16030141;16135231;16368961;16973880;17328726;17433643;17676952;18685700;18974091;19099550;19682254;19876390;9634230;9846755	100	100	100	0.0
BLAT	Transporter	TCDB	Mycobacterium tuberculosis H37Rv S0066_Mtb_Ec_annotated	fig|83332.891.peg.329			O05460	Mycobacterium tuberculosis		AAA+ family protein ATPase EccA2, component of Type VII secretion system ESX-2	the type vii or esx protein secretion system (t7ss) family.	3.A.24.2.1		24	99	100	2e-84
BLAT	Transporter	TCDB	Mycobacterium tuberculosis H37Rv S0013_Mtb_Ec_annotated	fig|83332.884.peg.3104			O53944	Mycobacterium tuberculosis		Integral membrane protein EccD5, component of Type VII secretion system ESX-5	the type vii or esx protein secretion system (t7ss) family.	3.A.24.4.1	12218036;19099550;19876390;9634230	100	100	100	1e-285
BLAT	Transporter	TCDB	Mycobacterium tuberculosis H37Rv S0070_Mtb_Ec_annotated	fig|83332.892.peg.3828			P71745	Mycobacterium tuberculosis		Sulfate transport system permease protein CysT	the atp-binding cassette (abc) superfamily.	3.A.1.6.3	11929522;12218036;19099550;9634230	100	100	100	1e-153
BLAT	Transporter	TCDB	Mycobacterium tuberculosis H37Rv S0194_Mtb_Ec_annotated	fig|83332.896.peg.2201			P65025	Mycobacterium tuberculosis		Protein translocase subunit YajC	the general secretory pathway (sec) family.	3.A.5.2.2	12218036;12606717;19099550;9634230	100	100	100	1e-59
BLAT	Transporter	TCDB	Mycobacterium tuberculosis H37Rv S0205_Mtb_Ec_annotated	fig|83332.900.peg.3800			P0C560	Mycobacterium smegmatis		Phosphate ABC transporter, ATP-binding protein PstB (TC 3.A.1.7.1)	the atp-binding cassette (abc) superfamily.	3.A.1.7.2	12897018	100	100	87	1e-130
BLAT	Transporter	TCDB	Mycobacterium tuberculosis H37Rv S0022_Mtb_Ec_annotated	fig|83332.886.peg.3691			O53545	Mycobacterium tuberculosis		Conserved hypothetical integral membrane protein YrbEb	the atp-binding cassette (abc) superfamily.	3.A.1.27.5	12218036;12368430;9634230	100	100	100	1e-152
BLAT	Transporter	TCDB	Mycobacterium tuberculosis H37Rv S0017_Mtb_Ec_annotated	fig|83332.885.peg.2919			O53935	Mycobacterium tuberculosis		FtsK/SpoIIIE family protein EccC5, component of Type VII secretion system ESX-5	the type vii or esx protein secretion system (t7ss) family.	3.A.24.4.1	12218036;19099550;19876390;9634230	100	67	100	0.0
BLAT	Transporter	TCDB	Mycobacterium tuberculosis H37Rv S0017_Mtb_Ec_annotated	fig|83332.885.peg.717			P0A566	Mycobacterium tuberculosis		10 kDa culture filtrate antigen CFP-10 (EsxB)	the type vii or esx protein secretion system (t7ss) family.	3.A.24.1.1	11940590;12218036;14557536;14573626;15039340;16030141;16135231;16368961;16973880;17328726;17433643;17676952;18685700;18974091;19099550;19682254;19876390;9634230;9846755	100	100	100	1e-48
BLAT	Transporter	TCDB	Mycobacterium tuberculosis H37Rv S0017_Mtb_Ec_annotated	fig|83332.885.peg.3560			P65087	Mycobacterium tuberculosis		Secreted protein EspC, component of Type VII secretion system ESX-1	the type vii or esx protein secretion system (t7ss) family.	3.A.24.1.1	11940590;12218036;14557536;14573626;15039340;16030141;16135231;16368961;16973880;17328726;17433643;17676952;18685700;18974091;19099550;19682254;19876390;9634230;9846755	100	100	100	1e-52
BLAT	Transporter	TCDB	Mycobacterium tuberculosis H37Rv S0204_Mtb_Ec_annotated	fig|83332.899.peg.3463			P63391	Mycobacterium tuberculosis.		Iron siderophore ABC transporter, permease/ATP-binding protein IrtA	the atp-binding cassette (abc) superfamily.	3.A.1.21.2	12218036;9634230	100	100	100	0.0
BLAT	Transporter	TCDB	Mycobacterium tuberculosis H37Rv S0204_Mtb_Ec_annotated	fig|83332.899.peg.3527			O50453	Mycobacterium tuberculosis		Maltodextrin ABC transporter, permease protein MdxG	the atp-binding cassette (abc) superfamily.	3.A.1.1.31	12218036;19099550;9634230	99	97	100	1e-149
BLAT	Transporter	TCDB	Mycobacterium tuberculosis H37Rv S0001_Mtb_Ec_annotated	fig|83332.880.peg.1059			P65593	Mycobacterium tuberculosis		Outer membrane low permeability porin, OmpATb family	the ompa-ompf porin (oop) family.	1.B.6.1.3	12218036;9634230	100	100	100	1e-185
BLAT	Transporter	TCDB	Mycobacterium tuberculosis H37Rv S0036_Mtb_Ec_annotated	fig|83332.888.peg.3753			O53946	Mycobacterium tuberculosis		Membrane protein EccE5, component of Type VII secretion system ESX-5	the type vii or esx protein secretion system (t7ss) family.	3.A.24.4.1	12218036;19099550;19876390;9634230	100	100	100	1e-240
BLAT	Transporter	TCDB	Mycobacterium tuberculosis H37Rv S0204_Mtb_Ec_annotated	fig|83332.899.peg.3107			O53688	Mycobacterium tuberculosis		Membrane protein EccB3, component of Type VII secretion system ESX-3	the type vii or esx protein secretion system (t7ss) family.	3.A.24.3.1		100	100	100	0.0
BLAT	Transporter	TCDB	Mycobacterium tuberculosis H37Rv S0036_Mtb_Ec_annotated	fig|83332.888.peg.3353			O50454	Mycobacterium tuberculosis		ABC transporter, ATP-binding protein (cluster 13, osmolytes)	the atp-binding cassette (abc) superfamily.	3.A.1.1.31	12218036;19099550;9634230	100	100	100	1e-222
BLAT	Transporter	TCDB	Mycobacterium tuberculosis H37Rv S0008_Mtb_Ec_annotated	fig|83332.883.peg.2749			O53899	Mycobacterium tuberculosis		AttE component of AttEFGH ABC transport system	the atp-binding cassette (abc) superfamily.	3.A.1.125.2	12218036;16586367;9634230	100	100	100	1e-137
BLAT	Transporter	TCDB	Mycobacterium tuberculosis H37Rv S0039_Mtb_Ec_annotated	fig|83332.887.peg.2862			O07800	Mycobacterium tuberculosis		Transmembrane transport protein MmpL8/MmpL10/MmpL12	the resistance-nodulation-cell division (rnd) superfamily.	2.A.6.5.4	12218036;12724526;15001577;15908378;16573683;19099550;9634230	100	100	100	0.0
BLAT	Transporter	TCDB	Mycobacterium tuberculosis H37Rv S0017_Mtb_Ec_annotated	fig|83332.885.peg.491			O53657	Mycobacterium tuberculosis		Transmembrane heme transport protein MmpL3	the resistance-nodulation-cell division (rnd) superfamily.	2.A.6.5.6	12218036;9634230	100	100	100	0.0
BLAT	Transporter	TCDB	Mycobacterium tuberculosis H37Rv S0202_Mtb_Ec_annotated	fig|83332.898.peg.743			O05457	Mycobacterium tuberculosis		Integral membrane protein EccD2, component of Type VII secretion system ESX-2	the type vii or esx protein secretion system (t7ss) family.	3.A.24.2.1		100	100	100	1e-294
BLAT	Transporter	TCDB	Mycobacterium tuberculosis H37Rv S0040_Mtb_Ec_annotated	fig|83332.889.peg.336			O69740	Mycobacterium tuberculosis		Proline and alanine rich protein EspI, component of Type VII secretion system ESX-1	the type vii or esx protein secretion system (t7ss) family.	3.A.24.1.1	11940590;12218036;14557536;14573626;15039340;16030141;16135231;16368961;16973880;17328726;17433643;17676952;18685700;18974091;19099550;19682254;19876390;9634230;9846755	46	99	100	1e-176
BLAT	Transporter	TCDB	Mycobacterium tuberculosis H37Rv S0091_Mtb_Ec_annotated	fig|83332.893.peg.666			O05870	Mycobacterium tuberculosis		Phosphate ABC transporter, substrate-binding protein PstS (TC 3.A.1.7.1)	the atp-binding cassette (abc) superfamily.	3.A.1.7.4		100	100	100	1e-217
BLAT	Transporter	TCDB	Mycobacterium tuberculosis H37Rv S0007_Mtb_Ec_annotated	fig|83332.881.peg.2416			Q50635	Mycobacterium tuberculosis		Protein translocase subunit SecF	the general secretory pathway (sec) family.	3.A.5.2.2	12218036;12606717;19099550;9634230	100	100	100	1e-247
BLAT	Transporter	TCDB	Mycobacterium tuberculosis H37Rv S0013_Mtb_Ec_annotated	fig|83332.884.peg.1924			P69926	Mycobacterium tuberculosis		Multidrug resistance protein mmr	the drug/metabolite transporter (dmt) superfamily.	2.A.7.1.2	12218036;9634230;9811672	100	100	100	4e-53
BLAT	Transporter	TCDB	Mycobacterium tuberculosis H37Rv S0040_Mtb_Ec_annotated	fig|83332.889.peg.489			P0A5Z0	Mycobacterium tuberculosis		Protein translocase subunit SecE	the general secretory pathway (sec) family.	3.A.5.2.2	12218036;12606717;19099550;9634230	100	100	100	7e-84
BLAT	Transporter	TCDB	Mycobacterium tuberculosis H37Rv S0007_Mtb_Ec_annotated	fig|83332.881.peg.3129			O07800	Mycobacterium tuberculosis		Transmembrane transport protein MmpL8/MmpL10/MmpL12	the resistance-nodulation-cell division (rnd) superfamily.	2.A.6.5.4	12218036;12724526;15001577;15908378;16573683;19099550;9634230	100	100	100	0.0
BLAT	Transporter	TCDB	Mycobacterium tuberculosis H37Rv S0204_Mtb_Ec_annotated	fig|83332.899.peg.1682			O53657	Mycobacterium tuberculosis		Transmembrane heme transport protein MmpL3	the resistance-nodulation-cell division (rnd) superfamily.	2.A.6.5.6	12218036;9634230	100	100	100	0.0
BLAT	Transporter	TCDB	Mycobacterium tuberculosis H37Rv S0017_Mtb_Ec_annotated	fig|83332.885.peg.3492			O53545	Mycobacterium tuberculosis		Conserved hypothetical integral membrane protein YrbEb	the atp-binding cassette (abc) superfamily.	3.A.1.27.5	12218036;12368430;9634230	100	100	100	1e-152
BLAT	Transporter	TCDB	Mycobacterium tuberculosis H37Rv S0007_Mtb_Ec_annotated	fig|83332.881.peg.3736			O50454	Mycobacterium tuberculosis		ABC transporter, ATP-binding protein (cluster 13, osmolytes)	the atp-binding cassette (abc) superfamily.	3.A.1.1.31	12218036;19099550;9634230	100	100	100	1e-222
BLAT	Transporter	TCDB	Mycobacterium tuberculosis H37Rv S0046_Mtb_Ec_annotated	fig|83332.901.peg.3549			P63744	Mycobacterium tuberculosis		AAA+ family protein ATPase EccA5, component of Type VII secretion system ESX-5	the type vii or esx protein secretion system (t7ss) family.	3.A.24.4.1	12218036;19099550;19876390;9634230	100	100	100	0.0
BLAT	Transporter	TCDB	Mycobacterium tuberculosis H37Rv S0022_Mtb_Ec_annotated	fig|83332.886.peg.1289			O05804	Mycobacterium tuberculosis		HoxN/HupN/NixA family nickel/cobalt transporter	the ni(2+)-co(2+) transporter (nicot) family.	2.A.52.1.7		100	100	100	1e-217
BLAT	Transporter	TCDB	Mycobacterium tuberculosis H37Rv S0007_Mtb_Ec_annotated	fig|83332.881.peg.355			P0A564	Mycobacterium tuberculosis		6 kDa early secretory antigenic target ESAT-6 (EsxA)	the pore-forming esat-6 protein (esat-6) family.	1.C.95.1.1	11940590;12218036;14557536;16030141;16368961;19682254;7729876;7897219;9634230;9846755	100	100	100	2e-47
BLAT	Transporter	TCDB	Mycobacterium tuberculosis H37Rv S0066_Mtb_Ec_annotated	fig|83332.891.peg.2346			P96878	Mycobacterium tuberculosis		Na(+)-dependent bicarbonate transporter BicA / Carbonic anhydrase, beta class (EC 4.2.1.1)	the sulfate permease (sulp) family.	2.A.53.3.12		98	100	100	0.0
BLAT	Transporter	TCDB	Mycobacterium tuberculosis H37Rv S0040_Mtb_Ec_annotated	fig|83332.889.peg.590			O05870	Mycobacterium tuberculosis		Phosphate ABC transporter, substrate-binding protein PstS (TC 3.A.1.7.1)	the atp-binding cassette (abc) superfamily.	3.A.1.7.4		100	100	100	1e-217
BLAT	Transporter	TCDB	Mycobacterium tuberculosis H37Rv S0204_Mtb_Ec_annotated	fig|83332.899.peg.3029			O53945	Mycobacterium tuberculosis		Serine protease mycosin MycP5, component of Type VII secretion system ESX-5	the type vii or esx protein secretion system (t7ss) family.	3.A.24.4.1	12218036;19099550;19876390;9634230	100	100	100	0.0
BLAT	Transporter	TCDB	Mycobacterium tuberculosis H37Rv S0204_Mtb_Ec_annotated	fig|83332.899.peg.3607			O53546	Mycobacterium tuberculosis		Conserved hypothetical integral membrane protein YrbEa	the atp-binding cassette (abc) superfamily.	3.A.1.27.5	12218036;12368430;9634230	100	100	100	1e-137
BLAT	Transporter	TCDB	Mycobacterium tuberculosis H37Rv S0022_Mtb_Ec_annotated	fig|83332.886.peg.1530			O05462	Mycobacterium tuberculosis		Membrane protein EccE1, component of Type VII secretion system ESX-1	the type vii or esx protein secretion system (t7ss) family.	3.A.24.1.1	11940590;12218036;14557536;14573626;15039340;16030141;16135231;16368961;16973880;17328726;17433643;17676952;18685700;18974091;19099550;19682254;19876390;9634230;9846755	100	100	99	1e-275
BLAT	Transporter	TCDB	Mycobacterium tuberculosis H37Rv S0196_Mtb_Ec_annotated	fig|83332.897.peg.602			P64883	Mycobacterium tuberculosis		FIG007481: hypothetical protein	the acid-fast bacterial, outer membrane porin (afb-omp) family.	1.B.50.1.1	12218036;18434314;9634230	100	100	100	1e-171
BLAT	Transporter	TCDB	Mycobacterium tuberculosis H37Rv S0091_Mtb_Ec_annotated	fig|83332.893.peg.159			P64711	Mycobacterium tuberculosis		Arginine exporter protein ArgO	the l-lysine exporter (lyse) family.	2.A.75.1.3	12218036;9634230	100	96	100	1e-110
BLAT	Transporter	TCDB	Mycobacterium tuberculosis H37Rv S0017_Mtb_Ec_annotated	fig|83332.885.peg.3199			P71678	Mycobacterium tuberculosis		Multidrug efflux pump P55	the major facilitator superfamily (mfs).	2.A.1.3.34	12218036;18156250;9634230	100	100	99	1e-297
BLAT	Transporter	TCDB	Mycobacterium tuberculosis H37Rv S0196_Mtb_Ec_annotated	fig|83332.897.peg.3626			P65087	Mycobacterium tuberculosis		Secreted protein EspC, component of Type VII secretion system ESX-1	the type vii or esx protein secretion system (t7ss) family.	3.A.24.1.1	11940590;12218036;14557536;14573626;15039340;16030141;16135231;16368961;16973880;17328726;17433643;17676952;18685700;18974091;19099550;19682254;19876390;9634230;9846755	100	100	100	1e-52
BLAT	Transporter	TCDB	Mycobacterium tuberculosis H37Rv S0040_Mtb_Ec_annotated	fig|83332.889.peg.3081			O53935	Mycobacterium tuberculosis		FtsK/SpoIIIE family protein EccC5, component of Type VII secretion system ESX-5	the type vii or esx protein secretion system (t7ss) family.	3.A.24.4.1	12218036;19099550;19876390;9634230	100	67	100	0.0
BLAT	Transporter	TCDB	Mycobacterium tuberculosis H37Rv S0202_Mtb_Ec_annotated	fig|83332.898.peg.2706			P64883	Mycobacterium tuberculosis		FIG007481: hypothetical protein	the acid-fast bacterial, outer membrane porin (afb-omp) family.	1.B.50.1.1	12218036;18434314;9634230	100	100	100	1e-171
BLAT	Transporter	TCDB	Mycobacterium tuberculosis H37Rv S0059_Mtb_Ec_annotated	fig|83332.890.peg.738			O53656	Mycobacterium tuberculosis		FIG01121868: Possible membrane protein, Rv0205	the autoinducer-2 exporter (ai-2e) family (formerly the perm family, tc #9.b.22).	2.A.86.1.7	12218036;9634230	100	100	100	1e-201
BLAT	Transporter	TCDB	Mycobacterium tuberculosis H37Rv S0196_Mtb_Ec_annotated	fig|83332.897.peg.1798			P66791	Mycobacterium tuberculosis		Protein translocase membrane subunit SecG	the general secretory pathway (sec) family.	3.A.5.2.2	12218036;12606717;19099550;9634230	100	65	100	5e-34
BLAT	Transporter	TCDB	Mycobacterium tuberculosis H37Rv S0070_Mtb_Ec_annotated	fig|83332.892.peg.3829			P71746	Mycobacterium tuberculosis		Sulfate transport system permease protein CysW	the atp-binding cassette (abc) superfamily.	3.A.1.6.3	11929522;12218036;19099550;9634230	100	100	99	1e-150
BLAT	Transporter	TCDB	Mycobacterium tuberculosis H37Rv S0040_Mtb_Ec_annotated	fig|83332.889.peg.1446			P66844	Mycobacterium tuberculosis		Signal recognition particle protein Ffh	the general secretory pathway (sec) family.	3.A.5.2.2	12218036;12606717;19099550;9634230	100	100	100	1e-297
BLAT	Transporter	TCDB	Mycobacterium tuberculosis H37Rv S0039_Mtb_Ec_annotated	fig|83332.887.peg.3480			O53546	Mycobacterium tuberculosis		Conserved hypothetical integral membrane protein YrbEa	the atp-binding cassette (abc) superfamily.	3.A.1.27.5	12218036;12368430;9634230	100	100	100	1e-137
BLAT	Transporter	TCDB	Mycobacterium tuberculosis H37Rv S0039_Mtb_Ec_annotated	fig|83332.887.peg.503			O53645	Mycobacterium tuberculosis		Heterodimeric efflux ABC transporter, permease/ATP-binding subunit 1 / Heterodimeric efflux ABC transporter, permease/ATP-binding subunit 2	the atp-binding cassette (abc) superfamily.	3.A.1.106.6	9634230	100	100	99	0.0
BLAT	Transporter	TCDB	Mycobacterium tuberculosis H37Rv S0059_Mtb_Ec_annotated	fig|83332.890.peg.2239			P66964	Mycobacterium tuberculosis		Oligopeptide ABC transporter, permease protein OppC (TC 3.A.1.5.1)	the atp-binding cassette (abc) superfamily.	3.A.1.5.26	12218036;9634230	100	100	100	1e-161
BLAT	Transporter	TCDB	Mycobacterium tuberculosis H37Rv S0036_Mtb_Ec_annotated	fig|83332.888.peg.3106			P66791	Mycobacterium tuberculosis		Protein translocase membrane subunit SecG	the general secretory pathway (sec) family.	3.A.5.2.2	12218036;12606717;19099550;9634230	100	65	100	5e-34
BLAT	Transporter	TCDB	Mycobacterium tuberculosis H37Rv S0202_Mtb_Ec_annotated	fig|83332.898.peg.3289			O53696	Mycobacterium tuberculosis		Membrane protein EccE3, component of Type VII secretion system ESX-3	the type vii or esx protein secretion system (t7ss) family.	3.A.24.3.1		100	100	99	1e-192
BLAT	Transporter	TCDB	Mycobacterium tuberculosis H37Rv S0149_Mtb_Ec_annotated	fig|83332.894.peg.3650			P71744	Mycobacterium tuberculosis		Sulfate and thiosulfate binding protein CysP	the atp-binding cassette (abc) superfamily.	3.A.1.6.3	11929522;12218036;19099550;9634230	100	100	100	1e-208
BLAT	Transporter	TCDB	Mycobacterium tuberculosis H37Rv S0165_Mtb_Ec_annotated	fig|83332.895.peg.2712			P65087	Mycobacterium tuberculosis		Secreted protein EspC, component of Type VII secretion system ESX-1	the type vii or esx protein secretion system (t7ss) family.	3.A.24.1.1	11940590;12218036;14557536;14573626;15039340;16030141;16135231;16368961;16973880;17328726;17433643;17676952;18685700;18974091;19099550;19682254;19876390;9634230;9846755	100	100	100	1e-52
BLAT	Transporter	TCDB	Mycobacterium tuberculosis H37Rv S0196_Mtb_Ec_annotated	fig|83332.897.peg.1311			P71915	Mycobacterium tuberculosis		Integral membrane protein	the small conductance mechanosensitive ion channel (mscs) family.	1.A.23.5.1	12218036;9634230	100	100	100	1e-275
BLAT	Transporter	TCDB	Mycobacterium tuberculosis H37Rv S0022_Mtb_Ec_annotated	fig|83332.886.peg.1519			Q79F92	Mycobacterium tuberculosis		PPE family protein => PPE68, component of Type VII secretion system ESX-1	the type vii or esx protein secretion system (t7ss) family.	3.A.24.1.1	11940590;12218036;14557536;14573626;15039340;16030141;16135231;16368961;16973880;17328726;17433643;17676952;18685700;18974091;19099550;19682254;19876390;9634230;9846755	100	100	100	1e-211
BLAT	Transporter	TCDB	Mycobacterium tuberculosis H37Rv S0013_Mtb_Ec_annotated	fig|83332.884.peg.2833			Q9F2U9	Streptomyces coelicolor (strain ATCC BAA-471 / A3(2) / M145)		Uncharacterized transporter Rv1999c/MT2055	the amino acid-polyamine-organocation (apc) family.	2.A.3.3.17		85	80	81	1e-157
BLAT	Transporter	TCDB	Mycobacterium tuberculosis H37Rv S0194_Mtb_Ec_annotated	fig|83332.896.peg.3688			P0A4W2	Mycobacterium tuberculosis		Sulfate and thiosulfate import ATP-binding protein CysA (EC 3.6.3.25)	the atp-binding cassette (abc) superfamily.	3.A.1.6.3	11929522;12218036;19099550;9634230	99	100	100	1e-197
BLAT	Transporter	TCDB	Mycobacterium tuberculosis H37Rv S0205_Mtb_Ec_annotated	fig|83332.900.peg.61			O07422	Mycobacterium tuberculosis		FIG00820195: MCE associated membrane protein	the atp-binding cassette (abc) superfamily.	3.A.1.27.5	12218036;12368430;9634230	100	100	100	1e-133
BLAT	Transporter	TCDB	Mycobacterium tuberculosis H37Rv S0040_Mtb_Ec_annotated	fig|83332.889.peg.3490			Q7D8J9	Mycobacterium tuberculosis		Maltodextrin ABC transporter, substrate-binding protein MdxE	the atp-binding cassette (abc) superfamily.	3.A.1.1.31	12218036;19099550;9634230	99	100	100	1e-271
BLAT	Transporter	TCDB	Mycobacterium tuberculosis H37Rv S0008_Mtb_Ec_annotated	fig|83332.883.peg.3092			O53933	Mycobacterium tuberculosis		Membrane protein EccB5, component of Type VII secretion system ESX-5	the type vii or esx protein secretion system (t7ss) family.	3.A.24.4.1	12218036;19099550;19876390;9634230	100	100	100	1e-296
BLAT	Transporter	TCDB	Mycobacterium tuberculosis H37Rv S0202_Mtb_Ec_annotated	fig|83332.898.peg.1254			P65306	Mycobacterium tuberculosis		Lipoprotein LppX	the putative mycobacterial outer membrane porin, lprg (lprg; p27) family.	9.B.138.1.2		100	100	100	1e-129
BLAT	Transporter	TCDB	Mycobacterium tuberculosis H37Rv S0013_Mtb_Ec_annotated	fig|83332.884.peg.2920			O07800	Mycobacterium tuberculosis		Transmembrane transport protein MmpL8/MmpL10/MmpL12	the resistance-nodulation-cell division (rnd) superfamily.	2.A.6.5.4	12218036;12724526;15001577;15908378;16573683;19099550;9634230	100	100	100	0.0
BLAT	Transporter	TCDB	Mycobacterium tuberculosis H37Rv S0017_Mtb_Ec_annotated	fig|83332.885.peg.1326			P0A5Y8	Mycobacterium tuberculosis		Protein translocase subunit SecA	the general secretory pathway (sec) family.	3.A.5.2.2	12218036;12606717;19099550;9634230	99	98	100	0.0
BLAT	Transporter	TCDB	Mycobacterium tuberculosis H37Rv S0066_Mtb_Ec_annotated	fig|83332.891.peg.1449			P66844	Mycobacterium tuberculosis		Signal recognition particle protein Ffh	the general secretory pathway (sec) family.	3.A.5.2.2	12218036;12606717;19099550;9634230	100	100	100	1e-297
BLAT	Transporter	TCDB	Mycobacterium tuberculosis H37Rv S0165_Mtb_Ec_annotated	fig|83332.895.peg.3894			O53546	Mycobacterium tuberculosis		Conserved hypothetical integral membrane protein YrbEa	the atp-binding cassette (abc) superfamily.	3.A.1.27.5	12218036;12368430;9634230	100	100	100	1e-137
BLAT	Transporter	TCDB	Mycobacterium tuberculosis H37Rv S0070_Mtb_Ec_annotated	fig|83332.892.peg.2760			O53899	Mycobacterium tuberculosis		AttE component of AttEFGH ABC transport system	the atp-binding cassette (abc) superfamily.	3.A.1.125.2	12218036;16586367;9634230	100	100	100	1e-137
BLAT	Transporter	TCDB	Mycobacterium tuberculosis H37Rv S0066_Mtb_Ec_annotated	fig|83332.891.peg.3083			O53933	Mycobacterium tuberculosis		Membrane protein EccB5, component of Type VII secretion system ESX-5	the type vii or esx protein secretion system (t7ss) family.	3.A.24.4.1	12218036;19099550;19876390;9634230	100	100	100	1e-296
BLAT	Transporter	TCDB	Mycobacterium tuberculosis H37Rv S0040_Mtb_Ec_annotated	fig|83332.889.peg.48			O06151	Mycobacterium tuberculosis		MFS-type transporter Rv1634 family => implicated in rifampicin, ofloxacin efflux	the major facilitator superfamily (mfs).	2.A.1.3.48	12218036;12520088;9634230	100	100	100	1e-264
BLAT	Transporter	TCDB	Mycobacterium tuberculosis H37Rv S0008_Mtb_Ec_annotated	fig|83332.883.peg.341			P0A566	Mycobacterium tuberculosis		10 kDa culture filtrate antigen CFP-10 (EsxB)	the type vii or esx protein secretion system (t7ss) family.	3.A.24.1.1	11940590;12218036;14557536;14573626;15039340;16030141;16135231;16368961;16973880;17328726;17433643;17676952;18685700;18974091;19099550;19682254;19876390;9634230;9846755	100	100	99	3e-48
BLAT	Transporter	TCDB	Mycobacterium tuberculosis H37Rv S0059_Mtb_Ec_annotated	fig|83332.890.peg.611			P9WKQ1	Mycobacterium tuberculosis (strain ATCC 25618 / H37Rv)		Sphingomyelinase (EC 3.1.4.12) => SpmT	the porin-sphingomyelinase fusion protein, spmt (spmt) family.	1.B.79.1.1		100	100	100	1e-294
BLAT	Transporter	TCDB	Mycobacterium tuberculosis H37Rv S0036_Mtb_Ec_annotated	fig|83332.888.peg.2223			P66966	Mycobacterium tuberculosis		Oligopeptide ABC transporter, permease protein OppB (TC 3.A.1.5.1)	the atp-binding cassette (abc) superfamily.	3.A.1.5.26	12218036;9634230	100	100	100	1e-182
BLAT	Transporter	TCDB	Mycobacterium tuberculosis H37Rv S0036_Mtb_Ec_annotated	fig|83332.888.peg.1105			P65381	Mycobacterium bovis (strain ATCC BAA-935 / AF2122/97)		Membrane protein MmpS5	the mycobacterial membrane protein small (mmps) family.	8.A.35.1.2		100	100	100	2e-76
BLAT	Transporter	TCDB	Mycobacterium tuberculosis H37Rv S0017_Mtb_Ec_annotated	fig|83332.885.peg.719			Q79F93	Mycobacterium tuberculosis		PE family protein => PE35, interacts with PPE68, regulation of esxAB expression via Type VII secretion system ESX-1	the type vii or esx protein secretion system (t7ss) family.	3.A.24.1.1	11940590;12218036;14557536;14573626;15039340;16030141;16135231;16368961;16973880;17328726;17433643;17676952;18685700;18974091;19099550;19682254;19876390;9634230;9846755	98	100	100	2e-47
BLAT	Transporter	TCDB	Mycobacterium tuberculosis H37Rv S0007_Mtb_Ec_annotated	fig|83332.881.peg.362			O69734	Mycobacterium tuberculosis		Membrane protein EccB1, component of Type VII secretion system ESX-1	the type vii or esx protein secretion system (t7ss) family.	3.A.24.1.1	11940590;12218036;14557536;14573626;15039340;16030141;16135231;16368961;16973880;17328726;17433643;17676952;18685700;18974091;19099550;19682254;19876390;9634230;9846755	100	100	100	1e-281
BLAT	Transporter	TCDB	Mycobacterium tuberculosis H37Rv S0149_Mtb_Ec_annotated	fig|83332.894.peg.245			M1IW84	Mycobacterium bovis BCG str. Korea 1168P		D-serine/D-alanine/glycine transporter	the amino acid-polyamine-organocation (apc) family.	2.A.3.1.17		100	100	99	0.0
BLAT	Transporter	TCDB	Mycobacterium tuberculosis H37Rv S0059_Mtb_Ec_annotated	fig|83332.890.peg.3667			P0A4W2	Mycobacterium tuberculosis		Sulfate and thiosulfate import ATP-binding protein CysA (EC 3.6.3.25)	the atp-binding cassette (abc) superfamily.	3.A.1.6.3	11929522;12218036;19099550;9634230	99	100	100	1e-197
BLAT	Transporter	TCDB	Mycobacterium tuberculosis H37Rv S0204_Mtb_Ec_annotated	fig|83332.899.peg.2698			P63399	Mycobacterium tuberculosis		Candidate substrate-specific domain of ECF transporters in Mycobacteria / Duplicated ATPase component of energizing module of predicted ECF transporter in Mycobacteria	the atp-binding cassette (abc) superfamily.	3.A.1.26.4	12218036;9634230	100	100	100	0.0
BLAT	Transporter	TCDB	Mycobacterium tuberculosis H37Rv S0040_Mtb_Ec_annotated	fig|83332.889.peg.110			I6YB99	Mycobacterium tuberculosis H37Rv		23S rRNA (cytidine(1920)-2'-O)-methyltransferase (EC 2.1.1.226) @ 16S rRNA (cytidine(1409)-2'-O)-methyltransferase (EC 2.1.1.227)	the bacterial hemolysin a (b-hemolysin a) family.	1.C.109.1.4		100	100	100	1e-148
BLAT	Transporter	TCDB	Mycobacterium tuberculosis H37Rv S0091_Mtb_Ec_annotated	fig|83332.893.peg.423			O05449	Mycobacterium tuberculosis		Membrane protein EccB2, component of Type VII secretion system ESX-2	the type vii or esx protein secretion system (t7ss) family.	3.A.24.2.1		100	100	100	1e-287
BLAT	Transporter	TCDB	Mycobacterium tuberculosis H37Rv S0039_Mtb_Ec_annotated	fig|83332.887.peg.2921			O53943	Mycobacterium tuberculosis		FIG023076: hypothetical protein in PPE gene cluster	the type vii or esx protein secretion system (t7ss) family.	3.A.24.4.1	12218036;19099550;19876390;9634230	100	100	100	1e-171
BLAT	Transporter	TCDB	Mycobacterium tuberculosis H37Rv S0007_Mtb_Ec_annotated	fig|83332.881.peg.3262			O53935	Mycobacterium tuberculosis		FtsK/SpoIIIE family protein EccC5, component of Type VII secretion system ESX-5	the type vii or esx protein secretion system (t7ss) family.	3.A.24.4.1	12218036;19099550;19876390;9634230	100	67	100	0.0
BLAT	Transporter	TCDB	Mycobacterium tuberculosis H37Rv S0022_Mtb_Ec_annotated	fig|83332.886.peg.3361			O50454	Mycobacterium tuberculosis		ABC transporter, ATP-binding protein (cluster 13, osmolytes)	the atp-binding cassette (abc) superfamily.	3.A.1.1.31	12218036;19099550;9634230	100	100	100	1e-222
BLAT	Transporter	TCDB	Mycobacterium tuberculosis H37Rv S0017_Mtb_Ec_annotated	fig|83332.885.peg.2934			P63744	Mycobacterium tuberculosis		AAA+ family protein ATPase EccA5, component of Type VII secretion system ESX-5	the type vii or esx protein secretion system (t7ss) family.	3.A.24.4.1	12218036;19099550;19876390;9634230	100	100	100	0.0
BLAT	Transporter	TCDB	Mycobacterium tuberculosis H37Rv S0059_Mtb_Ec_annotated	fig|83332.890.peg.1982			P65370	Mycobacterium tuberculosis		Transmembrane transport protein MmpL7	the resistance-nodulation-cell division (rnd) superfamily.	2.A.6.5.2	12218036;9634230	100	98	100	0.0
BLAT	Transporter	TCDB	Mycobacterium tuberculosis H37Rv S0165_Mtb_Ec_annotated	fig|83332.895.peg.3551			O86362	Mycobacterium tuberculosis		Integral membrane protein EccD3, component of Type VII secretion system ESX-3	the type vii or esx protein secretion system (t7ss) family.	3.A.24.3.1		100	100	100	1e-260
BLAT	Transporter	TCDB	Mycobacterium tuberculosis H37Rv S0202_Mtb_Ec_annotated	fig|83332.898.peg.1705			O53784	Mycobacterium tuberculosis		Transmembrane transport protein MmpL5	the resistance-nodulation-cell division (rnd) superfamily.	2.A.6.5.8		100	100	99	0.0
BLAT	Transporter	TCDB	Mycobacterium tuberculosis H37Rv S0165_Mtb_Ec_annotated	fig|83332.895.peg.3362			O50453	Mycobacterium tuberculosis		Maltodextrin ABC transporter, permease protein MdxG	the atp-binding cassette (abc) superfamily.	3.A.1.1.31	12218036;19099550;9634230	99	97	100	1e-149
BLAT	Transporter	TCDB	Mycobacterium tuberculosis H37Rv S0202_Mtb_Ec_annotated	fig|83332.898.peg.2575			D6FTB2	Mycobacterium tuberculosis K85		Putative transmembrane protein	the bacterial 4 tms putative dmt (b-4dmt) family.	9.B.148.1.3		100	100	99	1e-122
BLAT	Transporter	TCDB	Mycobacterium tuberculosis H37Rv S0008_Mtb_Ec_annotated	fig|83332.883.peg.2750			Q7D911	Mycobacterium tuberculosis		AttF component of AttEFGH ABC transport system / AttG component of AttEFGH ABC transport system	the atp-binding cassette (abc) superfamily.	3.A.1.125.2	12218036;16586367;9634230	100	100	99	0.0
BLAT	Transporter	TCDB	Mycobacterium tuberculosis H37Rv S0007_Mtb_Ec_annotated	fig|83332.881.peg.875			Q79FV6	Mycobacterium tuberculosis		PE_PGRS family protein => PE_PGRS14	the pe-pgrs protein family.	9.B.96.1.1	12368430;9634230	45	100	100	1e-234
BLAT	Transporter	TCDB	Mycobacterium tuberculosis H37Rv S0165_Mtb_Ec_annotated	fig|83332.895.peg.3762			P71915	Mycobacterium tuberculosis		Integral membrane protein	the small conductance mechanosensitive ion channel (mscs) family.	1.A.23.5.1	12218036;9634230	100	100	100	1e-275
BLAT	Transporter	TCDB	Mycobacterium tuberculosis H37Rv S0165_Mtb_Ec_annotated	fig|83332.895.peg.2657			P63391	Mycobacterium tuberculosis.		Iron siderophore ABC transporter, permease/ATP-binding protein IrtA	the atp-binding cassette (abc) superfamily.	3.A.1.21.2	12218036;9634230	100	100	100	0.0
BLAT	Transporter	TCDB	Mycobacterium tuberculosis H37Rv S0007_Mtb_Ec_annotated	fig|83332.881.peg.2659			X2BJI2	Mycobacterium bovis (strain ATCC BAA-935 / AF2122/97)		Peptidoglycan glycosyltransferase FtsW (EC 2.4.1.129)	the bacterial murein precursor exporter (mpe) family.	2.A.103.1.4		100	100	100	1e-303
BLAT	Transporter	TCDB	Mycobacterium tuberculosis H37Rv S0013_Mtb_Ec_annotated	fig|83332.884.peg.3242			P71879	Mycobacterium tuberculosis		MFS-type transporter Rv2333c family => implicated in rifampicin, ofloxacin efflux	the major facilitator superfamily (mfs).	2.A.1.3.49	12218036;17242035;9634230	100	100	99	1e-309
BLAT	Transporter	TCDB	Mycobacterium tuberculosis H37Rv S0204_Mtb_Ec_annotated	fig|83332.899.peg.342			Q79F92	Mycobacterium tuberculosis		PPE family protein => PPE68, component of Type VII secretion system ESX-1	the type vii or esx protein secretion system (t7ss) family.	3.A.24.1.1	11940590;12218036;14557536;14573626;15039340;16030141;16135231;16368961;16973880;17328726;17433643;17676952;18685700;18974091;19099550;19682254;19876390;9634230;9846755	100	100	100	1e-211
BLAT	Transporter	TCDB	Mycobacterium tuberculosis H37Rv S0013_Mtb_Ec_annotated	fig|83332.884.peg.2012			P65370	Mycobacterium tuberculosis		Transmembrane transport protein MmpL7	the resistance-nodulation-cell division (rnd) superfamily.	2.A.6.5.2	12218036;9634230	100	98	100	0.0
BLAT	Transporter	TCDB	Mycobacterium tuberculosis H37Rv S0194_Mtb_Ec_annotated	fig|83332.896.peg.2892			O53688	Mycobacterium tuberculosis		Membrane protein EccB3, component of Type VII secretion system ESX-3	the type vii or esx protein secretion system (t7ss) family.	3.A.24.3.1		100	100	100	0.0
BLAT	Transporter	TCDB	Mycobacterium tuberculosis H37Rv S0022_Mtb_Ec_annotated	fig|83332.886.peg.1061			P0A5Z0	Mycobacterium tuberculosis		Protein translocase subunit SecE	the general secretory pathway (sec) family.	3.A.5.2.2	12218036;12606717;19099550;9634230	100	100	100	7e-84
BLAT	Transporter	TCDB	Mycobacterium tuberculosis H37Rv S0196_Mtb_Ec_annotated	fig|83332.897.peg.598			I6YB99	Mycobacterium tuberculosis H37Rv		23S rRNA (cytidine(1920)-2'-O)-methyltransferase (EC 2.1.1.226) @ 16S rRNA (cytidine(1409)-2'-O)-methyltransferase (EC 2.1.1.227)	the bacterial hemolysin a (b-hemolysin a) family.	1.C.109.1.4		100	100	100	1e-148
BLAT	Transporter	TCDB	Mycobacterium tuberculosis H37Rv S0196_Mtb_Ec_annotated	fig|83332.897.peg.3998			F7WTS9	Mycobacterium tuberculosis (strain CCDC5180)		FIG00821990: molecular chaperone	the cation channel-forming heat shock protein-70 (hsp70) family.	1.A.33.2.2		96	95	99	0.0
BLAT	Transporter	TCDB	Mycobacterium tuberculosis H37Rv S0204_Mtb_Ec_annotated	fig|83332.899.peg.2080			P66771	Mycobacterium tuberculosis		Oligopeptide ABC transporter, substrate-binding protein OppA (TC 3.A.1.5.1)	the atp-binding cassette (abc) superfamily.	3.A.1.5.26	12218036;9634230	92	100	100	0.0
BLAT	Transporter	TCDB	Mycobacterium tuberculosis H37Rv S0070_Mtb_Ec_annotated	fig|83332.892.peg.631			P9WKQ1	Mycobacterium tuberculosis (strain ATCC 25618 / H37Rv)		Sphingomyelinase (EC 3.1.4.12) => SpmT	the porin-sphingomyelinase fusion protein, spmt (spmt) family.	1.B.79.1.1		100	100	100	1e-294
BLAT	Transporter	TCDB	Mycobacterium tuberculosis H37Rv S0007_Mtb_Ec_annotated	fig|83332.881.peg.1010			L0QS10	Mycobacterium canettii CIPT 140070017		FIG021574: Possible membrane protein related to de Novo purine biosynthesis	the yede/yeee (yede/yeee) family.	9.B.102.6.3		99	99	98	1e-250
BLAT	Transporter	TCDB	Mycobacterium tuberculosis H37Rv S0165_Mtb_Ec_annotated	fig|83332.895.peg.1737			O53899	Mycobacterium tuberculosis		AttE component of AttEFGH ABC transport system	the atp-binding cassette (abc) superfamily.	3.A.1.125.2	12218036;16586367;9634230	95	99	99	1e-130
BLAT	Transporter	TCDB	Mycobacterium tuberculosis H37Rv S0008_Mtb_Ec_annotated	fig|83332.883.peg.2213			P65025	Mycobacterium tuberculosis		Protein translocase subunit YajC	the general secretory pathway (sec) family.	3.A.5.2.2	12218036;12606717;19099550;9634230	100	100	100	1e-59
BLAT	Transporter	TCDB	Mycobacterium tuberculosis H37Rv S0091_Mtb_Ec_annotated	fig|83332.893.peg.2191			Q50634	Mycobacterium tuberculosis		Protein translocase subunit SecD	the general secretory pathway (sec) family.	3.A.5.2.2	12218036;12606717;19099550;9634230	100	100	100	0.0
BLAT	Transporter	TCDB	Mycobacterium tuberculosis H37Rv S0066_Mtb_Ec_annotated	fig|83332.891.peg.3494			O50453	Mycobacterium tuberculosis		Maltodextrin ABC transporter, permease protein MdxG	the atp-binding cassette (abc) superfamily.	3.A.1.1.31	12218036;19099550;9634230	99	97	100	1e-149
BLAT	Transporter	TCDB	Mycobacterium tuberculosis H37Rv S0007_Mtb_Ec_annotated	fig|83332.881.peg.684			P65374	Mycobacterium tuberculosis		Transmembrane heme transport protein MmpL11	the resistance-nodulation-cell division (rnd) superfamily.	2.A.6.5.5	12218036;9634230	99	100	100	0.0
BLAT	Transporter	TCDB	Mycobacterium tuberculosis H37Rv S0022_Mtb_Ec_annotated	fig|83332.886.peg.1933			P65025	Mycobacterium tuberculosis		Protein translocase subunit YajC	the general secretory pathway (sec) family.	3.A.5.2.2	12218036;12606717;19099550;9634230	100	100	100	1e-59
BLAT	Transporter	TCDB	Mycobacterium tuberculosis H37Rv S0040_Mtb_Ec_annotated	fig|83332.889.peg.567			L0QS10	Mycobacterium canettii CIPT 140070017		FIG021574: Possible membrane protein related to de Novo purine biosynthesis	the yede/yeee (yede/yeee) family.	9.B.102.6.3		99	99	98	1e-250
BLAT	Transporter	TCDB	Mycobacterium tuberculosis H37Rv S0036_Mtb_Ec_annotated	fig|83332.888.peg.2539			P64997	Mycobacterium tuberculosis		Transmembrane component of energizing module of ECF transporters in Mycobacteria	the atp-binding cassette (abc) superfamily.	3.A.1.26.4	12218036;9634230	100	100	100	1e-156
BLAT	Transporter	TCDB	Mycobacterium tuberculosis H37Rv S0046_Mtb_Ec_annotated	fig|83332.901.peg.1294			P66844	Mycobacterium tuberculosis		Signal recognition particle protein Ffh	the general secretory pathway (sec) family.	3.A.5.2.2	12218036;12606717;19099550;9634230	100	100	100	1e-297
BLAT	Transporter	TCDB	Mycobacterium tuberculosis H37Rv S0036_Mtb_Ec_annotated	fig|83332.888.peg.2196			P64783	Mycobacterium tuberculosis		MFS-type drug/proton antiporter Rv1258c family => implicated in rifampicin, ofloxacin, isoniazid, ethambutol efflux	the major facilitator superfamily (mfs).	2.A.1.21.12	12218036;12520088;15057575;9634230	100	100	100	1e-235
BLAT	Transporter	TCDB	Mycobacterium tuberculosis H37Rv S0194_Mtb_Ec_annotated	fig|83332.896.peg.408			O05462	Mycobacterium tuberculosis		Membrane protein EccE1, component of Type VII secretion system ESX-1	the type vii or esx protein secretion system (t7ss) family.	3.A.24.1.1	11940590;12218036;14557536;14573626;15039340;16030141;16135231;16368961;16973880;17328726;17433643;17676952;18685700;18974091;19099550;19682254;19876390;9634230;9846755	100	100	99	1e-275
BLAT	Transporter	TCDB	Mycobacterium tuberculosis H37Rv S0202_Mtb_Ec_annotated	fig|83332.898.peg.3154			O06269	Mycobacterium tuberculosis		Protein EspD, component of Type VII secretion system ESX-1	the type vii or esx protein secretion system (t7ss) family.	3.A.24.1.1	11940590;12218036;14557536;14573626;15039340;16030141;16135231;16368961;16973880;17328726;17433643;17676952;18685700;18974091;19099550;19682254;19876390;9634230;9846755	99	96	99	1e-102
BLAT	Transporter	TCDB	Mycobacterium tuberculosis H37Rv S0036_Mtb_Ec_annotated	fig|83332.888.peg.3356			Q7D8J9	Mycobacterium tuberculosis		Maltodextrin ABC transporter, substrate-binding protein MdxE	the atp-binding cassette (abc) superfamily.	3.A.1.1.31	12218036;19099550;9634230	100	100	100	1e-272
BLAT	Transporter	TCDB	Mycobacterium tuberculosis H37Rv S0022_Mtb_Ec_annotated	fig|83332.886.peg.3874			O53933	Mycobacterium tuberculosis		Membrane protein EccB5, component of Type VII secretion system ESX-5	the type vii or esx protein secretion system (t7ss) family.	3.A.24.4.1	12218036;19099550;19876390;9634230	100	100	100	1e-296
BLAT	Transporter	TCDB	Mycobacterium tuberculosis H37Rv S0149_Mtb_Ec_annotated	fig|83332.894.peg.838			O53781	Mycobacterium tuberculosis		putative membrane protein	the major facilitator superfamily (mfs).	2.A.1.3.41	9634230	100	100	100	0.0
BLAT	Transporter	TCDB	Mycobacterium tuberculosis H37Rv S0017_Mtb_Ec_annotated	fig|83332.885.peg.3200			P0A5I8	Mycobacterium tuberculosis		Glycolipoprotein LprG, triacylated glycolipid-binding antigen P27 => modulating immune response against mycobacteria in favour of bacterial persistence	the putative mycobacterial outer membrane porin, lprg (lprg; p27) family.	9.B.138.1.1		100	98	100	1e-133
BLAT	Transporter	TCDB	Mycobacterium tuberculosis H37Rv S0091_Mtb_Ec_annotated	fig|83332.893.peg.399			Q79F92	Mycobacterium tuberculosis		PPE family protein => PPE68, component of Type VII secretion system ESX-1	the type vii or esx protein secretion system (t7ss) family.	3.A.24.1.1	11940590;12218036;14557536;14573626;15039340;16030141;16135231;16368961;16973880;17328726;17433643;17676952;18685700;18974091;19099550;19682254;19876390;9634230;9846755	100	100	100	1e-211
BLAT	Transporter	TCDB	Mycobacterium tuberculosis H37Rv S0040_Mtb_Ec_annotated	fig|83332.889.peg.1033			O53735	Mycobacterium tuberculosis		Transmembrane transport protein MmpL4	the resistance-nodulation-cell division (rnd) superfamily.	2.A.6.5.7		100	100	100	0.0
BLAT	Transporter	TCDB	Mycobacterium tuberculosis H37Rv S0017_Mtb_Ec_annotated	fig|83332.885.peg.865			P0A627	Mycobacterium bovis (strain ATCC BAA-935 / AF2122/97)		Phosphate ABC transporter, permease protein PstA (TC 3.A.1.7.1)	the atp-binding cassette (abc) superfamily.	3.A.1.7.4		100	100	100	1e-171
BLAT	Transporter	TCDB	Mycobacterium tuberculosis H37Rv S0017_Mtb_Ec_annotated	fig|83332.885.peg.1905			Q50614	Mycobacterium tuberculosis		Efflux ABC transporter, permease/ATP-binding protein	the atp-binding cassette (abc) superfamily.	3.A.1.203.4	12218036;9634230	100	100	100	0.0
BLAT	Transporter	TCDB	Mycobacterium tuberculosis H37Rv S0066_Mtb_Ec_annotated	fig|83332.891.peg.4095			B8ZT62	Mycobacterium leprae (strain Br4923)		Cytochrome c-type biogenesis protein CcsA/ResC	the putative heme handling protein (hhp) family.	9.B.14.3.4		83	83	85	1e-135
BLAT	Transporter	TCDB	Mycobacterium tuberculosis H37Rv S0149_Mtb_Ec_annotated	fig|83332.894.peg.3753			O06269	Mycobacterium tuberculosis		Protein EspD, component of Type VII secretion system ESX-1	the type vii or esx protein secretion system (t7ss) family.	3.A.24.1.1	11940590;12218036;14557536;14573626;15039340;16030141;16135231;16368961;16973880;17328726;17433643;17676952;18685700;18974091;19099550;19682254;19876390;9634230;9846755	100	100	100	1e-104
BLAT	Transporter	TCDB	Mycobacterium tuberculosis H37Rv S0001_Mtb_Ec_annotated	fig|83332.880.peg.2988			O07800	Mycobacterium tuberculosis		Transmembrane transport protein MmpL8/MmpL10/MmpL12	the resistance-nodulation-cell division (rnd) superfamily.	2.A.6.5.4	12218036;12724526;15001577;15908378;16573683;19099550;9634230	100	100	100	0.0
BLAT	Transporter	TCDB	Mycobacterium tuberculosis H37Rv S0070_Mtb_Ec_annotated	fig|83332.892.peg.1909			P65306	Mycobacterium tuberculosis		Lipoprotein LppX	the putative mycobacterial outer membrane porin, lprg (lprg; p27) family.	9.B.138.1.2		100	100	100	1e-129
BLAT	Transporter	TCDB	Mycobacterium tuberculosis H37Rv S0202_Mtb_Ec_annotated	fig|83332.898.peg.745			O05459	Mycobacterium tuberculosis		Membrane protein EccE2, component of Type VII secretion system ESX-2	the type vii or esx protein secretion system (t7ss) family.	3.A.24.2.1		100	100	100	1e-313
BLAT	Transporter	TCDB	Mycobacterium tuberculosis H37Rv S0040_Mtb_Ec_annotated	fig|83332.889.peg.3092			O53943	Mycobacterium tuberculosis		FIG023076: hypothetical protein in PPE gene cluster	the type vii or esx protein secretion system (t7ss) family.	3.A.24.4.1	12218036;19099550;19876390;9634230	100	100	100	1e-171
BLAT	Transporter	TCDB	Mycobacterium tuberculosis H37Rv S0046_Mtb_Ec_annotated	fig|83332.901.peg.3521			F7WTS9	Mycobacterium tuberculosis (strain CCDC5180)		FIG00821990: molecular chaperone	the cation channel-forming heat shock protein-70 (hsp70) family.	1.A.33.2.2		96	95	99	0.0
BLAT	Transporter	TCDB	Mycobacterium tuberculosis H37Rv S0196_Mtb_Ec_annotated	fig|83332.897.peg.3537			O50452	Mycobacterium tuberculosis		Maltodextrin ABC transporter, permease protein MdxF	the atp-binding cassette (abc) superfamily.	3.A.1.1.31	12218036;19099550;9634230	100	100	100	1e-172
BLAT	Transporter	TCDB	Mycobacterium tuberculosis H37Rv S0204_Mtb_Ec_annotated	fig|83332.899.peg.1271			P65025	Mycobacterium tuberculosis		Protein translocase subunit YajC	the general secretory pathway (sec) family.	3.A.5.2.2	12218036;12606717;19099550;9634230	100	100	100	1e-59
BLAT	Transporter	TCDB	Mycobacterium tuberculosis H37Rv S0204_Mtb_Ec_annotated	fig|83332.899.peg.885			P0A5Z0	Mycobacterium tuberculosis		Protein translocase subunit SecE	the general secretory pathway (sec) family.	3.A.5.2.2	12218036;12606717;19099550;9634230	100	100	100	7e-84
BLAT	Transporter	TCDB	Mycobacterium tuberculosis H37Rv S0039_Mtb_Ec_annotated	fig|83332.887.peg.3220			P66791	Mycobacterium tuberculosis		Protein translocase membrane subunit SecG	the general secretory pathway (sec) family.	3.A.5.2.2	12218036;12606717;19099550;9634230	100	65	100	5e-34
BLAT	Transporter	TCDB	Mycobacterium tuberculosis H37Rv S0070_Mtb_Ec_annotated	fig|83332.892.peg.3758			O53943	Mycobacterium tuberculosis		FIG023076: hypothetical protein in PPE gene cluster	the type vii or esx protein secretion system (t7ss) family.	3.A.24.4.1	12218036;19099550;19876390;9634230	100	100	100	1e-171
BLAT	Transporter	TCDB	Mycobacterium tuberculosis H37Rv S0070_Mtb_Ec_annotated	fig|83332.892.peg.1084			P63357	Mycobacterium tuberculosis		ABC transporter ATP-binding protein SCO2422	the atp-binding cassette (abc) superfamily.	3.A.1.27.5	12218036;12368430;9634230	93	100	99	1e-190
BLAT	Transporter	TCDB	Mycobacterium tuberculosis H37Rv S0036_Mtb_Ec_annotated	fig|83332.888.peg.940			P96878	Mycobacterium tuberculosis		Na(+)-dependent bicarbonate transporter BicA / Carbonic anhydrase, beta class (EC 4.2.1.1)	the sulfate permease (sulp) family.	2.A.53.3.12		98	100	100	0.0
BLAT	Transporter	TCDB	Mycobacterium tuberculosis H37Rv S0001_Mtb_Ec_annotated	fig|83332.880.peg.516			P0A5C2	Mycobacterium bovis (strain ATCC BAA-935 / AF2122/97)		putative membrane protein	the major facilitator superfamily (mfs).	2.A.1.21.14	12788972	98	99	100	1e-247
BLAT	Transporter	TCDB	Mycobacterium tuberculosis H37Rv S0091_Mtb_Ec_annotated	fig|83332.893.peg.667			P95302	Mycobacterium tuberculosis		Phosphate ABC transporter, ATP-binding protein PstB (TC 3.A.1.7.1)	the atp-binding cassette (abc) superfamily.	3.A.1.7.4		100	100	100	1e-154
BLAT	Transporter	TCDB	Mycobacterium tuberculosis H37Rv S0001_Mtb_Ec_annotated	fig|83332.880.peg.700			M1IW84	Mycobacterium bovis BCG str. Korea 1168P		D-serine/D-alanine/glycine transporter	the amino acid-polyamine-organocation (apc) family.	2.A.3.1.17		100	100	99	0.0
BLAT	Transporter	TCDB	Mycobacterium tuberculosis H37Rv S0059_Mtb_Ec_annotated	fig|83332.890.peg.400			O69740	Mycobacterium tuberculosis		Proline and alanine rich protein EspI, component of Type VII secretion system ESX-1	the type vii or esx protein secretion system (t7ss) family.	3.A.24.1.1	11940590;12218036;14557536;14573626;15039340;16030141;16135231;16368961;16973880;17328726;17433643;17676952;18685700;18974091;19099550;19682254;19876390;9634230;9846755	84	86	99	0.0
BLAT	Transporter	TCDB	Mycobacterium tuberculosis H37Rv S0165_Mtb_Ec_annotated	fig|83332.895.peg.191			P71879	Mycobacterium tuberculosis		MFS-type transporter Rv2333c family => implicated in rifampicin, ofloxacin efflux	the major facilitator superfamily (mfs).	2.A.1.3.49	12218036;17242035;9634230	100	100	100	1e-310
BLAT	Transporter	TCDB	Mycobacterium tuberculosis H37Rv S0091_Mtb_Ec_annotated	fig|83332.893.peg.3426			Q7U2U7	Mycobacterium bovis		Probable cation-transporting ATPase I (EC 3.6.3.-)	the p-type atpase (p-atpase) superfamily.	3.A.3.24.1	12788972	100	100	99	0.0
BLAT	Transporter	TCDB	Mycobacterium tuberculosis H37Rv S0202_Mtb_Ec_annotated	fig|83332.898.peg.2855			P66791	Mycobacterium tuberculosis		Protein translocase membrane subunit SecG	the general secretory pathway (sec) family.	3.A.5.2.2	12218036;12606717;19099550;9634230	100	67	100	5e-34
BLAT	Transporter	TCDB	Mycobacterium tuberculosis H37Rv S0059_Mtb_Ec_annotated	fig|83332.890.peg.3666			P71746	Mycobacterium tuberculosis		Sulfate transport system permease protein CysW	the atp-binding cassette (abc) superfamily.	3.A.1.6.3	11929522;12218036;19099550;9634230	100	100	99	1e-150
BLAT	Transporter	TCDB	Mycobacterium tuberculosis H37Rv S0149_Mtb_Ec_annotated	fig|83332.894.peg.739			O53657	Mycobacterium tuberculosis		Transmembrane heme transport protein MmpL3	the resistance-nodulation-cell division (rnd) superfamily.	2.A.6.5.6	12218036;9634230	100	100	100	0.0
BLAT	Transporter	TCDB	Mycobacterium tuberculosis H37Rv S0040_Mtb_Ec_annotated	fig|83332.889.peg.339			P0A566	Mycobacterium tuberculosis		10 kDa culture filtrate antigen CFP-10 (EsxB)	the type vii or esx protein secretion system (t7ss) family.	3.A.24.1.1	11940590;12218036;14557536;14573626;15039340;16030141;16135231;16368961;16973880;17328726;17433643;17676952;18685700;18974091;19099550;19682254;19876390;9634230;9846755	100	100	99	3e-48
BLAT	Transporter	TCDB	Mycobacterium tuberculosis H37Rv S0205_Mtb_Ec_annotated	fig|83332.900.peg.1737			O53735	Mycobacterium tuberculosis		Transmembrane transport protein MmpL4	the resistance-nodulation-cell division (rnd) superfamily.	2.A.6.5.7		100	100	100	0.0
BLAT	Transporter	TCDB	Mycobacterium tuberculosis H37Rv S0013_Mtb_Ec_annotated	fig|83332.884.peg.2749			P0A5K8	Mycobacterium tuberculosis		Large-conductance mechanosensitive channel	the large conductance mechanosensitive ion channel (mscl) family.	1.A.22.1.2	12218036;9634230	100	100	100	2e-79
BLAT	Transporter	TCDB	Mycobacterium tuberculosis H37Rv S0017_Mtb_Ec_annotated	fig|83332.885.peg.2588			P64997	Mycobacterium tuberculosis		Transmembrane component of energizing module of ECF transporters in Mycobacteria	the atp-binding cassette (abc) superfamily.	3.A.1.26.4	12218036;9634230	100	100	100	1e-156
BLAT	Transporter	TCDB	Mycobacterium tuberculosis H37Rv S0001_Mtb_Ec_annotated	fig|83332.880.peg.833			Q7U2U7	Mycobacterium bovis		Probable cation-transporting ATPase I (EC 3.6.3.-)	the p-type atpase (p-atpase) superfamily.	3.A.3.24.1	12788972	100	100	99	0.0
BLAT	Transporter	TCDB	Mycobacterium tuberculosis H37Rv S0066_Mtb_Ec_annotated	fig|83332.891.peg.1036			O53735	Mycobacterium tuberculosis		Transmembrane transport protein MmpL4	the resistance-nodulation-cell division (rnd) superfamily.	2.A.6.5.7		100	100	100	0.0
BLAT	Transporter	TCDB	Mycobacterium tuberculosis H37Rv S0066_Mtb_Ec_annotated	fig|83332.891.peg.2389			P64783	Mycobacterium tuberculosis		MFS-type drug/proton antiporter Rv1258c family => implicated in rifampicin, ofloxacin, isoniazid, ethambutol efflux	the major facilitator superfamily (mfs).	2.A.1.21.12	12218036;12520088;15057575;9634230	100	100	100	1e-235
BLAT	Transporter	TCDB	Mycobacterium tuberculosis H37Rv S0204_Mtb_Ec_annotated	fig|83332.899.peg.346			O69735	Mycobacterium tuberculosis		FtsK/SpoIIIE family protein EccCa1, component of Type VII secretion system ESX-1	the type vii or esx protein secretion system (t7ss) family.	3.A.24.1.1	11940590;12218036;14557536;14573626;15039340;16030141;16135231;16368961;16973880;17328726;17433643;17676952;18685700;18974091;19099550;19682254;19876390;9634230;9846755	100	100	100	0.0
BLAT	Transporter	TCDB	Mycobacterium tuberculosis H37Rv S0202_Mtb_Ec_annotated	fig|83332.898.peg.317			P65374	Mycobacterium tuberculosis		Transmembrane heme transport protein MmpL11	the resistance-nodulation-cell division (rnd) superfamily.	2.A.6.5.5	12218036;9634230	99	100	100	0.0
BLAT	Transporter	TCDB	Mycobacterium tuberculosis H37Rv S0149_Mtb_Ec_annotated	fig|83332.894.peg.396			O69736	Mycobacterium tuberculosis		FtsK/SpoIIIE family protein EccCb1, component of Type VII secretion system ESX-1	the type vii or esx protein secretion system (t7ss) family.	3.A.24.1.1	11940590;12218036;14557536;14573626;15039340;16030141;16135231;16368961;16973880;17328726;17433643;17676952;18685700;18974091;19099550;19682254;19876390;9634230;9846755	100	100	100	0.0
BLAT	Transporter	TCDB	Mycobacterium tuberculosis H37Rv S0022_Mtb_Ec_annotated	fig|83332.886.peg.3144			P0A5I8	Mycobacterium tuberculosis		Glycolipoprotein LprG, triacylated glycolipid-binding antigen P27 => modulating immune response against mycobacteria in favour of bacterial persistence	the putative mycobacterial outer membrane porin, lprg (lprg; p27) family.	9.B.138.1.1		100	98	100	1e-133
BLAT	Transporter	TCDB	Mycobacterium tuberculosis H37Rv S0149_Mtb_Ec_annotated	fig|83332.894.peg.2801			O07800	Mycobacterium tuberculosis		Transmembrane transport protein MmpL8/MmpL10/MmpL12	the resistance-nodulation-cell division (rnd) superfamily.	2.A.6.5.4	12218036;12724526;15001577;15908378;16573683;19099550;9634230	100	100	100	0.0
BLAT	Transporter	TCDB	Mycobacterium tuberculosis H37Rv S0040_Mtb_Ec_annotated	fig|83332.889.peg.704			Q50614	Mycobacterium tuberculosis		Efflux ABC transporter, permease/ATP-binding protein	the atp-binding cassette (abc) superfamily.	3.A.1.203.4	12218036;9634230	100	100	100	0.0
BLAT	Transporter	TCDB	Mycobacterium tuberculosis H37Rv S0196_Mtb_Ec_annotated	fig|83332.897.peg.678			L0QS10	Mycobacterium canettii CIPT 140070017		FIG021574: Possible membrane protein related to de Novo purine biosynthesis	the yede/yeee (yede/yeee) family.	9.B.102.6.3		99	99	98	1e-250
BLAT	Transporter	TCDB	Mycobacterium tuberculosis H37Rv S0059_Mtb_Ec_annotated	fig|83332.890.peg.1383			O05804	Mycobacterium tuberculosis		HoxN/HupN/NixA family nickel/cobalt transporter	the ni(2+)-co(2+) transporter (nicot) family.	2.A.52.1.7		100	100	100	1e-217
BLAT	Transporter	TCDB	Mycobacterium tuberculosis H37Rv S0001_Mtb_Ec_annotated	fig|83332.880.peg.448			P65087	Mycobacterium tuberculosis		Secreted protein EspC, component of Type VII secretion system ESX-1	the type vii or esx protein secretion system (t7ss) family.	3.A.24.1.1	11940590;12218036;14557536;14573626;15039340;16030141;16135231;16368961;16973880;17328726;17433643;17676952;18685700;18974091;19099550;19682254;19876390;9634230;9846755	100	100	100	1e-52
BLAT	Transporter	TCDB	Mycobacterium tuberculosis H37Rv S0017_Mtb_Ec_annotated	fig|83332.885.peg.2577			P71879	Mycobacterium tuberculosis		MFS-type transporter Rv2333c family => implicated in rifampicin, ofloxacin efflux	the major facilitator superfamily (mfs).	2.A.1.3.49	12218036;17242035;9634230	80	94	100	1e-250
BLAT	Transporter	TCDB	Mycobacterium tuberculosis H37Rv S0204_Mtb_Ec_annotated	fig|83332.899.peg.299			O05435	Mycobacterium tuberculosis		Peptidoglycan lipid II flippase MurJ / Pseudokinase domain in MviN	the multidrug/oligosaccharidyl-lipid/polysaccharide (mop) flippase superfamily.	2.A.66.4.4		100	100	100	0.0
BLAT	Transporter	TCDB	Mycobacterium tuberculosis H37Rv S0066_Mtb_Ec_annotated	fig|83332.891.peg.3220			P64997	Mycobacterium tuberculosis		Transmembrane component of energizing module of ECF transporters in Mycobacteria	the atp-binding cassette (abc) superfamily.	3.A.1.26.4	12218036;9634230	100	100	100	1e-156
BLAT	Transporter	TCDB	Mycobacterium tuberculosis H37Rv S0066_Mtb_Ec_annotated	fig|83332.891.peg.324			O05457	Mycobacterium tuberculosis		Integral membrane protein EccD2, component of Type VII secretion system ESX-2	the type vii or esx protein secretion system (t7ss) family.	3.A.24.2.1		100	100	100	1e-294
BLAT	Transporter	TCDB	Mycobacterium tuberculosis H37Rv S0066_Mtb_Ec_annotated	fig|83332.891.peg.2207			Q50634	Mycobacterium tuberculosis		Protein translocase subunit SecD	the general secretory pathway (sec) family.	3.A.5.2.2	12218036;12606717;19099550;9634230	100	100	100	0.0
BLAT	Transporter	TCDB	Mycobacterium tuberculosis H37Rv S0001_Mtb_Ec_annotated	fig|83332.880.peg.1603			P96878	Mycobacterium tuberculosis		Na(+)-dependent bicarbonate transporter BicA / Carbonic anhydrase, beta class (EC 4.2.1.1)	the sulfate permease (sulp) family.	2.A.53.3.12		98	100	100	0.0
BLAT	Transporter	TCDB	Mycobacterium tuberculosis H37Rv S0196_Mtb_Ec_annotated	fig|83332.897.peg.3625			O06269	Mycobacterium tuberculosis		Protein EspD, component of Type VII secretion system ESX-1	the type vii or esx protein secretion system (t7ss) family.	3.A.24.1.1	11940590;12218036;14557536;14573626;15039340;16030141;16135231;16368961;16973880;17328726;17433643;17676952;18685700;18974091;19099550;19682254;19876390;9634230;9846755	99	96	100	1e-103
BLAT	Transporter	TCDB	Mycobacterium tuberculosis H37Rv S0040_Mtb_Ec_annotated	fig|83332.889.peg.2744			O53899	Mycobacterium tuberculosis		AttE component of AttEFGH ABC transport system	the atp-binding cassette (abc) superfamily.	3.A.1.125.2	12218036;16586367;9634230	100	100	100	1e-137
BLAT	Transporter	TCDB	Mycobacterium tuberculosis H37Rv S0066_Mtb_Ec_annotated	fig|83332.891.peg.3601			P63393	Mycobacterium tuberculosis.		Iron siderophore ABC transporter, permease/ATP-binding protein IrtB	the atp-binding cassette (abc) superfamily.	3.A.1.21.2	12218036;9634230	100	100	100	0.0
BLAT	Transporter	TCDB	Mycobacterium tuberculosis H37Rv S0008_Mtb_Ec_annotated	fig|83332.883.peg.569			L0QS10	Mycobacterium canettii CIPT 140070017		FIG021574: Possible membrane protein related to de Novo purine biosynthesis	the yede/yeee (yede/yeee) family.	9.B.102.6.3		99	99	98	1e-250
BLAT	Transporter	TCDB	Mycobacterium tuberculosis H37Rv S0091_Mtb_Ec_annotated	fig|83332.893.peg.319			O06151	Mycobacterium tuberculosis		MFS-type transporter Rv1634 family => implicated in rifampicin, ofloxacin efflux	the major facilitator superfamily (mfs).	2.A.1.3.48	12218036;12520088;9634230	100	100	100	1e-264
BLAT	Transporter	TCDB	Mycobacterium tuberculosis H37Rv S0017_Mtb_Ec_annotated	fig|83332.885.peg.1674			O53183	Mycobacterium tuberculosis		Integral membrane transport protein	the major facilitator superfamily (mfs).	2.A.1.2.71	12218036;9634230	100	100	100	1e-237
BLAT	Transporter	TCDB	Mycobacterium tuberculosis H37Rv S0196_Mtb_Ec_annotated	fig|83332.897.peg.863			P63357	Mycobacterium tuberculosis		ABC transporter ATP-binding protein SCO2422	the atp-binding cassette (abc) superfamily.	3.A.1.27.5	12218036;12368430;9634230	93	100	100	1e-190
BLAT	Transporter	TCDB	Mycobacterium tuberculosis H37Rv S0205_Mtb_Ec_annotated	fig|83332.900.peg.1101			P69926	Mycobacterium tuberculosis		Multidrug resistance protein mmr	the drug/metabolite transporter (dmt) superfamily.	2.A.7.1.2	12218036;9634230;9811672	100	100	100	4e-53
BLAT	Transporter	TCDB	Mycobacterium tuberculosis H37Rv S0066_Mtb_Ec_annotated	fig|83332.891.peg.298			O05435	Mycobacterium tuberculosis		Peptidoglycan lipid II flippase MurJ / Pseudokinase domain in MviN	the multidrug/oligosaccharidyl-lipid/polysaccharide (mop) flippase superfamily.	2.A.66.4.4		100	100	100	0.0
BLAT	Transporter	TCDB	Mycobacterium tuberculosis H37Rv S0204_Mtb_Ec_annotated	fig|83332.899.peg.1830			P71678	Mycobacterium tuberculosis		Multidrug efflux pump P55	the major facilitator superfamily (mfs).	2.A.1.3.34	12218036;18156250;9634230	100	100	99	1e-297
BLAT	Transporter	TCDB	Mycobacterium tuberculosis H37Rv S0001_Mtb_Ec_annotated	fig|83332.880.peg.911			O07422	Mycobacterium tuberculosis		FIG00820195: MCE associated membrane protein	the atp-binding cassette (abc) superfamily.	3.A.1.27.5	12218036;12368430;9634230	100	100	100	1e-133
BLAT	Transporter	TCDB	Mycobacterium tuberculosis H37Rv S0070_Mtb_Ec_annotated	fig|83332.892.peg.1525			P0A564	Mycobacterium tuberculosis		6 kDa early secretory antigenic target ESAT-6 (EsxA)	the pore-forming esat-6 protein (esat-6) family.	1.C.95.1.1	11940590;12218036;14557536;16030141;16368961;19682254;7729876;7897219;9634230;9846755	100	100	100	2e-47
BLAT	Transporter	TCDB	Mycobacterium tuberculosis H37Rv S0059_Mtb_Ec_annotated	fig|83332.890.peg.1407			P9WG63	Mycobacterium tuberculosis (strain ATCC 25618 / H37Rv)		Possible integral membrane c-type cytochrome biogenesis protein DipZ	the disulfide bond oxidoreductase d (dsbd) family.	5.A.1.2.9		83	99	99	0.0
BLAT	Transporter	TCDB	Mycobacterium tuberculosis H37Rv S0205_Mtb_Ec_annotated	fig|83332.900.peg.3103			P64711	Mycobacterium tuberculosis		Arginine exporter protein ArgO	the l-lysine exporter (lyse) family.	2.A.75.1.3	12218036;9634230	100	94	100	1e-110
BLAT	Transporter	TCDB	Mycobacterium tuberculosis H37Rv S0066_Mtb_Ec_annotated	fig|83332.891.peg.3099			P63744	Mycobacterium tuberculosis		AAA+ family protein ATPase EccA5, component of Type VII secretion system ESX-5	the type vii or esx protein secretion system (t7ss) family.	3.A.24.4.1	12218036;19099550;19876390;9634230	100	100	100	0.0
BLAT	Transporter	TCDB	Mycobacterium tuberculosis H37Rv S0149_Mtb_Ec_annotated	fig|83332.894.peg.2207			P64783	Mycobacterium tuberculosis		MFS-type drug/proton antiporter Rv1258c family => implicated in rifampicin, ofloxacin, isoniazid, ethambutol efflux	the major facilitator superfamily (mfs).	2.A.1.21.12	12218036;12520088;15057575;9634230	100	100	100	1e-235
BLAT	Transporter	TCDB	Mycobacterium tuberculosis H37Rv S0066_Mtb_Ec_annotated	fig|83332.891.peg.3621			P0A5Y8	Mycobacterium tuberculosis		Protein translocase subunit SecA	the general secretory pathway (sec) family.	3.A.5.2.2	12218036;12606717;19099550;9634230	99	98	100	0.0
BLAT	Transporter	TCDB	Mycobacterium tuberculosis H37Rv S0205_Mtb_Ec_annotated	fig|83332.900.peg.2306			P65381	Mycobacterium bovis (strain ATCC BAA-935 / AF2122/97)		Membrane protein MmpS5	the mycobacterial membrane protein small (mmps) family.	8.A.35.1.2		100	100	100	2e-76
BLAT	Transporter	TCDB	Mycobacterium tuberculosis H37Rv S0036_Mtb_Ec_annotated	fig|83332.888.peg.2947			O07802	Mycobacterium tuberculosis H37Rv		hypothetical protein	the peptidoglycolipid addressing protein (gap) family.	2.A.116.1.2		100	89	100	1e-128
BLAT	Transporter	TCDB	Mycobacterium tuberculosis H37Rv S0040_Mtb_Ec_annotated	fig|83332.889.peg.899			O07422	Mycobacterium tuberculosis		FIG00820195: MCE associated membrane protein	the atp-binding cassette (abc) superfamily.	3.A.1.27.5	12218036;12368430;9634230	100	100	100	1e-133
BLAT	Transporter	TCDB	Mycobacterium tuberculosis H37Rv S0091_Mtb_Ec_annotated	fig|83332.893.peg.1572			P71915	Mycobacterium tuberculosis		Integral membrane protein	the small conductance mechanosensitive ion channel (mscs) family.	1.A.23.5.1	12218036;9634230	100	100	100	1e-275
BLAT	Transporter	TCDB	Mycobacterium tuberculosis H37Rv S0059_Mtb_Ec_annotated	fig|83332.890.peg.2874			O53696	Mycobacterium tuberculosis		Membrane protein EccE3, component of Type VII secretion system ESX-3	the type vii or esx protein secretion system (t7ss) family.	3.A.24.3.1		100	100	99	1e-192
BLAT	Transporter	TCDB	Mycobacterium tuberculosis H37Rv S0001_Mtb_Ec_annotated	fig|83332.880.peg.3700			O50453	Mycobacterium tuberculosis		Maltodextrin ABC transporter, permease protein MdxG	the atp-binding cassette (abc) superfamily.	3.A.1.1.31	12218036;19099550;9634230	99	97	99	1e-149
BLAT	Transporter	TCDB	Mycobacterium tuberculosis H37Rv S0196_Mtb_Ec_annotated	fig|83332.897.peg.344			O69736	Mycobacterium tuberculosis		FtsK/SpoIIIE family protein EccCb1, component of Type VII secretion system ESX-1	the type vii or esx protein secretion system (t7ss) family.	3.A.24.1.1	11940590;12218036;14557536;14573626;15039340;16030141;16135231;16368961;16973880;17328726;17433643;17676952;18685700;18974091;19099550;19682254;19876390;9634230;9846755	100	100	100	0.0
BLAT	Transporter	TCDB	Mycobacterium tuberculosis H37Rv S0017_Mtb_Ec_annotated	fig|83332.885.peg.2873			O07802	Mycobacterium tuberculosis H37Rv		hypothetical protein	the peptidoglycolipid addressing protein (gap) family.	2.A.116.1.2		100	89	100	1e-128
BLAT	Transporter	TCDB	Mycobacterium tuberculosis H37Rv S0039_Mtb_Ec_annotated	fig|83332.887.peg.490			O53657	Mycobacterium tuberculosis		Transmembrane heme transport protein MmpL3	the resistance-nodulation-cell division (rnd) superfamily.	2.A.6.5.6	12218036;9634230	100	100	100	0.0
BLAT	Transporter	TCDB	Mycobacterium tuberculosis H37Rv S0040_Mtb_Ec_annotated	fig|83332.889.peg.1194			X2BJI2	Mycobacterium bovis (strain ATCC BAA-935 / AF2122/97)		Peptidoglycan glycosyltransferase FtsW (EC 2.4.1.129)	the bacterial murein precursor exporter (mpe) family.	2.A.103.1.4		100	100	100	1e-303
BLAT	Transporter	TCDB	Mycobacterium tuberculosis H37Rv S0149_Mtb_Ec_annotated	fig|83332.894.peg.2991			P71678	Mycobacterium tuberculosis		Multidrug efflux pump P55	the major facilitator superfamily (mfs).	2.A.1.3.34	12218036;18156250;9634230	100	100	100	1e-298
BLAT	Transporter	TCDB	Mycobacterium tuberculosis H37Rv S0205_Mtb_Ec_annotated	fig|83332.900.peg.902			P0A630	Mycobacterium tuberculosis		Phosphate ABC transporter, permease protein PstC (TC 3.A.1.7.1)	the atp-binding cassette (abc) superfamily.	3.A.1.7.4		100	100	100	1e-177
BLAT	Transporter	TCDB	Mycobacterium tuberculosis H37Rv S0017_Mtb_Ec_annotated	fig|83332.885.peg.691			O05449	Mycobacterium tuberculosis		Membrane protein EccB2, component of Type VII secretion system ESX-2	the type vii or esx protein secretion system (t7ss) family.	3.A.24.2.1		100	100	100	1e-287
BLAT	Transporter	TCDB	Mycobacterium tuberculosis H37Rv S0066_Mtb_Ec_annotated	fig|83332.891.peg.348			O69733	Mycobacterium tuberculosis		AAA+ family protein ATPase EccA1, component of Type VII secretion system ESX-1	the type vii or esx protein secretion system (t7ss) family.	3.A.24.1.1	11940590;12218036;14557536;14573626;15039340;16030141;16135231;16368961;16973880;17328726;17433643;17676952;18685700;18974091;19099550;19682254;19876390;9634230;9846755	100	100	100	0.0
BLAT	Transporter	TCDB	Mycobacterium tuberculosis H37Rv S0091_Mtb_Ec_annotated	fig|83332.893.peg.1596			O53183	Mycobacterium tuberculosis		Integral membrane transport protein	the major facilitator superfamily (mfs).	2.A.1.2.71	12218036;9634230	100	100	100	1e-237
BLAT	Transporter	TCDB	Mycobacterium tuberculosis H37Rv S0070_Mtb_Ec_annotated	fig|83332.892.peg.299			P64883	Mycobacterium tuberculosis		FIG007481: hypothetical protein	the acid-fast bacterial, outer membrane porin (afb-omp) family.	1.B.50.1.1	12218036;18434314;9634230	100	100	100	1e-171
BLAT	Transporter	TCDB	Mycobacterium tuberculosis H37Rv S0202_Mtb_Ec_annotated	fig|83332.898.peg.3849			O53545	Mycobacterium tuberculosis		Conserved hypothetical integral membrane protein YrbEb	the atp-binding cassette (abc) superfamily.	3.A.1.27.5	12218036;12368430;9634230	100	100	100	1e-152
BLAT	Transporter	TCDB	Mycobacterium tuberculosis H37Rv S0149_Mtb_Ec_annotated	fig|83332.894.peg.2076			O53546	Mycobacterium tuberculosis		Conserved hypothetical integral membrane protein YrbEa	the atp-binding cassette (abc) superfamily.	3.A.1.27.5	12218036;12368430;9634230	100	100	100	1e-137
BLAT	Transporter	TCDB	Mycobacterium tuberculosis H37Rv S0008_Mtb_Ec_annotated	fig|83332.883.peg.1206			P65526	Mycobacterium tuberculosis		Na+/H+ antiporter	the monovalent cation:proton antiporter-1 (cpa1) family.	2.A.36.3.3	12218036;9634230	18	99	100	9e-50
BLAT	Transporter	TCDB	Mycobacterium tuberculosis H37Rv S0066_Mtb_Ec_annotated	fig|83332.891.peg.2911			O07800	Mycobacterium tuberculosis		Transmembrane transport protein MmpL8/MmpL10/MmpL12	the resistance-nodulation-cell division (rnd) superfamily.	2.A.6.5.4	12218036;12724526;15001577;15908378;16573683;19099550;9634230	100	100	100	0.0
BLAT	Transporter	TCDB	Mycobacterium tuberculosis H37Rv S0066_Mtb_Ec_annotated	fig|83332.891.peg.2913			O07802	Mycobacterium tuberculosis H37Rv		hypothetical protein	the peptidoglycolipid addressing protein (gap) family.	2.A.116.1.2		100	89	100	1e-128
BLAT	Transporter	TCDB	Mycobacterium tuberculosis H37Rv S0039_Mtb_Ec_annotated	fig|83332.887.peg.3975			P0C560	Mycobacterium smegmatis		Phosphate ABC transporter, ATP-binding protein PstB (TC 3.A.1.7.1)	the atp-binding cassette (abc) superfamily.	3.A.1.7.2	12897018	100	100	87	1e-130
BLAT	Transporter	TCDB	Mycobacterium tuberculosis H37Rv S0013_Mtb_Ec_annotated	fig|83332.884.peg.324			O05457	Mycobacterium tuberculosis		Integral membrane protein EccD2, component of Type VII secretion system ESX-2	the type vii or esx protein secretion system (t7ss) family.	3.A.24.2.1		100	100	100	1e-294
BLAT	Transporter	TCDB	Mycobacterium tuberculosis H37Rv S0149_Mtb_Ec_annotated	fig|83332.894.peg.256			I6YB99	Mycobacterium tuberculosis H37Rv		23S rRNA (cytidine(1920)-2'-O)-methyltransferase (EC 2.1.1.226) @ 16S rRNA (cytidine(1409)-2'-O)-methyltransferase (EC 2.1.1.227)	the bacterial hemolysin a (b-hemolysin a) family.	1.C.109.1.4		100	100	100	1e-148
BLAT	Transporter	TCDB	Mycobacterium tuberculosis H37Rv S0046_Mtb_Ec_annotated	fig|83332.901.peg.1756			P66785	Mycobacterium tuberculosis		Protein translocase subunit SecA paralog 1	the general secretory pathway (sec) family.	3.A.5.2.2	12218036;12606717;19099550;9634230	96	99	100	0.0
BLAT	Transporter	TCDB	Mycobacterium tuberculosis H37Rv S0070_Mtb_Ec_annotated	fig|83332.892.peg.3019			O53696	Mycobacterium tuberculosis		Membrane protein EccE3, component of Type VII secretion system ESX-3	the type vii or esx protein secretion system (t7ss) family.	3.A.24.3.1		100	100	99	1e-192
BLAT	Transporter	TCDB	Mycobacterium tuberculosis H37Rv S0007_Mtb_Ec_annotated	fig|83332.881.peg.2626			P63393	Mycobacterium tuberculosis.		Iron siderophore ABC transporter, permease/ATP-binding protein IrtB	the atp-binding cassette (abc) superfamily.	3.A.1.21.2	12218036;9634230	100	100	100	0.0
BLAT	Transporter	TCDB	Mycobacterium tuberculosis H37Rv S0007_Mtb_Ec_annotated	fig|83332.881.peg.562			D6FTB2	Mycobacterium tuberculosis K85		Putative transmembrane protein	the bacterial 4 tms putative dmt (b-4dmt) family.	9.B.148.1.3		100	100	99	1e-122
BLAT	Transporter	TCDB	Mycobacterium tuberculosis H37Rv S0017_Mtb_Ec_annotated	fig|83332.885.peg.3013			O53689	Mycobacterium tuberculosis		FtsK/SpoIIIE family protein EccC3, component of Type VII secretion system ESX-3	the type vii or esx protein secretion system (t7ss) family.	3.A.24.3.1		100	100	99	0.0
BLAT	Transporter	TCDB	Mycobacterium tuberculosis H37Rv S0046_Mtb_Ec_annotated	fig|83332.901.peg.550			P0A627	Mycobacterium bovis (strain ATCC BAA-935 / AF2122/97)		Phosphate ABC transporter, permease protein PstA (TC 3.A.1.7.1)	the atp-binding cassette (abc) superfamily.	3.A.1.7.4		100	100	100	1e-171
BLAT	Transporter	TCDB	Mycobacterium tuberculosis H37Rv S0205_Mtb_Ec_annotated	fig|83332.900.peg.3174			P0A5Z2	Mycobacterium tuberculosis		Protein translocase subunit SecY	the general secretory pathway (sec) family.	3.A.5.2.2	12218036;12606717;19099550;9634230	100	100	100	1e-249
BLAT	Transporter	TCDB	Mycobacterium tuberculosis H37Rv S0194_Mtb_Ec_annotated	fig|83332.896.peg.917			P63357	Mycobacterium tuberculosis		ABC transporter ATP-binding protein SCO2422	the atp-binding cassette (abc) superfamily.	3.A.1.27.5	12218036;12368430;9634230	93	100	99	1e-190
BLAT	Transporter	TCDB	Mycobacterium tuberculosis H37Rv S0022_Mtb_Ec_annotated	fig|83332.886.peg.3777			O53945	Mycobacterium tuberculosis		Serine protease mycosin MycP5, component of Type VII secretion system ESX-5	the type vii or esx protein secretion system (t7ss) family.	3.A.24.4.1	12218036;19099550;19876390;9634230	100	100	100	0.0
BLAT	Transporter	TCDB	Mycobacterium tuberculosis H37Rv S0001_Mtb_Ec_annotated	fig|83332.880.peg.3713			O53546	Mycobacterium tuberculosis		Conserved hypothetical integral membrane protein YrbEa	the atp-binding cassette (abc) superfamily.	3.A.1.27.5	12218036;12368430;9634230	100	100	100	1e-137
BLAT	Transporter	TCDB	Mycobacterium tuberculosis H37Rv S0205_Mtb_Ec_annotated	fig|83332.900.peg.3380			Q7D8J9	Mycobacterium tuberculosis		Maltodextrin ABC transporter, substrate-binding protein MdxE	the atp-binding cassette (abc) superfamily.	3.A.1.1.31	12218036;19099550;9634230	99	100	100	1e-271
BLAT	Transporter	TCDB	Mycobacterium tuberculosis H37Rv S0059_Mtb_Ec_annotated	fig|83332.890.peg.2556			Q7D911	Mycobacterium tuberculosis		AttF component of AttEFGH ABC transport system / AttG component of AttEFGH ABC transport system	the atp-binding cassette (abc) superfamily.	3.A.1.125.2	12218036;16586367;9634230	100	100	99	0.0
BLAT	Transporter	TCDB	Mycobacterium tuberculosis H37Rv S0046_Mtb_Ec_annotated	fig|83332.901.peg.2958			P0A5I8	Mycobacterium tuberculosis		Glycolipoprotein LprG, triacylated glycolipid-binding antigen P27 => modulating immune response against mycobacteria in favour of bacterial persistence	the putative mycobacterial outer membrane porin, lprg (lprg; p27) family.	9.B.138.1.1		100	98	100	1e-133
BLAT	Transporter	TCDB	Mycobacterium tuberculosis H37Rv S0194_Mtb_Ec_annotated	fig|83332.896.peg.4130			P63744	Mycobacterium tuberculosis		AAA+ family protein ATPase EccA5, component of Type VII secretion system ESX-5	the type vii or esx protein secretion system (t7ss) family.	3.A.24.4.1	12218036;19099550;19876390;9634230	100	100	100	0.0
BLAT	Transporter	TCDB	Mycobacterium tuberculosis H37Rv S0194_Mtb_Ec_annotated	fig|83332.896.peg.2975			P66791	Mycobacterium tuberculosis		Protein translocase membrane subunit SecG	the general secretory pathway (sec) family.	3.A.5.2.2	12218036;12606717;19099550;9634230	100	65	100	5e-34
BLAT	Transporter	TCDB	Mycobacterium tuberculosis H37Rv S0204_Mtb_Ec_annotated	fig|83332.899.peg.325			O05457	Mycobacterium tuberculosis		Integral membrane protein EccD2, component of Type VII secretion system ESX-2	the type vii or esx protein secretion system (t7ss) family.	3.A.24.2.1		100	100	100	1e-294
BLAT	Transporter	TCDB	Mycobacterium tuberculosis H37Rv S0001_Mtb_Ec_annotated	fig|83332.880.peg.3884			P0A5Z2	Mycobacterium tuberculosis		Protein translocase subunit SecY	the general secretory pathway (sec) family.	3.A.5.2.2	12218036;12606717;19099550;9634230	100	100	100	1e-249
BLAT	Transporter	TCDB	Mycobacterium tuberculosis H37Rv S0202_Mtb_Ec_annotated	fig|83332.898.peg.3417			P63744	Mycobacterium tuberculosis		AAA+ family protein ATPase EccA5, component of Type VII secretion system ESX-5	the type vii or esx protein secretion system (t7ss) family.	3.A.24.4.1	12218036;19099550;19876390;9634230	100	100	99	0.0
BLAT	Transporter	TCDB	Mycobacterium tuberculosis H37Rv S0022_Mtb_Ec_annotated	fig|83332.886.peg.453			P65374	Mycobacterium tuberculosis		Transmembrane heme transport protein MmpL11	the resistance-nodulation-cell division (rnd) superfamily.	2.A.6.5.5	12218036;9634230	99	100	100	0.0
BLAT	Transporter	TCDB	Mycobacterium tuberculosis H37Rv S0165_Mtb_Ec_annotated	fig|83332.895.peg.91			O53657	Mycobacterium tuberculosis		Transmembrane heme transport protein MmpL3	the resistance-nodulation-cell division (rnd) superfamily.	2.A.6.5.6	12218036;9634230	100	100	99	0.0
BLAT	Transporter	TCDB	Mycobacterium tuberculosis H37Rv S0070_Mtb_Ec_annotated	fig|83332.892.peg.3359			O50454	Mycobacterium tuberculosis		ABC transporter, ATP-binding protein (cluster 13, osmolytes)	the atp-binding cassette (abc) superfamily.	3.A.1.1.31	12218036;19099550;9634230	100	100	100	1e-222
BLAT	Transporter	TCDB	Mycobacterium tuberculosis H37Rv S0059_Mtb_Ec_annotated	fig|83332.890.peg.2491			P65526	Mycobacterium tuberculosis		Na+/H+ antiporter	the monovalent cation:proton antiporter-1 (cpa1) family.	2.A.36.3.3	12218036;9634230	97	99	100	1e-296
BLAT	Transporter	TCDB	Mycobacterium tuberculosis H37Rv S0022_Mtb_Ec_annotated	fig|83332.886.peg.1521			P0A564	Mycobacterium tuberculosis		6 kDa early secretory antigenic target ESAT-6 (EsxA)	the pore-forming esat-6 protein (esat-6) family.	1.C.95.1.1	11940590;12218036;14557536;16030141;16368961;19682254;7729876;7897219;9634230;9846755	100	100	100	2e-47
BLAT	Transporter	TCDB	Mycobacterium tuberculosis H37Rv S0008_Mtb_Ec_annotated	fig|83332.883.peg.344			O69736	Mycobacterium tuberculosis		FtsK/SpoIIIE family protein EccCb1, component of Type VII secretion system ESX-1	the type vii or esx protein secretion system (t7ss) family.	3.A.24.1.1	11940590;12218036;14557536;14573626;15039340;16030141;16135231;16368961;16973880;17328726;17433643;17676952;18685700;18974091;19099550;19682254;19876390;9634230;9846755	100	100	100	0.0
BLAT	Transporter	TCDB	Mycobacterium tuberculosis H37Rv S0007_Mtb_Ec_annotated	fig|83332.881.peg.2			P65087	Mycobacterium tuberculosis		Secreted protein EspC, component of Type VII secretion system ESX-1	the type vii or esx protein secretion system (t7ss) family.	3.A.24.1.1	11940590;12218036;14557536;14573626;15039340;16030141;16135231;16368961;16973880;17328726;17433643;17676952;18685700;18974091;19099550;19682254;19876390;9634230;9846755	100	100	100	1e-52
BLAT	Transporter	TCDB	Mycobacterium tuberculosis H37Rv S0022_Mtb_Ec_annotated	fig|83332.886.peg.190			D6FTB2	Mycobacterium tuberculosis K85		Putative transmembrane protein	the bacterial 4 tms putative dmt (b-4dmt) family.	9.B.148.1.3		100	100	99	1e-122
BLAT	Transporter	TCDB	Mycobacterium tuberculosis H37Rv S0039_Mtb_Ec_annotated	fig|83332.887.peg.720			O69735	Mycobacterium tuberculosis		FtsK/SpoIIIE family protein EccCa1, component of Type VII secretion system ESX-1	the type vii or esx protein secretion system (t7ss) family.	3.A.24.1.1	11940590;12218036;14557536;14573626;15039340;16030141;16135231;16368961;16973880;17328726;17433643;17676952;18685700;18974091;19099550;19682254;19876390;9634230;9846755	100	100	100	0.0
BLAT	Transporter	TCDB	Mycobacterium tuberculosis H37Rv S0059_Mtb_Ec_annotated	fig|83332.890.peg.1449			P66844	Mycobacterium tuberculosis		Signal recognition particle protein Ffh	the general secretory pathway (sec) family.	3.A.5.2.2	12218036;12606717;19099550;9634230	100	100	100	1e-297
BLAT	Transporter	TCDB	Mycobacterium tuberculosis H37Rv S0149_Mtb_Ec_annotated	fig|83332.894.peg.2960			P66791	Mycobacterium tuberculosis		Protein translocase membrane subunit SecG	the general secretory pathway (sec) family.	3.A.5.2.2	12218036;12606717;19099550;9634230	100	65	100	5e-34
BLAT	Transporter	TCDB	Mycobacterium tuberculosis H37Rv S0008_Mtb_Ec_annotated	fig|83332.883.peg.1221			F7WTS9	Mycobacterium tuberculosis (strain CCDC5180)		FIG00821990: molecular chaperone	the cation channel-forming heat shock protein-70 (hsp70) family.	1.A.33.2.2		96	95	99	0.0
BLAT	Transporter	TCDB	Mycobacterium tuberculosis H37Rv S0066_Mtb_Ec_annotated	fig|83332.891.peg.3409			P71678	Mycobacterium tuberculosis		Multidrug efflux pump P55	the major facilitator superfamily (mfs).	2.A.1.3.34	12218036;18156250;9634230	100	100	100	1e-298
BLAT	Transporter	TCDB	Mycobacterium tuberculosis H37Rv S0059_Mtb_Ec_annotated	fig|83332.890.peg.2442			P63399	Mycobacterium tuberculosis		Candidate substrate-specific domain of ECF transporters in Mycobacteria / Duplicated ATPase component of energizing module of predicted ECF transporter in Mycobacteria	the atp-binding cassette (abc) superfamily.	3.A.1.26.4	12218036;9634230	100	100	100	0.0
BLAT	Transporter	TCDB	Mycobacterium tuberculosis H37Rv S0040_Mtb_Ec_annotated	fig|83332.889.peg.3619			P0A5Y8	Mycobacterium tuberculosis		Protein translocase subunit SecA	the general secretory pathway (sec) family.	3.A.5.2.2	12218036;12606717;19099550;9634230	99	98	100	0.0
BLAT	Transporter	TCDB	Mycobacterium tuberculosis H37Rv S0036_Mtb_Ec_annotated	fig|83332.888.peg.1912			P65370	Mycobacterium tuberculosis		Transmembrane transport protein MmpL7	the resistance-nodulation-cell division (rnd) superfamily.	2.A.6.5.2	12218036;9634230	100	98	100	0.0
BLAT	Transporter	TCDB	Mycobacterium tuberculosis H37Rv S0001_Mtb_Ec_annotated	fig|83332.880.peg.3271			O86362	Mycobacterium tuberculosis		Integral membrane protein EccD3, component of Type VII secretion system ESX-3	the type vii or esx protein secretion system (t7ss) family.	3.A.24.3.1		100	100	100	1e-260
BLAT	Transporter	TCDB	Mycobacterium tuberculosis H37Rv S0194_Mtb_Ec_annotated	fig|83332.896.peg.2247			P66966	Mycobacterium tuberculosis		Oligopeptide ABC transporter, permease protein OppB (TC 3.A.1.5.1)	the atp-binding cassette (abc) superfamily.	3.A.1.5.26	12218036;9634230	100	100	100	1e-182
BLAT	Transporter	TCDB	Mycobacterium tuberculosis H37Rv S0165_Mtb_Ec_annotated	fig|83332.895.peg.1310			E2TG88	Mycobacterium tuberculosis SUMu002		putative membrane protein	the cation diffusion facilitator (cdf) family.	2.A.4.8.2		99	92	100	1e-119
BLAT	Transporter	TCDB	Mycobacterium tuberculosis H37Rv S0013_Mtb_Ec_annotated	fig|83332.884.peg.3503			O50453	Mycobacterium tuberculosis		Maltodextrin ABC transporter, permease protein MdxG	the atp-binding cassette (abc) superfamily.	3.A.1.1.31	12218036;19099550;9634230	100	100	100	1e-150
BLAT	Transporter	TCDB	Mycobacterium tuberculosis H37Rv S0196_Mtb_Ec_annotated	fig|83332.897.peg.2590			Q7D911	Mycobacterium tuberculosis		AttF component of AttEFGH ABC transport system / AttG component of AttEFGH ABC transport system	the atp-binding cassette (abc) superfamily.	3.A.1.125.2	12218036;16586367;9634230	100	100	99	0.0
BLAT	Transporter	TCDB	Mycobacterium tuberculosis H37Rv S0046_Mtb_Ec_annotated	fig|83332.901.peg.2340			P0A607	Mycobacterium bovis (strain ATCC BAA-935 / AF2122/97)		putative anion permease	the arsenite-antimonite (arsb) efflux family.	2.A.45.2.2	12788972	100	100	100	1e-238
BLAT	Transporter	TCDB	Mycobacterium tuberculosis H37Rv S0149_Mtb_Ec_annotated	fig|83332.894.peg.2436			P63399	Mycobacterium tuberculosis		Candidate substrate-specific domain of ECF transporters in Mycobacteria / Duplicated ATPase component of energizing module of predicted ECF transporter in Mycobacteria	the atp-binding cassette (abc) superfamily.	3.A.1.26.4	12218036;9634230	100	100	100	0.0
BLAT	Transporter	TCDB	Mycobacterium tuberculosis H37Rv S0165_Mtb_Ec_annotated	fig|83332.895.peg.581			P65370	Mycobacterium tuberculosis		Transmembrane transport protein MmpL7	the resistance-nodulation-cell division (rnd) superfamily.	2.A.6.5.2	12218036;9634230	100	98	100	0.0
BLAT	Transporter	TCDB	Mycobacterium tuberculosis H37Rv S0194_Mtb_Ec_annotated	fig|83332.896.peg.320			O06151	Mycobacterium tuberculosis		MFS-type transporter Rv1634 family => implicated in rifampicin, ofloxacin efflux	the major facilitator superfamily (mfs).	2.A.1.3.48	12218036;12520088;9634230	100	100	100	1e-264
BLAT	Transporter	TCDB	Mycobacterium tuberculosis H37Rv S0007_Mtb_Ec_annotated	fig|83332.881.peg.1642			E2TG88	Mycobacterium tuberculosis SUMu002		putative membrane protein	the cation diffusion facilitator (cdf) family.	2.A.4.8.2		99	92	100	1e-119
BLAT	Transporter	TCDB	Mycobacterium tuberculosis H37Rv S0066_Mtb_Ec_annotated	fig|83332.891.peg.3496			O50455	Mycobacterium tuberculosis (strain ATCC 25618 / H37Rv)		Magnesium and cobalt transport protein CorA	the cora metal ion transporter (mit) family.	1.A.35.3.5		100	100	99	1e-215
BLAT	Transporter	TCDB	Mycobacterium tuberculosis H37Rv S0091_Mtb_Ec_annotated	fig|83332.893.peg.402			O69740	Mycobacterium tuberculosis		Proline and alanine rich protein EspI, component of Type VII secretion system ESX-1	the type vii or esx protein secretion system (t7ss) family.	3.A.24.1.1	11940590;12218036;14557536;14573626;15039340;16030141;16135231;16368961;16973880;17328726;17433643;17676952;18685700;18974091;19099550;19682254;19876390;9634230;9846755	84	86	99	0.0
BLAT	Transporter	TCDB	Mycobacterium tuberculosis H37Rv S0066_Mtb_Ec_annotated	fig|83332.891.peg.2415			P66964	Mycobacterium tuberculosis		Oligopeptide ABC transporter, permease protein OppC (TC 3.A.1.5.1)	the atp-binding cassette (abc) superfamily.	3.A.1.5.26	12218036;9634230	100	100	100	1e-161
BLAT	Transporter	TCDB	Mycobacterium tuberculosis H37Rv S0194_Mtb_Ec_annotated	fig|83332.896.peg.2816			O07800	Mycobacterium tuberculosis		Transmembrane transport protein MmpL8/MmpL10/MmpL12	the resistance-nodulation-cell division (rnd) superfamily.	2.A.6.5.4	12218036;12724526;15001577;15908378;16573683;19099550;9634230	100	100	100	0.0
BLAT	Transporter	TCDB	Mycobacterium tuberculosis H37Rv S0036_Mtb_Ec_annotated	fig|83332.888.peg.577			P95302	Mycobacterium tuberculosis		Phosphate ABC transporter, ATP-binding protein PstB (TC 3.A.1.7.1)	the atp-binding cassette (abc) superfamily.	3.A.1.7.4		100	100	100	1e-154
BLAT	Transporter	TCDB	Mycobacterium tuberculosis H37Rv S0066_Mtb_Ec_annotated	fig|83332.891.peg.592			P95302	Mycobacterium tuberculosis		Phosphate ABC transporter, ATP-binding protein PstB (TC 3.A.1.7.1)	the atp-binding cassette (abc) superfamily.	3.A.1.7.4		100	100	100	1e-154
BLAT	Transporter	TCDB	Mycobacterium tuberculosis H37Rv S0091_Mtb_Ec_annotated	fig|83332.893.peg.3758			O06269	Mycobacterium tuberculosis		Protein EspD, component of Type VII secretion system ESX-1	the type vii or esx protein secretion system (t7ss) family.	3.A.24.1.1	11940590;12218036;14557536;14573626;15039340;16030141;16135231;16368961;16973880;17328726;17433643;17676952;18685700;18974091;19099550;19682254;19876390;9634230;9846755	100	100	100	1e-104
BLAT	Transporter	TCDB	Mycobacterium tuberculosis H37Rv S0204_Mtb_Ec_annotated	fig|83332.899.peg.1684			O53655	Mycobacterium tuberculosis		FIG01121868: Possible membrane protein, Rv0204c	the glycosyl transferase 2 (gt2) family.	4.D.2.4.1	9634230	99	96	99	1e-241
BLAT	Transporter	TCDB	Mycobacterium tuberculosis H37Rv S0204_Mtb_Ec_annotated	fig|83332.899.peg.1799			P66791	Mycobacterium tuberculosis		Protein translocase membrane subunit SecG	the general secretory pathway (sec) family.	3.A.5.2.2	12218036;12606717;19099550;9634230	100	67	100	5e-34
BLAT	Transporter	TCDB	Mycobacterium tuberculosis H37Rv S0039_Mtb_Ec_annotated	fig|83332.887.peg.2308			P63395	Mycobacterium tuberculosis		Oligopeptide ABC transporter, ATP-binding protein OppD (TC 3.A.1.5.1) / Oligopeptide ABC transporter, ATP-binding protein OppF (TC 3.A.1.5.1)	the atp-binding cassette (abc) superfamily.	3.A.1.5.26	12218036;9634230	100	100	100	0.0
BLAT	Transporter	TCDB	Mycobacterium tuberculosis H37Rv S0149_Mtb_Ec_annotated	fig|83332.894.peg.661			P0A630	Mycobacterium tuberculosis		Phosphate ABC transporter, permease protein PstC (TC 3.A.1.7.1)	the atp-binding cassette (abc) superfamily.	3.A.1.7.4		100	100	100	1e-177
BLAT	Transporter	TCDB	Mycobacterium tuberculosis H37Rv S0001_Mtb_Ec_annotated	fig|83332.880.peg.2901			O53899	Mycobacterium tuberculosis		AttE component of AttEFGH ABC transport system	the atp-binding cassette (abc) superfamily.	3.A.1.125.2	12218036;16586367;9634230	100	100	100	1e-137
BLAT	Transporter	TCDB	Mycobacterium tuberculosis H37Rv S0165_Mtb_Ec_annotated	fig|83332.895.peg.2263			Q50614	Mycobacterium tuberculosis		Efflux ABC transporter, permease/ATP-binding protein	the atp-binding cassette (abc) superfamily.	3.A.1.203.4	12218036;9634230	100	100	100	0.0
BLAT	Transporter	TCDB	Mycobacterium tuberculosis H37Rv S0017_Mtb_Ec_annotated	fig|83332.885.peg.1564			O05804	Mycobacterium tuberculosis		HoxN/HupN/NixA family nickel/cobalt transporter	the ni(2+)-co(2+) transporter (nicot) family.	2.A.52.1.7		100	100	100	1e-217
BLAT	Transporter	TCDB	Mycobacterium tuberculosis H37Rv S0013_Mtb_Ec_annotated	fig|83332.884.peg.165			P71997	Mycobacterium tuberculosis		Sulfate transporter	the sulfate permease (sulp) family.	2.A.53.4.2		99	100	99	1e-311
BLAT	Transporter	TCDB	Mycobacterium tuberculosis H37Rv S0022_Mtb_Ec_annotated	fig|83332.886.peg.584			P0A630	Mycobacterium tuberculosis		Phosphate ABC transporter, permease protein PstC (TC 3.A.1.7.1)	the atp-binding cassette (abc) superfamily.	3.A.1.7.4		100	100	100	1e-177
BLAT	Transporter	TCDB	Mycobacterium tuberculosis H37Rv S0013_Mtb_Ec_annotated	fig|83332.884.peg.4123			B8ZT62	Mycobacterium leprae (strain Br4923)		Cytochrome c-type biogenesis protein CcsA/ResC	the putative heme handling protein (hhp) family.	9.B.14.3.4		83	83	85	1e-135
BLAT	Transporter	TCDB	Mycobacterium tuberculosis H37Rv S0205_Mtb_Ec_annotated	fig|83332.900.peg.614			O05460	Mycobacterium tuberculosis		AAA+ family protein ATPase EccA2, component of Type VII secretion system ESX-2	the type vii or esx protein secretion system (t7ss) family.	3.A.24.2.1		98	100	100	0.0
BLAT	Transporter	TCDB	Mycobacterium tuberculosis H37Rv S0022_Mtb_Ec_annotated	fig|83332.886.peg.3362			O50453	Mycobacterium tuberculosis		Maltodextrin ABC transporter, permease protein MdxG	the atp-binding cassette (abc) superfamily.	3.A.1.1.31	12218036;19099550;9634230	100	100	100	1e-150
BLAT	Transporter	TCDB	Mycobacterium tuberculosis H37Rv S0194_Mtb_Ec_annotated	fig|83332.896.peg.401			O69740	Mycobacterium tuberculosis		Proline and alanine rich protein EspI, component of Type VII secretion system ESX-1	the type vii or esx protein secretion system (t7ss) family.	3.A.24.1.1	11940590;12218036;14557536;14573626;15039340;16030141;16135231;16368961;16973880;17328726;17433643;17676952;18685700;18974091;19099550;19682254;19876390;9634230;9846755	100	100	100	0.0
BLAT	Transporter	TCDB	Mycobacterium tuberculosis H37Rv S0017_Mtb_Ec_annotated	fig|83332.885.peg.1493			P65025	Mycobacterium tuberculosis		Protein translocase subunit YajC	the general secretory pathway (sec) family.	3.A.5.2.2	12218036;12606717;19099550;9634230	100	100	100	1e-59
BLAT	Transporter	TCDB	Mycobacterium tuberculosis H37Rv S0008_Mtb_Ec_annotated	fig|83332.883.peg.871			O53655	Mycobacterium tuberculosis		FIG01121868: Possible membrane protein, Rv0204c	the glycosyl transferase 2 (gt2) family.	4.D.2.4.1	9634230	99	96	99	1e-241
BLAT	Transporter	TCDB	Mycobacterium tuberculosis H37Rv S0040_Mtb_Ec_annotated	fig|83332.889.peg.549			O53781	Mycobacterium tuberculosis		putative membrane protein	the major facilitator superfamily (mfs).	2.A.1.3.41	9634230	100	100	100	0.0
BLAT	Transporter	TCDB	Mycobacterium tuberculosis H37Rv S0036_Mtb_Ec_annotated	fig|83332.888.peg.3013			O53696	Mycobacterium tuberculosis		Membrane protein EccE3, component of Type VII secretion system ESX-3	the type vii or esx protein secretion system (t7ss) family.	3.A.24.3.1		100	100	99	1e-192
BLAT	Transporter	TCDB	Mycobacterium tuberculosis H37Rv S0165_Mtb_Ec_annotated	fig|83332.895.peg.957			P0A564	Mycobacterium tuberculosis		6 kDa early secretory antigenic target ESAT-6 (EsxA)	the pore-forming esat-6 protein (esat-6) family.	1.C.95.1.1	11940590;12218036;14557536;16030141;16368961;19682254;7729876;7897219;9634230;9846755	100	100	100	2e-47
BLAT	Transporter	TCDB	Mycobacterium tuberculosis H37Rv S0008_Mtb_Ec_annotated	fig|83332.883.peg.3142			O53696	Mycobacterium tuberculosis		Membrane protein EccE3, component of Type VII secretion system ESX-3	the type vii or esx protein secretion system (t7ss) family.	3.A.24.3.1		100	100	99	1e-192
BLAT	Transporter	TCDB	Mycobacterium tuberculosis H37Rv S0008_Mtb_Ec_annotated	fig|83332.883.peg.591			P95302	Mycobacterium tuberculosis		Phosphate ABC transporter, ATP-binding protein PstB (TC 3.A.1.7.1)	the atp-binding cassette (abc) superfamily.	3.A.1.7.4		100	100	100	1e-154
BLAT	Transporter	TCDB	Mycobacterium tuberculosis H37Rv S0008_Mtb_Ec_annotated	fig|83332.883.peg.708			P66785	Mycobacterium tuberculosis		Protein translocase subunit SecA paralog 1	the general secretory pathway (sec) family.	3.A.5.2.2	12218036;12606717;19099550;9634230	96	99	99	0.0
BLAT	Transporter	TCDB	Mycobacterium tuberculosis H37Rv S0165_Mtb_Ec_annotated	fig|83332.895.peg.960			Q79F93	Mycobacterium tuberculosis		PE family protein => PE35, interacts with PPE68, regulation of esxAB expression via Type VII secretion system ESX-1	the type vii or esx protein secretion system (t7ss) family.	3.A.24.1.1	11940590;12218036;14557536;14573626;15039340;16030141;16135231;16368961;16973880;17328726;17433643;17676952;18685700;18974091;19099550;19682254;19876390;9634230;9846755	98	100	100	2e-47
BLAT	Transporter	TCDB	Mycobacterium tuberculosis H37Rv S0194_Mtb_Ec_annotated	fig|83332.896.peg.4132			O53945	Mycobacterium tuberculosis		Serine protease mycosin MycP5, component of Type VII secretion system ESX-5	the type vii or esx protein secretion system (t7ss) family.	3.A.24.4.1	12218036;19099550;19876390;9634230	100	100	100	0.0
BLAT	Transporter	TCDB	Mycobacterium tuberculosis H37Rv S0066_Mtb_Ec_annotated	fig|83332.891.peg.589			P0A627	Mycobacterium bovis (strain ATCC BAA-935 / AF2122/97)		Phosphate ABC transporter, permease protein PstA (TC 3.A.1.7.1)	the atp-binding cassette (abc) superfamily.	3.A.1.7.4		100	100	100	1e-171
BLAT	Transporter	TCDB	Mycobacterium tuberculosis H37Rv S0194_Mtb_Ec_annotated	fig|83332.896.peg.752			O53645	Mycobacterium tuberculosis		Heterodimeric efflux ABC transporter, permease/ATP-binding subunit 1 / Heterodimeric efflux ABC transporter, permease/ATP-binding subunit 2	the atp-binding cassette (abc) superfamily.	3.A.1.106.6	9634230	100	100	99	0.0
BLAT	Transporter	TCDB	Mycobacterium tuberculosis H37Rv S0046_Mtb_Ec_annotated	fig|83332.901.peg.3638			O53935	Mycobacterium tuberculosis		FtsK/SpoIIIE family protein EccC5, component of Type VII secretion system ESX-5	the type vii or esx protein secretion system (t7ss) family.	3.A.24.4.1	12218036;19099550;19876390;9634230	100	67	100	0.0
BLAT	Transporter	TCDB	Mycobacterium tuberculosis H37Rv S0013_Mtb_Ec_annotated	fig|83332.884.peg.2419			P66771	Mycobacterium tuberculosis		Oligopeptide ABC transporter, substrate-binding protein OppA (TC 3.A.1.5.1)	the atp-binding cassette (abc) superfamily.	3.A.1.5.26	12218036;9634230	92	100	100	0.0
BLAT	Transporter	TCDB	Mycobacterium tuberculosis H37Rv S0022_Mtb_Ec_annotated	fig|83332.886.peg.3031			O53687	Mycobacterium tuberculosis		AAA+ family protein ATPase EccA3, component of Type VII secretion system ESX-3	the type vii or esx protein secretion system (t7ss) family.	3.A.24.3.1		100	100	100	0.0
BLAT	Transporter	TCDB	Mycobacterium tuberculosis H37Rv S0066_Mtb_Ec_annotated	fig|83332.891.peg.342			Q79F92	Mycobacterium tuberculosis		PPE family protein => PPE68, component of Type VII secretion system ESX-1	the type vii or esx protein secretion system (t7ss) family.	3.A.24.1.1	11940590;12218036;14557536;14573626;15039340;16030141;16135231;16368961;16973880;17328726;17433643;17676952;18685700;18974091;19099550;19682254;19876390;9634230;9846755	100	100	99	1e-211
BLAT	Transporter	TCDB	Mycobacterium tuberculosis H37Rv S0066_Mtb_Ec_annotated	fig|83332.891.peg.993			P64711	Mycobacterium tuberculosis		Arginine exporter protein ArgO	the l-lysine exporter (lyse) family.	2.A.75.1.3	12218036;9634230	100	96	100	1e-110
BLAT	Transporter	TCDB	Mycobacterium tuberculosis H37Rv S0022_Mtb_Ec_annotated	fig|83332.886.peg.1000			O53781	Mycobacterium tuberculosis		putative membrane protein	the major facilitator superfamily (mfs).	2.A.1.3.41	9634230	100	100	100	0.0
BLAT	Transporter	TCDB	Mycobacterium tuberculosis H37Rv S0040_Mtb_Ec_annotated	fig|83332.889.peg.4172			O06269	Mycobacterium tuberculosis		Protein EspD, component of Type VII secretion system ESX-1	the type vii or esx protein secretion system (t7ss) family.	3.A.24.1.1	11940590;12218036;14557536;14573626;15039340;16030141;16135231;16368961;16973880;17328726;17433643;17676952;18685700;18974091;19099550;19682254;19876390;9634230;9846755	100	100	100	1e-104
BLAT	Transporter	TCDB	Mycobacterium tuberculosis H37Rv S0091_Mtb_Ec_annotated	fig|83332.893.peg.395			O69735	Mycobacterium tuberculosis		FtsK/SpoIIIE family protein EccCa1, component of Type VII secretion system ESX-1	the type vii or esx protein secretion system (t7ss) family.	3.A.24.1.1	11940590;12218036;14557536;14573626;15039340;16030141;16135231;16368961;16973880;17328726;17433643;17676952;18685700;18974091;19099550;19682254;19876390;9634230;9846755	100	100	100	0.0
BLAT	Transporter	TCDB	Mycobacterium tuberculosis H37Rv S0013_Mtb_Ec_annotated	fig|83332.884.peg.2421			P66964	Mycobacterium tuberculosis		Oligopeptide ABC transporter, permease protein OppC (TC 3.A.1.5.1)	the atp-binding cassette (abc) superfamily.	3.A.1.5.26	12218036;9634230	100	100	100	1e-161
BLAT	Transporter	TCDB	Mycobacterium tuberculosis H37Rv S0194_Mtb_Ec_annotated	fig|83332.896.peg.3687			P71746	Mycobacterium tuberculosis		Sulfate transport system permease protein CysW	the atp-binding cassette (abc) superfamily.	3.A.1.6.3	11929522;12218036;19099550;9634230	100	100	99	1e-150
BLAT	Transporter	TCDB	Mycobacterium tuberculosis H37Rv S0196_Mtb_Ec_annotated	fig|83332.897.peg.1683			O53655	Mycobacterium tuberculosis		FIG01121868: Possible membrane protein, Rv0204c	the glycosyl transferase 2 (gt2) family.	4.D.2.4.1	9634230	99	96	99	1e-241
BLAT	Transporter	TCDB	Mycobacterium tuberculosis H37Rv S0070_Mtb_Ec_annotated	fig|83332.892.peg.1935			Q50634	Mycobacterium tuberculosis		Protein translocase subunit SecD	the general secretory pathway (sec) family.	3.A.5.2.2	12218036;12606717;19099550;9634230	100	100	100	0.0
BLAT	Transporter	TCDB	Mycobacterium tuberculosis H37Rv S0046_Mtb_Ec_annotated	fig|83332.901.peg.1454			O69740	Mycobacterium tuberculosis		Proline and alanine rich protein EspI, component of Type VII secretion system ESX-1	the type vii or esx protein secretion system (t7ss) family.	3.A.24.1.1	11940590;12218036;14557536;14573626;15039340;16030141;16135231;16368961;16973880;17328726;17433643;17676952;18685700;18974091;19099550;19682254;19876390;9634230;9846755	46	99	100	1e-176
BLAT	Transporter	TCDB	Mycobacterium tuberculosis H37Rv S0036_Mtb_Ec_annotated	fig|83332.888.peg.3136			P0A5I8	Mycobacterium tuberculosis		Glycolipoprotein LprG, triacylated glycolipid-binding antigen P27 => modulating immune response against mycobacteria in favour of bacterial persistence	the putative mycobacterial outer membrane porin, lprg (lprg; p27) family.	9.B.138.1.1		100	98	100	1e-133
BLAT	Transporter	TCDB	Mycobacterium tuberculosis H37Rv S0059_Mtb_Ec_annotated	fig|83332.890.peg.2966			P66791	Mycobacterium tuberculosis		Protein translocase membrane subunit SecG	the general secretory pathway (sec) family.	3.A.5.2.2	12218036;12606717;19099550;9634230	100	65	100	5e-34
BLAT	Transporter	TCDB	Mycobacterium tuberculosis H37Rv S0013_Mtb_Ec_annotated	fig|83332.884.peg.347			O69734	Mycobacterium tuberculosis		Membrane protein EccB1, component of Type VII secretion system ESX-1	the type vii or esx protein secretion system (t7ss) family.	3.A.24.1.1	11940590;12218036;14557536;14573626;15039340;16030141;16135231;16368961;16973880;17328726;17433643;17676952;18685700;18974091;19099550;19682254;19876390;9634230;9846755	100	100	100	1e-281
BLAT	Transporter	TCDB	Mycobacterium tuberculosis H37Rv S0066_Mtb_Ec_annotated	fig|83332.891.peg.3772			O06356	Mycobacterium tuberculosis		FIG00821219: MCE associated membrane protein	the atp-binding cassette (abc) superfamily.	3.A.1.27.5	12218036;12368430;9634230	100	100	100	1e-134
BLAT	Transporter	TCDB	Mycobacterium tuberculosis H37Rv S0204_Mtb_Ec_annotated	fig|83332.899.peg.1683			O53656	Mycobacterium tuberculosis		FIG01121868: Possible membrane protein, Rv0205	the autoinducer-2 exporter (ai-2e) family (formerly the perm family, tc #9.b.22).	2.A.86.1.7	12218036;9634230	100	100	100	1e-201
BLAT	Transporter	TCDB	Mycobacterium tuberculosis H37Rv S0070_Mtb_Ec_annotated	fig|83332.892.peg.2496			P65526	Mycobacterium tuberculosis		Na+/H+ antiporter	the monovalent cation:proton antiporter-1 (cpa1) family.	2.A.36.3.3	12218036;9634230	97	99	100	1e-296
BLAT	Transporter	TCDB	Mycobacterium tuberculosis H37Rv S0165_Mtb_Ec_annotated	fig|83332.895.peg.2261			P66785	Mycobacterium tuberculosis		Protein translocase subunit SecA paralog 1	the general secretory pathway (sec) family.	3.A.5.2.2	12218036;12606717;19099550;9634230	96	99	100	0.0
BLAT	Transporter	TCDB	Mycobacterium tuberculosis H37Rv S0091_Mtb_Ec_annotated	fig|83332.893.peg.628			P65593	Mycobacterium tuberculosis		Outer membrane low permeability porin, OmpATb family	the ompa-ompf porin (oop) family.	1.B.6.1.3	12218036;9634230	100	100	100	1e-185
BLAT	Transporter	TCDB	Mycobacterium tuberculosis H37Rv S0059_Mtb_Ec_annotated	fig|83332.890.peg.939			O53784	Mycobacterium tuberculosis		Transmembrane transport protein MmpL5	the resistance-nodulation-cell division (rnd) superfamily.	2.A.6.5.8		100	100	99	0.0
BLAT	Transporter	TCDB	Mycobacterium tuberculosis H37Rv S0205_Mtb_Ec_annotated	fig|83332.900.peg.963			Q79F92	Mycobacterium tuberculosis		PPE family protein => PPE68, component of Type VII secretion system ESX-1	the type vii or esx protein secretion system (t7ss) family.	3.A.24.1.1	11940590;12218036;14557536;14573626;15039340;16030141;16135231;16368961;16973880;17328726;17433643;17676952;18685700;18974091;19099550;19682254;19876390;9634230;9846755	100	100	100	1e-211
BLAT	Transporter	TCDB	Mycobacterium tuberculosis H37Rv S0013_Mtb_Ec_annotated	fig|83332.884.peg.3502			O50452	Mycobacterium tuberculosis		Maltodextrin ABC transporter, permease protein MdxF	the atp-binding cassette (abc) superfamily.	3.A.1.1.31	12218036;19099550;9634230	100	100	100	1e-172
BLAT	Transporter	TCDB	Mycobacterium tuberculosis H37Rv S0040_Mtb_Ec_annotated	fig|83332.889.peg.3914			P0A607	Mycobacterium bovis (strain ATCC BAA-935 / AF2122/97)		putative anion permease	the arsenite-antimonite (arsb) efflux family.	2.A.45.2.2	12788972	100	100	100	1e-238
BLAT	Transporter	TCDB	Mycobacterium tuberculosis H37Rv S0165_Mtb_Ec_annotated	fig|83332.895.peg.2437			Q9F2U9	Streptomyces coelicolor (strain ATCC BAA-471 / A3(2) / M145)		Uncharacterized transporter Rv1999c/MT2055	the amino acid-polyamine-organocation (apc) family.	2.A.3.3.17		85	80	81	1e-157
BLAT	Transporter	TCDB	Mycobacterium tuberculosis H37Rv S0070_Mtb_Ec_annotated	fig|83332.892.peg.1537			O05459	Mycobacterium tuberculosis		Membrane protein EccE2, component of Type VII secretion system ESX-2	the type vii or esx protein secretion system (t7ss) family.	3.A.24.2.1		100	100	99	1e-312
BLAT	Transporter	TCDB	Mycobacterium tuberculosis H37Rv S0046_Mtb_Ec_annotated	fig|83332.901.peg.3167			O50454	Mycobacterium tuberculosis		ABC transporter, ATP-binding protein (cluster 13, osmolytes)	the atp-binding cassette (abc) superfamily.	3.A.1.1.31	12218036;19099550;9634230	100	100	100	1e-222
BLAT	Transporter	TCDB	Mycobacterium tuberculosis H37Rv S0007_Mtb_Ec_annotated	fig|83332.881.peg.3273			O53943	Mycobacterium tuberculosis		FIG023076: hypothetical protein in PPE gene cluster	the type vii or esx protein secretion system (t7ss) family.	3.A.24.4.1	12218036;19099550;19876390;9634230	100	100	100	1e-171
BLAT	Transporter	TCDB	Mycobacterium tuberculosis H37Rv S0046_Mtb_Ec_annotated	fig|83332.901.peg.224			O06151	Mycobacterium tuberculosis		MFS-type transporter Rv1634 family => implicated in rifampicin, ofloxacin efflux	the major facilitator superfamily (mfs).	2.A.1.3.48	12218036;12520088;9634230	100	100	100	1e-264
BLAT	Transporter	TCDB	Mycobacterium tuberculosis H37Rv S0204_Mtb_Ec_annotated	fig|83332.899.peg.337			O69741	Mycobacterium tuberculosis		Integral membrane protein EccD1, component of Type VII secretion system ESX-1	the type vii or esx protein secretion system (t7ss) family.	3.A.24.1.1	11940590;12218036;14557536;14573626;15039340;16030141;16135231;16368961;16973880;17328726;17433643;17676952;18685700;18974091;19099550;19682254;19876390;9634230;9846755	95	99	100	1e-278
BLAT	Transporter	TCDB	Mycobacterium tuberculosis H37Rv S0022_Mtb_Ec_annotated	fig|83332.886.peg.2760			P0A5K8	Mycobacterium tuberculosis		Large-conductance mechanosensitive channel	the large conductance mechanosensitive ion channel (mscl) family.	1.A.22.1.2	12218036;9634230	100	100	100	2e-79
BLAT	Transporter	TCDB	Mycobacterium tuberculosis H37Rv S0070_Mtb_Ec_annotated	fig|83332.892.peg.1066			P0A5Z0	Mycobacterium tuberculosis		Protein translocase subunit SecE	the general secretory pathway (sec) family.	3.A.5.2.2	12218036;12606717;19099550;9634230	100	100	100	7e-84
BLAT	Transporter	TCDB	Mycobacterium tuberculosis H37Rv S0017_Mtb_Ec_annotated	fig|83332.885.peg.1361			P96878	Mycobacterium tuberculosis		Na(+)-dependent bicarbonate transporter BicA / Carbonic anhydrase, beta class (EC 4.2.1.1)	the sulfate permease (sulp) family.	2.A.53.3.12		98	100	100	0.0
BLAT	Transporter	TCDB	Mycobacterium tuberculosis H37Rv S0205_Mtb_Ec_annotated	fig|83332.900.peg.249			P65526	Mycobacterium tuberculosis		Na+/H+ antiporter	the monovalent cation:proton antiporter-1 (cpa1) family.	2.A.36.3.3	12218036;9634230	97	99	100	1e-296
BLAT	Transporter	TCDB	Mycobacterium tuberculosis H37Rv S0202_Mtb_Ec_annotated	fig|83332.898.peg.3281			O53689	Mycobacterium tuberculosis		FtsK/SpoIIIE family protein EccC3, component of Type VII secretion system ESX-3	the type vii or esx protein secretion system (t7ss) family.	3.A.24.3.1		100	100	99	0.0
BLAT	Transporter	TCDB	Mycobacterium tuberculosis H37Rv S0040_Mtb_Ec_annotated	fig|83332.889.peg.3230			P71879	Mycobacterium tuberculosis		MFS-type transporter Rv2333c family => implicated in rifampicin, ofloxacin efflux	the major facilitator superfamily (mfs).	2.A.1.3.49	12218036;17242035;9634230	100	100	99	1e-309
BLAT	Transporter	TCDB	Mycobacterium tuberculosis H37Rv S0008_Mtb_Ec_annotated	fig|83332.883.peg.340			P0A564	Mycobacterium tuberculosis		6 kDa early secretory antigenic target ESAT-6 (EsxA)	the pore-forming esat-6 protein (esat-6) family.	1.C.95.1.1	11940590;12218036;14557536;16030141;16368961;19682254;7729876;7897219;9634230;9846755	100	100	100	2e-47
BLAT	Transporter	TCDB	Mycobacterium tuberculosis H37Rv S0204_Mtb_Ec_annotated	fig|83332.899.peg.3114			O86362	Mycobacterium tuberculosis		Integral membrane protein EccD3, component of Type VII secretion system ESX-3	the type vii or esx protein secretion system (t7ss) family.	3.A.24.3.1		100	100	100	1e-260
BLAT	Transporter	TCDB	Mycobacterium tuberculosis H37Rv S0202_Mtb_Ec_annotated	fig|83332.898.peg.3856			O06356	Mycobacterium tuberculosis		FIG00821219: MCE associated membrane protein	the atp-binding cassette (abc) superfamily.	3.A.1.27.5	12218036;12368430;9634230	100	100	100	1e-134
BLAT	Transporter	TCDB	Mycobacterium tuberculosis H37Rv S0008_Mtb_Ec_annotated	fig|83332.883.peg.3612			P63393	Mycobacterium tuberculosis.		Iron siderophore ABC transporter, permease/ATP-binding protein IrtB	the atp-binding cassette (abc) superfamily.	3.A.1.21.2	12218036;9634230	100	100	100	0.0
BLAT	Transporter	TCDB	Mycobacterium tuberculosis H37Rv S0001_Mtb_Ec_annotated	fig|83332.880.peg.1701			P64711	Mycobacterium tuberculosis		Arginine exporter protein ArgO	the l-lysine exporter (lyse) family.	2.A.75.1.3	12218036;9634230	100	96	100	1e-110
BLAT	Transporter	TCDB	Mycobacterium tuberculosis H37Rv S0196_Mtb_Ec_annotated	fig|83332.897.peg.3119			O53689	Mycobacterium tuberculosis		FtsK/SpoIIIE family protein EccC3, component of Type VII secretion system ESX-3	the type vii or esx protein secretion system (t7ss) family.	3.A.24.3.1		100	100	99	0.0
BLAT	Transporter	TCDB	Mycobacterium tuberculosis H37Rv S0165_Mtb_Ec_annotated	fig|83332.895.peg.3543			O53687	Mycobacterium tuberculosis		AAA+ family protein ATPase EccA3, component of Type VII secretion system ESX-3	the type vii or esx protein secretion system (t7ss) family.	3.A.24.3.1		100	100	100	0.0
BLAT	Transporter	TCDB	Mycobacterium tuberculosis H37Rv S0007_Mtb_Ec_annotated	fig|83332.881.peg.330			O05449	Mycobacterium tuberculosis		Membrane protein EccB2, component of Type VII secretion system ESX-2	the type vii or esx protein secretion system (t7ss) family.	3.A.24.2.1		100	100	100	1e-287
BLAT	Transporter	TCDB	Mycobacterium tuberculosis H37Rv S0008_Mtb_Ec_annotated	fig|83332.883.peg.337			O69741	Mycobacterium tuberculosis		Integral membrane protein EccD1, component of Type VII secretion system ESX-1	the type vii or esx protein secretion system (t7ss) family.	3.A.24.1.1	11940590;12218036;14557536;14573626;15039340;16030141;16135231;16368961;16973880;17328726;17433643;17676952;18685700;18974091;19099550;19682254;19876390;9634230;9846755	95	99	100	1e-278
BLAT	Transporter	TCDB	Mycobacterium tuberculosis H37Rv S0022_Mtb_Ec_annotated	fig|83332.886.peg.3790			P0A5Z2	Mycobacterium tuberculosis		Protein translocase subunit SecY	the general secretory pathway (sec) family.	3.A.5.2.2	12218036;12606717;19099550;9634230	100	100	99	1e-248
BLAT	Transporter	TCDB	Mycobacterium tuberculosis H37Rv S0046_Mtb_Ec_annotated	fig|83332.901.peg.1253			P9WG63	Mycobacterium tuberculosis (strain ATCC 25618 / H37Rv)		Possible integral membrane c-type cytochrome biogenesis protein DipZ	the disulfide bond oxidoreductase d (dsbd) family.	5.A.1.2.9		83	99	99	0.0
BLAT	Transporter	TCDB	Mycobacterium tuberculosis H37Rv S0013_Mtb_Ec_annotated	fig|83332.884.peg.344			O69736	Mycobacterium tuberculosis		FtsK/SpoIIIE family protein EccCb1, component of Type VII secretion system ESX-1	the type vii or esx protein secretion system (t7ss) family.	3.A.24.1.1	11940590;12218036;14557536;14573626;15039340;16030141;16135231;16368961;16973880;17328726;17433643;17676952;18685700;18974091;19099550;19682254;19876390;9634230;9846755	100	100	100	0.0
BLAT	Transporter	TCDB	Mycobacterium tuberculosis H37Rv S0036_Mtb_Ec_annotated	fig|83332.888.peg.1643			O53183	Mycobacterium tuberculosis		Integral membrane transport protein	the major facilitator superfamily (mfs).	2.A.1.2.71	12218036;9634230	100	100	100	1e-237
BLAT	Transporter	TCDB	Mycobacterium tuberculosis H37Rv S0046_Mtb_Ec_annotated	fig|83332.901.peg.3551			O53945	Mycobacterium tuberculosis		Serine protease mycosin MycP5, component of Type VII secretion system ESX-5	the type vii or esx protein secretion system (t7ss) family.	3.A.24.4.1	12218036;19099550;19876390;9634230	100	100	100	0.0
BLAT	Transporter	TCDB	Mycobacterium tuberculosis H37Rv S0066_Mtb_Ec_annotated	fig|83332.891.peg.3495			O50454	Mycobacterium tuberculosis		ABC transporter, ATP-binding protein (cluster 13, osmolytes)	the atp-binding cassette (abc) superfamily.	3.A.1.1.31	12218036;19099550;9634230	100	100	100	1e-222
BLAT	Transporter	TCDB	Mycobacterium tuberculosis H37Rv S0017_Mtb_Ec_annotated	fig|83332.885.peg.4115			B8ZT62	Mycobacterium leprae (strain Br4923)		Cytochrome c-type biogenesis protein CcsA/ResC	the putative heme handling protein (hhp) family.	9.B.14.3.4		83	83	85	1e-135
BLAT	Transporter	TCDB	Mycobacterium tuberculosis H37Rv S0149_Mtb_Ec_annotated	fig|83332.894.peg.3653			P0A4W2	Mycobacterium tuberculosis		Sulfate and thiosulfate import ATP-binding protein CysA (EC 3.6.3.25)	the atp-binding cassette (abc) superfamily.	3.A.1.6.3	11929522;12218036;19099550;9634230	99	100	100	1e-197
BLAT	Transporter	TCDB	Mycobacterium tuberculosis H37Rv S0194_Mtb_Ec_annotated	fig|83332.896.peg.258			I6YB99	Mycobacterium tuberculosis H37Rv		23S rRNA (cytidine(1920)-2'-O)-methyltransferase (EC 2.1.1.226) @ 16S rRNA (cytidine(1409)-2'-O)-methyltransferase (EC 2.1.1.227)	the bacterial hemolysin a (b-hemolysin a) family.	1.C.109.1.4		100	100	100	1e-148
BLAT	Transporter	TCDB	Mycobacterium tuberculosis H37Rv S0036_Mtb_Ec_annotated	fig|83332.888.peg.3755			O53944	Mycobacterium tuberculosis		Integral membrane protein EccD5, component of Type VII secretion system ESX-5	the type vii or esx protein secretion system (t7ss) family.	3.A.24.4.1	12218036;19099550;19876390;9634230	100	100	100	1e-285
BLAT	Transporter	TCDB	Mycobacterium tuberculosis H37Rv S0040_Mtb_Ec_annotated	fig|83332.889.peg.326			O05460	Mycobacterium tuberculosis		AAA+ family protein ATPase EccA2, component of Type VII secretion system ESX-2	the type vii or esx protein secretion system (t7ss) family.	3.A.24.2.1		73	100	99	1e-261
BLAT	Transporter	TCDB	Mycobacterium tuberculosis H37Rv S0165_Mtb_Ec_annotated	fig|83332.895.peg.2520			P59950	Mycobacterium bovis (strain ATCC BAA-935 / AF2122/97)		Probable low-affinity inorganic phosphate transporter	the inorganic phosphate transporter (pit) family.	2.A.20.1.3	12788972	100	100	100	1e-238
BLAT	Transporter	TCDB	Mycobacterium tuberculosis H37Rv S0202_Mtb_Ec_annotated	fig|83332.898.peg.3686			P63393	Mycobacterium tuberculosis.		Iron siderophore ABC transporter, permease/ATP-binding protein IrtB	the atp-binding cassette (abc) superfamily.	3.A.1.21.2	12218036;9634230	100	100	100	0.0
BLAT	Transporter	TCDB	Mycobacterium tuberculosis H37Rv S0022_Mtb_Ec_annotated	fig|83332.886.peg.2197			P64783	Mycobacterium tuberculosis		MFS-type drug/proton antiporter Rv1258c family => implicated in rifampicin, ofloxacin, isoniazid, ethambutol efflux	the major facilitator superfamily (mfs).	2.A.1.21.12	12218036;12520088;15057575;9634230	100	100	100	1e-235
BLAT	Transporter	TCDB	Mycobacterium tuberculosis H37Rv S0013_Mtb_Ec_annotated	fig|83332.884.peg.340			P0A564	Mycobacterium tuberculosis		6 kDa early secretory antigenic target ESAT-6 (EsxA)	the pore-forming esat-6 protein (esat-6) family.	1.C.95.1.1	11940590;12218036;14557536;16030141;16368961;19682254;7729876;7897219;9634230;9846755	100	100	100	2e-47
BLAT	Transporter	TCDB	Mycobacterium tuberculosis H37Rv S0039_Mtb_Ec_annotated	fig|83332.887.peg.3424			Q7D8J9	Mycobacterium tuberculosis		Maltodextrin ABC transporter, substrate-binding protein MdxE	the atp-binding cassette (abc) superfamily.	3.A.1.1.31	12218036;19099550;9634230	99	100	100	1e-271
BLAT	Transporter	TCDB	Mycobacterium tuberculosis H37Rv S0013_Mtb_Ec_annotated	fig|83332.884.peg.328			O05460	Mycobacterium tuberculosis		AAA+ family protein ATPase EccA2, component of Type VII secretion system ESX-2	the type vii or esx protein secretion system (t7ss) family.	3.A.24.2.1		73	100	99	1e-261
BLAT	Transporter	TCDB	Mycobacterium tuberculosis H37Rv S0091_Mtb_Ec_annotated	fig|83332.893.peg.1758			P66785	Mycobacterium tuberculosis		Protein translocase subunit SecA paralog 1	the general secretory pathway (sec) family.	3.A.5.2.2	12218036;12606717;19099550;9634230	96	99	100	0.0
BLAT	Transporter	TCDB	Mycobacterium tuberculosis H37Rv S0046_Mtb_Ec_annotated	fig|83332.901.peg.2112			P66966	Mycobacterium tuberculosis		Oligopeptide ABC transporter, permease protein OppB (TC 3.A.1.5.1)	the atp-binding cassette (abc) superfamily.	3.A.1.5.26	12218036;9634230	100	100	100	1e-182
BLAT	Transporter	TCDB	Mycobacterium tuberculosis H37Rv S0017_Mtb_Ec_annotated	fig|83332.885.peg.2636			P65526	Mycobacterium tuberculosis		Na+/H+ antiporter	the monovalent cation:proton antiporter-1 (cpa1) family.	2.A.36.3.3	12218036;9634230	97	99	100	1e-296
BLAT	Transporter	TCDB	Mycobacterium tuberculosis H37Rv S0194_Mtb_Ec_annotated	fig|83332.896.peg.663			O05870	Mycobacterium tuberculosis		Phosphate ABC transporter, substrate-binding protein PstS (TC 3.A.1.7.1)	the atp-binding cassette (abc) superfamily.	3.A.1.7.4		100	100	100	1e-217
BLAT	Transporter	TCDB	Mycobacterium tuberculosis H37Rv S0036_Mtb_Ec_annotated	fig|83332.888.peg.1518			Q79F92	Mycobacterium tuberculosis		PPE family protein => PPE68, component of Type VII secretion system ESX-1	the type vii or esx protein secretion system (t7ss) family.	3.A.24.1.1	11940590;12218036;14557536;14573626;15039340;16030141;16135231;16368961;16973880;17328726;17433643;17676952;18685700;18974091;19099550;19682254;19876390;9634230;9846755	100	100	100	1e-211
BLAT	Transporter	TCDB	Mycobacterium tuberculosis H37Rv S0059_Mtb_Ec_annotated	fig|83332.890.peg.1147			P96878	Mycobacterium tuberculosis		Na(+)-dependent bicarbonate transporter BicA / Carbonic anhydrase, beta class (EC 4.2.1.1)	the sulfate permease (sulp) family.	2.A.53.3.12		98	100	100	0.0
BLAT	Transporter	TCDB	Mycobacterium tuberculosis H37Rv S0059_Mtb_Ec_annotated	fig|83332.890.peg.2090			O06356	Mycobacterium tuberculosis		FIG00821219: MCE associated membrane protein	the atp-binding cassette (abc) superfamily.	3.A.1.27.5	12218036;12368430;9634230	100	100	100	1e-134
BLAT	Transporter	TCDB	Mycobacterium tuberculosis H37Rv S0036_Mtb_Ec_annotated	fig|83332.888.peg.453			O53655	Mycobacterium tuberculosis		FIG01121868: Possible membrane protein, Rv0204c	the glycosyl transferase 2 (gt2) family.	4.D.2.4.1	9634230	99	96	99	1e-241
BLAT	Transporter	TCDB	Mycobacterium tuberculosis H37Rv S0039_Mtb_Ec_annotated	fig|83332.887.peg.522			O07422	Mycobacterium tuberculosis		FIG00820195: MCE associated membrane protein	the atp-binding cassette (abc) superfamily.	3.A.1.27.5	12218036;12368430;9634230	100	100	100	1e-133
BLAT	Transporter	TCDB	Mycobacterium tuberculosis H37Rv S0194_Mtb_Ec_annotated	fig|83332.896.peg.2497			P65526	Mycobacterium tuberculosis		Na+/H+ antiporter	the monovalent cation:proton antiporter-1 (cpa1) family.	2.A.36.3.3	12218036;9634230	97	99	100	1e-296
BLAT	Transporter	TCDB	Mycobacterium tuberculosis H37Rv S0149_Mtb_Ec_annotated	fig|83332.894.peg.3707			O53933	Mycobacterium tuberculosis		Membrane protein EccB5, component of Type VII secretion system ESX-5	the type vii or esx protein secretion system (t7ss) family.	3.A.24.4.1	12218036;19099550;19876390;9634230	100	100	100	1e-296
BLAT	Transporter	TCDB	Mycobacterium tuberculosis H37Rv S0205_Mtb_Ec_annotated	fig|83332.900.peg.1260			P66964	Mycobacterium tuberculosis		Oligopeptide ABC transporter, permease protein OppC (TC 3.A.1.5.1)	the atp-binding cassette (abc) superfamily.	3.A.1.5.26	12218036;9634230	100	100	100	1e-161
BLAT	Transporter	TCDB	Mycobacterium tuberculosis H37Rv S0040_Mtb_Ec_annotated	fig|83332.889.peg.1680			P71915	Mycobacterium tuberculosis		Integral membrane protein	the small conductance mechanosensitive ion channel (mscs) family.	1.A.23.5.1	12218036;9634230	100	100	100	1e-275
BLAT	Transporter	TCDB	Mycobacterium tuberculosis H37Rv S0059_Mtb_Ec_annotated	fig|83332.890.peg.4113			O53946	Mycobacterium tuberculosis		Membrane protein EccE5, component of Type VII secretion system ESX-5	the type vii or esx protein secretion system (t7ss) family.	3.A.24.4.1	12218036;19099550;19876390;9634230	100	100	100	1e-240
BLAT	Transporter	TCDB	Mycobacterium tuberculosis H37Rv S0008_Mtb_Ec_annotated	fig|83332.883.peg.3943			P0A607	Mycobacterium bovis (strain ATCC BAA-935 / AF2122/97)		putative anion permease	the arsenite-antimonite (arsb) efflux family.	2.A.45.2.2	12788972	100	100	100	1e-238
BLAT	Transporter	TCDB	Mycobacterium tuberculosis H37Rv S0196_Mtb_Ec_annotated	fig|83332.897.peg.3538			O50453	Mycobacterium tuberculosis		Maltodextrin ABC transporter, permease protein MdxG	the atp-binding cassette (abc) superfamily.	3.A.1.1.31	12218036;19099550;9634230	100	100	100	1e-150
BLAT	Transporter	TCDB	Mycobacterium tuberculosis H37Rv S0059_Mtb_Ec_annotated	fig|83332.890.peg.2083			O53545	Mycobacterium tuberculosis		Conserved hypothetical integral membrane protein YrbEb	the atp-binding cassette (abc) superfamily.	3.A.1.27.5	12218036;12368430;9634230	100	100	100	1e-152
BLAT	Transporter	TCDB	Mycobacterium tuberculosis H37Rv S0165_Mtb_Ec_annotated	fig|83332.895.peg.735			P71997	Mycobacterium tuberculosis		Sulfate transporter	the sulfate permease (sulp) family.	2.A.53.4.2		99	100	99	1e-310
BLAT	Transporter	TCDB	Mycobacterium tuberculosis H37Rv S0046_Mtb_Ec_annotated	fig|83332.901.peg.1057			P65381	Mycobacterium bovis (strain ATCC BAA-935 / AF2122/97)		Membrane protein MmpS5	the mycobacterial membrane protein small (mmps) family.	8.A.35.1.2		100	100	100	2e-76
BLAT	Transporter	TCDB	Mycobacterium tuberculosis H37Rv S0013_Mtb_Ec_annotated	fig|83332.884.peg.2214			Q50635	Mycobacterium tuberculosis		Protein translocase subunit SecF	the general secretory pathway (sec) family.	3.A.5.2.2	12218036;12606717;19099550;9634230	100	100	100	1e-247
BLAT	Transporter	TCDB	Mycobacterium tuberculosis H37Rv S0040_Mtb_Ec_annotated	fig|83332.889.peg.867			O53657	Mycobacterium tuberculosis		Transmembrane heme transport protein MmpL3	the resistance-nodulation-cell division (rnd) superfamily.	2.A.6.5.6	12218036;9634230	100	100	100	0.0
BLAT	Transporter	TCDB	Mycobacterium tuberculosis H37Rv S0202_Mtb_Ec_annotated	fig|83332.898.peg.3022			Q7D911	Mycobacterium tuberculosis		AttF component of AttEFGH ABC transport system / AttG component of AttEFGH ABC transport system	the atp-binding cassette (abc) superfamily.	3.A.1.125.2	12218036;16586367;9634230	100	100	99	0.0
BLAT	Transporter	TCDB	Mycobacterium tuberculosis H37Rv S0013_Mtb_Ec_annotated	fig|83332.884.peg.348			O69733	Mycobacterium tuberculosis		AAA+ family protein ATPase EccA1, component of Type VII secretion system ESX-1	the type vii or esx protein secretion system (t7ss) family.	3.A.24.1.1	11940590;12218036;14557536;14573626;15039340;16030141;16135231;16368961;16973880;17328726;17433643;17676952;18685700;18974091;19099550;19682254;19876390;9634230;9846755	100	100	100	0.0
BLAT	Transporter	TCDB	Mycobacterium tuberculosis H37Rv S0194_Mtb_Ec_annotated	fig|83332.896.peg.838			O53781	Mycobacterium tuberculosis		putative membrane protein	the major facilitator superfamily (mfs).	2.A.1.3.41	9634230	100	100	100	0.0
BLAT	Transporter	TCDB	Mycobacterium tuberculosis H37Rv S0007_Mtb_Ec_annotated	fig|83332.881.peg.4096			B8ZT62	Mycobacterium leprae (strain Br4923)		Cytochrome c-type biogenesis protein CcsA/ResC	the putative heme handling protein (hhp) family.	9.B.14.3.4		83	83	85	1e-135
BLAT	Transporter	TCDB	Mycobacterium tuberculosis H37Rv S0196_Mtb_Ec_annotated	fig|83332.897.peg.346			O69734	Mycobacterium tuberculosis		Membrane protein EccB1, component of Type VII secretion system ESX-1	the type vii or esx protein secretion system (t7ss) family.	3.A.24.1.1	11940590;12218036;14557536;14573626;15039340;16030141;16135231;16368961;16973880;17328726;17433643;17676952;18685700;18974091;19099550;19682254;19876390;9634230;9846755	100	100	100	1e-281
BLAT	Transporter	TCDB	Mycobacterium tuberculosis H37Rv S0091_Mtb_Ec_annotated	fig|83332.893.peg.2964			P66791	Mycobacterium tuberculosis		Protein translocase membrane subunit SecG	the general secretory pathway (sec) family.	3.A.5.2.2	12218036;12606717;19099550;9634230	100	65	100	5e-34
BLAT	Transporter	TCDB	Mycobacterium tuberculosis H37Rv S0008_Mtb_Ec_annotated	fig|83332.883.peg.2422			P66966	Mycobacterium tuberculosis		Oligopeptide ABC transporter, permease protein OppB (TC 3.A.1.5.1)	the atp-binding cassette (abc) superfamily.	3.A.1.5.26	12218036;9634230	100	100	100	1e-182
BLAT	Transporter	TCDB	Mycobacterium tuberculosis H37Rv S0165_Mtb_Ec_annotated	fig|83332.895.peg.903			P95302	Mycobacterium tuberculosis		Phosphate ABC transporter, ATP-binding protein PstB (TC 3.A.1.7.1)	the atp-binding cassette (abc) superfamily.	3.A.1.7.4		100	100	100	1e-154
BLAT	Transporter	TCDB	Mycobacterium tuberculosis H37Rv S0204_Mtb_Ec_annotated	fig|83332.899.peg.1734			P69926	Mycobacterium tuberculosis		Multidrug resistance protein mmr	the drug/metabolite transporter (dmt) superfamily.	2.A.7.1.2	12218036;9634230;9811672	100	100	100	4e-53
BLAT	Transporter	TCDB	Mycobacterium tuberculosis H37Rv S0046_Mtb_Ec_annotated	fig|83332.901.peg.3922			Q79FV6	Mycobacterium tuberculosis		PE_PGRS family protein => PE_PGRS14	the pe-pgrs protein family.	9.B.96.1.1	12368430;9634230	47	100	100	1e-251
BLAT	Transporter	TCDB	Mycobacterium tuberculosis H37Rv S0040_Mtb_Ec_annotated	fig|83332.889.peg.244			P0A5C2	Mycobacterium bovis (strain ATCC BAA-935 / AF2122/97)		putative membrane protein	the major facilitator superfamily (mfs).	2.A.1.21.14	12788972	98	99	100	1e-247
BLAT	Transporter	TCDB	Mycobacterium tuberculosis H37Rv S0091_Mtb_Ec_annotated	fig|83332.893.peg.253			P64883	Mycobacterium tuberculosis		FIG007481: hypothetical protein	the acid-fast bacterial, outer membrane porin (afb-omp) family.	1.B.50.1.1	12218036;18434314;9634230	100	100	100	1e-171
BLAT	Transporter	TCDB	Mycobacterium tuberculosis H37Rv S0036_Mtb_Ec_annotated	fig|83332.888.peg.3900			P65087	Mycobacterium tuberculosis		Secreted protein EspC, component of Type VII secretion system ESX-1	the type vii or esx protein secretion system (t7ss) family.	3.A.24.1.1	11940590;12218036;14557536;14573626;15039340;16030141;16135231;16368961;16973880;17328726;17433643;17676952;18685700;18974091;19099550;19682254;19876390;9634230;9846755	100	100	100	1e-52
BLAT	Transporter	TCDB	Mycobacterium tuberculosis H37Rv S0046_Mtb_Ec_annotated	fig|83332.901.peg.1447			O69735	Mycobacterium tuberculosis		FtsK/SpoIIIE family protein EccCa1, component of Type VII secretion system ESX-1	the type vii or esx protein secretion system (t7ss) family.	3.A.24.1.1	11940590;12218036;14557536;14573626;15039340;16030141;16135231;16368961;16973880;17328726;17433643;17676952;18685700;18974091;19099550;19682254;19876390;9634230;9846755	100	100	100	0.0
BLAT	Transporter	TCDB	Mycobacterium tuberculosis H37Rv S0165_Mtb_Ec_annotated	fig|83332.895.peg.2344			O53945	Mycobacterium tuberculosis		Serine protease mycosin MycP5, component of Type VII secretion system ESX-5	the type vii or esx protein secretion system (t7ss) family.	3.A.24.4.1	12218036;19099550;19876390;9634230	100	100	100	0.0
BLAT	Transporter	TCDB	Mycobacterium tuberculosis H37Rv S0017_Mtb_Ec_annotated	fig|83332.885.peg.411			D6FTB2	Mycobacterium tuberculosis K85		Putative transmembrane protein	the bacterial 4 tms putative dmt (b-4dmt) family.	9.B.148.1.3		100	100	99	1e-122
BLAT	Transporter	TCDB	Mycobacterium tuberculosis H37Rv S0013_Mtb_Ec_annotated	fig|83332.884.peg.329			O05460	Mycobacterium tuberculosis		AAA+ family protein ATPase EccA2, component of Type VII secretion system ESX-2	the type vii or esx protein secretion system (t7ss) family.	3.A.24.2.1		24	99	100	2e-84
BLAT	Transporter	TCDB	Mycobacterium tuberculosis H37Rv S0196_Mtb_Ec_annotated	fig|83332.897.peg.652			P71997	Mycobacterium tuberculosis		Sulfate transporter	the sulfate permease (sulp) family.	2.A.53.4.2		99	100	99	1e-311
BLAT	Transporter	TCDB	Mycobacterium tuberculosis H37Rv S0149_Mtb_Ec_annotated	fig|83332.894.peg.2878			O53687	Mycobacterium tuberculosis		AAA+ family protein ATPase EccA3, component of Type VII secretion system ESX-3	the type vii or esx protein secretion system (t7ss) family.	3.A.24.3.1		100	100	100	0.0
BLAT	Transporter	TCDB	Mycobacterium tuberculosis H37Rv S0039_Mtb_Ec_annotated	fig|83332.887.peg.861			P95302	Mycobacterium tuberculosis		Phosphate ABC transporter, ATP-binding protein PstB (TC 3.A.1.7.1)	the atp-binding cassette (abc) superfamily.	3.A.1.7.4		100	100	100	1e-154
BLAT	Transporter	TCDB	Mycobacterium tuberculosis H37Rv S0202_Mtb_Ec_annotated	fig|83332.898.peg.3739			O50454	Mycobacterium tuberculosis		ABC transporter, ATP-binding protein (cluster 13, osmolytes)	the atp-binding cassette (abc) superfamily.	3.A.1.1.31	12218036;19099550;9634230	100	100	100	1e-222
BLAT	Transporter	TCDB	Mycobacterium tuberculosis H37Rv S0196_Mtb_Ec_annotated	fig|83332.897.peg.2665			P65526	Mycobacterium tuberculosis		Na+/H+ antiporter	the monovalent cation:proton antiporter-1 (cpa1) family.	2.A.36.3.3	12218036;9634230	97	99	100	1e-296
BLAT	Transporter	TCDB	Mycobacterium tuberculosis H37Rv S0194_Mtb_Ec_annotated	fig|83332.896.peg.422			O05449	Mycobacterium tuberculosis		Membrane protein EccB2, component of Type VII secretion system ESX-2	the type vii or esx protein secretion system (t7ss) family.	3.A.24.2.1		100	100	100	1e-287
BLAT	Transporter	TCDB	Mycobacterium tuberculosis H37Rv S0007_Mtb_Ec_annotated	fig|83332.881.peg.3738			O50452	Mycobacterium tuberculosis		Maltodextrin ABC transporter, permease protein MdxF	the atp-binding cassette (abc) superfamily.	3.A.1.1.31	12218036;19099550;9634230	100	100	100	1e-172
BLAT	Transporter	TCDB	Mycobacterium tuberculosis H37Rv S0007_Mtb_Ec_annotated	fig|83332.881.peg.936			P9WKQ1	Mycobacterium tuberculosis (strain ATCC 25618 / H37Rv)		Sphingomyelinase (EC 3.1.4.12) => SpmT	the porin-sphingomyelinase fusion protein, spmt (spmt) family.	1.B.79.1.1		100	100	100	1e-294
BLAT	Transporter	TCDB	Mycobacterium tuberculosis H37Rv S0036_Mtb_Ec_annotated	fig|83332.888.peg.1522			O69740	Mycobacterium tuberculosis		Proline and alanine rich protein EspI, component of Type VII secretion system ESX-1	the type vii or esx protein secretion system (t7ss) family.	3.A.24.1.1	11940590;12218036;14557536;14573626;15039340;16030141;16135231;16368961;16973880;17328726;17433643;17676952;18685700;18974091;19099550;19682254;19876390;9634230;9846755	46	99	100	1e-176
BLAT	Transporter	TCDB	Mycobacterium tuberculosis H37Rv S0196_Mtb_Ec_annotated	fig|83332.897.peg.1398			P66785	Mycobacterium tuberculosis		Protein translocase subunit SecA paralog 1	the general secretory pathway (sec) family.	3.A.5.2.2	12218036;12606717;19099550;9634230	96	99	99	0.0
BLAT	Transporter	TCDB	Mycobacterium tuberculosis H37Rv S0196_Mtb_Ec_annotated	fig|83332.897.peg.140			O05804	Mycobacterium tuberculosis		HoxN/HupN/NixA family nickel/cobalt transporter	the ni(2+)-co(2+) transporter (nicot) family.	2.A.52.1.7		100	100	100	1e-217
BLAT	Transporter	TCDB	Mycobacterium tuberculosis H37Rv S0008_Mtb_Ec_annotated	fig|83332.883.peg.3447			Q7U2U7	Mycobacterium bovis		Probable cation-transporting ATPase I (EC 3.6.3.-)	the p-type atpase (p-atpase) superfamily.	3.A.3.24.1	12788972	100	100	99	0.0
BLAT	Transporter	TCDB	Mycobacterium tuberculosis H37Rv S0196_Mtb_Ec_annotated	fig|83332.897.peg.3953			P71746	Mycobacterium tuberculosis		Sulfate transport system permease protein CysW	the atp-binding cassette (abc) superfamily.	3.A.1.6.3	11929522;12218036;19099550;9634230	100	100	99	1e-150
BLAT	Transporter	TCDB	Mycobacterium tuberculosis H37Rv S0194_Mtb_Ec_annotated	fig|83332.896.peg.438			O05435	Mycobacterium tuberculosis		Peptidoglycan lipid II flippase MurJ / Pseudokinase domain in MviN	the multidrug/oligosaccharidyl-lipid/polysaccharide (mop) flippase superfamily.	2.A.66.4.4		100	100	99	0.0
BLAT	Transporter	TCDB	Mycobacterium tuberculosis H37Rv S0202_Mtb_Ec_annotated	fig|83332.898.peg.3685			P63391	Mycobacterium tuberculosis.		Iron siderophore ABC transporter, permease/ATP-binding protein IrtA	the atp-binding cassette (abc) superfamily.	3.A.1.21.2	12218036;9634230	100	100	100	0.0
BLAT	Transporter	TCDB	Mycobacterium tuberculosis H37Rv S0040_Mtb_Ec_annotated	fig|83332.889.peg.338			P0A564	Mycobacterium tuberculosis		6 kDa early secretory antigenic target ESAT-6 (EsxA)	the pore-forming esat-6 protein (esat-6) family.	1.C.95.1.1	11940590;12218036;14557536;16030141;16368961;19682254;7729876;7897219;9634230;9846755	100	100	100	2e-47
BLAT	Transporter	TCDB	Mycobacterium tuberculosis H37Rv S0196_Mtb_Ec_annotated	fig|83332.897.peg.342			Q79F92	Mycobacterium tuberculosis		PPE family protein => PPE68, component of Type VII secretion system ESX-1	the type vii or esx protein secretion system (t7ss) family.	3.A.24.1.1	11940590;12218036;14557536;14573626;15039340;16030141;16135231;16368961;16973880;17328726;17433643;17676952;18685700;18974091;19099550;19682254;19876390;9634230;9846755	100	100	100	1e-211
BLAT	Transporter	TCDB	Mycobacterium tuberculosis H37Rv S0040_Mtb_Ec_annotated	fig|83332.889.peg.3219			P64997	Mycobacterium tuberculosis		Transmembrane component of energizing module of ECF transporters in Mycobacteria	the atp-binding cassette (abc) superfamily.	3.A.1.26.4	12218036;9634230	100	100	100	1e-156
BLAT	Transporter	TCDB	Mycobacterium tuberculosis H37Rv S0008_Mtb_Ec_annotated	fig|83332.883.peg.704			Q79FV6	Mycobacterium tuberculosis		PE_PGRS family protein => PE_PGRS14	the pe-pgrs protein family.	9.B.96.1.1	12368430;9634230	46	100	100	1e-244
BLAT	Transporter	TCDB	Mycobacterium tuberculosis H37Rv S0196_Mtb_Ec_annotated	fig|83332.897.peg.2722			P71879	Mycobacterium tuberculosis		MFS-type transporter Rv2333c family => implicated in rifampicin, ofloxacin efflux	the major facilitator superfamily (mfs).	2.A.1.3.49	12218036;17242035;9634230	80	94	100	1e-250
BLAT	Transporter	TCDB	Mycobacterium tuberculosis H37Rv S0194_Mtb_Ec_annotated	fig|83332.896.peg.4209			Q79FV6	Mycobacterium tuberculosis		PE_PGRS family protein => PE_PGRS14	the pe-pgrs protein family.	9.B.96.1.1	12368430;9634230	48	100	100	1e-257
BLAT	Transporter	TCDB	Mycobacterium tuberculosis H37Rv S0070_Mtb_Ec_annotated	fig|83332.892.peg.1523			Q79F92	Mycobacterium tuberculosis		PPE family protein => PPE68, component of Type VII secretion system ESX-1	the type vii or esx protein secretion system (t7ss) family.	3.A.24.1.1	11940590;12218036;14557536;14573626;15039340;16030141;16135231;16368961;16973880;17328726;17433643;17676952;18685700;18974091;19099550;19682254;19876390;9634230;9846755	100	100	100	1e-211
BLAT	Transporter	TCDB	Mycobacterium tuberculosis H37Rv S0091_Mtb_Ec_annotated	fig|83332.893.peg.414			O05457	Mycobacterium tuberculosis		Integral membrane protein EccD2, component of Type VII secretion system ESX-2	the type vii or esx protein secretion system (t7ss) family.	3.A.24.2.1		100	100	100	1e-294
BLAT	Transporter	TCDB	Mycobacterium tuberculosis H37Rv S0066_Mtb_Ec_annotated	fig|83332.891.peg.347			O69734	Mycobacterium tuberculosis		Membrane protein EccB1, component of Type VII secretion system ESX-1	the type vii or esx protein secretion system (t7ss) family.	3.A.24.1.1	11940590;12218036;14557536;14573626;15039340;16030141;16135231;16368961;16973880;17328726;17433643;17676952;18685700;18974091;19099550;19682254;19876390;9634230;9846755	100	100	100	1e-281
BLAT	Transporter	TCDB	Mycobacterium tuberculosis H37Rv S0039_Mtb_Ec_annotated	fig|83332.887.peg.300			P64883	Mycobacterium tuberculosis		FIG007481: hypothetical protein	the acid-fast bacterial, outer membrane porin (afb-omp) family.	1.B.50.1.1	12218036;18434314;9634230	100	100	100	1e-171
BLAT	Transporter	TCDB	Mycobacterium tuberculosis H37Rv S0205_Mtb_Ec_annotated	fig|83332.900.peg.959			O69740	Mycobacterium tuberculosis		Proline and alanine rich protein EspI, component of Type VII secretion system ESX-1	the type vii or esx protein secretion system (t7ss) family.	3.A.24.1.1	11940590;12218036;14557536;14573626;15039340;16030141;16135231;16368961;16973880;17328726;17433643;17676952;18685700;18974091;19099550;19682254;19876390;9634230;9846755	46	99	100	1e-176
BLAT	Transporter	TCDB	Mycobacterium tuberculosis H37Rv S0205_Mtb_Ec_annotated	fig|83332.900.peg.3926			O05307	Mycobacterium tuberculosis		Long-chain-fatty-acid--CoA ligase (EC 6.2.1.3) @ Long-chain fatty-acid-CoA ligase (EC 6.2.1.3), Mycobacterial subgroup FadD6	the fatty acid transporter (fat) family.	4.C.1.1.3	12218036;9634230	100	100	100	0.0
BLAT	Transporter	TCDB	Mycobacterium tuberculosis H37Rv S0001_Mtb_Ec_annotated	fig|83332.880.peg.570			O05435	Mycobacterium tuberculosis		Peptidoglycan lipid II flippase MurJ / Pseudokinase domain in MviN	the multidrug/oligosaccharidyl-lipid/polysaccharide (mop) flippase superfamily.	2.A.66.4.4		100	100	100	0.0
BLAT	Transporter	TCDB	Mycobacterium tuberculosis H37Rv S0202_Mtb_Ec_annotated	fig|83332.898.peg.3591			P0A5Z2	Mycobacterium tuberculosis		Protein translocase subunit SecY	the general secretory pathway (sec) family.	3.A.5.2.2	12218036;12606717;19099550;9634230	100	100	100	1e-249
BLAT	Transporter	TCDB	Mycobacterium tuberculosis H37Rv S0008_Mtb_Ec_annotated	fig|83332.883.peg.873			P65374	Mycobacterium tuberculosis		Transmembrane heme transport protein MmpL11	the resistance-nodulation-cell division (rnd) superfamily.	2.A.6.5.5	12218036;9634230	99	100	100	0.0
BLAT	Transporter	TCDB	Mycobacterium tuberculosis H37Rv S0204_Mtb_Ec_annotated	fig|83332.899.peg.1686			P65374	Mycobacterium tuberculosis		Transmembrane heme transport protein MmpL11	the resistance-nodulation-cell division (rnd) superfamily.	2.A.6.5.5	12218036;9634230	99	100	100	0.0
BLAT	Transporter	TCDB	Mycobacterium tuberculosis H37Rv S0046_Mtb_Ec_annotated	fig|83332.901.peg.898			P96878	Mycobacterium tuberculosis		Na(+)-dependent bicarbonate transporter BicA / Carbonic anhydrase, beta class (EC 4.2.1.1)	the sulfate permease (sulp) family.	2.A.53.3.12		98	100	100	0.0
BLAT	Transporter	TCDB	Mycobacterium tuberculosis H37Rv S0070_Mtb_Ec_annotated	fig|83332.892.peg.156			P64711	Mycobacterium tuberculosis		Arginine exporter protein ArgO	the l-lysine exporter (lyse) family.	2.A.75.1.3	12218036;9634230	100	96	100	1e-110
BLAT	Transporter	TCDB	Mycobacterium tuberculosis H37Rv S0149_Mtb_Ec_annotated	fig|83332.894.peg.397			Q79F93	Mycobacterium tuberculosis		PE family protein => PE35, interacts with PPE68, regulation of esxAB expression via Type VII secretion system ESX-1	the type vii or esx protein secretion system (t7ss) family.	3.A.24.1.1	11940590;12218036;14557536;14573626;15039340;16030141;16135231;16368961;16973880;17328726;17433643;17676952;18685700;18974091;19099550;19682254;19876390;9634230;9846755	98	100	100	2e-47
BLAT	Transporter	TCDB	Mycobacterium tuberculosis H37Rv S0194_Mtb_Ec_annotated	fig|83332.896.peg.942			P65381	Mycobacterium bovis (strain ATCC BAA-935 / AF2122/97)		Membrane protein MmpS5	the mycobacterial membrane protein small (mmps) family.	8.A.35.1.2		100	100	100	2e-76
BLAT	Transporter	TCDB	Mycobacterium tuberculosis H37Rv S0205_Mtb_Ec_annotated	fig|83332.900.peg.1606			O53781	Mycobacterium tuberculosis		putative membrane protein	the major facilitator superfamily (mfs).	2.A.1.3.41	9634230	100	100	100	0.0
BLAT	Transporter	TCDB	Mycobacterium tuberculosis H37Rv S0046_Mtb_Ec_annotated	fig|83332.901.peg.1473			O05449	Mycobacterium tuberculosis		Membrane protein EccB2, component of Type VII secretion system ESX-2	the type vii or esx protein secretion system (t7ss) family.	3.A.24.2.1		100	100	100	1e-287
BLAT	Transporter	TCDB	Mycobacterium tuberculosis H37Rv S0091_Mtb_Ec_annotated	fig|83332.893.peg.403			O69741	Mycobacterium tuberculosis		Integral membrane protein EccD1, component of Type VII secretion system ESX-1	the type vii or esx protein secretion system (t7ss) family.	3.A.24.1.1	11940590;12218036;14557536;14573626;15039340;16030141;16135231;16368961;16973880;17328726;17433643;17676952;18685700;18974091;19099550;19682254;19876390;9634230;9846755	95	99	100	1e-278
BLAT	Transporter	TCDB	Mycobacterium tuberculosis H37Rv S0046_Mtb_Ec_annotated	fig|83332.901.peg.3044			P59950	Mycobacterium bovis (strain ATCC BAA-935 / AF2122/97)		Probable low-affinity inorganic phosphate transporter	the inorganic phosphate transporter (pit) family.	2.A.20.1.3	12788972	100	100	100	1e-238
BLAT	Transporter	TCDB	Mycobacterium tuberculosis H37Rv S0022_Mtb_Ec_annotated	fig|83332.886.peg.4050			B8ZT62	Mycobacterium leprae (strain Br4923)		Cytochrome c-type biogenesis protein CcsA/ResC	the putative heme handling protein (hhp) family.	9.B.14.3.4		83	83	85	1e-135
BLAT	Transporter	TCDB	Mycobacterium tuberculosis H37Rv S0039_Mtb_Ec_annotated	fig|83332.887.peg.2864			O07802	Mycobacterium tuberculosis H37Rv		hypothetical protein	the peptidoglycolipid addressing protein (gap) family.	2.A.116.1.2		100	89	100	1e-128
BLAT	Transporter	TCDB	Mycobacterium tuberculosis H37Rv S0013_Mtb_Ec_annotated	fig|83332.884.peg.110			I6YB99	Mycobacterium tuberculosis H37Rv		23S rRNA (cytidine(1920)-2'-O)-methyltransferase (EC 2.1.1.226) @ 16S rRNA (cytidine(1409)-2'-O)-methyltransferase (EC 2.1.1.227)	the bacterial hemolysin a (b-hemolysin a) family.	1.C.109.1.4		100	100	100	1e-148
BLAT	Transporter	TCDB	Mycobacterium tuberculosis H37Rv S0039_Mtb_Ec_annotated	fig|83332.887.peg.4005			F7WTS9	Mycobacterium tuberculosis (strain CCDC5180)		FIG00821990: molecular chaperone	the cation channel-forming heat shock protein-70 (hsp70) family.	1.A.33.2.2		96	95	99	0.0
BLAT	Transporter	TCDB	Mycobacterium tuberculosis H37Rv S0036_Mtb_Ec_annotated	fig|83332.888.peg.3023			O53687	Mycobacterium tuberculosis		AAA+ family protein ATPase EccA3, component of Type VII secretion system ESX-3	the type vii or esx protein secretion system (t7ss) family.	3.A.24.3.1		100	100	100	0.0
BLAT	Transporter	TCDB	Mycobacterium tuberculosis H37Rv S0046_Mtb_Ec_annotated	fig|83332.901.peg.1840			Q50635	Mycobacterium tuberculosis		Protein translocase subunit SecF	the general secretory pathway (sec) family.	3.A.5.2.2	12218036;12606717;19099550;9634230	100	100	100	1e-247
BLAT	Transporter	TCDB	Mycobacterium tuberculosis H37Rv S0194_Mtb_Ec_annotated	fig|83332.896.peg.2891			O53689	Mycobacterium tuberculosis		FtsK/SpoIIIE family protein EccC3, component of Type VII secretion system ESX-3	the type vii or esx protein secretion system (t7ss) family.	3.A.24.3.1		100	100	99	0.0
BLAT	Transporter	TCDB	Mycobacterium tuberculosis H37Rv S0202_Mtb_Ec_annotated	fig|83332.898.peg.2891			P63395	Mycobacterium tuberculosis		Oligopeptide ABC transporter, ATP-binding protein OppD (TC 3.A.1.5.1) / Oligopeptide ABC transporter, ATP-binding protein OppF (TC 3.A.1.5.1)	the atp-binding cassette (abc) superfamily.	3.A.1.5.26	12218036;9634230	100	100	100	0.0
BLAT	Transporter	TCDB	Mycobacterium tuberculosis H37Rv S0066_Mtb_Ec_annotated	fig|83332.891.peg.4184			Q79FV6	Mycobacterium tuberculosis		PE_PGRS family protein => PE_PGRS14	the pe-pgrs protein family.	9.B.96.1.1	12368430;9634230	50	100	99	1e-261
BLAT	Transporter	TCDB	Mycobacterium tuberculosis H37Rv S0165_Mtb_Ec_annotated	fig|83332.895.peg.3893			O53545	Mycobacterium tuberculosis		Conserved hypothetical integral membrane protein YrbEb	the atp-binding cassette (abc) superfamily.	3.A.1.27.5	12218036;12368430;9634230	100	100	100	1e-152
BLAT	Transporter	TCDB	Mycobacterium tuberculosis H37Rv S0046_Mtb_Ec_annotated	fig|83332.901.peg.3230			P63393	Mycobacterium tuberculosis.		Iron siderophore ABC transporter, permease/ATP-binding protein IrtB	the atp-binding cassette (abc) superfamily.	3.A.1.21.2	12218036;9634230	100	100	100	0.0
BLAT	Transporter	TCDB	Mycobacterium tuberculosis H37Rv S0165_Mtb_Ec_annotated	fig|83332.895.peg.2343			O53946	Mycobacterium tuberculosis		Membrane protein EccE5, component of Type VII secretion system ESX-5	the type vii or esx protein secretion system (t7ss) family.	3.A.24.4.1	12218036;19099550;19876390;9634230	100	100	100	1e-240
BLAT	Transporter	TCDB	Mycobacterium tuberculosis H37Rv S0091_Mtb_Ec_annotated	fig|83332.893.peg.3666			O50452	Mycobacterium tuberculosis		Maltodextrin ABC transporter, permease protein MdxF	the atp-binding cassette (abc) superfamily.	3.A.1.1.31	12218036;19099550;9634230	100	100	100	1e-172
BLAT	Transporter	TCDB	Mycobacterium tuberculosis H37Rv S0165_Mtb_Ec_annotated	fig|83332.895.peg.964			O69734	Mycobacterium tuberculosis		Membrane protein EccB1, component of Type VII secretion system ESX-1	the type vii or esx protein secretion system (t7ss) family.	3.A.24.1.1	11940590;12218036;14557536;14573626;15039340;16030141;16135231;16368961;16973880;17328726;17433643;17676952;18685700;18974091;19099550;19682254;19876390;9634230;9846755	100	100	100	1e-281
BLAT	Transporter	TCDB	Mycobacterium tuberculosis H37Rv S0040_Mtb_Ec_annotated	fig|83332.889.peg.448			O53784	Mycobacterium tuberculosis		Transmembrane transport protein MmpL5	the resistance-nodulation-cell division (rnd) superfamily.	2.A.6.5.8		100	100	99	0.0
BLAT	Transporter	TCDB	Mycobacterium tuberculosis H37Rv S0205_Mtb_Ec_annotated	fig|83332.900.peg.88			P65374	Mycobacterium tuberculosis		Transmembrane heme transport protein MmpL11	the resistance-nodulation-cell division (rnd) superfamily.	2.A.6.5.5	12218036;9634230	99	100	100	0.0
BLAT	Transporter	TCDB	Mycobacterium tuberculosis H37Rv S0091_Mtb_Ec_annotated	fig|83332.893.peg.3656			P71746	Mycobacterium tuberculosis		Sulfate transport system permease protein CysW	the atp-binding cassette (abc) superfamily.	3.A.1.6.3	11929522;12218036;19099550;9634230	100	100	99	1e-150
BLAT	Transporter	TCDB	Mycobacterium tuberculosis H37Rv S0066_Mtb_Ec_annotated	fig|83332.891.peg.869			O53657	Mycobacterium tuberculosis		Transmembrane heme transport protein MmpL3	the resistance-nodulation-cell division (rnd) superfamily.	2.A.6.5.6	12218036;9634230	100	100	100	0.0
BLAT	Transporter	TCDB	Mycobacterium tuberculosis H37Rv S0205_Mtb_Ec_annotated	fig|83332.900.peg.2079			P66791	Mycobacterium tuberculosis		Protein translocase membrane subunit SecG	the general secretory pathway (sec) family.	3.A.5.2.2	12218036;12606717;19099550;9634230	100	67	100	5e-34
BLAT	Transporter	TCDB	Mycobacterium tuberculosis H37Rv S0059_Mtb_Ec_annotated	fig|83332.890.peg.407			O05462	Mycobacterium tuberculosis		Membrane protein EccE1, component of Type VII secretion system ESX-1	the type vii or esx protein secretion system (t7ss) family.	3.A.24.1.1	11940590;12218036;14557536;14573626;15039340;16030141;16135231;16368961;16973880;17328726;17433643;17676952;18685700;18974091;19099550;19682254;19876390;9634230;9846755	100	100	99	1e-275
BLAT	Transporter	TCDB	Mycobacterium tuberculosis H37Rv S0039_Mtb_Ec_annotated	fig|83332.887.peg.1588			P9WG63	Mycobacterium tuberculosis (strain ATCC 25618 / H37Rv)		Possible integral membrane c-type cytochrome biogenesis protein DipZ	the disulfide bond oxidoreductase d (dsbd) family.	5.A.1.2.9		83	99	99	0.0
BLAT	Transporter	TCDB	Mycobacterium tuberculosis H37Rv S0202_Mtb_Ec_annotated	fig|83332.898.peg.3252			O07802	Mycobacterium tuberculosis H37Rv		hypothetical protein	the peptidoglycolipid addressing protein (gap) family.	2.A.116.1.2		100	89	100	1e-128
BLAT	Transporter	TCDB	Mycobacterium tuberculosis H37Rv S0039_Mtb_Ec_annotated	fig|83332.887.peg.712			O69740	Mycobacterium tuberculosis		Proline and alanine rich protein EspI, component of Type VII secretion system ESX-1	the type vii or esx protein secretion system (t7ss) family.	3.A.24.1.1	11940590;12218036;14557536;14573626;15039340;16030141;16135231;16368961;16973880;17328726;17433643;17676952;18685700;18974091;19099550;19682254;19876390;9634230;9846755	46	99	100	1e-176
BLAT	Transporter	TCDB	Mycobacterium tuberculosis H37Rv S0008_Mtb_Ec_annotated	fig|83332.883.peg.298			O05435	Mycobacterium tuberculosis		Peptidoglycan lipid II flippase MurJ / Pseudokinase domain in MviN	the multidrug/oligosaccharidyl-lipid/polysaccharide (mop) flippase superfamily.	2.A.66.4.4		100	100	100	0.0
BLAT	Transporter	TCDB	Mycobacterium tuberculosis H37Rv S0008_Mtb_Ec_annotated	fig|83332.883.peg.449			P65381	Mycobacterium bovis (strain ATCC BAA-935 / AF2122/97)		Membrane protein MmpS5	the mycobacterial membrane protein small (mmps) family.	8.A.35.1.2		100	100	100	2e-76
BLAT	Transporter	TCDB	Mycobacterium tuberculosis H37Rv S0001_Mtb_Ec_annotated	fig|83332.880.peg.658			P71997	Mycobacterium tuberculosis		Sulfate transporter	the sulfate permease (sulp) family.	2.A.53.4.2		99	100	99	1e-311
BLAT	Transporter	TCDB	Mycobacterium tuberculosis H37Rv S0022_Mtb_Ec_annotated	fig|83332.886.peg.456			O53656	Mycobacterium tuberculosis		FIG01121868: Possible membrane protein, Rv0205	the autoinducer-2 exporter (ai-2e) family (formerly the perm family, tc #9.b.22).	2.A.86.1.7	12218036;9634230	100	100	100	1e-201
BLAT	Transporter	TCDB	Mycobacterium tuberculosis H37Rv S0149_Mtb_Ec_annotated	fig|83332.894.peg.2990			P0A5I8	Mycobacterium tuberculosis		Glycolipoprotein LprG, triacylated glycolipid-binding antigen P27 => modulating immune response against mycobacteria in favour of bacterial persistence	the putative mycobacterial outer membrane porin, lprg (lprg; p27) family.	9.B.138.1.1		100	98	100	1e-133
BLAT	Transporter	TCDB	Mycobacterium tuberculosis H37Rv S0066_Mtb_Ec_annotated	fig|83332.891.peg.901			O07422	Mycobacterium tuberculosis		FIG00820195: MCE associated membrane protein	the atp-binding cassette (abc) superfamily.	3.A.1.27.5	12218036;12368430;9634230	100	100	100	1e-133
BLAT	Transporter	TCDB	Mycobacterium tuberculosis H37Rv S0013_Mtb_Ec_annotated	fig|83332.884.peg.3505			O50455	Mycobacterium tuberculosis (strain ATCC 25618 / H37Rv)		Magnesium and cobalt transport protein CorA	the cora metal ion transporter (mit) family.	1.A.35.3.5		100	100	99	1e-215
BLAT	Transporter	TCDB	Mycobacterium tuberculosis H37Rv S0194_Mtb_Ec_annotated	fig|83332.896.peg.740			O53657	Mycobacterium tuberculosis		Transmembrane heme transport protein MmpL3	the resistance-nodulation-cell division (rnd) superfamily.	2.A.6.5.6	12218036;9634230	100	100	100	0.0
BLAT	Transporter	TCDB	Mycobacterium tuberculosis H37Rv S0091_Mtb_Ec_annotated	fig|83332.893.peg.2805			O07800	Mycobacterium tuberculosis		Transmembrane transport protein MmpL8/MmpL10/MmpL12	the resistance-nodulation-cell division (rnd) superfamily.	2.A.6.5.4	12218036;12724526;15001577;15908378;16573683;19099550;9634230	100	100	100	0.0
BLAT	Transporter	TCDB	Mycobacterium tuberculosis H37Rv S0194_Mtb_Ec_annotated	fig|83332.896.peg.115			O53735	Mycobacterium tuberculosis		Transmembrane transport protein MmpL4	the resistance-nodulation-cell division (rnd) superfamily.	2.A.6.5.7		100	100	100	0.0
BLAT	Transporter	TCDB	Mycobacterium tuberculosis H37Rv S0196_Mtb_Ec_annotated	fig|83332.897.peg.1734			P69926	Mycobacterium tuberculosis		Multidrug resistance protein mmr	the drug/metabolite transporter (dmt) superfamily.	2.A.7.1.2	12218036;9634230;9811672	100	100	100	4e-53
BLAT	Transporter	TCDB	Mycobacterium tuberculosis H37Rv S0205_Mtb_Ec_annotated	fig|83332.900.peg.92			O53657	Mycobacterium tuberculosis		Transmembrane heme transport protein MmpL3	the resistance-nodulation-cell division (rnd) superfamily.	2.A.6.5.6	12218036;9634230	100	100	100	0.0
BLAT	Transporter	TCDB	Mycobacterium tuberculosis H37Rv S0022_Mtb_Ec_annotated	fig|83332.886.peg.3426			P63391	Mycobacterium tuberculosis.		Iron siderophore ABC transporter, permease/ATP-binding protein IrtA	the atp-binding cassette (abc) superfamily.	3.A.1.21.2	12218036;9634230	100	100	100	0.0
BLAT	Transporter	TCDB	Mycobacterium tuberculosis H37Rv S0022_Mtb_Ec_annotated	fig|83332.886.peg.306			M1IW84	Mycobacterium bovis BCG str. Korea 1168P		D-serine/D-alanine/glycine transporter	the amino acid-polyamine-organocation (apc) family.	2.A.3.1.17		100	100	99	0.0
BLAT	Transporter	TCDB	Mycobacterium tuberculosis H37Rv S0017_Mtb_Ec_annotated	fig|83332.885.peg.811			P9WKQ1	Mycobacterium tuberculosis (strain ATCC 25618 / H37Rv)		Sphingomyelinase (EC 3.1.4.12) => SpmT	the porin-sphingomyelinase fusion protein, spmt (spmt) family.	1.B.79.1.1		100	100	100	1e-294
BLAT	Transporter	TCDB	Mycobacterium tuberculosis H37Rv S0013_Mtb_Ec_annotated	fig|83332.884.peg.244			P0A5C2	Mycobacterium bovis (strain ATCC BAA-935 / AF2122/97)		putative membrane protein	the major facilitator superfamily (mfs).	2.A.1.21.14	12788972	98	99	100	1e-247
BLAT	Transporter	TCDB	Mycobacterium tuberculosis H37Rv S0070_Mtb_Ec_annotated	fig|83332.892.peg.458			O53657	Mycobacterium tuberculosis		Transmembrane heme transport protein MmpL3	the resistance-nodulation-cell division (rnd) superfamily.	2.A.6.5.6	12218036;9634230	100	100	100	0.0
BLAT	Transporter	TCDB	Mycobacterium tuberculosis H37Rv S0194_Mtb_Ec_annotated	fig|83332.896.peg.3005			P0A5I8	Mycobacterium tuberculosis		Glycolipoprotein LprG, triacylated glycolipid-binding antigen P27 => modulating immune response against mycobacteria in favour of bacterial persistence	the putative mycobacterial outer membrane porin, lprg (lprg; p27) family.	9.B.138.1.1		100	98	100	1e-133
BLAT	Transporter	TCDB	Mycobacterium tuberculosis H37Rv S0202_Mtb_Ec_annotated	fig|83332.898.peg.664			P0A5C2	Mycobacterium bovis (strain ATCC BAA-935 / AF2122/97)		putative membrane protein	the major facilitator superfamily (mfs).	2.A.1.21.14	12788972	98	99	100	1e-247
BLAT	Transporter	TCDB	Mycobacterium tuberculosis H37Rv S0070_Mtb_Ec_annotated	fig|83332.892.peg.1936			Q50635	Mycobacterium tuberculosis		Protein translocase subunit SecF	the general secretory pathway (sec) family.	3.A.5.2.2	12218036;12606717;19099550;9634230	100	100	100	1e-247
BLAT	Transporter	TCDB	Mycobacterium tuberculosis H37Rv S0001_Mtb_Ec_annotated	fig|83332.880.peg.610			P0A564	Mycobacterium tuberculosis		6 kDa early secretory antigenic target ESAT-6 (EsxA)	the pore-forming esat-6 protein (esat-6) family.	1.C.95.1.1	11940590;12218036;14557536;16030141;16368961;19682254;7729876;7897219;9634230;9846755	100	100	100	2e-47
BLAT	Transporter	TCDB	Mycobacterium tuberculosis H37Rv S0046_Mtb_Ec_annotated	fig|83332.901.peg.3170			Q7D8J9	Mycobacterium tuberculosis		Maltodextrin ABC transporter, substrate-binding protein MdxE	the atp-binding cassette (abc) superfamily.	3.A.1.1.31	12218036;19099550;9634230	99	100	100	1e-271
BLAT	Transporter	TCDB	Mycobacterium tuberculosis H37Rv S0149_Mtb_Ec_annotated	fig|83332.894.peg.626			P65593	Mycobacterium tuberculosis		Outer membrane low permeability porin, OmpATb family	the ompa-ompf porin (oop) family.	1.B.6.1.3	12218036;9634230	100	100	100	1e-185
BLAT	Transporter	TCDB	Mycobacterium tuberculosis H37Rv S0066_Mtb_Ec_annotated	fig|83332.891.peg.570			L0QS10	Mycobacterium canettii CIPT 140070017		FIG021574: Possible membrane protein related to de Novo purine biosynthesis	the yede/yeee (yede/yeee) family.	9.B.102.6.3		99	99	98	1e-250
BLAT	Transporter	TCDB	Mycobacterium tuberculosis H37Rv S0091_Mtb_Ec_annotated	fig|83332.893.peg.1225			X2BJI2	Mycobacterium bovis (strain ATCC BAA-935 / AF2122/97)		Peptidoglycan glycosyltransferase FtsW (EC 2.4.1.129)	the bacterial murein precursor exporter (mpe) family.	2.A.103.1.4		100	100	100	1e-303
BLAT	Transporter	TCDB	Mycobacterium tuberculosis H37Rv S0070_Mtb_Ec_annotated	fig|83332.892.peg.3361			O50452	Mycobacterium tuberculosis		Maltodextrin ABC transporter, permease protein MdxF	the atp-binding cassette (abc) superfamily.	3.A.1.1.31	12218036;19099550;9634230	100	100	100	1e-172
BLAT	Transporter	TCDB	Mycobacterium tuberculosis H37Rv S0008_Mtb_Ec_annotated	fig|83332.883.peg.3506			O50454	Mycobacterium tuberculosis		ABC transporter, ATP-binding protein (cluster 13, osmolytes)	the atp-binding cassette (abc) superfamily.	3.A.1.1.31	12218036;19099550;9634230	100	100	100	1e-222
BLAT	Transporter	TCDB	Mycobacterium tuberculosis H37Rv S0040_Mtb_Ec_annotated	fig|83332.889.peg.3493			O50454	Mycobacterium tuberculosis		ABC transporter, ATP-binding protein (cluster 13, osmolytes)	the atp-binding cassette (abc) superfamily.	3.A.1.1.31	12218036;19099550;9634230	100	100	100	1e-222
BLAT	Transporter	TCDB	Mycobacterium tuberculosis H37Rv S0202_Mtb_Ec_annotated	fig|83332.898.peg.2171			P66785	Mycobacterium tuberculosis		Protein translocase subunit SecA paralog 1	the general secretory pathway (sec) family.	3.A.5.2.2	12218036;12606717;19099550;9634230	96	99	100	0.0
BLAT	Transporter	TCDB	Mycobacterium tuberculosis H37Rv S0091_Mtb_Ec_annotated	fig|83332.893.peg.2441			P64997	Mycobacterium tuberculosis		Transmembrane component of energizing module of ECF transporters in Mycobacteria	the atp-binding cassette (abc) superfamily.	3.A.1.26.4	12218036;9634230	100	100	100	1e-156
BLAT	Transporter	TCDB	Mycobacterium tuberculosis H37Rv S0008_Mtb_Ec_annotated	fig|83332.883.peg.2008			P65306	Mycobacterium tuberculosis		Lipoprotein LppX	the putative mycobacterial outer membrane porin, lprg (lprg; p27) family.	9.B.138.1.2		100	100	100	1e-129
BLAT	Transporter	TCDB	Mycobacterium tuberculosis H37Rv S0070_Mtb_Ec_annotated	fig|83332.892.peg.3360			O50453	Mycobacterium tuberculosis		Maltodextrin ABC transporter, permease protein MdxG	the atp-binding cassette (abc) superfamily.	3.A.1.1.31	12218036;19099550;9634230	99	97	100	1e-149
BLAT	Transporter	TCDB	Mycobacterium tuberculosis H37Rv S0036_Mtb_Ec_annotated	fig|83332.888.peg.1520			P0A564	Mycobacterium tuberculosis		6 kDa early secretory antigenic target ESAT-6 (EsxA)	the pore-forming esat-6 protein (esat-6) family.	1.C.95.1.1	11940590;12218036;14557536;16030141;16368961;19682254;7729876;7897219;9634230;9846755	100	100	100	2e-47
BLAT	Transporter	TCDB	Mycobacterium tuberculosis H37Rv S0017_Mtb_Ec_annotated	fig|83332.885.peg.3561			O06269	Mycobacterium tuberculosis		Protein EspD, component of Type VII secretion system ESX-1	the type vii or esx protein secretion system (t7ss) family.	3.A.24.1.1	11940590;12218036;14557536;14573626;15039340;16030141;16135231;16368961;16973880;17328726;17433643;17676952;18685700;18974091;19099550;19682254;19876390;9634230;9846755	99	96	100	1e-103
BLAT	Transporter	TCDB	Mycobacterium tuberculosis H37Rv S0013_Mtb_Ec_annotated	fig|83332.884.peg.1210			P65526	Mycobacterium tuberculosis		Na+/H+ antiporter	the monovalent cation:proton antiporter-1 (cpa1) family.	2.A.36.3.3	12218036;9634230	18	99	100	9e-50
BLAT	Transporter	TCDB	Mycobacterium tuberculosis H37Rv S0008_Mtb_Ec_annotated	fig|83332.883.peg.2353			P96878	Mycobacterium tuberculosis		Na(+)-dependent bicarbonate transporter BicA / Carbonic anhydrase, beta class (EC 4.2.1.1)	the sulfate permease (sulp) family.	2.A.53.3.12		98	100	100	0.0
BLAT	Transporter	TCDB	Mycobacterium tuberculosis H37Rv S0017_Mtb_Ec_annotated	fig|83332.885.peg.3897			P71746	Mycobacterium tuberculosis		Sulfate transport system permease protein CysW	the atp-binding cassette (abc) superfamily.	3.A.1.6.3	11929522;12218036;19099550;9634230	100	100	99	1e-150
BLAT	Transporter	TCDB	Mycobacterium tuberculosis H37Rv S0008_Mtb_Ec_annotated	fig|83332.883.peg.347			O69734	Mycobacterium tuberculosis		Membrane protein EccB1, component of Type VII secretion system ESX-1	the type vii or esx protein secretion system (t7ss) family.	3.A.24.1.1	11940590;12218036;14557536;14573626;15039340;16030141;16135231;16368961;16973880;17328726;17433643;17676952;18685700;18974091;19099550;19682254;19876390;9634230;9846755	100	100	100	1e-281
BLAT	Transporter	TCDB	Mycobacterium tuberculosis H37Rv S0149_Mtb_Ec_annotated	fig|83332.894.peg.402			O69741	Mycobacterium tuberculosis		Integral membrane protein EccD1, component of Type VII secretion system ESX-1	the type vii or esx protein secretion system (t7ss) family.	3.A.24.1.1	11940590;12218036;14557536;14573626;15039340;16030141;16135231;16368961;16973880;17328726;17433643;17676952;18685700;18974091;19099550;19682254;19876390;9634230;9846755	95	99	100	1e-278
BLAT	Transporter	TCDB	Mycobacterium tuberculosis H37Rv S0165_Mtb_Ec_annotated	fig|83332.895.peg.789			I6YB99	Mycobacterium tuberculosis H37Rv		23S rRNA (cytidine(1920)-2'-O)-methyltransferase (EC 2.1.1.226) @ 16S rRNA (cytidine(1409)-2'-O)-methyltransferase (EC 2.1.1.227)	the bacterial hemolysin a (b-hemolysin a) family.	1.C.109.1.4		100	100	100	1e-148
BLAT	Transporter	TCDB	Mycobacterium tuberculosis H37Rv S0194_Mtb_Ec_annotated	fig|83332.896.peg.2245			P63395	Mycobacterium tuberculosis		Oligopeptide ABC transporter, ATP-binding protein OppD (TC 3.A.1.5.1) / Oligopeptide ABC transporter, ATP-binding protein OppF (TC 3.A.1.5.1)	the atp-binding cassette (abc) superfamily.	3.A.1.5.26	12218036;9634230	100	100	100	0.0
BLAT	Transporter	TCDB	Mycobacterium tuberculosis H37Rv S0202_Mtb_Ec_annotated	fig|83332.898.peg.2824			P0A5I8	Mycobacterium tuberculosis		Glycolipoprotein LprG, triacylated glycolipid-binding antigen P27 => modulating immune response against mycobacteria in favour of bacterial persistence	the putative mycobacterial outer membrane porin, lprg (lprg; p27) family.	9.B.138.1.1		100	98	100	1e-133
BLAT	Transporter	TCDB	Mycobacterium tuberculosis H37Rv S0039_Mtb_Ec_annotated	fig|83332.887.peg.3873			P0A4W2	Mycobacterium tuberculosis		Sulfate and thiosulfate import ATP-binding protein CysA (EC 3.6.3.25)	the atp-binding cassette (abc) superfamily.	3.A.1.6.3	11929522;12218036;19099550;9634230	99	100	100	1e-197
BLAT	Transporter	TCDB	Mycobacterium tuberculosis H37Rv S0046_Mtb_Ec_annotated	fig|83332.901.peg.3805			B8ZT62	Mycobacterium leprae (strain Br4923)		Cytochrome c-type biogenesis protein CcsA/ResC	the putative heme handling protein (hhp) family.	9.B.14.3.4		83	83	85	1e-135
BLAT	Transporter	TCDB	Mycobacterium tuberculosis H37Rv S0196_Mtb_Ec_annotated	fig|83332.897.peg.331			O05462	Mycobacterium tuberculosis		Membrane protein EccE1, component of Type VII secretion system ESX-1	the type vii or esx protein secretion system (t7ss) family.	3.A.24.1.1	11940590;12218036;14557536;14573626;15039340;16030141;16135231;16368961;16973880;17328726;17433643;17676952;18685700;18974091;19099550;19682254;19876390;9634230;9846755	100	100	100	1e-276
BLAT	Transporter	TCDB	Mycobacterium tuberculosis H37Rv S0008_Mtb_Ec_annotated	fig|83332.883.peg.551			O53781	Mycobacterium tuberculosis		putative membrane protein	the major facilitator superfamily (mfs).	2.A.1.3.41	9634230	100	100	100	0.0
BLAT	Transporter	TCDB	Mycobacterium tuberculosis H37Rv S0202_Mtb_Ec_annotated	fig|83332.898.peg.953			Q79FV6	Mycobacterium tuberculosis		PE_PGRS family protein => PE_PGRS14	the pe-pgrs protein family.	9.B.96.1.1	12368430;9634230	48	100	100	1e-254
BLAT	Transporter	TCDB	Mycobacterium tuberculosis H37Rv S0194_Mtb_Ec_annotated	fig|83332.896.peg.2246			P66964	Mycobacterium tuberculosis		Oligopeptide ABC transporter, permease protein OppC (TC 3.A.1.5.1)	the atp-binding cassette (abc) superfamily.	3.A.1.5.26	12218036;9634230	100	100	100	1e-161
BLAT	Transporter	TCDB	Mycobacterium tuberculosis H37Rv S0194_Mtb_Ec_annotated	fig|83332.896.peg.3845			P0A607	Mycobacterium bovis (strain ATCC BAA-935 / AF2122/97)		putative anion permease	the arsenite-antimonite (arsb) efflux family.	2.A.45.2.2	12788972	100	100	100	1e-238
BLAT	Transporter	TCDB	Mycobacterium tuberculosis H37Rv S0022_Mtb_Ec_annotated	fig|83332.886.peg.936			E2TG88	Mycobacterium tuberculosis SUMu002		putative membrane protein	the cation diffusion facilitator (cdf) family.	2.A.4.8.2		99	92	100	1e-119
BLAT	Transporter	TCDB	Mycobacterium tuberculosis H37Rv S0001_Mtb_Ec_annotated	fig|83332.880.peg.3147			O07221	Mycobacterium tuberculosis		Mg(2+)-transport-ATPase-associated protein MgtC	the putative mg(2+) transporter-c (mgtc) family.	9.B.20.1.2	12218036;9634230	100	100	100	1e-130
BLAT	Transporter	TCDB	Mycobacterium tuberculosis H37Rv S0040_Mtb_Ec_annotated	fig|83332.889.peg.2745			Q7D911	Mycobacterium tuberculosis		AttF component of AttEFGH ABC transport system / AttG component of AttEFGH ABC transport system	the atp-binding cassette (abc) superfamily.	3.A.1.125.2	12218036;16586367;9634230	100	100	99	0.0
BLAT	Transporter	TCDB	Mycobacterium tuberculosis H37Rv S0007_Mtb_Ec_annotated	fig|83332.881.peg.731			F7WTS9	Mycobacterium tuberculosis (strain CCDC5180)		FIG00821990: molecular chaperone	the cation channel-forming heat shock protein-70 (hsp70) family.	1.A.33.2.2		96	95	99	0.0
BLAT	Transporter	TCDB	Mycobacterium tuberculosis H37Rv S0066_Mtb_Ec_annotated	fig|83332.891.peg.3779			O53545	Mycobacterium tuberculosis		Conserved hypothetical integral membrane protein YrbEb	the atp-binding cassette (abc) superfamily.	3.A.1.27.5	12218036;12368430;9634230	100	100	100	1e-152
BLAT	Transporter	TCDB	Mycobacterium tuberculosis H37Rv S0165_Mtb_Ec_annotated	fig|83332.895.peg.3363			O50454	Mycobacterium tuberculosis		ABC transporter, ATP-binding protein (cluster 13, osmolytes)	the atp-binding cassette (abc) superfamily.	3.A.1.1.31	12218036;19099550;9634230	100	100	100	1e-222
BLAT	Transporter	TCDB	Mycobacterium tuberculosis H37Rv S0001_Mtb_Ec_annotated	fig|83332.880.peg.74			P71879	Mycobacterium tuberculosis		MFS-type transporter Rv2333c family => implicated in rifampicin, ofloxacin efflux	the major facilitator superfamily (mfs).	2.A.1.3.49	12218036;17242035;9634230	100	100	99	1e-309
BLAT	Transporter	TCDB	Mycobacterium tuberculosis H37Rv S0066_Mtb_Ec_annotated	fig|83332.891.peg.3231			P71879	Mycobacterium tuberculosis		MFS-type transporter Rv2333c family => implicated in rifampicin, ofloxacin efflux	the major facilitator superfamily (mfs).	2.A.1.3.49	12218036;17242035;9634230	100	100	99	1e-309
BLAT	Transporter	TCDB	Mycobacterium tuberculosis H37Rv S0070_Mtb_Ec_annotated	fig|83332.892.peg.2951			O07800	Mycobacterium tuberculosis		Transmembrane transport protein MmpL8/MmpL10/MmpL12	the resistance-nodulation-cell division (rnd) superfamily.	2.A.6.5.4	12218036;12724526;15001577;15908378;16573683;19099550;9634230	100	100	99	0.0
BLAT	Transporter	TCDB	Mycobacterium tuberculosis H37Rv S0022_Mtb_Ec_annotated	fig|83332.886.peg.2555			P71879	Mycobacterium tuberculosis		MFS-type transporter Rv2333c family => implicated in rifampicin, ofloxacin efflux	the major facilitator superfamily (mfs).	2.A.1.3.49	12218036;17242035;9634230	100	100	100	1e-310
BLAT	Transporter	TCDB	Mycobacterium tuberculosis H37Rv S0008_Mtb_Ec_annotated	fig|83332.883.peg.1518			O05804	Mycobacterium tuberculosis		HoxN/HupN/NixA family nickel/cobalt transporter	the ni(2+)-co(2+) transporter (nicot) family.	2.A.52.1.7		100	100	100	1e-217
BLAT	Transporter	TCDB	Mycobacterium tuberculosis H37Rv S0202_Mtb_Ec_annotated	fig|83332.898.peg.748			O05462	Mycobacterium tuberculosis		Membrane protein EccE1, component of Type VII secretion system ESX-1	the type vii or esx protein secretion system (t7ss) family.	3.A.24.1.1	11940590;12218036;14557536;14573626;15039340;16030141;16135231;16368961;16973880;17328726;17433643;17676952;18685700;18974091;19099550;19682254;19876390;9634230;9846755	100	100	100	1e-276
BLAT	Transporter	TCDB	Mycobacterium tuberculosis H37Rv S0204_Mtb_Ec_annotated	fig|83332.899.peg.1884			O53645	Mycobacterium tuberculosis		Heterodimeric efflux ABC transporter, permease/ATP-binding subunit 1 / Heterodimeric efflux ABC transporter, permease/ATP-binding subunit 2	the atp-binding cassette (abc) superfamily.	3.A.1.106.6	9634230	100	100	99	0.0
BLAT	Transporter	TCDB	Mycobacterium tuberculosis H37Rv S0204_Mtb_Ec_annotated	fig|83332.899.peg.3108			O53689	Mycobacterium tuberculosis		FtsK/SpoIIIE family protein EccC3, component of Type VII secretion system ESX-3	the type vii or esx protein secretion system (t7ss) family.	3.A.24.3.1		100	100	99	0.0
BLAT	Transporter	TCDB	Mycobacterium tuberculosis H37Rv S0196_Mtb_Ec_annotated	fig|83332.897.peg.347			O69733	Mycobacterium tuberculosis		AAA+ family protein ATPase EccA1, component of Type VII secretion system ESX-1	the type vii or esx protein secretion system (t7ss) family.	3.A.24.1.1	11940590;12218036;14557536;14573626;15039340;16030141;16135231;16368961;16973880;17328726;17433643;17676952;18685700;18974091;19099550;19682254;19876390;9634230;9846755	100	100	100	0.0
BLAT	Transporter	TCDB	Mycobacterium tuberculosis H37Rv S0165_Mtb_Ec_annotated	fig|83332.895.peg.1736			P0A5K8	Mycobacterium tuberculosis		Large-conductance mechanosensitive channel	the large conductance mechanosensitive ion channel (mscl) family.	1.A.22.1.2	12218036;9634230	100	100	100	2e-79
BLAT	Transporter	TCDB	Mycobacterium tuberculosis H37Rv S0013_Mtb_Ec_annotated	fig|83332.884.peg.873			O53655	Mycobacterium tuberculosis		FIG01121868: Possible membrane protein, Rv0204c	the glycosyl transferase 2 (gt2) family.	4.D.2.4.1	9634230	99	96	99	1e-241
BLAT	Transporter	TCDB	Mycobacterium tuberculosis H37Rv S0205_Mtb_Ec_annotated	fig|83332.900.peg.3269			X2BJI2	Mycobacterium bovis (strain ATCC BAA-935 / AF2122/97)		Peptidoglycan glycosyltransferase FtsW (EC 2.4.1.129)	the bacterial murein precursor exporter (mpe) family.	2.A.103.1.4		100	100	100	1e-303
BLAT	Transporter	TCDB	Mycobacterium tuberculosis H37Rv S0040_Mtb_Ec_annotated	fig|83332.889.peg.3777			O53545	Mycobacterium tuberculosis		Conserved hypothetical integral membrane protein YrbEb	the atp-binding cassette (abc) superfamily.	3.A.1.27.5	12218036;12368430;9634230	100	100	100	1e-152
BLAT	Transporter	TCDB	Mycobacterium tuberculosis H37Rv S0202_Mtb_Ec_annotated	fig|83332.898.peg.3848			O53546	Mycobacterium tuberculosis		Conserved hypothetical integral membrane protein YrbEa	the atp-binding cassette (abc) superfamily.	3.A.1.27.5	12218036;12368430;9634230	100	100	100	1e-137
BLAT	Transporter	TCDB	Mycobacterium tuberculosis H37Rv S0091_Mtb_Ec_annotated	fig|83332.893.peg.3713			O53935	Mycobacterium tuberculosis		FtsK/SpoIIIE family protein EccC5, component of Type VII secretion system ESX-5	the type vii or esx protein secretion system (t7ss) family.	3.A.24.4.1	12218036;19099550;19876390;9634230	100	67	100	0.0
BLAT	Transporter	TCDB	Mycobacterium tuberculosis H37Rv S0046_Mtb_Ec_annotated	fig|83332.901.peg.1585			P71915	Mycobacterium tuberculosis		Integral membrane protein	the small conductance mechanosensitive ion channel (mscs) family.	1.A.23.5.1	12218036;9634230	100	100	100	1e-275
BLAT	Transporter	TCDB	Mycobacterium tuberculosis H37Rv S0204_Mtb_Ec_annotated	fig|83332.899.peg.2578			P0A5K8	Mycobacterium tuberculosis		Large-conductance mechanosensitive channel	the large conductance mechanosensitive ion channel (mscl) family.	1.A.22.1.2	12218036;9634230	100	100	100	2e-79
BLAT	Transporter	TCDB	Mycobacterium tuberculosis H37Rv S0007_Mtb_Ec_annotated	fig|83332.881.peg.948			P65593	Mycobacterium tuberculosis		Outer membrane low permeability porin, OmpATb family	the ompa-ompf porin (oop) family.	1.B.6.1.3	12218036;9634230	100	100	100	1e-185
BLAT	Transporter	TCDB	Mycobacterium tuberculosis H37Rv S0059_Mtb_Ec_annotated	fig|83332.890.peg.1987			P65306	Mycobacterium tuberculosis		Lipoprotein LppX	the putative mycobacterial outer membrane porin, lprg (lprg; p27) family.	9.B.138.1.2		100	100	100	1e-129
BLAT	Transporter	TCDB	Mycobacterium tuberculosis H37Rv S0008_Mtb_Ec_annotated	fig|83332.883.peg.1711			O53183	Mycobacterium tuberculosis		Integral membrane transport protein	the major facilitator superfamily (mfs).	2.A.1.2.71	12218036;9634230	100	100	99	1e-236
BLAT	Transporter	TCDB	Mycobacterium tuberculosis H37Rv S0202_Mtb_Ec_annotated	fig|83332.898.peg.313			O53657	Mycobacterium tuberculosis		Transmembrane heme transport protein MmpL3	the resistance-nodulation-cell division (rnd) superfamily.	2.A.6.5.6	12218036;9634230	100	100	100	0.0
BLAT	Transporter	TCDB	Mycobacterium tuberculosis H37Rv S0059_Mtb_Ec_annotated	fig|83332.890.peg.4116			O53943	Mycobacterium tuberculosis		FIG023076: hypothetical protein in PPE gene cluster	the type vii or esx protein secretion system (t7ss) family.	3.A.24.4.1	12218036;19099550;19876390;9634230	100	100	100	1e-171
BLAT	Transporter	TCDB	Mycobacterium tuberculosis H37Rv S0017_Mtb_Ec_annotated	fig|83332.885.peg.160			P65381	Mycobacterium bovis (strain ATCC BAA-935 / AF2122/97)		Membrane protein MmpS5	the mycobacterial membrane protein small (mmps) family.	8.A.35.1.2		100	100	100	2e-76
BLAT	Transporter	TCDB	Mycobacterium tuberculosis H37Rv S0091_Mtb_Ec_annotated	fig|83332.893.peg.742			O53656	Mycobacterium tuberculosis		FIG01121868: Possible membrane protein, Rv0205	the autoinducer-2 exporter (ai-2e) family (formerly the perm family, tc #9.b.22).	2.A.86.1.7	12218036;9634230	100	100	100	1e-201
BLAT	Transporter	TCDB	Mycobacterium tuberculosis H37Rv S0202_Mtb_Ec_annotated	fig|83332.898.peg.757			P0A564	Mycobacterium tuberculosis		6 kDa early secretory antigenic target ESAT-6 (EsxA)	the pore-forming esat-6 protein (esat-6) family.	1.C.95.1.1	11940590;12218036;14557536;16030141;16368961;19682254;7729876;7897219;9634230;9846755	100	100	100	2e-47
BLAT	Transporter	TCDB	Mycobacterium tuberculosis H37Rv S0059_Mtb_Ec_annotated	fig|83332.890.peg.244			M1IW84	Mycobacterium bovis BCG str. Korea 1168P		D-serine/D-alanine/glycine transporter	the amino acid-polyamine-organocation (apc) family.	2.A.3.1.17		100	100	99	0.0
BLAT	Transporter	TCDB	Mycobacterium tuberculosis H37Rv S0194_Mtb_Ec_annotated	fig|83332.896.peg.4134			O53943	Mycobacterium tuberculosis		FIG023076: hypothetical protein in PPE gene cluster	the type vii or esx protein secretion system (t7ss) family.	3.A.24.4.1	12218036;19099550;19876390;9634230	100	100	100	1e-171
BLAT	Transporter	TCDB	Mycobacterium tuberculosis H37Rv S0001_Mtb_Ec_annotated	fig|83332.880.peg.1477			P0A5Z0	Mycobacterium tuberculosis		Protein translocase subunit SecE	the general secretory pathway (sec) family.	3.A.5.2.2	12218036;12606717;19099550;9634230	100	100	100	7e-84
BLAT	Transporter	TCDB	Mycobacterium tuberculosis H37Rv S0165_Mtb_Ec_annotated	fig|83332.895.peg.2069			P66791	Mycobacterium tuberculosis		Protein translocase membrane subunit SecG	the general secretory pathway (sec) family.	3.A.5.2.2	12218036;12606717;19099550;9634230	100	67	100	5e-34
BLAT	Transporter	TCDB	Mycobacterium tuberculosis H37Rv S0036_Mtb_Ec_annotated	fig|83332.888.peg.3825			P71744	Mycobacterium tuberculosis		Sulfate and thiosulfate binding protein CysP	the atp-binding cassette (abc) superfamily.	3.A.1.6.3	11929522;12218036;19099550;9634230	100	100	100	1e-208
BLAT	Transporter	TCDB	Mycobacterium tuberculosis H37Rv S0149_Mtb_Ec_annotated	fig|83332.894.peg.158			P64711	Mycobacterium tuberculosis		Arginine exporter protein ArgO	the l-lysine exporter (lyse) family.	2.A.75.1.3	12218036;9634230	100	94	100	1e-110
BLAT	Transporter	TCDB	Mycobacterium tuberculosis H37Rv S0149_Mtb_Ec_annotated	fig|83332.894.peg.2186			Q50635	Mycobacterium tuberculosis		Protein translocase subunit SecF	the general secretory pathway (sec) family.	3.A.5.2.2	12218036;12606717;19099550;9634230	100	100	100	1e-247
BLAT	Transporter	TCDB	Mycobacterium tuberculosis H37Rv S0196_Mtb_Ec_annotated	fig|83332.897.peg.2711			P64997	Mycobacterium tuberculosis		Transmembrane component of energizing module of ECF transporters in Mycobacteria	the atp-binding cassette (abc) superfamily.	3.A.1.26.4	12218036;9634230	100	100	100	1e-156
BLAT	Transporter	TCDB	Mycobacterium tuberculosis H37Rv S0022_Mtb_Ec_annotated	fig|83332.886.peg.1523			O69740	Mycobacterium tuberculosis		Proline and alanine rich protein EspI, component of Type VII secretion system ESX-1	the type vii or esx protein secretion system (t7ss) family.	3.A.24.1.1	11940590;12218036;14557536;14573626;15039340;16030141;16135231;16368961;16973880;17328726;17433643;17676952;18685700;18974091;19099550;19682254;19876390;9634230;9846755	46	99	100	1e-176
BLAT	Transporter	TCDB	Mycobacterium tuberculosis H37Rv S0007_Mtb_Ec_annotated	fig|83332.881.peg.359			O69736	Mycobacterium tuberculosis		FtsK/SpoIIIE family protein EccCb1, component of Type VII secretion system ESX-1	the type vii or esx protein secretion system (t7ss) family.	3.A.24.1.1	11940590;12218036;14557536;14573626;15039340;16030141;16135231;16368961;16973880;17328726;17433643;17676952;18685700;18974091;19099550;19682254;19876390;9634230;9846755	100	100	100	0.0
BLAT	Transporter	TCDB	Mycobacterium tuberculosis H37Rv S0036_Mtb_Ec_annotated	fig|83332.888.peg.1354			P66844	Mycobacterium tuberculosis		Signal recognition particle protein Ffh	the general secretory pathway (sec) family.	3.A.5.2.2	12218036;12606717;19099550;9634230	100	100	100	1e-297
BLAT	Transporter	TCDB	Mycobacterium tuberculosis H37Rv S0196_Mtb_Ec_annotated	fig|83332.897.peg.701			P95302	Mycobacterium tuberculosis		Phosphate ABC transporter, ATP-binding protein PstB (TC 3.A.1.7.1)	the atp-binding cassette (abc) superfamily.	3.A.1.7.4		100	100	100	1e-154
BLAT	Transporter	TCDB	Mycobacterium tuberculosis H37Rv S0007_Mtb_Ec_annotated	fig|83332.881.peg.1112			O53784	Mycobacterium tuberculosis		Transmembrane transport protein MmpL5	the resistance-nodulation-cell division (rnd) superfamily.	2.A.6.5.8		100	100	99	0.0
BLAT	Transporter	TCDB	Mycobacterium tuberculosis H37Rv S0194_Mtb_Ec_annotated	fig|83332.896.peg.2564			P0A5K8	Mycobacterium tuberculosis		Large-conductance mechanosensitive channel	the large conductance mechanosensitive ion channel (mscl) family.	1.A.22.1.2	12218036;9634230	100	100	100	2e-79
BLAT	Transporter	TCDB	Mycobacterium tuberculosis H37Rv S0036_Mtb_Ec_annotated	fig|83332.888.peg.451			P65374	Mycobacterium tuberculosis		Transmembrane heme transport protein MmpL11	the resistance-nodulation-cell division (rnd) superfamily.	2.A.6.5.5	12218036;9634230	99	100	100	0.0
BLAT	Transporter	TCDB	Mycobacterium tuberculosis H37Rv S0022_Mtb_Ec_annotated	fig|83332.886.peg.1103			O53784	Mycobacterium tuberculosis		Transmembrane transport protein MmpL5	the resistance-nodulation-cell division (rnd) superfamily.	2.A.6.5.8		100	100	99	0.0
BLAT	Transporter	TCDB	Mycobacterium tuberculosis H37Rv S0196_Mtb_Ec_annotated	fig|83332.897.peg.750			P9WKQ1	Mycobacterium tuberculosis (strain ATCC 25618 / H37Rv)		Sphingomyelinase (EC 3.1.4.12) => SpmT	the porin-sphingomyelinase fusion protein, spmt (spmt) family.	1.B.79.1.1		100	100	100	1e-294
BLAT	Transporter	TCDB	Mycobacterium tuberculosis H37Rv S0040_Mtb_Ec_annotated	fig|83332.889.peg.3094			O53945	Mycobacterium tuberculosis		Serine protease mycosin MycP5, component of Type VII secretion system ESX-5	the type vii or esx protein secretion system (t7ss) family.	3.A.24.4.1	12218036;19099550;19876390;9634230	100	100	100	0.0
BLAT	Transporter	TCDB	Mycobacterium tuberculosis H37Rv S0013_Mtb_Ec_annotated	fig|83332.884.peg.3107			P63744	Mycobacterium tuberculosis		AAA+ family protein ATPase EccA5, component of Type VII secretion system ESX-5	the type vii or esx protein secretion system (t7ss) family.	3.A.24.4.1	12218036;19099550;19876390;9634230	100	100	100	0.0
BLAT	Transporter	TCDB	Mycobacterium tuberculosis H37Rv S0039_Mtb_Ec_annotated	fig|83332.887.peg.721			O69734	Mycobacterium tuberculosis		Membrane protein EccB1, component of Type VII secretion system ESX-1	the type vii or esx protein secretion system (t7ss) family.	3.A.24.1.1	11940590;12218036;14557536;14573626;15039340;16030141;16135231;16368961;16973880;17328726;17433643;17676952;18685700;18974091;19099550;19682254;19876390;9634230;9846755	100	100	100	1e-281
BLAT	Transporter	TCDB	Mycobacterium tuberculosis H37Rv S0194_Mtb_Ec_annotated	fig|83332.896.peg.3698			Q7D8J9	Mycobacterium tuberculosis		Maltodextrin ABC transporter, substrate-binding protein MdxE	the atp-binding cassette (abc) superfamily.	3.A.1.1.31	12218036;19099550;9634230	100	100	100	1e-272
BLAT	Transporter	TCDB	Mycobacterium tuberculosis H37Rv S0008_Mtb_Ec_annotated	fig|83332.883.peg.3503			Q7D8J9	Mycobacterium tuberculosis		Maltodextrin ABC transporter, substrate-binding protein MdxE	the atp-binding cassette (abc) superfamily.	3.A.1.1.31	12218036;19099550;9634230	99	100	100	1e-271
BLAT	Transporter	TCDB	Mycobacterium tuberculosis H37Rv S0017_Mtb_Ec_annotated	fig|83332.885.peg.823			P65593	Mycobacterium tuberculosis		Outer membrane low permeability porin, OmpATb family	the ompa-ompf porin (oop) family.	1.B.6.1.3	12218036;9634230	100	100	100	1e-185
BLAT	Transporter	TCDB	Mycobacterium tuberculosis H37Rv S0001_Mtb_Ec_annotated	fig|83332.880.peg.608			O69740	Mycobacterium tuberculosis		Proline and alanine rich protein EspI, component of Type VII secretion system ESX-1	the type vii or esx protein secretion system (t7ss) family.	3.A.24.1.1	11940590;12218036;14557536;14573626;15039340;16030141;16135231;16368961;16973880;17328726;17433643;17676952;18685700;18974091;19099550;19682254;19876390;9634230;9846755	46	99	100	1e-176
BLAT	Transporter	TCDB	Mycobacterium tuberculosis H37Rv S0039_Mtb_Ec_annotated	fig|83332.887.peg.2779			Q7D911	Mycobacterium tuberculosis		AttF component of AttEFGH ABC transport system / AttG component of AttEFGH ABC transport system	the atp-binding cassette (abc) superfamily.	3.A.1.125.2	12218036;16586367;9634230	100	100	99	0.0
BLAT	Transporter	TCDB	Mycobacterium tuberculosis H37Rv S0202_Mtb_Ec_annotated	fig|83332.898.peg.3416			O53946	Mycobacterium tuberculosis		Membrane protein EccE5, component of Type VII secretion system ESX-5	the type vii or esx protein secretion system (t7ss) family.	3.A.24.4.1	12218036;19099550;19876390;9634230	100	100	100	1e-240
BLAT	Transporter	TCDB	Mycobacterium tuberculosis H37Rv S0059_Mtb_Ec_annotated	fig|83332.890.peg.2432			P71879	Mycobacterium tuberculosis		MFS-type transporter Rv2333c family => implicated in rifampicin, ofloxacin efflux	the major facilitator superfamily (mfs).	2.A.1.3.49	12218036;17242035;9634230	100	100	100	1e-310
BLAT	Transporter	TCDB	Mycobacterium tuberculosis H37Rv S0059_Mtb_Ec_annotated	fig|83332.890.peg.2194			P65025	Mycobacterium tuberculosis		Protein translocase subunit YajC	the general secretory pathway (sec) family.	3.A.5.2.2	12218036;12606717;19099550;9634230	100	100	100	1e-59
BLAT	Transporter	TCDB	Mycobacterium tuberculosis H37Rv S0013_Mtb_Ec_annotated	fig|83332.884.peg.3504			O50454	Mycobacterium tuberculosis		ABC transporter, ATP-binding protein (cluster 13, osmolytes)	the atp-binding cassette (abc) superfamily.	3.A.1.1.31	12218036;19099550;9634230	100	100	100	1e-222
BLAT	Transporter	TCDB	Mycobacterium tuberculosis H37Rv S0149_Mtb_Ec_annotated	fig|83332.894.peg.252			P64883	Mycobacterium tuberculosis		FIG007481: hypothetical protein	the acid-fast bacterial, outer membrane porin (afb-omp) family.	1.B.50.1.1	12218036;18434314;9634230	100	100	100	1e-171
BLAT	Transporter	TCDB	Mycobacterium tuberculosis H37Rv S0008_Mtb_Ec_annotated	fig|83332.883.peg.346			O69735	Mycobacterium tuberculosis		FtsK/SpoIIIE family protein EccCa1, component of Type VII secretion system ESX-1	the type vii or esx protein secretion system (t7ss) family.	3.A.24.1.1	11940590;12218036;14557536;14573626;15039340;16030141;16135231;16368961;16973880;17328726;17433643;17676952;18685700;18974091;19099550;19682254;19876390;9634230;9846755	100	100	100	0.0
BLAT	Transporter	TCDB	Mycobacterium tuberculosis H37Rv S0066_Mtb_Ec_annotated	fig|83332.891.peg.3436			Q7U2U7	Mycobacterium bovis		Probable cation-transporting ATPase I (EC 3.6.3.-)	the p-type atpase (p-atpase) superfamily.	3.A.3.24.1	12788972	100	100	99	0.0
BLAT	Transporter	TCDB	Mycobacterium tuberculosis H37Rv S0022_Mtb_Ec_annotated	fig|83332.886.peg.1912			P65370	Mycobacterium tuberculosis		Transmembrane transport protein MmpL7	the resistance-nodulation-cell division (rnd) superfamily.	2.A.6.5.2	12218036;9634230	100	98	100	0.0
BLAT	Transporter	TCDB	Mycobacterium tuberculosis H37Rv S0165_Mtb_Ec_annotated	fig|83332.895.peg.1658			P0A5Z0	Mycobacterium tuberculosis		Protein translocase subunit SecE	the general secretory pathway (sec) family.	3.A.5.2.2	12218036;12606717;19099550;9634230	100	100	100	7e-84
BLAT	Transporter	TCDB	Mycobacterium tuberculosis H37Rv S0001_Mtb_Ec_annotated	fig|83332.880.peg.614			O69736	Mycobacterium tuberculosis		FtsK/SpoIIIE family protein EccCb1, component of Type VII secretion system ESX-1	the type vii or esx protein secretion system (t7ss) family.	3.A.24.1.1	11940590;12218036;14557536;14573626;15039340;16030141;16135231;16368961;16973880;17328726;17433643;17676952;18685700;18974091;19099550;19682254;19876390;9634230;9846755	100	100	100	0.0
BLAT	Transporter	TCDB	Mycobacterium tuberculosis H37Rv S0017_Mtb_Ec_annotated	fig|83332.885.peg.2947			O07221	Mycobacterium tuberculosis		Mg(2+)-transport-ATPase-associated protein MgtC	the putative mg(2+) transporter-c (mgtc) family.	9.B.20.1.2	12218036;9634230	100	100	100	1e-130
BLAT	Transporter	TCDB	Mycobacterium tuberculosis H37Rv S0165_Mtb_Ec_annotated	fig|83332.895.peg.1727			O53735	Mycobacterium tuberculosis		Transmembrane transport protein MmpL4	the resistance-nodulation-cell division (rnd) superfamily.	2.A.6.5.7		100	100	100	0.0
BLAT	Transporter	TCDB	Mycobacterium tuberculosis H37Rv S0036_Mtb_Ec_annotated	fig|83332.888.peg.1933			Q50634	Mycobacterium tuberculosis		Protein translocase subunit SecD	the general secretory pathway (sec) family.	3.A.5.2.2	12218036;12606717;19099550;9634230	100	100	100	0.0
BLAT	Transporter	TCDB	Mycobacterium tuberculosis H37Rv S0008_Mtb_Ec_annotated	fig|83332.883.peg.3632			P0A5Y8	Mycobacterium tuberculosis		Protein translocase subunit SecA	the general secretory pathway (sec) family.	3.A.5.2.2	12218036;12606717;19099550;9634230	99	98	100	0.0
BLAT	Transporter	TCDB	Mycobacterium tuberculosis H37Rv S0202_Mtb_Ec_annotated	fig|83332.898.peg.3250			O07800	Mycobacterium tuberculosis		Transmembrane transport protein MmpL8/MmpL10/MmpL12	the resistance-nodulation-cell division (rnd) superfamily.	2.A.6.5.4	12218036;12724526;15001577;15908378;16573683;19099550;9634230	100	100	100	0.0
BLAT	Transporter	TCDB	Mycobacterium tuberculosis H37Rv S0194_Mtb_Ec_annotated	fig|83332.896.peg.399			P0A566	Mycobacterium tuberculosis		10 kDa culture filtrate antigen CFP-10 (EsxB)	the type vii or esx protein secretion system (t7ss) family.	3.A.24.1.1	11940590;12218036;14557536;14573626;15039340;16030141;16135231;16368961;16973880;17328726;17433643;17676952;18685700;18974091;19099550;19682254;19876390;9634230;9846755	100	100	100	1e-48
BLAT	Transporter	TCDB	Mycobacterium tuberculosis H37Rv S0165_Mtb_Ec_annotated	fig|83332.895.peg.620			O05449	Mycobacterium tuberculosis		Membrane protein EccB2, component of Type VII secretion system ESX-2	the type vii or esx protein secretion system (t7ss) family.	3.A.24.2.1		100	100	100	1e-287
BLAT	Transporter	TCDB	Mycobacterium tuberculosis H37Rv S0007_Mtb_Ec_annotated	fig|83332.881.peg.1502			P65306	Mycobacterium tuberculosis		Lipoprotein LppX	the putative mycobacterial outer membrane porin, lprg (lprg; p27) family.	9.B.138.1.2		100	100	100	1e-129
BLAT	Transporter	TCDB	Mycobacterium tuberculosis H37Rv S0205_Mtb_Ec_annotated	fig|83332.900.peg.2341			O07221	Mycobacterium tuberculosis		Mg(2+)-transport-ATPase-associated protein MgtC	the putative mg(2+) transporter-c (mgtc) family.	9.B.20.1.2	12218036;9634230	100	100	100	1e-130
BLAT	Transporter	TCDB	Mycobacterium tuberculosis H37Rv S0202_Mtb_Ec_annotated	fig|83332.898.peg.1908			P9WG63	Mycobacterium tuberculosis (strain ATCC 25618 / H37Rv)		Possible integral membrane c-type cytochrome biogenesis protein DipZ	the disulfide bond oxidoreductase d (dsbd) family.	5.A.1.2.9		83	99	99	0.0
BLAT	Transporter	TCDB	Mycobacterium tuberculosis H37Rv S0046_Mtb_Ec_annotated	fig|83332.901.peg.1056			O53784	Mycobacterium tuberculosis		Transmembrane transport protein MmpL5	the resistance-nodulation-cell division (rnd) superfamily.	2.A.6.5.8		100	100	99	0.0
BLAT	Transporter	TCDB	Mycobacterium tuberculosis H37Rv S0066_Mtb_Ec_annotated	fig|83332.891.peg.3097			O53945	Mycobacterium tuberculosis		Serine protease mycosin MycP5, component of Type VII secretion system ESX-5	the type vii or esx protein secretion system (t7ss) family.	3.A.24.4.1	12218036;19099550;19876390;9634230	100	100	100	0.0
BLAT	Transporter	TCDB	Mycobacterium tuberculosis H37Rv S0070_Mtb_Ec_annotated	fig|83332.892.peg.113			O53735	Mycobacterium tuberculosis		Transmembrane transport protein MmpL4	the resistance-nodulation-cell division (rnd) superfamily.	2.A.6.5.7		100	100	100	0.0
BLAT	Transporter	TCDB	Mycobacterium tuberculosis H37Rv S0165_Mtb_Ec_annotated	fig|83332.895.peg.3360			Q7D8J9	Mycobacterium tuberculosis		Maltodextrin ABC transporter, substrate-binding protein MdxE	the atp-binding cassette (abc) superfamily.	3.A.1.1.31	12218036;19099550;9634230	100	100	100	1e-272
BLAT	Transporter	TCDB	Mycobacterium tuberculosis H37Rv S0194_Mtb_Ec_annotated	fig|83332.896.peg.1409			P9WG63	Mycobacterium tuberculosis (strain ATCC 25618 / H37Rv)		Possible integral membrane c-type cytochrome biogenesis protein DipZ	the disulfide bond oxidoreductase d (dsbd) family.	5.A.1.2.9		83	99	99	0.0
BLAT	Transporter	TCDB	Mycobacterium tuberculosis H37Rv S0017_Mtb_Ec_annotated	fig|83332.885.peg.303			P64883	Mycobacterium tuberculosis		FIG007481: hypothetical protein	the acid-fast bacterial, outer membrane porin (afb-omp) family.	1.B.50.1.1	12218036;18434314;9634230	100	100	100	1e-171
BLAT	Transporter	TCDB	Mycobacterium tuberculosis H37Rv S0194_Mtb_Ec_annotated	fig|83332.896.peg.3981			O07221	Mycobacterium tuberculosis		Mg(2+)-transport-ATPase-associated protein MgtC	the putative mg(2+) transporter-c (mgtc) family.	9.B.20.1.2	12218036;9634230	100	100	100	1e-130
BLAT	Transporter	TCDB	Mycobacterium tuberculosis H37Rv S0022_Mtb_Ec_annotated	fig|83332.886.peg.299			P64883	Mycobacterium tuberculosis		FIG007481: hypothetical protein	the acid-fast bacterial, outer membrane porin (afb-omp) family.	1.B.50.1.1	12218036;18434314;9634230	100	100	100	1e-171
BLAT	Transporter	TCDB	Mycobacterium tuberculosis H37Rv S0040_Mtb_Ec_annotated	fig|83332.889.peg.2205			Q50634	Mycobacterium tuberculosis		Protein translocase subunit SecD	the general secretory pathway (sec) family.	3.A.5.2.2	12218036;12606717;19099550;9634230	100	100	100	0.0
BLAT	Transporter	TCDB	Mycobacterium tuberculosis H37Rv S0008_Mtb_Ec_annotated	fig|83332.883.peg.342			Q79F92	Mycobacterium tuberculosis		PPE family protein => PPE68, component of Type VII secretion system ESX-1	the type vii or esx protein secretion system (t7ss) family.	3.A.24.1.1	11940590;12218036;14557536;14573626;15039340;16030141;16135231;16368961;16973880;17328726;17433643;17676952;18685700;18974091;19099550;19682254;19876390;9634230;9846755	100	100	99	1e-211
BLAT	Transporter	TCDB	Mycobacterium tuberculosis H37Rv S0046_Mtb_Ec_annotated	fig|83332.901.peg.895			P0A503	Mycobacterium bovis		Probable cation-transporting P-type ATPase C (EC 3.6.3.-) (Metal-transporting ATPase Mta72)	the p-type atpase (p-atpase) superfamily.	3.A.3.32.2	12788972	100	100	100	0.0
BLAT	Transporter	TCDB	Mycobacterium tuberculosis H37Rv S0007_Mtb_Ec_annotated	fig|83332.881.peg.1111			P65381	Mycobacterium bovis (strain ATCC BAA-935 / AF2122/97)		Membrane protein MmpS5	the mycobacterial membrane protein small (mmps) family.	8.A.35.1.2		100	100	100	2e-76
BLAT	Transporter	TCDB	Mycobacterium tuberculosis H37Rv S0204_Mtb_Ec_annotated	fig|83332.899.peg.681			L0QS10	Mycobacterium canettii CIPT 140070017		FIG021574: Possible membrane protein related to de Novo purine biosynthesis	the yede/yeee (yede/yeee) family.	9.B.102.6.3		99	99	98	1e-250
BLAT	Transporter	TCDB	Mycobacterium tuberculosis H37Rv S0001_Mtb_Ec_annotated	fig|83332.880.peg.3034			Q9F2U9	Streptomyces coelicolor (strain ATCC BAA-471 / A3(2) / M145)		Uncharacterized transporter Rv1999c/MT2055	the amino acid-polyamine-organocation (apc) family.	2.A.3.3.17		85	80	81	1e-157
BLAT	Transporter	TCDB	Mycobacterium tuberculosis H37Rv S0070_Mtb_Ec_annotated	fig|83332.892.peg.1846			P66785	Mycobacterium tuberculosis		Protein translocase subunit SecA paralog 1	the general secretory pathway (sec) family.	3.A.5.2.2	12218036;12606717;19099550;9634230	96	99	100	0.0
BLAT	Transporter	TCDB	Mycobacterium tuberculosis H37Rv S0066_Mtb_Ec_annotated	fig|83332.891.peg.3377			P66791	Mycobacterium tuberculosis		Protein translocase membrane subunit SecG	the general secretory pathway (sec) family.	3.A.5.2.2	12218036;12606717;19099550;9634230	100	65	100	5e-34
BLAT	Transporter	TCDB	Mycobacterium tuberculosis H37Rv S0194_Mtb_Ec_annotated	fig|83332.896.peg.625			P65593	Mycobacterium tuberculosis		Outer membrane low permeability porin, OmpATb family	the ompa-ompf porin (oop) family.	1.B.6.1.3	12218036;9634230	100	100	100	1e-185
BLAT	Transporter	TCDB	Mycobacterium tuberculosis H37Rv S0066_Mtb_Ec_annotated	fig|83332.891.peg.3096			O53944	Mycobacterium tuberculosis		Integral membrane protein EccD5, component of Type VII secretion system ESX-5	the type vii or esx protein secretion system (t7ss) family.	3.A.24.4.1	12218036;19099550;19876390;9634230	100	100	100	1e-285
BLAT	Transporter	TCDB	Mycobacterium tuberculosis H37Rv S0204_Mtb_Ec_annotated	fig|83332.899.peg.945			O53781	Mycobacterium tuberculosis		putative membrane protein	the major facilitator superfamily (mfs).	2.A.1.3.41	9634230	100	100	100	0.0
BLAT	Transporter	TCDB	Mycobacterium tuberculosis H37Rv S0204_Mtb_Ec_annotated	fig|83332.899.peg.2580			Q7D911	Mycobacterium tuberculosis		AttF component of AttEFGH ABC transport system / AttG component of AttEFGH ABC transport system	the atp-binding cassette (abc) superfamily.	3.A.1.125.2	12218036;16586367;9634230	100	100	99	0.0
BLAT	Transporter	TCDB	Mycobacterium tuberculosis H37Rv S0196_Mtb_Ec_annotated	fig|83332.897.peg.1025			O53735	Mycobacterium tuberculosis		Transmembrane transport protein MmpL4	the resistance-nodulation-cell division (rnd) superfamily.	2.A.6.5.7		100	100	100	0.0
BLAT	Transporter	TCDB	Mycobacterium tuberculosis H37Rv S0039_Mtb_Ec_annotated	fig|83332.887.peg.3325			Q7U2U7	Mycobacterium bovis		Probable cation-transporting ATPase I (EC 3.6.3.-)	the p-type atpase (p-atpase) superfamily.	3.A.3.24.1	12788972	100	100	99	0.0
BLAT	Transporter	TCDB	Mycobacterium tuberculosis H37Rv S0008_Mtb_Ec_annotated	fig|83332.883.peg.2356			P0A503	Mycobacterium bovis		Probable cation-transporting P-type ATPase C (EC 3.6.3.-) (Metal-transporting ATPase Mta72)	the p-type atpase (p-atpase) superfamily.	3.A.3.32.2	12788972	100	100	100	0.0
BLAT	Transporter	TCDB	Mycobacterium tuberculosis H37Rv S0091_Mtb_Ec_annotated	fig|83332.893.peg.493			P0A5C2	Mycobacterium bovis (strain ATCC BAA-935 / AF2122/97)		putative membrane protein	the major facilitator superfamily (mfs).	2.A.1.21.14	12788972	98	99	100	1e-247
BLAT	Transporter	TCDB	Mycobacterium tuberculosis H37Rv S0149_Mtb_Ec_annotated	fig|83332.894.peg.1150			P0A503	Mycobacterium bovis		Probable cation-transporting P-type ATPase C (EC 3.6.3.-) (Metal-transporting ATPase Mta72)	the p-type atpase (p-atpase) superfamily.	3.A.3.32.2	12788972	100	100	100	0.0
BLAT	Transporter	TCDB	Mycobacterium tuberculosis H37Rv S0070_Mtb_Ec_annotated	fig|83332.892.peg.1294			O05804	Mycobacterium tuberculosis		HoxN/HupN/NixA family nickel/cobalt transporter	the ni(2+)-co(2+) transporter (nicot) family.	2.A.52.1.7		100	100	100	1e-217
BLAT	Transporter	TCDB	Mycobacterium tuberculosis H37Rv S0046_Mtb_Ec_annotated	fig|83332.901.peg.3614			P71744	Mycobacterium tuberculosis		Sulfate and thiosulfate binding protein CysP	the atp-binding cassette (abc) superfamily.	3.A.1.6.3	11929522;12218036;19099550;9634230	100	100	100	1e-208
BLAT	Transporter	TCDB	Mycobacterium tuberculosis H37Rv S0036_Mtb_Ec_annotated	fig|83332.888.peg.1290			O05804	Mycobacterium tuberculosis		HoxN/HupN/NixA family nickel/cobalt transporter	the ni(2+)-co(2+) transporter (nicot) family.	2.A.52.1.7		100	100	100	1e-217
BLAT	Transporter	TCDB	Mycobacterium tuberculosis H37Rv S0205_Mtb_Ec_annotated	fig|83332.900.peg.2305			O53784	Mycobacterium tuberculosis		Transmembrane transport protein MmpL5	the resistance-nodulation-cell division (rnd) superfamily.	2.A.6.5.8		100	100	99	0.0
BLAT	Transporter	TCDB	Mycobacterium tuberculosis H37Rv S0017_Mtb_Ec_annotated	fig|83332.885.peg.2309			P66771	Mycobacterium tuberculosis		Oligopeptide ABC transporter, substrate-binding protein OppA (TC 3.A.1.5.1)	the atp-binding cassette (abc) superfamily.	3.A.1.5.26	12218036;9634230	92	100	100	0.0
BLAT	Transporter	TCDB	Mycobacterium tuberculosis H37Rv S0165_Mtb_Ec_annotated	fig|83332.895.peg.636			O05435	Mycobacterium tuberculosis		Peptidoglycan lipid II flippase MurJ / Pseudokinase domain in MviN	the multidrug/oligosaccharidyl-lipid/polysaccharide (mop) flippase superfamily.	2.A.66.4.4		100	100	100	0.0
BLAT	Transporter	TCDB	Mycobacterium tuberculosis H37Rv S0070_Mtb_Ec_annotated	fig|83332.892.peg.3234			P59950	Mycobacterium bovis (strain ATCC BAA-935 / AF2122/97)		Probable low-affinity inorganic phosphate transporter	the inorganic phosphate transporter (pit) family.	2.A.20.1.3	12788972	100	100	100	1e-238
BLAT	Transporter	TCDB	Mycobacterium tuberculosis H37Rv S0007_Mtb_Ec_annotated	fig|83332.881.peg.1054			P0A5Z2	Mycobacterium tuberculosis		Protein translocase subunit SecY	the general secretory pathway (sec) family.	3.A.5.2.2	12218036;12606717;19099550;9634230	100	100	100	1e-249
BLAT	Transporter	TCDB	Mycobacterium tuberculosis H37Rv S0013_Mtb_Ec_annotated	fig|83332.884.peg.3445			Q7U2U7	Mycobacterium bovis		Probable cation-transporting ATPase I (EC 3.6.3.-)	the p-type atpase (p-atpase) superfamily.	3.A.3.24.1	12788972	100	100	99	0.0
BLAT	Transporter	TCDB	Mycobacterium tuberculosis H37Rv S0196_Mtb_Ec_annotated	fig|83332.897.peg.2449			P0A607	Mycobacterium bovis (strain ATCC BAA-935 / AF2122/97)		putative anion permease	the arsenite-antimonite (arsb) efflux family.	2.A.45.2.2	12788972	100	100	100	1e-238
BLAT	Transporter	TCDB	Mycobacterium tuberculosis H37Rv S0059_Mtb_Ec_annotated	fig|83332.890.peg.437			O05435	Mycobacterium tuberculosis		Peptidoglycan lipid II flippase MurJ / Pseudokinase domain in MviN	the multidrug/oligosaccharidyl-lipid/polysaccharide (mop) flippase superfamily.	2.A.66.4.4		100	100	99	0.0
BLAT	Transporter	TCDB	Mycobacterium tuberculosis H37Rv S0196_Mtb_Ec_annotated	fig|83332.897.peg.1102			P0A5Y8	Mycobacterium tuberculosis		Protein translocase subunit SecA	the general secretory pathway (sec) family.	3.A.5.2.2	12218036;12606717;19099550;9634230	99	98	100	0.0
BLAT	Transporter	TCDB	Mycobacterium tuberculosis H37Rv S0007_Mtb_Ec_annotated	fig|83332.881.peg.4048			P0C560	Mycobacterium smegmatis		Phosphate ABC transporter, ATP-binding protein PstB (TC 3.A.1.7.1)	the atp-binding cassette (abc) superfamily.	3.A.1.7.2	12897018	100	100	87	1e-130
BLAT	Transporter	TCDB	Mycobacterium tuberculosis H37Rv S0066_Mtb_Ec_annotated	fig|83332.891.peg.492			P0A5Z0	Mycobacterium tuberculosis		Protein translocase subunit SecE	the general secretory pathway (sec) family.	3.A.5.2.2	12218036;12606717;19099550;9634230	100	100	100	7e-84
BLAT	Transporter	TCDB	Mycobacterium tuberculosis H37Rv S0204_Mtb_Ec_annotated	fig|83332.899.peg.3944			P71745	Mycobacterium tuberculosis		Sulfate transport system permease protein CysT	the atp-binding cassette (abc) superfamily.	3.A.1.6.3	11929522;12218036;19099550;9634230	100	100	100	1e-153
BLAT	Transporter	TCDB	Mycobacterium tuberculosis H37Rv S0194_Mtb_Ec_annotated	fig|83332.896.peg.3743			O53935	Mycobacterium tuberculosis		FtsK/SpoIIIE family protein EccC5, component of Type VII secretion system ESX-5	the type vii or esx protein secretion system (t7ss) family.	3.A.24.4.1	12218036;19099550;19876390;9634230	100	67	100	0.0
BLAT	Transporter	TCDB	Mycobacterium tuberculosis H37Rv S0091_Mtb_Ec_annotated	fig|83332.893.peg.412			O05459	Mycobacterium tuberculosis		Membrane protein EccE2, component of Type VII secretion system ESX-2	the type vii or esx protein secretion system (t7ss) family.	3.A.24.2.1		100	98	100	1e-313
BLAT	Transporter	TCDB	Mycobacterium tuberculosis H37Rv S0008_Mtb_Ec_annotated	fig|83332.883.peg.2421			P66964	Mycobacterium tuberculosis		Oligopeptide ABC transporter, permease protein OppC (TC 3.A.1.5.1)	the atp-binding cassette (abc) superfamily.	3.A.1.5.26	12218036;9634230	100	100	100	1e-161
BLAT	Transporter	TCDB	Mycobacterium tuberculosis H37Rv S0046_Mtb_Ec_annotated	fig|83332.901.peg.110			O53735	Mycobacterium tuberculosis		Transmembrane transport protein MmpL4	the resistance-nodulation-cell division (rnd) superfamily.	2.A.6.5.7		100	100	100	0.0
BLAT	Transporter	TCDB	Mycobacterium tuberculosis H37Rv S0204_Mtb_Ec_annotated	fig|83332.899.peg.1903			O07422	Mycobacterium tuberculosis		FIG00820195: MCE associated membrane protein	the atp-binding cassette (abc) superfamily.	3.A.1.27.5	12218036;12368430;9634230	100	100	100	1e-133
BLAT	Transporter	TCDB	Mycobacterium tuberculosis H37Rv S0091_Mtb_Ec_annotated	fig|83332.893.peg.2430			P71879	Mycobacterium tuberculosis		MFS-type transporter Rv2333c family => implicated in rifampicin, ofloxacin efflux	the major facilitator superfamily (mfs).	2.A.1.3.49	12218036;17242035;9634230	100	100	100	1e-310
BLAT	Transporter	TCDB	Mycobacterium tuberculosis H37Rv S0165_Mtb_Ec_annotated	fig|83332.895.peg.3907			O05307	Mycobacterium tuberculosis		Long-chain-fatty-acid--CoA ligase (EC 6.2.1.3) @ Long-chain fatty-acid-CoA ligase (EC 6.2.1.3), Mycobacterial subgroup FadD6	the fatty acid transporter (fat) family.	4.C.1.1.3	12218036;9634230	100	100	100	0.0
BLAT	Transporter	TCDB	Mycobacterium tuberculosis H37Rv S0149_Mtb_Ec_annotated	fig|83332.894.peg.3563			P0A5Z2	Mycobacterium tuberculosis		Protein translocase subunit SecY	the general secretory pathway (sec) family.	3.A.5.2.2	12218036;12606717;19099550;9634230	100	100	100	1e-249
BLAT	Transporter	TCDB	Mycobacterium tuberculosis H37Rv S0036_Mtb_Ec_annotated	fig|83332.888.peg.3355			O50452	Mycobacterium tuberculosis		Maltodextrin ABC transporter, permease protein MdxF	the atp-binding cassette (abc) superfamily.	3.A.1.1.31	12218036;19099550;9634230	100	100	100	1e-172
BLAT	Transporter	TCDB	Mycobacterium tuberculosis H37Rv S0040_Mtb_Ec_annotated	fig|83332.889.peg.3110			O07221	Mycobacterium tuberculosis		Mg(2+)-transport-ATPase-associated protein MgtC	the putative mg(2+) transporter-c (mgtc) family.	9.B.20.1.2	12218036;9634230	100	100	99	1e-130
BLAT	Transporter	TCDB	Mycobacterium tuberculosis H37Rv S0017_Mtb_Ec_annotated	fig|83332.885.peg.219			P0A5Z2	Mycobacterium tuberculosis		Protein translocase subunit SecY	the general secretory pathway (sec) family.	3.A.5.2.2	12218036;12606717;19099550;9634230	100	100	100	1e-249
BLAT	Transporter	TCDB	Mycobacterium tuberculosis H37Rv S0013_Mtb_Ec_annotated	fig|83332.884.peg.3231			P64997	Mycobacterium tuberculosis		Transmembrane component of energizing module of ECF transporters in Mycobacteria	the atp-binding cassette (abc) superfamily.	3.A.1.26.4	12218036;9634230	100	100	100	1e-156
BLAT	Transporter	TCDB	Mycobacterium tuberculosis H37Rv S0013_Mtb_Ec_annotated	fig|83332.884.peg.2422			P66966	Mycobacterium tuberculosis		Oligopeptide ABC transporter, permease protein OppB (TC 3.A.1.5.1)	the atp-binding cassette (abc) superfamily.	3.A.1.5.26	12218036;9634230	100	100	100	1e-182
BLAT	Transporter	TCDB	Mycobacterium tuberculosis H37Rv S0040_Mtb_Ec_annotated	fig|83332.889.peg.2413			P63395	Mycobacterium tuberculosis		Oligopeptide ABC transporter, ATP-binding protein OppD (TC 3.A.1.5.1) / Oligopeptide ABC transporter, ATP-binding protein OppF (TC 3.A.1.5.1)	the atp-binding cassette (abc) superfamily.	3.A.1.5.26	12218036;9634230	100	100	100	0.0
BLAT	Transporter	TCDB	Mycobacterium tuberculosis H37Rv S0007_Mtb_Ec_annotated	fig|83332.881.peg.2417			Q50634	Mycobacterium tuberculosis		Protein translocase subunit SecD	the general secretory pathway (sec) family.	3.A.5.2.2	12218036;12606717;19099550;9634230	100	100	100	0.0
BLAT	Transporter	TCDB	Mycobacterium tuberculosis H37Rv S0070_Mtb_Ec_annotated	fig|83332.892.peg.941			E2TG88	Mycobacterium tuberculosis SUMu002		putative membrane protein	the cation diffusion facilitator (cdf) family.	2.A.4.8.2		99	92	100	1e-119
BLAT	Transporter	TCDB	Mycobacterium tuberculosis H37Rv S0036_Mtb_Ec_annotated	fig|83332.888.peg.3854			O53935	Mycobacterium tuberculosis		FtsK/SpoIIIE family protein EccC5, component of Type VII secretion system ESX-5	the type vii or esx protein secretion system (t7ss) family.	3.A.24.4.1	12218036;19099550;19876390;9634230	100	67	100	0.0
BLAT	Transporter	TCDB	Mycobacterium tuberculosis H37Rv S0001_Mtb_Ec_annotated	fig|83332.880.peg.2570			P63393	Mycobacterium tuberculosis.		Iron siderophore ABC transporter, permease/ATP-binding protein IrtB	the atp-binding cassette (abc) superfamily.	3.A.1.21.2	12218036;9634230	100	100	100	0.0
BLAT	Transporter	TCDB	Mycobacterium tuberculosis H37Rv S0202_Mtb_Ec_annotated	fig|83332.898.peg.3903			P71746	Mycobacterium tuberculosis		Sulfate transport system permease protein CysW	the atp-binding cassette (abc) superfamily.	3.A.1.6.3	11929522;12218036;19099550;9634230	100	100	99	1e-150
BLAT	Transporter	TCDB	Mycobacterium tuberculosis H37Rv S0070_Mtb_Ec_annotated	fig|83332.892.peg.2761			P0A5K8	Mycobacterium tuberculosis		Large-conductance mechanosensitive channel	the large conductance mechanosensitive ion channel (mscl) family.	1.A.22.1.2	12218036;9634230	100	100	100	2e-79
BLAT	Transporter	TCDB	Mycobacterium tuberculosis H37Rv S0070_Mtb_Ec_annotated	fig|83332.892.peg.3901			O06269	Mycobacterium tuberculosis		Protein EspD, component of Type VII secretion system ESX-1	the type vii or esx protein secretion system (t7ss) family.	3.A.24.1.1	11940590;12218036;14557536;14573626;15039340;16030141;16135231;16368961;16973880;17328726;17433643;17676952;18685700;18974091;19099550;19682254;19876390;9634230;9846755	99	96	100	1e-103
BLAT	Transporter	TCDB	Mycobacterium tuberculosis H37Rv S0046_Mtb_Ec_annotated	fig|83332.901.peg.1566			O53183	Mycobacterium tuberculosis		Integral membrane transport protein	the major facilitator superfamily (mfs).	2.A.1.2.71	12218036;9634230	100	100	100	1e-237
BLAT	Transporter	TCDB	Mycobacterium tuberculosis H37Rv S0091_Mtb_Ec_annotated	fig|83332.893.peg.1916			P69926	Mycobacterium tuberculosis		Multidrug resistance protein mmr	the drug/metabolite transporter (dmt) superfamily.	2.A.7.1.2	12218036;9634230;9811672	100	100	100	4e-53
BLAT	Transporter	TCDB	Mycobacterium tuberculosis H37Rv S0091_Mtb_Ec_annotated	fig|83332.893.peg.745			P65374	Mycobacterium tuberculosis		Transmembrane heme transport protein MmpL11	the resistance-nodulation-cell division (rnd) superfamily.	2.A.6.5.5	12218036;9634230	99	100	100	0.0
BLAT	Transporter	TCDB	Mycobacterium tuberculosis H37Rv S0007_Mtb_Ec_annotated	fig|83332.881.peg.3261			O53933	Mycobacterium tuberculosis		Membrane protein EccB5, component of Type VII secretion system ESX-5	the type vii or esx protein secretion system (t7ss) family.	3.A.24.4.1	12218036;19099550;19876390;9634230	100	100	100	1e-296
BLAT	Transporter	TCDB	Mycobacterium tuberculosis H37Rv S0036_Mtb_Ec_annotated	fig|83332.888.peg.2222			P66964	Mycobacterium tuberculosis		Oligopeptide ABC transporter, permease protein OppC (TC 3.A.1.5.1)	the atp-binding cassette (abc) superfamily.	3.A.1.5.26	12218036;9634230	100	100	100	1e-161
BLAT	Transporter	TCDB	Mycobacterium tuberculosis H37Rv S0040_Mtb_Ec_annotated	fig|83332.889.peg.1490			P9WG63	Mycobacterium tuberculosis (strain ATCC 25618 / H37Rv)		Possible integral membrane c-type cytochrome biogenesis protein DipZ	the disulfide bond oxidoreductase d (dsbd) family.	5.A.1.2.9		83	99	99	0.0
BLAT	Transporter	TCDB	Mycobacterium tuberculosis H37Rv S0036_Mtb_Ec_annotated	fig|83332.888.peg.2493			P65526	Mycobacterium tuberculosis		Na+/H+ antiporter	the monovalent cation:proton antiporter-1 (cpa1) family.	2.A.36.3.3	12218036;9634230	97	99	100	1e-296
BLAT	Transporter	TCDB	Mycobacterium tuberculosis H37Rv S0017_Mtb_Ec_annotated	fig|83332.885.peg.3491			O53546	Mycobacterium tuberculosis		Conserved hypothetical integral membrane protein YrbEa	the atp-binding cassette (abc) superfamily.	3.A.1.27.5	12218036;12368430;9634230	100	100	100	1e-137
BLAT	Transporter	TCDB	Mycobacterium tuberculosis H37Rv S0040_Mtb_Ec_annotated	fig|83332.889.peg.589			P95302	Mycobacterium tuberculosis		Phosphate ABC transporter, ATP-binding protein PstB (TC 3.A.1.7.1)	the atp-binding cassette (abc) superfamily.	3.A.1.7.4		100	100	100	1e-154
BLAT	Transporter	TCDB	Mycobacterium tuberculosis H37Rv S0007_Mtb_Ec_annotated	fig|83332.881.peg.2540			P66771	Mycobacterium tuberculosis		Oligopeptide ABC transporter, substrate-binding protein OppA (TC 3.A.1.5.1)	the atp-binding cassette (abc) superfamily.	3.A.1.5.26	12218036;9634230	92	100	100	0.0
BLAT	Transporter	TCDB	Mycobacterium tuberculosis H37Rv S0205_Mtb_Ec_annotated	fig|83332.900.peg.1502			O06151	Mycobacterium tuberculosis		MFS-type transporter Rv1634 family => implicated in rifampicin, ofloxacin efflux	the major facilitator superfamily (mfs).	2.A.1.3.48	12218036;12520088;9634230	100	100	100	1e-264
BLAT	Transporter	TCDB	Mycobacterium tuberculosis H37Rv S0204_Mtb_Ec_annotated	fig|83332.899.peg.2967			O07800	Mycobacterium tuberculosis		Transmembrane transport protein MmpL8/MmpL10/MmpL12	the resistance-nodulation-cell division (rnd) superfamily.	2.A.6.5.4	12218036;12724526;15001577;15908378;16573683;19099550;9634230	100	100	100	0.0
BLAT	Transporter	TCDB	Mycobacterium tuberculosis H37Rv S0040_Mtb_Ec_annotated	fig|83332.889.peg.335			O69741	Mycobacterium tuberculosis		Integral membrane protein EccD1, component of Type VII secretion system ESX-1	the type vii or esx protein secretion system (t7ss) family.	3.A.24.1.1	11940590;12218036;14557536;14573626;15039340;16030141;16135231;16368961;16973880;17328726;17433643;17676952;18685700;18974091;19099550;19682254;19876390;9634230;9846755	95	99	100	1e-278
BLAT	Transporter	TCDB	Mycobacterium tuberculosis H37Rv S0149_Mtb_Ec_annotated	fig|83332.894.peg.401			O69740	Mycobacterium tuberculosis		Proline and alanine rich protein EspI, component of Type VII secretion system ESX-1	the type vii or esx protein secretion system (t7ss) family.	3.A.24.1.1	11940590;12218036;14557536;14573626;15039340;16030141;16135231;16368961;16973880;17328726;17433643;17676952;18685700;18974091;19099550;19682254;19876390;9634230;9846755	84	86	99	0.0
BLAT	Transporter	TCDB	Mycobacterium tuberculosis H37Rv S0001_Mtb_Ec_annotated	fig|83332.880.peg.3614			P66791	Mycobacterium tuberculosis		Protein translocase membrane subunit SecG	the general secretory pathway (sec) family.	3.A.5.2.2	12218036;12606717;19099550;9634230	100	67	100	5e-34
BLAT	Transporter	TCDB	Mycobacterium tuberculosis H37Rv S0165_Mtb_Ec_annotated	fig|83332.895.peg.1587			O05804	Mycobacterium tuberculosis		HoxN/HupN/NixA family nickel/cobalt transporter	the ni(2+)-co(2+) transporter (nicot) family.	2.A.52.1.7		100	100	100	1e-217
BLAT	Transporter	TCDB	Mycobacterium tuberculosis H37Rv S0008_Mtb_Ec_annotated	fig|83332.883.peg.642			P9WKQ1	Mycobacterium tuberculosis (strain ATCC 25618 / H37Rv)		Sphingomyelinase (EC 3.1.4.12) => SpmT	the porin-sphingomyelinase fusion protein, spmt (spmt) family.	1.B.79.1.1		100	100	100	1e-294
BLAT	Transporter	TCDB	Mycobacterium tuberculosis H37Rv S0001_Mtb_Ec_annotated	fig|83332.880.peg.2367			Q50635	Mycobacterium tuberculosis		Protein translocase subunit SecF	the general secretory pathway (sec) family.	3.A.5.2.2	12218036;12606717;19099550;9634230	100	100	99	1e-247
BLAT	Transporter	TCDB	Mycobacterium tuberculosis H37Rv S0059_Mtb_Ec_annotated	fig|83332.890.peg.3664			P71744	Mycobacterium tuberculosis		Sulfate and thiosulfate binding protein CysP	the atp-binding cassette (abc) superfamily.	3.A.1.6.3	11929522;12218036;19099550;9634230	100	100	100	1e-208
BLAT	Transporter	TCDB	Mycobacterium tuberculosis H37Rv S0046_Mtb_Ec_annotated	fig|83332.901.peg.553			P95302	Mycobacterium tuberculosis		Phosphate ABC transporter, ATP-binding protein PstB (TC 3.A.1.7.1)	the atp-binding cassette (abc) superfamily.	3.A.1.7.4		100	100	100	1e-154
BLAT	Transporter	TCDB	Mycobacterium tuberculosis H37Rv S0205_Mtb_Ec_annotated	fig|83332.900.peg.2726			O06269	Mycobacterium tuberculosis		Protein EspD, component of Type VII secretion system ESX-1	the type vii or esx protein secretion system (t7ss) family.	3.A.24.1.1	11940590;12218036;14557536;14573626;15039340;16030141;16135231;16368961;16973880;17328726;17433643;17676952;18685700;18974091;19099550;19682254;19876390;9634230;9846755	100	100	100	1e-104
BLAT	Transporter	TCDB	Mycobacterium tuberculosis H37Rv S0202_Mtb_Ec_annotated	fig|83332.898.peg.2445			Q9F2U9	Streptomyces coelicolor (strain ATCC BAA-471 / A3(2) / M145)		Uncharacterized transporter Rv1999c/MT2055	the amino acid-polyamine-organocation (apc) family.	2.A.3.3.17		85	80	81	1e-157
BLAT	Transporter	TCDB	Mycobacterium tuberculosis H37Rv S0017_Mtb_Ec_annotated	fig|83332.885.peg.1491			Q50635	Mycobacterium tuberculosis		Protein translocase subunit SecF	the general secretory pathway (sec) family.	3.A.5.2.2	12218036;12606717;19099550;9634230	100	100	100	1e-247
BLAT	Transporter	TCDB	Mycobacterium tuberculosis H37Rv S0202_Mtb_Ec_annotated	fig|83332.898.peg.2890			P66964	Mycobacterium tuberculosis		Oligopeptide ABC transporter, permease protein OppC (TC 3.A.1.5.1)	the atp-binding cassette (abc) superfamily.	3.A.1.5.26	12218036;9634230	100	100	100	1e-161
BLAT	Transporter	TCDB	Mycobacterium tuberculosis H37Rv S0070_Mtb_Ec_annotated	fig|83332.892.peg.3755			O53946	Mycobacterium tuberculosis		Membrane protein EccE5, component of Type VII secretion system ESX-5	the type vii or esx protein secretion system (t7ss) family.	3.A.24.4.1	12218036;19099550;19876390;9634230	100	100	100	1e-240
BLAT	Transporter	TCDB	Mycobacterium tuberculosis H37Rv S0205_Mtb_Ec_annotated	fig|83332.900.peg.741			P71997	Mycobacterium tuberculosis		Sulfate transporter	the sulfate permease (sulp) family.	2.A.53.4.2		99	100	99	1e-311
BLAT	Transporter	TCDB	Mycobacterium tuberculosis H37Rv S0070_Mtb_Ec_annotated	fig|83332.892.peg.3855			O53935	Mycobacterium tuberculosis		FtsK/SpoIIIE family protein EccC5, component of Type VII secretion system ESX-5	the type vii or esx protein secretion system (t7ss) family.	3.A.24.4.1	12218036;19099550;19876390;9634230	100	67	100	0.0
BLAT	Transporter	TCDB	Mycobacterium tuberculosis H37Rv S0091_Mtb_Ec_annotated	fig|83332.893.peg.3567			P0A5Z2	Mycobacterium tuberculosis		Protein translocase subunit SecY	the general secretory pathway (sec) family.	3.A.5.2.2	12218036;12606717;19099550;9634230	100	100	100	1e-249
BLAT	Transporter	TCDB	Mycobacterium tuberculosis H37Rv S0202_Mtb_Ec_annotated	fig|83332.898.peg.72			P71879	Mycobacterium tuberculosis		MFS-type transporter Rv2333c family => implicated in rifampicin, ofloxacin efflux	the major facilitator superfamily (mfs).	2.A.1.3.49	12218036;17242035;9634230	100	100	100	1e-310
BLAT	Transporter	TCDB	Mycobacterium tuberculosis H37Rv S0194_Mtb_Ec_annotated	fig|83332.896.peg.1572			P71915	Mycobacterium tuberculosis		Integral membrane protein	the small conductance mechanosensitive ion channel (mscs) family.	1.A.23.5.1	12218036;9634230	100	100	100	1e-275
BLAT	Transporter	TCDB	Mycobacterium tuberculosis H37Rv S0196_Mtb_Ec_annotated	fig|83332.897.peg.2757			P59950	Mycobacterium bovis (strain ATCC BAA-935 / AF2122/97)		Probable low-affinity inorganic phosphate transporter	the inorganic phosphate transporter (pit) family.	2.A.20.1.3	12788972	100	100	100	1e-238
BLAT	Transporter	TCDB	Mycobacterium tuberculosis H37Rv S0039_Mtb_Ec_annotated	fig|83332.887.peg.1490			Q50635	Mycobacterium tuberculosis		Protein translocase subunit SecF	the general secretory pathway (sec) family.	3.A.5.2.2	12218036;12606717;19099550;9634230	100	100	100	1e-247
BLAT	Transporter	TCDB	Mycobacterium tuberculosis H37Rv S0040_Mtb_Ec_annotated	fig|83332.889.peg.2825			Q9F2U9	Streptomyces coelicolor (strain ATCC BAA-471 / A3(2) / M145)		Uncharacterized transporter Rv1999c/MT2055	the amino acid-polyamine-organocation (apc) family.	2.A.3.3.17		85	80	81	1e-157
BLAT	Transporter	TCDB	Mycobacterium tuberculosis H37Rv S0001_Mtb_Ec_annotated	fig|83332.880.peg.618			O69733	Mycobacterium tuberculosis		AAA+ family protein ATPase EccA1, component of Type VII secretion system ESX-1	the type vii or esx protein secretion system (t7ss) family.	3.A.24.1.1	11940590;12218036;14557536;14573626;15039340;16030141;16135231;16368961;16973880;17328726;17433643;17676952;18685700;18974091;19099550;19682254;19876390;9634230;9846755	100	100	100	0.0
BLAT	Transporter	TCDB	Mycobacterium tuberculosis H37Rv S0070_Mtb_Ec_annotated	fig|83332.892.peg.3143			P0A5I8	Mycobacterium tuberculosis		Glycolipoprotein LprG, triacylated glycolipid-binding antigen P27 => modulating immune response against mycobacteria in favour of bacterial persistence	the putative mycobacterial outer membrane porin, lprg (lprg; p27) family.	9.B.138.1.1		100	98	100	1e-133
BLAT	Transporter	TCDB	Mycobacterium tuberculosis H37Rv S0036_Mtb_Ec_annotated	fig|83332.888.peg.3756			O53943	Mycobacterium tuberculosis		FIG023076: hypothetical protein in PPE gene cluster	the type vii or esx protein secretion system (t7ss) family.	3.A.24.4.1	12218036;19099550;19876390;9634230	100	100	100	1e-171
BLAT	Transporter	TCDB	Mycobacterium tuberculosis H37Rv S0008_Mtb_Ec_annotated	fig|83332.883.peg.2748			P0A5K8	Mycobacterium tuberculosis		Large-conductance mechanosensitive channel	the large conductance mechanosensitive ion channel (mscl) family.	1.A.22.1.2	12218036;9634230	100	100	100	2e-79
BLAT	Transporter	TCDB	Mycobacterium tuberculosis H37Rv S0008_Mtb_Ec_annotated	fig|83332.883.peg.4075			P0C560	Mycobacterium smegmatis		Phosphate ABC transporter, ATP-binding protein PstB (TC 3.A.1.7.1)	the atp-binding cassette (abc) superfamily.	3.A.1.7.2	12897018	100	100	87	1e-130
BLAT	Transporter	TCDB	Mycobacterium tuberculosis H37Rv S0205_Mtb_Ec_annotated	fig|83332.900.peg.965			O69736	Mycobacterium tuberculosis		FtsK/SpoIIIE family protein EccCb1, component of Type VII secretion system ESX-1	the type vii or esx protein secretion system (t7ss) family.	3.A.24.1.1	11940590;12218036;14557536;14573626;15039340;16030141;16135231;16368961;16973880;17328726;17433643;17676952;18685700;18974091;19099550;19682254;19876390;9634230;9846755	100	100	100	0.0
BLAT	Transporter	TCDB	Mycobacterium tuberculosis H37Rv S0194_Mtb_Ec_annotated	fig|83332.896.peg.2447			P63399	Mycobacterium tuberculosis		Candidate substrate-specific domain of ECF transporters in Mycobacteria / Duplicated ATPase component of energizing module of predicted ECF transporter in Mycobacteria	the atp-binding cassette (abc) superfamily.	3.A.1.26.4	12218036;9634230	100	100	100	0.0
BLAT	Transporter	TCDB	Mycobacterium tuberculosis H37Rv S0046_Mtb_Ec_annotated	fig|83332.901.peg.149			P64711	Mycobacterium tuberculosis		Arginine exporter protein ArgO	the l-lysine exporter (lyse) family.	2.A.75.1.3	12218036;9634230	100	96	100	1e-110
BLAT	Transporter	TCDB	Mycobacterium tuberculosis H37Rv S0013_Mtb_Ec_annotated	fig|83332.884.peg.3470			O05307	Mycobacterium tuberculosis		Long-chain-fatty-acid--CoA ligase (EC 6.2.1.3) @ Long-chain fatty-acid-CoA ligase (EC 6.2.1.3), Mycobacterial subgroup FadD6	the fatty acid transporter (fat) family.	4.C.1.1.3	12218036;9634230	100	100	100	0.0
BLAT	Transporter	TCDB	Mycobacterium tuberculosis H37Rv S0066_Mtb_Ec_annotated	fig|83332.891.peg.111			I6YB99	Mycobacterium tuberculosis H37Rv		23S rRNA (cytidine(1920)-2'-O)-methyltransferase (EC 2.1.1.226) @ 16S rRNA (cytidine(1409)-2'-O)-methyltransferase (EC 2.1.1.227)	the bacterial hemolysin a (b-hemolysin a) family.	1.C.109.1.4		100	100	100	1e-148
BLAT	Transporter	TCDB	Mycobacterium tuberculosis H37Rv S0046_Mtb_Ec_annotated	fig|83332.901.peg.1645			P69926	Mycobacterium tuberculosis		Multidrug resistance protein mmr	the drug/metabolite transporter (dmt) superfamily.	2.A.7.1.2	12218036;9634230;9811672	100	100	100	4e-53
BLAT	Transporter	TCDB	Mycobacterium tuberculosis H37Rv S0036_Mtb_Ec_annotated	fig|83332.888.peg.1512			O69733	Mycobacterium tuberculosis		AAA+ family protein ATPase EccA1, component of Type VII secretion system ESX-1	the type vii or esx protein secretion system (t7ss) family.	3.A.24.1.1	11940590;12218036;14557536;14573626;15039340;16030141;16135231;16368961;16973880;17328726;17433643;17676952;18685700;18974091;19099550;19682254;19876390;9634230;9846755	100	100	100	0.0
BLAT	Transporter	TCDB	Mycobacterium tuberculosis H37Rv S0013_Mtb_Ec_annotated	fig|83332.884.peg.705			Q79FV6	Mycobacterium tuberculosis		PE_PGRS family protein => PE_PGRS14	the pe-pgrs protein family.	9.B.96.1.1	12368430;9634230	46	100	100	1e-244
BLAT	Transporter	TCDB	Mycobacterium tuberculosis H37Rv S0196_Mtb_Ec_annotated	fig|83332.897.peg.535			O06151	Mycobacterium tuberculosis		MFS-type transporter Rv1634 family => implicated in rifampicin, ofloxacin efflux	the major facilitator superfamily (mfs).	2.A.1.3.48	12218036;12520088;9634230	100	100	100	1e-264
BLAT	Transporter	TCDB	Mycobacterium tuberculosis H37Rv S0196_Mtb_Ec_annotated	fig|83332.897.peg.1335			O53183	Mycobacterium tuberculosis		Integral membrane transport protein	the major facilitator superfamily (mfs).	2.A.1.2.71	12218036;9634230	100	100	100	1e-237
BLAT	Transporter	TCDB	Mycobacterium tuberculosis H37Rv S0046_Mtb_Ec_annotated	fig|83332.901.peg.2604			P0A5K8	Mycobacterium tuberculosis		Large-conductance mechanosensitive channel	the large conductance mechanosensitive ion channel (mscl) family.	1.A.22.1.2	12218036;9634230	100	100	100	2e-79
BLAT	Transporter	TCDB	Mycobacterium tuberculosis H37Rv S0070_Mtb_Ec_annotated	fig|83332.892.peg.3029			O53687	Mycobacterium tuberculosis		AAA+ family protein ATPase EccA3, component of Type VII secretion system ESX-3	the type vii or esx protein secretion system (t7ss) family.	3.A.24.3.1		100	100	100	0.0
BLAT	Transporter	TCDB	Mycobacterium tuberculosis H37Rv S0017_Mtb_Ec_annotated	fig|83332.885.peg.862			P95302	Mycobacterium tuberculosis		Phosphate ABC transporter, ATP-binding protein PstB (TC 3.A.1.7.1)	the atp-binding cassette (abc) superfamily.	3.A.1.7.4		100	100	100	1e-154
BLAT	Transporter	TCDB	Mycobacterium tuberculosis H37Rv S0059_Mtb_Ec_annotated	fig|83332.890.peg.1149			E2TG88	Mycobacterium tuberculosis SUMu002		putative membrane protein	the cation diffusion facilitator (cdf) family.	2.A.4.8.2		99	92	100	1e-119
BLAT	Transporter	TCDB	Mycobacterium tuberculosis H37Rv S0040_Mtb_Ec_annotated	fig|83332.889.peg.4171			P65087	Mycobacterium tuberculosis		Secreted protein EspC, component of Type VII secretion system ESX-1	the type vii or esx protein secretion system (t7ss) family.	3.A.24.1.1	11940590;12218036;14557536;14573626;15039340;16030141;16135231;16368961;16973880;17328726;17433643;17676952;18685700;18974091;19099550;19682254;19876390;9634230;9846755	100	100	100	1e-52
BLAT	Transporter	TCDB	Mycobacterium tuberculosis H37Rv S0165_Mtb_Ec_annotated	fig|83332.895.peg.2100			P71678	Mycobacterium tuberculosis		Multidrug efflux pump P55	the major facilitator superfamily (mfs).	2.A.1.3.34	12218036;18156250;9634230	100	100	100	1e-298
BLAT	Transporter	TCDB	Mycobacterium tuberculosis H37Rv S0046_Mtb_Ec_annotated	fig|83332.901.peg.2853			O53689	Mycobacterium tuberculosis		FtsK/SpoIIIE family protein EccC3, component of Type VII secretion system ESX-3	the type vii or esx protein secretion system (t7ss) family.	3.A.24.3.1		100	100	99	0.0
BLAT	Transporter	TCDB	Mycobacterium tuberculosis H37Rv S0022_Mtb_Ec_annotated	fig|83332.886.peg.444			O53645	Mycobacterium tuberculosis		Heterodimeric efflux ABC transporter, permease/ATP-binding subunit 1 / Heterodimeric efflux ABC transporter, permease/ATP-binding subunit 2	the atp-binding cassette (abc) superfamily.	3.A.1.106.6	9634230	100	100	99	0.0
BLAT	Transporter	TCDB	Mycobacterium tuberculosis H37Rv S0149_Mtb_Ec_annotated	fig|83332.894.peg.665			P95302	Mycobacterium tuberculosis		Phosphate ABC transporter, ATP-binding protein PstB (TC 3.A.1.7.1)	the atp-binding cassette (abc) superfamily.	3.A.1.7.4		100	100	100	1e-154
BLAT	Transporter	TCDB	Mycobacterium tuberculosis H37Rv S0046_Mtb_Ec_annotated	fig|83332.901.peg.1445			O69733	Mycobacterium tuberculosis		AAA+ family protein ATPase EccA1, component of Type VII secretion system ESX-1	the type vii or esx protein secretion system (t7ss) family.	3.A.24.1.1	11940590;12218036;14557536;14573626;15039340;16030141;16135231;16368961;16973880;17328726;17433643;17676952;18685700;18974091;19099550;19682254;19876390;9634230;9846755	100	100	100	0.0
BLAT	Transporter	TCDB	Mycobacterium tuberculosis H37Rv S0165_Mtb_Ec_annotated	fig|83332.895.peg.4135			Q79FV6	Mycobacterium tuberculosis		PE_PGRS family protein => PE_PGRS14	the pe-pgrs protein family.	9.B.96.1.1	12368430;9634230	30	84	93	1e-141
BLAT	Transporter	TCDB	Mycobacterium tuberculosis H37Rv S0036_Mtb_Ec_annotated	fig|83332.888.peg.3021			O53689	Mycobacterium tuberculosis		FtsK/SpoIIIE family protein EccC3, component of Type VII secretion system ESX-3	the type vii or esx protein secretion system (t7ss) family.	3.A.24.3.1		100	100	99	0.0
BLAT	Transporter	TCDB	Mycobacterium tuberculosis H37Rv S0017_Mtb_Ec_annotated	fig|83332.885.peg.3019			O86362	Mycobacterium tuberculosis		Integral membrane protein EccD3, component of Type VII secretion system ESX-3	the type vii or esx protein secretion system (t7ss) family.	3.A.24.3.1		100	100	100	1e-260
BLAT	Transporter	TCDB	Mycobacterium tuberculosis H37Rv S0091_Mtb_Ec_annotated	fig|83332.893.peg.393			O69733	Mycobacterium tuberculosis		AAA+ family protein ATPase EccA1, component of Type VII secretion system ESX-1	the type vii or esx protein secretion system (t7ss) family.	3.A.24.1.1	11940590;12218036;14557536;14573626;15039340;16030141;16135231;16368961;16973880;17328726;17433643;17676952;18685700;18974091;19099550;19682254;19876390;9634230;9846755	100	100	100	0.0
BLAT	Transporter	TCDB	Mycobacterium tuberculosis H37Rv S0165_Mtb_Ec_annotated	fig|83332.895.peg.2358			O53935	Mycobacterium tuberculosis		FtsK/SpoIIIE family protein EccC5, component of Type VII secretion system ESX-5	the type vii or esx protein secretion system (t7ss) family.	3.A.24.4.1	12218036;19099550;19876390;9634230	100	67	100	0.0
BLAT	Transporter	TCDB	Mycobacterium tuberculosis H37Rv S0196_Mtb_Ec_annotated	fig|83332.897.peg.3618			O53546	Mycobacterium tuberculosis		Conserved hypothetical integral membrane protein YrbEa	the atp-binding cassette (abc) superfamily.	3.A.1.27.5	12218036;12368430;9634230	100	100	100	1e-137
BLAT	Transporter	TCDB	Mycobacterium tuberculosis H37Rv S0205_Mtb_Ec_annotated	fig|83332.900.peg.3781			P71915	Mycobacterium tuberculosis		Integral membrane protein	the small conductance mechanosensitive ion channel (mscs) family.	1.A.23.5.1	12218036;9634230	100	100	100	1e-275
BLAT	Transporter	TCDB	Mycobacterium tuberculosis H37Rv S0091_Mtb_Ec_annotated	fig|83332.893.peg.1152			P0A503	Mycobacterium bovis		Probable cation-transporting P-type ATPase C (EC 3.6.3.-) (Metal-transporting ATPase Mta72)	the p-type atpase (p-atpase) superfamily.	3.A.3.32.2	12788972	100	100	100	0.0
BLAT	Transporter	TCDB	Mycobacterium tuberculosis H37Rv S0196_Mtb_Ec_annotated	fig|83332.897.peg.329			O05460	Mycobacterium tuberculosis		AAA+ family protein ATPase EccA2, component of Type VII secretion system ESX-2	the type vii or esx protein secretion system (t7ss) family.	3.A.24.2.1		98	100	99	0.0
BLAT	Transporter	TCDB	Mycobacterium tuberculosis H37Rv S0091_Mtb_Ec_annotated	fig|83332.893.peg.398			Q79F93	Mycobacterium tuberculosis		PE family protein => PE35, interacts with PPE68, regulation of esxAB expression via Type VII secretion system ESX-1	the type vii or esx protein secretion system (t7ss) family.	3.A.24.1.1	11940590;12218036;14557536;14573626;15039340;16030141;16135231;16368961;16973880;17328726;17433643;17676952;18685700;18974091;19099550;19682254;19876390;9634230;9846755	98	100	100	2e-47
BLAT	Transporter	TCDB	Mycobacterium tuberculosis H37Rv S0205_Mtb_Ec_annotated	fig|83332.900.peg.962			P0A566	Mycobacterium tuberculosis		10 kDa culture filtrate antigen CFP-10 (EsxB)	the type vii or esx protein secretion system (t7ss) family.	3.A.24.1.1	11940590;12218036;14557536;14573626;15039340;16030141;16135231;16368961;16973880;17328726;17433643;17676952;18685700;18974091;19099550;19682254;19876390;9634230;9846755	100	100	100	1e-48
BLAT	Transporter	TCDB	Mycobacterium tuberculosis H37Rv S0070_Mtb_Ec_annotated	fig|83332.892.peg.3769			P0A5Z2	Mycobacterium tuberculosis		Protein translocase subunit SecY	the general secretory pathway (sec) family.	3.A.5.2.2	12218036;12606717;19099550;9634230	100	100	99	1e-248
BLAT	Transporter	TCDB	Mycobacterium tuberculosis H37Rv S0008_Mtb_Ec_annotated	fig|83332.883.peg.588			P0A627	Mycobacterium bovis (strain ATCC BAA-935 / AF2122/97)		Phosphate ABC transporter, permease protein PstA (TC 3.A.1.7.1)	the atp-binding cassette (abc) superfamily.	3.A.1.7.4		100	100	100	1e-171
BLAT	Transporter	TCDB	Mycobacterium tuberculosis H37Rv S0205_Mtb_Ec_annotated	fig|83332.900.peg.793			I6YB99	Mycobacterium tuberculosis H37Rv		23S rRNA (cytidine(1920)-2'-O)-methyltransferase (EC 2.1.1.226) @ 16S rRNA (cytidine(1409)-2'-O)-methyltransferase (EC 2.1.1.227)	the bacterial hemolysin a (b-hemolysin a) family.	1.C.109.1.4		100	100	100	1e-148
BLAT	Transporter	TCDB	Mycobacterium tuberculosis H37Rv S0036_Mtb_Ec_annotated	fig|83332.888.peg.298			P64883	Mycobacterium tuberculosis		FIG007481: hypothetical protein	the acid-fast bacterial, outer membrane porin (afb-omp) family.	1.B.50.1.1	12218036;18434314;9634230	100	100	100	1e-171
BLAT	Transporter	TCDB	Mycobacterium tuberculosis H37Rv S0070_Mtb_Ec_annotated	fig|83332.892.peg.1364			P66842	Mycobacterium tuberculosis		Signal recognition particle receptor FtsY	the general secretory pathway (sec) family.	3.A.5.2.2	12218036;12606717;19099550;9634230	100	100	100	1e-237
BLAT	Transporter	TCDB	Mycobacterium tuberculosis H37Rv S0022_Mtb_Ec_annotated	fig|83332.886.peg.114			O53735	Mycobacterium tuberculosis		Transmembrane transport protein MmpL4	the resistance-nodulation-cell division (rnd) superfamily.	2.A.6.5.7		100	100	100	0.0
BLAT	Transporter	TCDB	Mycobacterium tuberculosis H37Rv S0001_Mtb_Ec_annotated	fig|83332.880.peg.3508			P59950	Mycobacterium bovis (strain ATCC BAA-935 / AF2122/97)		Probable low-affinity inorganic phosphate transporter	the inorganic phosphate transporter (pit) family.	2.A.20.1.3	12788972	100	100	100	1e-238
BLAT	Transporter	TCDB	Mycobacterium tuberculosis H37Rv S0001_Mtb_Ec_annotated	fig|83332.880.peg.1397			P66785	Mycobacterium tuberculosis		Protein translocase subunit SecA paralog 1	the general secretory pathway (sec) family.	3.A.5.2.2	12218036;12606717;19099550;9634230	96	99	100	0.0
BLAT	Transporter	TCDB	Mycobacterium tuberculosis H37Rv S0149_Mtb_Ec_annotated	fig|83332.894.peg.392			O69733	Mycobacterium tuberculosis		AAA+ family protein ATPase EccA1, component of Type VII secretion system ESX-1	the type vii or esx protein secretion system (t7ss) family.	3.A.24.1.1	11940590;12218036;14557536;14573626;15039340;16030141;16135231;16368961;16973880;17328726;17433643;17676952;18685700;18974091;19099550;19682254;19876390;9634230;9846755	100	100	100	0.0
BLAT	Transporter	TCDB	Mycobacterium tuberculosis H37Rv S0091_Mtb_Ec_annotated	fig|83332.893.peg.397			O69736	Mycobacterium tuberculosis		FtsK/SpoIIIE family protein EccCb1, component of Type VII secretion system ESX-1	the type vii or esx protein secretion system (t7ss) family.	3.A.24.1.1	11940590;12218036;14557536;14573626;15039340;16030141;16135231;16368961;16973880;17328726;17433643;17676952;18685700;18974091;19099550;19682254;19876390;9634230;9846755	100	100	100	0.0
BLAT	Transporter	TCDB	Mycobacterium tuberculosis H37Rv S0202_Mtb_Ec_annotated	fig|83332.898.peg.890			P9WKQ1	Mycobacterium tuberculosis (strain ATCC 25618 / H37Rv)		Sphingomyelinase (EC 3.1.4.12) => SpmT	the porin-sphingomyelinase fusion protein, spmt (spmt) family.	1.B.79.1.1		100	100	100	1e-294
BLAT	Transporter	TCDB	Mycobacterium tuberculosis H37Rv S0070_Mtb_Ec_annotated	fig|83332.892.peg.3670			O53545	Mycobacterium tuberculosis		Conserved hypothetical integral membrane protein YrbEb	the atp-binding cassette (abc) superfamily.	3.A.1.27.5	12218036;12368430;9634230	100	100	100	1e-152
BLAT	Transporter	TCDB	Mycobacterium tuberculosis H37Rv S0036_Mtb_Ec_annotated	fig|83332.888.peg.2074			P0A5C2	Mycobacterium bovis (strain ATCC BAA-935 / AF2122/97)		putative membrane protein	the major facilitator superfamily (mfs).	2.A.1.21.14	12788972	98	99	100	1e-247
BLAT	Transporter	TCDB	Mycobacterium tuberculosis H37Rv S0017_Mtb_Ec_annotated	fig|83332.885.peg.1359			E2TG88	Mycobacterium tuberculosis SUMu002		putative membrane protein	the cation diffusion facilitator (cdf) family.	2.A.4.8.2		99	92	100	1e-119
BLAT	Transporter	TCDB	Mycobacterium tuberculosis H37Rv S0001_Mtb_Ec_annotated	fig|83332.880.peg.3667			O05307	Mycobacterium tuberculosis		Long-chain-fatty-acid--CoA ligase (EC 6.2.1.3) @ Long-chain fatty-acid-CoA ligase (EC 6.2.1.3), Mycobacterial subgroup FadD6	the fatty acid transporter (fat) family.	4.C.1.1.3	12218036;9634230	100	100	100	0.0
BLAT	Transporter	TCDB	Mycobacterium tuberculosis H37Rv S0149_Mtb_Ec_annotated	fig|83332.894.peg.413			O05457	Mycobacterium tuberculosis		Integral membrane protein EccD2, component of Type VII secretion system ESX-2	the type vii or esx protein secretion system (t7ss) family.	3.A.24.2.1		100	100	100	1e-294
BLAT	Transporter	TCDB	Mycobacterium tuberculosis H37Rv S0194_Mtb_Ec_annotated	fig|83332.896.peg.4133			O53944	Mycobacterium tuberculosis		Integral membrane protein EccD5, component of Type VII secretion system ESX-5	the type vii or esx protein secretion system (t7ss) family.	3.A.24.4.1	12218036;19099550;19876390;9634230	100	100	100	1e-285
BLAT	Transporter	TCDB	Mycobacterium tuberculosis H37Rv S0022_Mtb_Ec_annotated	fig|83332.886.peg.455			O53655	Mycobacterium tuberculosis		FIG01121868: Possible membrane protein, Rv0204c	the glycosyl transferase 2 (gt2) family.	4.D.2.4.1	9634230	99	96	99	1e-241
BLAT	Transporter	TCDB	Mycobacterium tuberculosis H37Rv S0204_Mtb_Ec_annotated	fig|83332.899.peg.601			I6YB99	Mycobacterium tuberculosis H37Rv		23S rRNA (cytidine(1920)-2'-O)-methyltransferase (EC 2.1.1.226) @ 16S rRNA (cytidine(1409)-2'-O)-methyltransferase (EC 2.1.1.227)	the bacterial hemolysin a (b-hemolysin a) family.	1.C.109.1.4		100	100	100	1e-148
BLAT	Transporter	TCDB	Mycobacterium tuberculosis H37Rv S0040_Mtb_Ec_annotated	fig|83332.889.peg.3770			O06356	Mycobacterium tuberculosis		FIG00821219: MCE associated membrane protein	the atp-binding cassette (abc) superfamily.	3.A.1.27.5	12218036;12368430;9634230	100	100	100	1e-134
BLAT	Transporter	TCDB	Mycobacterium tuberculosis H37Rv S0066_Mtb_Ec_annotated	fig|83332.891.peg.48			O06151	Mycobacterium tuberculosis		MFS-type transporter Rv1634 family => implicated in rifampicin, ofloxacin efflux	the major facilitator superfamily (mfs).	2.A.1.3.48	12218036;12520088;9634230	100	100	100	1e-264
BLAT	Transporter	TCDB	Mycobacterium tuberculosis H37Rv S0066_Mtb_Ec_annotated	fig|83332.891.peg.2348			E2TG88	Mycobacterium tuberculosis SUMu002		putative membrane protein	the cation diffusion facilitator (cdf) family.	2.A.4.8.2		99	92	100	1e-119
BLAT	Transporter	TCDB	Mycobacterium tuberculosis H37Rv S0001_Mtb_Ec_annotated	fig|83332.880.peg.600			O05462	Mycobacterium tuberculosis		Membrane protein EccE1, component of Type VII secretion system ESX-1	the type vii or esx protein secretion system (t7ss) family.	3.A.24.1.1	11940590;12218036;14557536;14573626;15039340;16030141;16135231;16368961;16973880;17328726;17433643;17676952;18685700;18974091;19099550;19682254;19876390;9634230;9846755	100	100	100	1e-276
BLAT	Transporter	TCDB	Mycobacterium tuberculosis H37Rv S0196_Mtb_Ec_annotated	fig|83332.897.peg.3540			O50455	Mycobacterium tuberculosis (strain ATCC 25618 / H37Rv)		Magnesium and cobalt transport protein CorA	the cora metal ion transporter (mit) family.	1.A.35.3.5		100	100	99	1e-215
BLAT	Transporter	TCDB	Mycobacterium tuberculosis H37Rv S0204_Mtb_Ec_annotated	fig|83332.899.peg.3106			O53687	Mycobacterium tuberculosis		AAA+ family protein ATPase EccA3, component of Type VII secretion system ESX-3	the type vii or esx protein secretion system (t7ss) family.	3.A.24.3.1		100	100	100	0.0
BLAT	Transporter	TCDB	Mycobacterium tuberculosis H37Rv S0066_Mtb_Ec_annotated	fig|83332.891.peg.3819			P71744	Mycobacterium tuberculosis		Sulfate and thiosulfate binding protein CysP	the atp-binding cassette (abc) superfamily.	3.A.1.6.3	11929522;12218036;19099550;9634230	100	100	100	1e-208
BLAT	Transporter	TCDB	Mycobacterium tuberculosis H37Rv S0205_Mtb_Ec_annotated	fig|83332.900.peg.3416			P71745	Mycobacterium tuberculosis		Sulfate transport system permease protein CysT	the atp-binding cassette (abc) superfamily.	3.A.1.6.3	11929522;12218036;19099550;9634230	100	100	100	1e-153
BLAT	Transporter	TCDB	Mycobacterium tuberculosis H37Rv S0196_Mtb_Ec_annotated	fig|83332.897.peg.343			Q79F93	Mycobacterium tuberculosis		PE family protein => PE35, interacts with PPE68, regulation of esxAB expression via Type VII secretion system ESX-1	the type vii or esx protein secretion system (t7ss) family.	3.A.24.1.1	11940590;12218036;14557536;14573626;15039340;16030141;16135231;16368961;16973880;17328726;17433643;17676952;18685700;18974091;19099550;19682254;19876390;9634230;9846755	98	100	100	2e-47
BLAT	Transporter	TCDB	Mycobacterium tuberculosis H37Rv S0066_Mtb_Ec_annotated	fig|83332.891.peg.1493			P9WG63	Mycobacterium tuberculosis (strain ATCC 25618 / H37Rv)		Possible integral membrane c-type cytochrome biogenesis protein DipZ	the disulfide bond oxidoreductase d (dsbd) family.	5.A.1.2.9		83	99	99	0.0
BLAT	Transporter	TCDB	Mycobacterium tuberculosis H37Rv S0194_Mtb_Ec_annotated	fig|83332.896.peg.3234			P59950	Mycobacterium bovis (strain ATCC BAA-935 / AF2122/97)		Probable low-affinity inorganic phosphate transporter	the inorganic phosphate transporter (pit) family.	2.A.20.1.3	12788972	100	100	100	1e-238
BLAT	Transporter	TCDB	Mycobacterium tuberculosis H37Rv S0059_Mtb_Ec_annotated	fig|83332.890.peg.393			O69735	Mycobacterium tuberculosis		FtsK/SpoIIIE family protein EccCa1, component of Type VII secretion system ESX-1	the type vii or esx protein secretion system (t7ss) family.	3.A.24.1.1	11940590;12218036;14557536;14573626;15039340;16030141;16135231;16368961;16973880;17328726;17433643;17676952;18685700;18974091;19099550;19682254;19876390;9634230;9846755	100	100	100	0.0
BLAT	Transporter	TCDB	Mycobacterium tuberculosis H37Rv S0202_Mtb_Ec_annotated	fig|83332.898.peg.840			O05870	Mycobacterium tuberculosis		Phosphate ABC transporter, substrate-binding protein PstS (TC 3.A.1.7.1)	the atp-binding cassette (abc) superfamily.	3.A.1.7.4		100	100	100	1e-217
BLAT	Transporter	TCDB	Mycobacterium tuberculosis H37Rv S0205_Mtb_Ec_annotated	fig|83332.900.peg.1319			P96878	Mycobacterium tuberculosis		Na(+)-dependent bicarbonate transporter BicA / Carbonic anhydrase, beta class (EC 4.2.1.1)	the sulfate permease (sulp) family.	2.A.53.3.12		98	100	100	0.0
BLAT	Transporter	TCDB	Mycobacterium tuberculosis H37Rv S0202_Mtb_Ec_annotated	fig|83332.898.peg.3287			O86362	Mycobacterium tuberculosis		Integral membrane protein EccD3, component of Type VII secretion system ESX-3	the type vii or esx protein secretion system (t7ss) family.	3.A.24.3.1		100	100	99	1e-259
BLAT	Transporter	TCDB	Mycobacterium tuberculosis H37Rv S0205_Mtb_Ec_annotated	fig|83332.900.peg.2020			Q50634	Mycobacterium tuberculosis		Protein translocase subunit SecD	the general secretory pathway (sec) family.	3.A.5.2.2	12218036;12606717;19099550;9634230	100	100	100	0.0
BLAT	Transporter	TCDB	Mycobacterium tuberculosis H37Rv S0040_Mtb_Ec_annotated	fig|83332.889.peg.871			P65374	Mycobacterium tuberculosis		Transmembrane heme transport protein MmpL11	the resistance-nodulation-cell division (rnd) superfamily.	2.A.6.5.5	12218036;9634230	99	100	100	0.0
BLAT	Transporter	TCDB	Mycobacterium tuberculosis H37Rv S0202_Mtb_Ec_annotated	fig|83332.898.peg.314			O53656	Mycobacterium tuberculosis		FIG01121868: Possible membrane protein, Rv0205	the autoinducer-2 exporter (ai-2e) family (formerly the perm family, tc #9.b.22).	2.A.86.1.7	12218036;9634230	100	100	100	1e-201
BLAT	Transporter	TCDB	Mycobacterium tuberculosis H37Rv S0059_Mtb_Ec_annotated	fig|83332.890.peg.685			L0QS10	Mycobacterium canettii CIPT 140070017		FIG021574: Possible membrane protein related to de Novo purine biosynthesis	the yede/yeee (yede/yeee) family.	9.B.102.6.3		99	99	98	1e-250
BLAT	Transporter	TCDB	Mycobacterium tuberculosis H37Rv S0001_Mtb_Ec_annotated	fig|83332.880.peg.3721			O06356	Mycobacterium tuberculosis		FIG00821219: MCE associated membrane protein	the atp-binding cassette (abc) superfamily.	3.A.1.27.5	12218036;12368430;9634230	100	100	100	1e-134
BLAT	Transporter	TCDB	Mycobacterium tuberculosis H37Rv S0205_Mtb_Ec_annotated	fig|83332.900.peg.3570			O86362	Mycobacterium tuberculosis		Integral membrane protein EccD3, component of Type VII secretion system ESX-3	the type vii or esx protein secretion system (t7ss) family.	3.A.24.3.1		100	100	100	1e-260
BLAT	Transporter	TCDB	Mycobacterium tuberculosis H37Rv S0196_Mtb_Ec_annotated	fig|83332.897.peg.2082			P66966	Mycobacterium tuberculosis		Oligopeptide ABC transporter, permease protein OppB (TC 3.A.1.5.1)	the atp-binding cassette (abc) superfamily.	3.A.1.5.26	12218036;9634230	100	100	100	1e-182
BLAT	Transporter	TCDB	Mycobacterium tuberculosis H37Rv S0013_Mtb_Ec_annotated	fig|83332.884.peg.1455			P66844	Mycobacterium tuberculosis		Signal recognition particle protein Ffh	the general secretory pathway (sec) family.	3.A.5.2.2	12218036;12606717;19099550;9634230	100	100	100	1e-297
BLAT	Transporter	TCDB	Mycobacterium tuberculosis H37Rv S0091_Mtb_Ec_annotated	fig|83332.893.peg.2235			P66771	Mycobacterium tuberculosis		Oligopeptide ABC transporter, substrate-binding protein OppA (TC 3.A.1.5.1)	the atp-binding cassette (abc) superfamily.	3.A.1.5.26	12218036;9634230	92	100	100	0.0
BLAT	Transporter	TCDB	Mycobacterium tuberculosis H37Rv S0196_Mtb_Ec_annotated	fig|83332.897.peg.3039			O53944	Mycobacterium tuberculosis		Integral membrane protein EccD5, component of Type VII secretion system ESX-5	the type vii or esx protein secretion system (t7ss) family.	3.A.24.4.1	12218036;19099550;19876390;9634230	100	100	100	1e-285
BLAT	Transporter	TCDB	Mycobacterium tuberculosis H37Rv S0165_Mtb_Ec_annotated	fig|83332.895.peg.898			P0A630	Mycobacterium tuberculosis		Phosphate ABC transporter, permease protein PstC (TC 3.A.1.7.1)	the atp-binding cassette (abc) superfamily.	3.A.1.7.4		100	100	100	1e-177
BLAT	Transporter	TCDB	Mycobacterium tuberculosis H37Rv S0204_Mtb_Ec_annotated	fig|83332.899.peg.843			P65381	Mycobacterium bovis (strain ATCC BAA-935 / AF2122/97)		Membrane protein MmpS5	the mycobacterial membrane protein small (mmps) family.	8.A.35.1.2		100	100	100	2e-76
BLAT	Transporter	TCDB	Mycobacterium tuberculosis H37Rv S0001_Mtb_Ec_annotated	fig|83332.880.peg.1862			O05804	Mycobacterium tuberculosis		HoxN/HupN/NixA family nickel/cobalt transporter	the ni(2+)-co(2+) transporter (nicot) family.	2.A.52.1.7		100	100	100	1e-217
BLAT	Transporter	TCDB	Mycobacterium tuberculosis H37Rv S0196_Mtb_Ec_annotated	fig|83332.897.peg.68			P66842	Mycobacterium tuberculosis		Signal recognition particle receptor FtsY	the general secretory pathway (sec) family.	3.A.5.2.2	12218036;12606717;19099550;9634230	100	100	100	1e-237
BLAT	Transporter	TCDB	Mycobacterium tuberculosis H37Rv S0039_Mtb_Ec_annotated	fig|83332.887.peg.1247			O53735	Mycobacterium tuberculosis		Transmembrane transport protein MmpL4	the resistance-nodulation-cell division (rnd) superfamily.	2.A.6.5.7		100	100	100	0.0
BLAT	Transporter	TCDB	Mycobacterium tuberculosis H37Rv S0046_Mtb_Ec_annotated	fig|83332.901.peg.1465			O05457	Mycobacterium tuberculosis		Integral membrane protein EccD2, component of Type VII secretion system ESX-2	the type vii or esx protein secretion system (t7ss) family.	3.A.24.2.1		100	100	100	1e-294
BLAT	Transporter	TCDB	Mycobacterium tuberculosis H37Rv S0204_Mtb_Ec_annotated	fig|83332.899.peg.2345			X2BJI2	Mycobacterium bovis (strain ATCC BAA-935 / AF2122/97)		Peptidoglycan glycosyltransferase FtsW (EC 2.4.1.129)	the bacterial murein precursor exporter (mpe) family.	2.A.103.1.4		100	100	100	1e-303
BLAT	Transporter	TCDB	Mycobacterium tuberculosis H37Rv S0046_Mtb_Ec_annotated	fig|83332.901.peg.2405			P63399	Mycobacterium tuberculosis		Candidate substrate-specific domain of ECF transporters in Mycobacteria / Duplicated ATPase component of energizing module of predicted ECF transporter in Mycobacteria	the atp-binding cassette (abc) superfamily.	3.A.1.26.4	12218036;9634230	100	100	100	0.0
BLAT	Transporter	TCDB	Mycobacterium tuberculosis H37Rv S0017_Mtb_Ec_annotated	fig|83332.885.peg.253			P71997	Mycobacterium tuberculosis		Sulfate transporter	the sulfate permease (sulp) family.	2.A.53.4.2		99	100	99	1e-311
BLAT	Transporter	TCDB	Mycobacterium tuberculosis H37Rv S0202_Mtb_Ec_annotated	fig|83332.898.peg.2622			P69926	Mycobacterium tuberculosis		Multidrug resistance protein mmr	the drug/metabolite transporter (dmt) superfamily.	2.A.7.1.2	12218036;9634230;9811672	100	100	100	4e-53
BLAT	Transporter	TCDB	Mycobacterium tuberculosis H37Rv S0017_Mtb_Ec_annotated	fig|83332.885.peg.3336			Q7U2U7	Mycobacterium bovis		Probable cation-transporting ATPase I (EC 3.6.3.-)	the p-type atpase (p-atpase) superfamily.	3.A.3.24.1	12788972	100	100	99	0.0
BLAT	Transporter	TCDB	Mycobacterium tuberculosis H37Rv S0194_Mtb_Ec_annotated	fig|83332.896.peg.742			O53655	Mycobacterium tuberculosis		FIG01121868: Possible membrane protein, Rv0204c	the glycosyl transferase 2 (gt2) family.	4.D.2.4.1	9634230	99	96	99	1e-241
BLAT	Transporter	TCDB	Mycobacterium tuberculosis H37Rv S0040_Mtb_Ec_annotated	fig|83332.889.peg.868			O53656	Mycobacterium tuberculosis		FIG01121868: Possible membrane protein, Rv0205	the autoinducer-2 exporter (ai-2e) family (formerly the perm family, tc #9.b.22).	2.A.86.1.7	12218036;9634230	100	100	100	1e-201
BLAT	Transporter	TCDB	Mycobacterium tuberculosis H37Rv S0091_Mtb_Ec_annotated	fig|83332.893.peg.1760			Q50614	Mycobacterium tuberculosis		Efflux ABC transporter, permease/ATP-binding protein	the atp-binding cassette (abc) superfamily.	3.A.1.203.4	12218036;9634230	100	100	100	0.0
BLAT	Transporter	TCDB	Mycobacterium tuberculosis H37Rv S0046_Mtb_Ec_annotated	fig|83332.901.peg.1490			O05435	Mycobacterium tuberculosis		Peptidoglycan lipid II flippase MurJ / Pseudokinase domain in MviN	the multidrug/oligosaccharidyl-lipid/polysaccharide (mop) flippase superfamily.	2.A.66.4.4		100	100	100	0.0
BLAT	Transporter	TCDB	Mycobacterium tuberculosis H37Rv S0017_Mtb_Ec_annotated	fig|83332.885.peg.3631			X2BJI2	Mycobacterium bovis (strain ATCC BAA-935 / AF2122/97)		Peptidoglycan glycosyltransferase FtsW (EC 2.4.1.129)	the bacterial murein precursor exporter (mpe) family.	2.A.103.1.4		100	100	100	1e-303
BLAT	Transporter	TCDB	Mycobacterium tuberculosis H37Rv S0196_Mtb_Ec_annotated	fig|83332.897.peg.839			P65381	Mycobacterium bovis (strain ATCC BAA-935 / AF2122/97)		Membrane protein MmpS5	the mycobacterial membrane protein small (mmps) family.	8.A.35.1.2		100	100	100	2e-76
BLAT	Transporter	TCDB	Mycobacterium tuberculosis H37Rv S0059_Mtb_Ec_annotated	fig|83332.890.peg.421			O05449	Mycobacterium tuberculosis		Membrane protein EccB2, component of Type VII secretion system ESX-2	the type vii or esx protein secretion system (t7ss) family.	3.A.24.2.1		100	100	100	1e-287
BLAT	Transporter	TCDB	Mycobacterium tuberculosis H37Rv S0070_Mtb_Ec_annotated	fig|83332.892.peg.1528			O69741	Mycobacterium tuberculosis		Integral membrane protein EccD1, component of Type VII secretion system ESX-1	the type vii or esx protein secretion system (t7ss) family.	3.A.24.1.1	11940590;12218036;14557536;14573626;15039340;16030141;16135231;16368961;16973880;17328726;17433643;17676952;18685700;18974091;19099550;19682254;19876390;9634230;9846755	95	99	100	1e-278
BLAT	Transporter	TCDB	Mycobacterium tuberculosis H37Rv S0205_Mtb_Ec_annotated	fig|83332.900.peg.1027			O07800	Mycobacterium tuberculosis		Transmembrane transport protein MmpL8/MmpL10/MmpL12	the resistance-nodulation-cell division (rnd) superfamily.	2.A.6.5.4	12218036;12724526;15001577;15908378;16573683;19099550;9634230	100	100	100	0.0
BLAT	Transporter	TCDB	Mycobacterium tuberculosis H37Rv S0091_Mtb_Ec_annotated	fig|83332.893.peg.3667			Q7D8J9	Mycobacterium tuberculosis		Maltodextrin ABC transporter, substrate-binding protein MdxE	the atp-binding cassette (abc) superfamily.	3.A.1.1.31	12218036;19099550;9634230	99	100	100	1e-271
BLAT	Transporter	TCDB	Mycobacterium tuberculosis H37Rv S0066_Mtb_Ec_annotated	fig|83332.891.peg.3817			P71746	Mycobacterium tuberculosis		Sulfate transport system permease protein CysW	the atp-binding cassette (abc) superfamily.	3.A.1.6.3	11929522;12218036;19099550;9634230	100	100	99	1e-150
BLAT	Transporter	TCDB	Mycobacterium tuberculosis H37Rv S0202_Mtb_Ec_annotated	fig|83332.898.peg.1793			P96878	Mycobacterium tuberculosis		Na(+)-dependent bicarbonate transporter BicA / Carbonic anhydrase, beta class (EC 4.2.1.1)	the sulfate permease (sulp) family.	2.A.53.3.12		98	100	100	0.0
BLAT	Transporter	TCDB	Mycobacterium tuberculosis H37Rv S0001_Mtb_Ec_annotated	fig|83332.880.peg.3714			O53545	Mycobacterium tuberculosis		Conserved hypothetical integral membrane protein YrbEb	the atp-binding cassette (abc) superfamily.	3.A.1.27.5	12218036;12368430;9634230	100	100	100	1e-152
BLAT	Transporter	TCDB	Mycobacterium tuberculosis H37Rv S0059_Mtb_Ec_annotated	fig|83332.890.peg.1756			P66785	Mycobacterium tuberculosis		Protein translocase subunit SecA paralog 1	the general secretory pathway (sec) family.	3.A.5.2.2	12218036;12606717;19099550;9634230	96	99	100	0.0
BLAT	Transporter	TCDB	Mycobacterium tuberculosis H37Rv S0204_Mtb_Ec_annotated	fig|83332.899.peg.2440			P0A607	Mycobacterium bovis (strain ATCC BAA-935 / AF2122/97)		putative anion permease	the arsenite-antimonite (arsb) efflux family.	2.A.45.2.2	12788972	100	100	100	1e-238
BLAT	Transporter	TCDB	Mycobacterium tuberculosis H37Rv S0070_Mtb_Ec_annotated	fig|83332.892.peg.1565			O05435	Mycobacterium tuberculosis		Peptidoglycan lipid II flippase MurJ / Pseudokinase domain in MviN	the multidrug/oligosaccharidyl-lipid/polysaccharide (mop) flippase superfamily.	2.A.66.4.4		100	100	100	0.0
BLAT	Transporter	TCDB	Mycobacterium tuberculosis H37Rv S0149_Mtb_Ec_annotated	fig|83332.894.peg.492			P0A5C2	Mycobacterium bovis (strain ATCC BAA-935 / AF2122/97)		putative membrane protein	the major facilitator superfamily (mfs).	2.A.1.21.14	12788972	98	99	100	1e-247
BLAT	Transporter	TCDB	Mycobacterium tuberculosis H37Rv S0017_Mtb_Ec_annotated	fig|83332.885.peg.2932			O53945	Mycobacterium tuberculosis		Serine protease mycosin MycP5, component of Type VII secretion system ESX-5	the type vii or esx protein secretion system (t7ss) family.	3.A.24.4.1	12218036;19099550;19876390;9634230	100	100	100	0.0
BLAT	Transporter	TCDB	Mycobacterium tuberculosis H37Rv S0007_Mtb_Ec_annotated	fig|83332.881.peg.3802			O06356	Mycobacterium tuberculosis		FIG00821219: MCE associated membrane protein	the atp-binding cassette (abc) superfamily.	3.A.1.27.5	12218036;12368430;9634230	100	100	100	1e-134
BLAT	Transporter	TCDB	Mycobacterium tuberculosis H37Rv S0001_Mtb_Ec_annotated	fig|83332.880.peg.3970			P71745	Mycobacterium tuberculosis		Sulfate transport system permease protein CysT	the atp-binding cassette (abc) superfamily.	3.A.1.6.3	11929522;12218036;19099550;9634230	100	100	100	1e-153
BLAT	Transporter	TCDB	Mycobacterium tuberculosis H37Rv S0007_Mtb_Ec_annotated	fig|83332.881.peg.3964			P0A4W2	Mycobacterium tuberculosis		Sulfate and thiosulfate import ATP-binding protein CysA (EC 3.6.3.25)	the atp-binding cassette (abc) superfamily.	3.A.1.6.3	11929522;12218036;19099550;9634230	99	100	100	1e-197
BLAT	Transporter	TCDB	Mycobacterium tuberculosis H37Rv S0013_Mtb_Ec_annotated	fig|83332.884.peg.3131			O53687	Mycobacterium tuberculosis		AAA+ family protein ATPase EccA3, component of Type VII secretion system ESX-3	the type vii or esx protein secretion system (t7ss) family.	3.A.24.3.1		100	100	100	0.0
BLAT	Transporter	TCDB	Mycobacterium tuberculosis H37Rv S0022_Mtb_Ec_annotated	fig|83332.886.peg.232			O06151	Mycobacterium tuberculosis		MFS-type transporter Rv1634 family => implicated in rifampicin, ofloxacin efflux	the major facilitator superfamily (mfs).	2.A.1.3.48	12218036;12520088;9634230	100	100	100	1e-264
BLAT	Transporter	TCDB	Mycobacterium tuberculosis H37Rv S0066_Mtb_Ec_annotated	fig|83332.891.peg.2413			P66771	Mycobacterium tuberculosis		Oligopeptide ABC transporter, substrate-binding protein OppA (TC 3.A.1.5.1)	the atp-binding cassette (abc) superfamily.	3.A.1.5.26	12218036;9634230	92	100	100	0.0
BLAT	Transporter	TCDB	Mycobacterium tuberculosis H37Rv S0039_Mtb_Ec_annotated	fig|83332.887.peg.2924			O53946	Mycobacterium tuberculosis		Membrane protein EccE5, component of Type VII secretion system ESX-5	the type vii or esx protein secretion system (t7ss) family.	3.A.24.4.1	12218036;19099550;19876390;9634230	100	100	100	1e-240
BLAT	Transporter	TCDB	Mycobacterium tuberculosis H37Rv S0059_Mtb_Ec_annotated	fig|83332.890.peg.741			P65374	Mycobacterium tuberculosis		Transmembrane heme transport protein MmpL11	the resistance-nodulation-cell division (rnd) superfamily.	2.A.6.5.5	12218036;9634230	99	100	100	0.0
BLAT	Transporter	TCDB	Mycobacterium tuberculosis H37Rv S0007_Mtb_Ec_annotated	fig|83332.881.peg.3302			O53689	Mycobacterium tuberculosis		FtsK/SpoIIIE family protein EccC3, component of Type VII secretion system ESX-3	the type vii or esx protein secretion system (t7ss) family.	3.A.24.3.1		100	100	99	0.0
BLAT	Transporter	TCDB	Mycobacterium tuberculosis H37Rv S0039_Mtb_Ec_annotated	fig|83332.887.peg.3002			O53687	Mycobacterium tuberculosis		AAA+ family protein ATPase EccA3, component of Type VII secretion system ESX-3	the type vii or esx protein secretion system (t7ss) family.	3.A.24.3.1		100	100	100	0.0
BLAT	Transporter	TCDB	Mycobacterium tuberculosis H37Rv S0017_Mtb_Ec_annotated	fig|83332.885.peg.724			O69733	Mycobacterium tuberculosis		AAA+ family protein ATPase EccA1, component of Type VII secretion system ESX-1	the type vii or esx protein secretion system (t7ss) family.	3.A.24.1.1	11940590;12218036;14557536;14573626;15039340;16030141;16135231;16368961;16973880;17328726;17433643;17676952;18685700;18974091;19099550;19682254;19876390;9634230;9846755	100	100	100	0.0
BLAT	Transporter	TCDB	Mycobacterium tuberculosis H37Rv S0039_Mtb_Ec_annotated	fig|83332.887.peg.2586			P63399	Mycobacterium tuberculosis		Candidate substrate-specific domain of ECF transporters in Mycobacteria / Duplicated ATPase component of energizing module of predicted ECF transporter in Mycobacteria	the atp-binding cassette (abc) superfamily.	3.A.1.26.4	12218036;9634230	100	100	100	0.0
BLAT	Transporter	TCDB	Mycobacterium tuberculosis H37Rv S0039_Mtb_Ec_annotated	fig|83332.887.peg.409			D6FTB2	Mycobacterium tuberculosis K85		Putative transmembrane protein	the bacterial 4 tms putative dmt (b-4dmt) family.	9.B.148.1.3		100	100	99	1e-122
BLAT	Transporter	TCDB	Mycobacterium tuberculosis H37Rv S0008_Mtb_Ec_annotated	fig|83332.883.peg.1923			P69926	Mycobacterium tuberculosis		Multidrug resistance protein mmr	the drug/metabolite transporter (dmt) superfamily.	2.A.7.1.2	12218036;9634230;9811672	100	100	100	4e-53
BLAT	Transporter	TCDB	Mycobacterium tuberculosis H37Rv S0202_Mtb_Ec_annotated	fig|83332.898.peg.760			Q79F93	Mycobacterium tuberculosis		PE family protein => PE35, interacts with PPE68, regulation of esxAB expression via Type VII secretion system ESX-1	the type vii or esx protein secretion system (t7ss) family.	3.A.24.1.1	11940590;12218036;14557536;14573626;15039340;16030141;16135231;16368961;16973880;17328726;17433643;17676952;18685700;18974091;19099550;19682254;19876390;9634230;9846755	98	100	100	2e-47
BLAT	Transporter	TCDB	Mycobacterium tuberculosis H37Rv S0204_Mtb_Ec_annotated	fig|83332.899.peg.331			O05462	Mycobacterium tuberculosis		Membrane protein EccE1, component of Type VII secretion system ESX-1	the type vii or esx protein secretion system (t7ss) family.	3.A.24.1.1	11940590;12218036;14557536;14573626;15039340;16030141;16135231;16368961;16973880;17328726;17433643;17676952;18685700;18974091;19099550;19682254;19876390;9634230;9846755	100	100	100	1e-276
BLAT	Transporter	TCDB	Mycobacterium tuberculosis H37Rv S0091_Mtb_Ec_annotated	fig|83332.893.peg.2440			P63399	Mycobacterium tuberculosis		Candidate substrate-specific domain of ECF transporters in Mycobacteria / Duplicated ATPase component of energizing module of predicted ECF transporter in Mycobacteria	the atp-binding cassette (abc) superfamily.	3.A.1.26.4	12218036;9634230	100	100	100	0.0
BLAT	Transporter	TCDB	Mycobacterium tuberculosis H37Rv S0202_Mtb_Ec_annotated	fig|83332.898.peg.2892			P66771	Mycobacterium tuberculosis		Oligopeptide ABC transporter, substrate-binding protein OppA (TC 3.A.1.5.1)	the atp-binding cassette (abc) superfamily.	3.A.1.5.26	12218036;9634230	92	100	100	0.0
BLAT	Transporter	TCDB	Mycobacterium tuberculosis H37Rv S0070_Mtb_Ec_annotated	fig|83332.892.peg.619			P65593	Mycobacterium tuberculosis		Outer membrane low permeability porin, OmpATb family	the ompa-ompf porin (oop) family.	1.B.6.1.3	12218036;9634230	100	100	100	1e-185
BLAT	Transporter	TCDB	Mycobacterium tuberculosis H37Rv S0059_Mtb_Ec_annotated	fig|83332.890.peg.2884			O53687	Mycobacterium tuberculosis		AAA+ family protein ATPase EccA3, component of Type VII secretion system ESX-3	the type vii or esx protein secretion system (t7ss) family.	3.A.24.3.1		100	100	100	0.0
BLAT	Transporter	TCDB	Mycobacterium tuberculosis H37Rv S0059_Mtb_Ec_annotated	fig|83332.890.peg.114			O53735	Mycobacterium tuberculosis		Transmembrane transport protein MmpL4	the resistance-nodulation-cell division (rnd) superfamily.	2.A.6.5.7		100	100	100	0.0
BLAT	Transporter	TCDB	Mycobacterium tuberculosis H37Rv S0040_Mtb_Ec_annotated	fig|83332.889.peg.4045			P0C560	Mycobacterium smegmatis		Phosphate ABC transporter, ATP-binding protein PstB (TC 3.A.1.7.1)	the atp-binding cassette (abc) superfamily.	3.A.1.7.2	12897018	100	100	87	1e-130
BLAT	Transporter	TCDB	Mycobacterium tuberculosis H37Rv S0008_Mtb_Ec_annotated	fig|83332.883.peg.1197			X2BJI2	Mycobacterium bovis (strain ATCC BAA-935 / AF2122/97)		Peptidoglycan glycosyltransferase FtsW (EC 2.4.1.129)	the bacterial murein precursor exporter (mpe) family.	2.A.103.1.4		100	100	100	1e-303
BLAT	Transporter	TCDB	Mycobacterium tuberculosis H37Rv S0066_Mtb_Ec_annotated	fig|83332.891.peg.871			O53655	Mycobacterium tuberculosis		FIG01121868: Possible membrane protein, Rv0204c	the glycosyl transferase 2 (gt2) family.	4.D.2.4.1	9634230	99	96	99	1e-241
BLAT	Transporter	TCDB	Mycobacterium tuberculosis H37Rv S0070_Mtb_Ec_annotated	fig|83332.892.peg.2224			P66964	Mycobacterium tuberculosis		Oligopeptide ABC transporter, permease protein OppC (TC 3.A.1.5.1)	the atp-binding cassette (abc) superfamily.	3.A.1.5.26	12218036;9634230	100	100	100	1e-161
BLAT	Transporter	TCDB	Mycobacterium tuberculosis H37Rv S0017_Mtb_Ec_annotated	fig|83332.885.peg.718			Q79F92	Mycobacterium tuberculosis		PPE family protein => PPE68, component of Type VII secretion system ESX-1	the type vii or esx protein secretion system (t7ss) family.	3.A.24.1.1	11940590;12218036;14557536;14573626;15039340;16030141;16135231;16368961;16973880;17328726;17433643;17676952;18685700;18974091;19099550;19682254;19876390;9634230;9846755	100	100	100	1e-211
BLAT	Transporter	TCDB	Mycobacterium tuberculosis H37Rv S0013_Mtb_Ec_annotated	fig|83332.884.peg.2751			Q7D911	Mycobacterium tuberculosis		AttF component of AttEFGH ABC transport system / AttG component of AttEFGH ABC transport system	the atp-binding cassette (abc) superfamily.	3.A.1.125.2	12218036;16586367;9634230	100	100	99	0.0
BLAT	Transporter	TCDB	Mycobacterium tuberculosis H37Rv S0059_Mtb_Ec_annotated	fig|83332.890.peg.1914			P69926	Mycobacterium tuberculosis		Multidrug resistance protein mmr	the drug/metabolite transporter (dmt) superfamily.	2.A.7.1.2	12218036;9634230;9811672	100	100	100	4e-53
BLAT	Transporter	TCDB	Mycobacterium tuberculosis H37Rv S0149_Mtb_Ec_annotated	fig|83332.894.peg.1756			Q50614	Mycobacterium tuberculosis		Efflux ABC transporter, permease/ATP-binding protein	the atp-binding cassette (abc) superfamily.	3.A.1.203.4	12218036;9634230	100	100	100	0.0
BLAT	Transporter	TCDB	Mycobacterium tuberculosis H37Rv S0165_Mtb_Ec_annotated	fig|83332.895.peg.2009			P65025	Mycobacterium tuberculosis		Protein translocase subunit YajC	the general secretory pathway (sec) family.	3.A.5.2.2	12218036;12606717;19099550;9634230	100	100	100	1e-59
BLAT	Transporter	TCDB	Mycobacterium tuberculosis H37Rv S0013_Mtb_Ec_annotated	fig|83332.884.peg.592			P95302	Mycobacterium tuberculosis		Phosphate ABC transporter, ATP-binding protein PstB (TC 3.A.1.7.1)	the atp-binding cassette (abc) superfamily.	3.A.1.7.4		100	100	100	1e-154
BLAT	Transporter	TCDB	Mycobacterium tuberculosis H37Rv S0194_Mtb_Ec_annotated	fig|83332.896.peg.1451			P66844	Mycobacterium tuberculosis		Signal recognition particle protein Ffh	the general secretory pathway (sec) family.	3.A.5.2.2	12218036;12606717;19099550;9634230	100	100	100	1e-297
BLAT	Transporter	TCDB	Mycobacterium tuberculosis H37Rv S0196_Mtb_Ec_annotated	fig|83332.897.peg.982			P64711	Mycobacterium tuberculosis		Arginine exporter protein ArgO	the l-lysine exporter (lyse) family.	2.A.75.1.3	12218036;9634230	100	96	100	1e-110
BLAT	Transporter	TCDB	Mycobacterium tuberculosis H37Rv S0001_Mtb_Ec_annotated	fig|83332.880.peg.712			I6YB99	Mycobacterium tuberculosis H37Rv		23S rRNA (cytidine(1920)-2'-O)-methyltransferase (EC 2.1.1.226) @ 16S rRNA (cytidine(1409)-2'-O)-methyltransferase (EC 2.1.1.227)	the bacterial hemolysin a (b-hemolysin a) family.	1.C.109.1.4		100	100	100	1e-148
BLAT	Transporter	TCDB	Mycobacterium tuberculosis H37Rv S0017_Mtb_Ec_annotated	fig|83332.885.peg.3436			O50452	Mycobacterium tuberculosis		Maltodextrin ABC transporter, permease protein MdxF	the atp-binding cassette (abc) superfamily.	3.A.1.1.31	12218036;19099550;9634230	100	100	100	1e-172
BLAT	Transporter	TCDB	Mycobacterium tuberculosis H37Rv S0165_Mtb_Ec_annotated	fig|83332.895.peg.1252			P66964	Mycobacterium tuberculosis		Oligopeptide ABC transporter, permease protein OppC (TC 3.A.1.5.1)	the atp-binding cassette (abc) superfamily.	3.A.1.5.26	12218036;9634230	100	100	100	1e-161
BLAT	Transporter	TCDB	Mycobacterium tuberculosis H37Rv S0205_Mtb_Ec_annotated	fig|83332.900.peg.2354			P63744	Mycobacterium tuberculosis		AAA+ family protein ATPase EccA5, component of Type VII secretion system ESX-5	the type vii or esx protein secretion system (t7ss) family.	3.A.24.4.1	12218036;19099550;19876390;9634230	100	100	100	0.0
BLAT	Transporter	TCDB	Mycobacterium tuberculosis H37Rv S0196_Mtb_Ec_annotated	fig|83332.897.peg.315			O05449	Mycobacterium tuberculosis		Membrane protein EccB2, component of Type VII secretion system ESX-2	the type vii or esx protein secretion system (t7ss) family.	3.A.24.2.1		100	100	100	1e-287
BLAT	Transporter	TCDB	Mycobacterium tuberculosis H37Rv S0091_Mtb_Ec_annotated	fig|83332.893.peg.2994			P0A5I8	Mycobacterium tuberculosis		Glycolipoprotein LprG, triacylated glycolipid-binding antigen P27 => modulating immune response against mycobacteria in favour of bacterial persistence	the putative mycobacterial outer membrane porin, lprg (lprg; p27) family.	9.B.138.1.1		100	98	100	1e-133
BLAT	Transporter	TCDB	Mycobacterium tuberculosis H37Rv S0001_Mtb_Ec_annotated	fig|83332.880.peg.1436			O53784	Mycobacterium tuberculosis		Transmembrane transport protein MmpL5	the resistance-nodulation-cell division (rnd) superfamily.	2.A.6.5.8		100	100	99	0.0
BLAT	Transporter	TCDB	Mycobacterium tuberculosis H37Rv S0070_Mtb_Ec_annotated	fig|83332.892.peg.232			O06151	Mycobacterium tuberculosis		MFS-type transporter Rv1634 family => implicated in rifampicin, ofloxacin efflux	the major facilitator superfamily (mfs).	2.A.1.3.48	12218036;12520088;9634230	100	100	100	1e-264
BLAT	Transporter	TCDB	Mycobacterium tuberculosis H37Rv S0008_Mtb_Ec_annotated	fig|83332.883.peg.1686			P71915	Mycobacterium tuberculosis		Integral membrane protein	the small conductance mechanosensitive ion channel (mscs) family.	1.A.23.5.1	12218036;9634230	100	100	100	1e-275
BLAT	Transporter	TCDB	Mycobacterium tuberculosis H37Rv S0066_Mtb_Ec_annotated	fig|83332.891.peg.2414			P63395	Mycobacterium tuberculosis		Oligopeptide ABC transporter, ATP-binding protein OppD (TC 3.A.1.5.1) / Oligopeptide ABC transporter, ATP-binding protein OppF (TC 3.A.1.5.1)	the atp-binding cassette (abc) superfamily.	3.A.1.5.26	12218036;9634230	100	100	100	0.0
BLAT	Transporter	TCDB	Mycobacterium tuberculosis H37Rv S0007_Mtb_Ec_annotated	fig|83332.881.peg.3684			P66791	Mycobacterium tuberculosis		Protein translocase membrane subunit SecG	the general secretory pathway (sec) family.	3.A.5.2.2	12218036;12606717;19099550;9634230	100	67	100	5e-34
BLAT	Transporter	TCDB	Mycobacterium tuberculosis H37Rv S0066_Mtb_Ec_annotated	fig|83332.891.peg.597			P0A630	Mycobacterium tuberculosis		Phosphate ABC transporter, permease protein PstC (TC 3.A.1.7.1)	the atp-binding cassette (abc) superfamily.	3.A.1.7.4		100	100	100	1e-177
BLAT	Transporter	TCDB	Mycobacterium tuberculosis H37Rv S0091_Mtb_Ec_annotated	fig|83332.893.peg.400			P0A566	Mycobacterium tuberculosis		10 kDa culture filtrate antigen CFP-10 (EsxB)	the type vii or esx protein secretion system (t7ss) family.	3.A.24.1.1	11940590;12218036;14557536;14573626;15039340;16030141;16135231;16368961;16973880;17328726;17433643;17676952;18685700;18974091;19099550;19682254;19876390;9634230;9846755	100	100	100	1e-48
BLAT	Transporter	TCDB	Mycobacterium tuberculosis H37Rv S0196_Mtb_Ec_annotated	fig|83332.897.peg.299			O05435	Mycobacterium tuberculosis		Peptidoglycan lipid II flippase MurJ / Pseudokinase domain in MviN	the multidrug/oligosaccharidyl-lipid/polysaccharide (mop) flippase superfamily.	2.A.66.4.4		100	100	100	0.0
BLAT	Transporter	TCDB	Mycobacterium tuberculosis H37Rv S0040_Mtb_Ec_annotated	fig|83332.889.peg.3122			O53689	Mycobacterium tuberculosis		FtsK/SpoIIIE family protein EccC3, component of Type VII secretion system ESX-3	the type vii or esx protein secretion system (t7ss) family.	3.A.24.3.1		100	100	99	0.0
BLAT	Transporter	TCDB	Mycobacterium tuberculosis H37Rv S0008_Mtb_Ec_annotated	fig|83332.883.peg.3845			P71744	Mycobacterium tuberculosis		Sulfate and thiosulfate binding protein CysP	the atp-binding cassette (abc) superfamily.	3.A.1.6.3	11929522;12218036;19099550;9634230	100	100	100	1e-208
BLAT	Transporter	TCDB	Mycobacterium tuberculosis H37Rv S0070_Mtb_Ec_annotated	fig|83332.892.peg.577			P0A627	Mycobacterium bovis (strain ATCC BAA-935 / AF2122/97)		Phosphate ABC transporter, permease protein PstA (TC 3.A.1.7.1)	the atp-binding cassette (abc) superfamily.	3.A.1.7.4		100	100	100	1e-171
BLAT	Transporter	TCDB	Mycobacterium tuberculosis H37Rv S0036_Mtb_Ec_annotated	fig|83332.888.peg.3853			O53933	Mycobacterium tuberculosis		Membrane protein EccB5, component of Type VII secretion system ESX-5	the type vii or esx protein secretion system (t7ss) family.	3.A.24.4.1	12218036;19099550;19876390;9634230	100	100	100	1e-296
BLAT	Transporter	TCDB	Mycobacterium tuberculosis H37Rv S0022_Mtb_Ec_annotated	fig|83332.886.peg.938			P96878	Mycobacterium tuberculosis		Na(+)-dependent bicarbonate transporter BicA / Carbonic anhydrase, beta class (EC 4.2.1.1)	the sulfate permease (sulp) family.	2.A.53.3.12		98	100	100	0.0
BLAT	Transporter	TCDB	Mycobacterium tuberculosis H37Rv S0202_Mtb_Ec_annotated	fig|83332.898.peg.3429			O07221	Mycobacterium tuberculosis		Mg(2+)-transport-ATPase-associated protein MgtC	the putative mg(2+) transporter-c (mgtc) family.	9.B.20.1.2	12218036;9634230	100	100	100	1e-130
BLAT	Transporter	TCDB	Mycobacterium tuberculosis H37Rv S0022_Mtb_Ec_annotated	fig|83332.886.peg.157			P64711	Mycobacterium tuberculosis		Arginine exporter protein ArgO	the l-lysine exporter (lyse) family.	2.A.75.1.3	12218036;9634230	100	96	100	1e-110
BLAT	Transporter	TCDB	Mycobacterium tuberculosis H37Rv S0036_Mtb_Ec_annotated	fig|83332.888.peg.3767			P0A5Z2	Mycobacterium tuberculosis		Protein translocase subunit SecY	the general secretory pathway (sec) family.	3.A.5.2.2	12218036;12606717;19099550;9634230	100	100	99	1e-248
BLAT	Transporter	TCDB	Mycobacterium tuberculosis H37Rv S0036_Mtb_Ec_annotated	fig|83332.888.peg.1517			Q79F93	Mycobacterium tuberculosis		PE family protein => PE35, interacts with PPE68, regulation of esxAB expression via Type VII secretion system ESX-1	the type vii or esx protein secretion system (t7ss) family.	3.A.24.1.1	11940590;12218036;14557536;14573626;15039340;16030141;16135231;16368961;16973880;17328726;17433643;17676952;18685700;18974091;19099550;19682254;19876390;9634230;9846755	98	100	100	2e-47
BLAT	Transporter	TCDB	Mycobacterium tuberculosis H37Rv S0017_Mtb_Ec_annotated	fig|83332.885.peg.3437			O50453	Mycobacterium tuberculosis		Maltodextrin ABC transporter, permease protein MdxG	the atp-binding cassette (abc) superfamily.	3.A.1.1.31	12218036;19099550;9634230	99	97	100	1e-149
BLAT	Transporter	TCDB	Mycobacterium tuberculosis H37Rv S0017_Mtb_Ec_annotated	fig|83332.885.peg.3895			P71744	Mycobacterium tuberculosis		Sulfate and thiosulfate binding protein CysP	the atp-binding cassette (abc) superfamily.	3.A.1.6.3	11929522;12218036;19099550;9634230	100	100	100	1e-208
BLAT	Transporter	TCDB	Mycobacterium tuberculosis H37Rv S0205_Mtb_Ec_annotated	fig|83332.900.peg.1259			P63395	Mycobacterium tuberculosis		Oligopeptide ABC transporter, ATP-binding protein OppD (TC 3.A.1.5.1) / Oligopeptide ABC transporter, ATP-binding protein OppF (TC 3.A.1.5.1)	the atp-binding cassette (abc) superfamily.	3.A.1.5.26	12218036;9634230	100	100	100	0.0
BLAT	Transporter	TCDB	Mycobacterium tuberculosis H37Rv S0204_Mtb_Ec_annotated	fig|83332.899.peg.2744			P59950	Mycobacterium bovis (strain ATCC BAA-935 / AF2122/97)		Probable low-affinity inorganic phosphate transporter	the inorganic phosphate transporter (pit) family.	2.A.20.1.3	12788972	100	100	100	1e-238
BLAT	Transporter	TCDB	Mycobacterium tuberculosis H37Rv S0013_Mtb_Ec_annotated	fig|83332.884.peg.47			O06151	Mycobacterium tuberculosis		MFS-type transporter Rv1634 family => implicated in rifampicin, ofloxacin efflux	the major facilitator superfamily (mfs).	2.A.1.3.48	12218036;12520088;9634230	100	100	100	1e-264
BLAT	Transporter	TCDB	Mycobacterium tuberculosis H37Rv S0017_Mtb_Ec_annotated	fig|83332.885.peg.714			O69740	Mycobacterium tuberculosis		Proline and alanine rich protein EspI, component of Type VII secretion system ESX-1	the type vii or esx protein secretion system (t7ss) family.	3.A.24.1.1	11940590;12218036;14557536;14573626;15039340;16030141;16135231;16368961;16973880;17328726;17433643;17676952;18685700;18974091;19099550;19682254;19876390;9634230;9846755	46	99	100	1e-176
BLAT	Transporter	TCDB	Mycobacterium tuberculosis H37Rv S0007_Mtb_Ec_annotated	fig|83332.881.peg.3555			P59950	Mycobacterium bovis (strain ATCC BAA-935 / AF2122/97)		Probable low-affinity inorganic phosphate transporter	the inorganic phosphate transporter (pit) family.	2.A.20.1.3	12788972	100	100	100	1e-238
BLAT	Transporter	TCDB	Mycobacterium tuberculosis H37Rv S0149_Mtb_Ec_annotated	fig|83332.894.peg.614			P9WKQ1	Mycobacterium tuberculosis (strain ATCC 25618 / H37Rv)		Sphingomyelinase (EC 3.1.4.12) => SpmT	the porin-sphingomyelinase fusion protein, spmt (spmt) family.	1.B.79.1.1		100	100	100	1e-294
BLAT	Transporter	TCDB	Mycobacterium tuberculosis H37Rv S0040_Mtb_Ec_annotated	fig|83332.889.peg.313			O05449	Mycobacterium tuberculosis		Membrane protein EccB2, component of Type VII secretion system ESX-2	the type vii or esx protein secretion system (t7ss) family.	3.A.24.2.1		100	100	100	1e-287
BLAT	Transporter	TCDB	Mycobacterium tuberculosis H37Rv S0036_Mtb_Ec_annotated	fig|83332.888.peg.423			O07422	Mycobacterium tuberculosis		FIG00820195: MCE associated membrane protein	the atp-binding cassette (abc) superfamily.	3.A.1.27.5	12218036;12368430;9634230	100	100	100	1e-133
BLAT	Transporter	TCDB	Mycobacterium tuberculosis H37Rv S0039_Mtb_Ec_annotated	fig|83332.887.peg.2576			P71879	Mycobacterium tuberculosis		MFS-type transporter Rv2333c family => implicated in rifampicin, ofloxacin efflux	the major facilitator superfamily (mfs).	2.A.1.3.49	12218036;17242035;9634230	80	94	100	1e-250
BLAT	Transporter	TCDB	Mycobacterium tuberculosis H37Rv S0194_Mtb_Ec_annotated	fig|83332.896.peg.3685			P71744	Mycobacterium tuberculosis		Sulfate and thiosulfate binding protein CysP	the atp-binding cassette (abc) superfamily.	3.A.1.6.3	11929522;12218036;19099550;9634230	100	100	100	1e-208
BLAT	Transporter	TCDB	Mycobacterium tuberculosis H37Rv S0001_Mtb_Ec_annotated	fig|83332.880.peg.2900			P0A5K8	Mycobacterium tuberculosis		Large-conductance mechanosensitive channel	the large conductance mechanosensitive ion channel (mscl) family.	1.A.22.1.2	12218036;9634230	100	100	100	2e-79
BLAT	Transporter	TCDB	Mycobacterium tuberculosis H37Rv S0205_Mtb_Ec_annotated	fig|83332.900.peg.2371			O53933	Mycobacterium tuberculosis		Membrane protein EccB5, component of Type VII secretion system ESX-5	the type vii or esx protein secretion system (t7ss) family.	3.A.24.4.1	12218036;19099550;19876390;9634230	100	100	100	1e-296
BLAT	Transporter	TCDB	Mycobacterium tuberculosis H37Rv S0070_Mtb_Ec_annotated	fig|83332.892.peg.907			P0A5Y8	Mycobacterium tuberculosis		Protein translocase subunit SecA	the general secretory pathway (sec) family.	3.A.5.2.2	12218036;12606717;19099550;9634230	99	98	100	0.0
BLAT	Transporter	TCDB	Mycobacterium tuberculosis H37Rv S0205_Mtb_Ec_annotated	fig|83332.900.peg.2358			O53943	Mycobacterium tuberculosis		FIG023076: hypothetical protein in PPE gene cluster	the type vii or esx protein secretion system (t7ss) family.	3.A.24.4.1	12218036;19099550;19876390;9634230	100	100	100	1e-171
BLAT	Transporter	TCDB	Mycobacterium tuberculosis H37Rv S0008_Mtb_Ec_annotated	fig|83332.883.peg.4			D6FTB2	Mycobacterium tuberculosis K85		Putative transmembrane protein	the bacterial 4 tms putative dmt (b-4dmt) family.	9.B.148.1.3		100	100	99	1e-122
BLAT	Transporter	TCDB	Mycobacterium tuberculosis H37Rv S0036_Mtb_Ec_annotated	fig|83332.888.peg.616			P65593	Mycobacterium tuberculosis		Outer membrane low permeability porin, OmpATb family	the ompa-ompf porin (oop) family.	1.B.6.1.3	12218036;9634230	100	100	100	1e-185
BLAT	Transporter	TCDB	Mycobacterium tuberculosis H37Rv S0202_Mtb_Ec_annotated	fig|83332.898.peg.1018			P65025	Mycobacterium tuberculosis		Protein translocase subunit YajC	the general secretory pathway (sec) family.	3.A.5.2.2	12218036;12606717;19099550;9634230	100	100	100	1e-59
BLAT	Transporter	TCDB	Mycobacterium tuberculosis H37Rv S0091_Mtb_Ec_annotated	fig|83332.893.peg.3665			O50453	Mycobacterium tuberculosis		Maltodextrin ABC transporter, permease protein MdxG	the atp-binding cassette (abc) superfamily.	3.A.1.1.31	12218036;19099550;9634230	99	97	100	1e-149
BLAT	Transporter	TCDB	Mycobacterium tuberculosis H37Rv S0036_Mtb_Ec_annotated	fig|83332.888.peg.113			O53735	Mycobacterium tuberculosis		Transmembrane transport protein MmpL4	the resistance-nodulation-cell division (rnd) superfamily.	2.A.6.5.7		100	100	100	0.0
BLAT	Transporter	TCDB	Mycobacterium tuberculosis H37Rv S0165_Mtb_Ec_annotated	fig|83332.895.peg.2342			P63744	Mycobacterium tuberculosis		AAA+ family protein ATPase EccA5, component of Type VII secretion system ESX-5	the type vii or esx protein secretion system (t7ss) family.	3.A.24.4.1	12218036;19099550;19876390;9634230	100	100	100	0.0
BLAT	Transporter	TCDB	Mycobacterium tuberculosis H37Rv S0205_Mtb_Ec_annotated	fig|83332.900.peg.1317			E2TG88	Mycobacterium tuberculosis SUMu002		putative membrane protein	the cation diffusion facilitator (cdf) family.	2.A.4.8.2		99	92	100	1e-119
BLAT	Transporter	TCDB	Mycobacterium tuberculosis H37Rv S0001_Mtb_Ec_annotated	fig|83332.880.peg.818			D6FTB2	Mycobacterium tuberculosis K85		Putative transmembrane protein	the bacterial 4 tms putative dmt (b-4dmt) family.	9.B.148.1.3		100	100	99	1e-122
BLAT	Transporter	TCDB	Mycobacterium tuberculosis H37Rv S0046_Mtb_Ec_annotated	fig|83332.901.peg.3537			O07221	Mycobacterium tuberculosis		Mg(2+)-transport-ATPase-associated protein MgtC	the putative mg(2+) transporter-c (mgtc) family.	9.B.20.1.2	12218036;9634230	100	100	100	1e-130
BLAT	Transporter	TCDB	Mycobacterium tuberculosis H37Rv S0165_Mtb_Ec_annotated	fig|83332.895.peg.777			M1IW84	Mycobacterium bovis BCG str. Korea 1168P		D-serine/D-alanine/glycine transporter	the amino acid-polyamine-organocation (apc) family.	2.A.3.1.17		100	100	99	0.0
BLAT	Transporter	TCDB	Mycobacterium tuberculosis H37Rv S0205_Mtb_Ec_annotated	fig|83332.900.peg.968			O69734	Mycobacterium tuberculosis		Membrane protein EccB1, component of Type VII secretion system ESX-1	the type vii or esx protein secretion system (t7ss) family.	3.A.24.1.1	11940590;12218036;14557536;14573626;15039340;16030141;16135231;16368961;16973880;17328726;17433643;17676952;18685700;18974091;19099550;19682254;19876390;9634230;9846755	100	100	100	1e-281
BLAT	Transporter	TCDB	Mycobacterium tuberculosis H37Rv S0036_Mtb_Ec_annotated	fig|83332.888.peg.2945			O07800	Mycobacterium tuberculosis		Transmembrane transport protein MmpL8/MmpL10/MmpL12	the resistance-nodulation-cell division (rnd) superfamily.	2.A.6.5.4	12218036;12724526;15001577;15908378;16573683;19099550;9634230	100	100	99	0.0
BLAT	Transporter	TCDB	Mycobacterium tuberculosis H37Rv S0017_Mtb_Ec_annotated	fig|83332.885.peg.14			P59950	Mycobacterium bovis (strain ATCC BAA-935 / AF2122/97)		Probable low-affinity inorganic phosphate transporter	the inorganic phosphate transporter (pit) family.	2.A.20.1.3	12788972	100	100	100	1e-238
BLAT	Transporter	TCDB	Mycobacterium tuberculosis H37Rv S0165_Mtb_Ec_annotated	fig|83332.895.peg.2294			O53784	Mycobacterium tuberculosis		Transmembrane transport protein MmpL5	the resistance-nodulation-cell division (rnd) superfamily.	2.A.6.5.8		100	100	99	0.0
BLAT	Transporter	TCDB	Mycobacterium tuberculosis H37Rv S0196_Mtb_Ec_annotated	fig|83332.897.peg.2740			B8ZT62	Mycobacterium leprae (strain Br4923)		Cytochrome c-type biogenesis protein CcsA/ResC	the putative heme handling protein (hhp) family.	9.B.14.3.4		83	83	85	1e-135
BLAT	Transporter	TCDB	Mycobacterium tuberculosis H37Rv S0022_Mtb_Ec_annotated	fig|83332.886.peg.3778			O53944	Mycobacterium tuberculosis		Integral membrane protein EccD5, component of Type VII secretion system ESX-5	the type vii or esx protein secretion system (t7ss) family.	3.A.24.4.1	12218036;19099550;19876390;9634230	100	100	100	1e-285
BLAT	Transporter	TCDB	Mycobacterium tuberculosis H37Rv S0204_Mtb_Ec_annotated	fig|83332.899.peg.1336			O53183	Mycobacterium tuberculosis		Integral membrane transport protein	the major facilitator superfamily (mfs).	2.A.1.2.71	12218036;9634230	100	100	100	1e-237
BLAT	Transporter	TCDB	Mycobacterium tuberculosis H37Rv S0070_Mtb_Ec_annotated	fig|83332.892.peg.2543			P64997	Mycobacterium tuberculosis		Transmembrane component of energizing module of ECF transporters in Mycobacteria	the atp-binding cassette (abc) superfamily.	3.A.1.26.4	12218036;9634230	100	100	100	1e-156
BLAT	Transporter	TCDB	Mycobacterium tuberculosis H37Rv S0007_Mtb_Ec_annotated	fig|83332.881.peg.3301			O53688	Mycobacterium tuberculosis		Membrane protein EccB3, component of Type VII secretion system ESX-3	the type vii or esx protein secretion system (t7ss) family.	3.A.24.3.1		100	100	100	0.0
BLAT	Transporter	TCDB	Mycobacterium tuberculosis H37Rv S0022_Mtb_Ec_annotated	fig|83332.886.peg.3336			Q7U2U7	Mycobacterium bovis		Probable cation-transporting ATPase I (EC 3.6.3.-)	the p-type atpase (p-atpase) superfamily.	3.A.3.24.1	12788972	100	100	99	0.0
BLAT	Transporter	TCDB	Mycobacterium tuberculosis H37Rv S0196_Mtb_Ec_annotated	fig|83332.897.peg.1882			O53645	Mycobacterium tuberculosis		Heterodimeric efflux ABC transporter, permease/ATP-binding subunit 1 / Heterodimeric efflux ABC transporter, permease/ATP-binding subunit 2	the atp-binding cassette (abc) superfamily.	3.A.1.106.6	9634230	100	100	99	0.0
BLAT	Transporter	TCDB	Mycobacterium tuberculosis H37Rv S0059_Mtb_Ec_annotated	fig|83332.890.peg.3767			O06269	Mycobacterium tuberculosis		Protein EspD, component of Type VII secretion system ESX-1	the type vii or esx protein secretion system (t7ss) family.	3.A.24.1.1	11940590;12218036;14557536;14573626;15039340;16030141;16135231;16368961;16973880;17328726;17433643;17676952;18685700;18974091;19099550;19682254;19876390;9634230;9846755	100	100	100	1e-104
BLAT	Transporter	TCDB	Mycobacterium tuberculosis H37Rv S0001_Mtb_Ec_annotated	fig|83332.880.peg.2485			P63395	Mycobacterium tuberculosis		Oligopeptide ABC transporter, ATP-binding protein OppD (TC 3.A.1.5.1) / Oligopeptide ABC transporter, ATP-binding protein OppF (TC 3.A.1.5.1)	the atp-binding cassette (abc) superfamily.	3.A.1.5.26	12218036;9634230	100	100	100	0.0
BLAT	Transporter	TCDB	Mycobacterium tuberculosis H37Rv S0013_Mtb_Ec_annotated	fig|83332.884.peg.643			P9WKQ1	Mycobacterium tuberculosis (strain ATCC 25618 / H37Rv)		Sphingomyelinase (EC 3.1.4.12) => SpmT	the porin-sphingomyelinase fusion protein, spmt (spmt) family.	1.B.79.1.1		100	100	100	1e-294
BLAT	Transporter	TCDB	Mycobacterium tuberculosis H37Rv S0165_Mtb_Ec_annotated	fig|83332.895.peg.2099			P0A5I8	Mycobacterium tuberculosis		Glycolipoprotein LprG, triacylated glycolipid-binding antigen P27 => modulating immune response against mycobacteria in favour of bacterial persistence	the putative mycobacterial outer membrane porin, lprg (lprg; p27) family.	9.B.138.1.1		100	98	100	1e-133
BLAT	Transporter	TCDB	Mycobacterium tuberculosis H37Rv S0059_Mtb_Ec_annotated	fig|83332.890.peg.2807			O07800	Mycobacterium tuberculosis		Transmembrane transport protein MmpL8/MmpL10/MmpL12	the resistance-nodulation-cell division (rnd) superfamily.	2.A.6.5.4	12218036;12724526;15001577;15908378;16573683;19099550;9634230	100	100	100	0.0
BLAT	Transporter	TCDB	Mycobacterium tuberculosis H37Rv S0036_Mtb_Ec_annotated	fig|83332.888.peg.2901			Q9F2U9	Streptomyces coelicolor (strain ATCC BAA-471 / A3(2) / M145)		Uncharacterized transporter Rv1999c/MT2055	the amino acid-polyamine-organocation (apc) family.	2.A.3.3.17		85	80	81	1e-157
BLAT	Transporter	TCDB	Mycobacterium tuberculosis H37Rv S0205_Mtb_Ec_annotated	fig|83332.900.peg.1528			P66844	Mycobacterium tuberculosis		Signal recognition particle protein Ffh	the general secretory pathway (sec) family.	3.A.5.2.2	12218036;12606717;19099550;9634230	100	100	100	1e-297
BLAT	Transporter	TCDB	Mycobacterium tuberculosis H37Rv S0066_Mtb_Ec_annotated	fig|83332.891.peg.3493			O50452	Mycobacterium tuberculosis		Maltodextrin ABC transporter, permease protein MdxF	the atp-binding cassette (abc) superfamily.	3.A.1.1.31	12218036;19099550;9634230	100	100	100	1e-172
BLAT	Transporter	TCDB	Mycobacterium tuberculosis H37Rv S0001_Mtb_Ec_annotated	fig|83332.880.peg.3699			O50452	Mycobacterium tuberculosis		Maltodextrin ABC transporter, permease protein MdxF	the atp-binding cassette (abc) superfamily.	3.A.1.1.31	12218036;19099550;9634230	100	100	100	1e-172
BLAT	Transporter	TCDB	Mycobacterium tuberculosis H37Rv S0022_Mtb_Ec_annotated	fig|83332.886.peg.1513			O69733	Mycobacterium tuberculosis		AAA+ family protein ATPase EccA1, component of Type VII secretion system ESX-1	the type vii or esx protein secretion system (t7ss) family.	3.A.24.1.1	11940590;12218036;14557536;14573626;15039340;16030141;16135231;16368961;16973880;17328726;17433643;17676952;18685700;18974091;19099550;19682254;19876390;9634230;9846755	100	100	100	0.0
BLAT	Transporter	TCDB	Mycobacterium tuberculosis H37Rv S0165_Mtb_Ec_annotated	fig|83332.895.peg.2177			O53183	Mycobacterium tuberculosis		Integral membrane transport protein	the major facilitator superfamily (mfs).	2.A.1.2.71	12218036;9634230	100	100	100	1e-237
BLAT	Transporter	TCDB	Mycobacterium tuberculosis H37Rv S0046_Mtb_Ec_annotated	fig|83332.901.peg.2602			Q7D911	Mycobacterium tuberculosis		AttF component of AttEFGH ABC transport system / AttG component of AttEFGH ABC transport system	the atp-binding cassette (abc) superfamily.	3.A.1.125.2	12218036;16586367;9634230	95	100	99	0.0
BLAT	Transporter	TCDB	Mycobacterium tuberculosis H37Rv S0007_Mtb_Ec_annotated	fig|83332.881.peg.1213			O53781	Mycobacterium tuberculosis		putative membrane protein	the major facilitator superfamily (mfs).	2.A.1.3.41	9634230	100	100	100	0.0
BLAT	Transporter	TCDB	Mycobacterium tuberculosis H37Rv S0007_Mtb_Ec_annotated	fig|83332.881.peg.344			O05460	Mycobacterium tuberculosis		AAA+ family protein ATPase EccA2, component of Type VII secretion system ESX-2	the type vii or esx protein secretion system (t7ss) family.	3.A.24.2.1		24	99	100	2e-84
BLAT	Transporter	TCDB	Mycobacterium tuberculosis H37Rv S0013_Mtb_Ec_annotated	fig|83332.884.peg.2212			P65025	Mycobacterium tuberculosis		Protein translocase subunit YajC	the general secretory pathway (sec) family.	3.A.5.2.2	12218036;12606717;19099550;9634230	100	100	100	1e-59
BLAT	Transporter	TCDB	Mycobacterium tuberculosis H37Rv S0022_Mtb_Ec_annotated	fig|83332.886.peg.3692			O53546	Mycobacterium tuberculosis		Conserved hypothetical integral membrane protein YrbEa	the atp-binding cassette (abc) superfamily.	3.A.1.27.5	12218036;12368430;9634230	100	100	100	1e-137
BLAT	Transporter	TCDB	Mycobacterium tuberculosis H37Rv S0194_Mtb_Ec_annotated	fig|83332.896.peg.1224			X2BJI2	Mycobacterium bovis (strain ATCC BAA-935 / AF2122/97)		Peptidoglycan glycosyltransferase FtsW (EC 2.4.1.129)	the bacterial murein precursor exporter (mpe) family.	2.A.103.1.4		100	100	100	1e-303
BLAT	Transporter	TCDB	Mycobacterium tuberculosis H37Rv S0008_Mtb_Ec_annotated	fig|83332.883.peg.2831			Q9F2U9	Streptomyces coelicolor (strain ATCC BAA-471 / A3(2) / M145)		Uncharacterized transporter Rv1999c/MT2055	the amino acid-polyamine-organocation (apc) family.	2.A.3.3.17		85	80	81	1e-157
BLAT	Transporter	TCDB	Mycobacterium tuberculosis H37Rv S0039_Mtb_Ec_annotated	fig|83332.887.peg.1325			P0A5Y8	Mycobacterium tuberculosis		Protein translocase subunit SecA	the general secretory pathway (sec) family.	3.A.5.2.2	12218036;12606717;19099550;9634230	99	98	100	0.0
BLAT	Transporter	TCDB	Mycobacterium tuberculosis H37Rv S0091_Mtb_Ec_annotated	fig|83332.893.peg.257			I6YB99	Mycobacterium tuberculosis H37Rv		23S rRNA (cytidine(1920)-2'-O)-methyltransferase (EC 2.1.1.226) @ 16S rRNA (cytidine(1409)-2'-O)-methyltransferase (EC 2.1.1.227)	the bacterial hemolysin a (b-hemolysin a) family.	1.C.109.1.4		100	100	100	1e-148
BLAT	Transporter	TCDB	Mycobacterium tuberculosis H37Rv S0017_Mtb_Ec_annotated	fig|83332.885.peg.1907			P66785	Mycobacterium tuberculosis		Protein translocase subunit SecA paralog 1	the general secretory pathway (sec) family.	3.A.5.2.2	12218036;12606717;19099550;9634230	96	99	99	0.0
BLAT	Transporter	TCDB	Mycobacterium tuberculosis H37Rv S0008_Mtb_Ec_annotated	fig|83332.883.peg.3093			O53935	Mycobacterium tuberculosis		FtsK/SpoIIIE family protein EccC5, component of Type VII secretion system ESX-5	the type vii or esx protein secretion system (t7ss) family.	3.A.24.4.1	12218036;19099550;19876390;9634230	100	67	100	0.0
BLAT	Transporter	TCDB	Mycobacterium tuberculosis H37Rv S0013_Mtb_Ec_annotated	fig|83332.884.peg.392			P0A5Z2	Mycobacterium tuberculosis		Protein translocase subunit SecY	the general secretory pathway (sec) family.	3.A.5.2.2	12218036;12606717;19099550;9634230	100	100	100	1e-249
BLAT	Transporter	TCDB	Mycobacterium tuberculosis H37Rv S0091_Mtb_Ec_annotated	fig|83332.893.peg.1185			P0A5Y8	Mycobacterium tuberculosis		Protein translocase subunit SecA	the general secretory pathway (sec) family.	3.A.5.2.2	12218036;12606717;19099550;9634230	99	98	100	0.0
BLAT	Transporter	TCDB	Mycobacterium tuberculosis H37Rv S0008_Mtb_Ec_annotated	fig|83332.883.peg.2355			E2TG88	Mycobacterium tuberculosis SUMu002		putative membrane protein	the cation diffusion facilitator (cdf) family.	2.A.4.8.2		99	92	100	1e-119
BLAT	Transporter	TCDB	Mycobacterium tuberculosis H37Rv S0017_Mtb_Ec_annotated	fig|83332.885.peg.675			O05435	Mycobacterium tuberculosis		Peptidoglycan lipid II flippase MurJ / Pseudokinase domain in MviN	the multidrug/oligosaccharidyl-lipid/polysaccharide (mop) flippase superfamily.	2.A.66.4.4		100	100	100	0.0
BLAT	Transporter	TCDB	Mycobacterium tuberculosis H37Rv S0040_Mtb_Ec_annotated	fig|83332.889.peg.341			Q79F93	Mycobacterium tuberculosis		PE family protein => PE35, interacts with PPE68, regulation of esxAB expression via Type VII secretion system ESX-1	the type vii or esx protein secretion system (t7ss) family.	3.A.24.1.1	11940590;12218036;14557536;14573626;15039340;16030141;16135231;16368961;16973880;17328726;17433643;17676952;18685700;18974091;19099550;19682254;19876390;9634230;9846755	98	100	100	2e-47
BLAT	Transporter	TCDB	Mycobacterium tuberculosis H37Rv S0059_Mtb_Ec_annotated	fig|83332.890.peg.1183			P0A5Y8	Mycobacterium tuberculosis		Protein translocase subunit SecA	the general secretory pathway (sec) family.	3.A.5.2.2	12218036;12606717;19099550;9634230	99	98	100	0.0
BLAT	Transporter	TCDB	Mycobacterium tuberculosis H37Rv S0039_Mtb_Ec_annotated	fig|83332.887.peg.3549			O06269	Mycobacterium tuberculosis		Protein EspD, component of Type VII secretion system ESX-1	the type vii or esx protein secretion system (t7ss) family.	3.A.24.1.1	11940590;12218036;14557536;14573626;15039340;16030141;16135231;16368961;16973880;17328726;17433643;17676952;18685700;18974091;19099550;19682254;19876390;9634230;9846755	99	96	100	1e-103
BLAT	Transporter	TCDB	Mycobacterium tuberculosis H37Rv S0205_Mtb_Ec_annotated	fig|83332.900.peg.2110			P0A5I8	Mycobacterium tuberculosis		Glycolipoprotein LprG, triacylated glycolipid-binding antigen P27 => modulating immune response against mycobacteria in favour of bacterial persistence	the putative mycobacterial outer membrane porin, lprg (lprg; p27) family.	9.B.138.1.1		100	98	100	1e-133
BLAT	Transporter	TCDB	Mycobacterium tuberculosis H37Rv S0202_Mtb_Ec_annotated	fig|83332.898.peg.3902			P0A4W2	Mycobacterium tuberculosis		Sulfate and thiosulfate import ATP-binding protein CysA (EC 3.6.3.25)	the atp-binding cassette (abc) superfamily.	3.A.1.6.3	11929522;12218036;19099550;9634230	99	100	100	1e-197
BLAT	Transporter	TCDB	Mycobacterium tuberculosis H37Rv S0196_Mtb_Ec_annotated	fig|83332.897.peg.3539			O50454	Mycobacterium tuberculosis		ABC transporter, ATP-binding protein (cluster 13, osmolytes)	the atp-binding cassette (abc) superfamily.	3.A.1.1.31	12218036;19099550;9634230	100	100	100	1e-222
BLAT	Transporter	TCDB	Mycobacterium tuberculosis H37Rv S0007_Mtb_Ec_annotated	fig|83332.881.peg.3175			Q9F2U9	Streptomyces coelicolor (strain ATCC BAA-471 / A3(2) / M145)		Uncharacterized transporter Rv1999c/MT2055	the amino acid-polyamine-organocation (apc) family.	2.A.3.3.17		85	80	81	1e-157
BLAT	Transporter	TCDB	Mycobacterium tuberculosis H37Rv S0091_Mtb_Ec_annotated	fig|83332.893.peg.1151			E2TG88	Mycobacterium tuberculosis SUMu002		putative membrane protein	the cation diffusion facilitator (cdf) family.	2.A.4.8.2		99	92	100	1e-119
BLAT	Transporter	TCDB	Mycobacterium tuberculosis H37Rv S0070_Mtb_Ec_annotated	fig|83332.892.peg.2225			P66966	Mycobacterium tuberculosis		Oligopeptide ABC transporter, permease protein OppB (TC 3.A.1.5.1)	the atp-binding cassette (abc) superfamily.	3.A.1.5.26	12218036;9634230	100	100	100	1e-182
BLAT	Transporter	TCDB	Mycobacterium tuberculosis H37Rv S0046_Mtb_Ec_annotated	fig|83332.901.peg.3553			O53943	Mycobacterium tuberculosis		FIG023076: hypothetical protein in PPE gene cluster	the type vii or esx protein secretion system (t7ss) family.	3.A.24.4.1	12218036;19099550;19876390;9634230	100	100	100	1e-171
BLAT	Transporter	TCDB	Mycobacterium tuberculosis H37Rv S0059_Mtb_Ec_annotated	fig|83332.890.peg.251			P64883	Mycobacterium tuberculosis		FIG007481: hypothetical protein	the acid-fast bacterial, outer membrane porin (afb-omp) family.	1.B.50.1.1	12218036;18434314;9634230	100	100	100	1e-171
BLAT	Transporter	TCDB	Mycobacterium tuberculosis H37Rv S0205_Mtb_Ec_annotated	fig|83332.900.peg.2355			O53946	Mycobacterium tuberculosis		Membrane protein EccE5, component of Type VII secretion system ESX-5	the type vii or esx protein secretion system (t7ss) family.	3.A.24.4.1	12218036;19099550;19876390;9634230	100	100	100	1e-240
BLAT	Transporter	TCDB	Mycobacterium tuberculosis H37Rv S0013_Mtb_Ec_annotated	fig|83332.884.peg.3133			O53689	Mycobacterium tuberculosis		FtsK/SpoIIIE family protein EccC3, component of Type VII secretion system ESX-3	the type vii or esx protein secretion system (t7ss) family.	3.A.24.3.1		100	100	99	0.0
BLAT	Transporter	TCDB	Mycobacterium tuberculosis H37Rv S0149_Mtb_Ec_annotated	fig|83332.894.peg.2799			O07802	Mycobacterium tuberculosis H37Rv		hypothetical protein	the peptidoglycolipid addressing protein (gap) family.	2.A.116.1.2		100	89	100	1e-128
BLAT	Transporter	TCDB	Mycobacterium tuberculosis H37Rv S0196_Mtb_Ec_annotated	fig|83332.897.peg.698			P0A627	Mycobacterium bovis (strain ATCC BAA-935 / AF2122/97)		Phosphate ABC transporter, permease protein PstA (TC 3.A.1.7.1)	the atp-binding cassette (abc) superfamily.	3.A.1.7.4		100	100	100	1e-171
BLAT	Transporter	TCDB	Mycobacterium tuberculosis H37Rv S0194_Mtb_Ec_annotated	fig|83332.896.peg.362			D6FTB2	Mycobacterium tuberculosis K85		Putative transmembrane protein	the bacterial 4 tms putative dmt (b-4dmt) family.	9.B.148.1.3		100	100	99	1e-122
BLAT	Transporter	TCDB	Mycobacterium tuberculosis H37Rv S0205_Mtb_Ec_annotated	fig|83332.900.peg.3572			O53696	Mycobacterium tuberculosis		Membrane protein EccE3, component of Type VII secretion system ESX-3	the type vii or esx protein secretion system (t7ss) family.	3.A.24.3.1		100	100	99	1e-192
BLAT	Transporter	TCDB	Mycobacterium tuberculosis H37Rv S0091_Mtb_Ec_annotated	fig|83332.893.peg.4180			Q79FV6	Mycobacterium tuberculosis		PE_PGRS family protein => PE_PGRS14	the pe-pgrs protein family.	9.B.96.1.1	12368430;9634230	48	100	100	1e-257
BLAT	Transporter	TCDB	Mycobacterium tuberculosis H37Rv S0091_Mtb_Ec_annotated	fig|83332.893.peg.2881			O53688	Mycobacterium tuberculosis		Membrane protein EccB3, component of Type VII secretion system ESX-3	the type vii or esx protein secretion system (t7ss) family.	3.A.24.3.1		100	100	100	0.0
BLAT	Transporter	TCDB	Mycobacterium tuberculosis H37Rv S0070_Mtb_Ec_annotated	fig|83332.892.peg.3021			O86362	Mycobacterium tuberculosis		Integral membrane protein EccD3, component of Type VII secretion system ESX-3	the type vii or esx protein secretion system (t7ss) family.	3.A.24.3.1		100	100	100	1e-260
BLAT	Transporter	TCDB	Mycobacterium tuberculosis H37Rv S0091_Mtb_Ec_annotated	fig|83332.893.peg.4160			Q79FV6	Mycobacterium tuberculosis		PE_PGRS family protein => PE_PGRS14	the pe-pgrs protein family.	9.B.96.1.1	12368430;9634230	45	100	100	1e-234
BLAT	Transporter	TCDB	Mycobacterium tuberculosis H37Rv S0196_Mtb_Ec_annotated	fig|83332.897.peg.2588			P0A5K8	Mycobacterium tuberculosis		Large-conductance mechanosensitive channel	the large conductance mechanosensitive ion channel (mscl) family.	1.A.22.1.2	12218036;9634230	100	100	100	2e-79
BLAT	Transporter	TCDB	Mycobacterium tuberculosis H37Rv S0202_Mtb_Ec_annotated	fig|83332.898.peg.1932			O05804	Mycobacterium tuberculosis		HoxN/HupN/NixA family nickel/cobalt transporter	the ni(2+)-co(2+) transporter (nicot) family.	2.A.52.1.7		100	100	100	1e-217
BLAT	Transporter	TCDB	Mycobacterium tuberculosis H37Rv S0036_Mtb_Ec_annotated	fig|83332.888.peg.3739			O07221	Mycobacterium tuberculosis		Mg(2+)-transport-ATPase-associated protein MgtC	the putative mg(2+) transporter-c (mgtc) family.	9.B.20.1.2	12218036;9634230	100	100	100	1e-130
BLAT	Transporter	TCDB	Mycobacterium tuberculosis H37Rv S0070_Mtb_Ec_annotated	fig|83332.892.peg.1934			P65025	Mycobacterium tuberculosis		Protein translocase subunit YajC	the general secretory pathway (sec) family.	3.A.5.2.2	12218036;12606717;19099550;9634230	100	100	100	1e-59
BLAT	Transporter	TCDB	Mycobacterium tuberculosis H37Rv S0040_Mtb_Ec_annotated	fig|83332.889.peg.2388			P64783	Mycobacterium tuberculosis		MFS-type drug/proton antiporter Rv1258c family => implicated in rifampicin, ofloxacin, isoniazid, ethambutol efflux	the major facilitator superfamily (mfs).	2.A.1.21.12	12218036;12520088;15057575;9634230	100	100	100	1e-235
BLAT	Transporter	TCDB	Mycobacterium tuberculosis H37Rv S0046_Mtb_Ec_annotated	fig|83332.901.peg.2847			O86362	Mycobacterium tuberculosis		Integral membrane protein EccD3, component of Type VII secretion system ESX-3	the type vii or esx protein secretion system (t7ss) family.	3.A.24.3.1		100	100	100	1e-260
BLAT	Transporter	TCDB	Mycobacterium tuberculosis H37Rv S0007_Mtb_Ec_annotated	fig|83332.881.peg.687			O53656	Mycobacterium tuberculosis		FIG01121868: Possible membrane protein, Rv0205	the autoinducer-2 exporter (ai-2e) family (formerly the perm family, tc #9.b.22).	2.A.86.1.7	12218036;9634230	100	100	100	1e-201
BLAT	Transporter	TCDB	Mycobacterium tuberculosis H37Rv S0205_Mtb_Ec_annotated	fig|83332.900.peg.2271			P66785	Mycobacterium tuberculosis		Protein translocase subunit SecA paralog 1	the general secretory pathway (sec) family.	3.A.5.2.2	12218036;12606717;19099550;9634230	96	99	100	0.0
BLAT	Transporter	TCDB	Mycobacterium tuberculosis H37Rv S0001_Mtb_Ec_annotated	fig|83332.880.peg.1459			P63357	Mycobacterium tuberculosis		ABC transporter ATP-binding protein SCO2422	the atp-binding cassette (abc) superfamily.	3.A.1.27.5	12218036;12368430;9634230	93	100	100	1e-190
BLAT	Transporter	TCDB	Mycobacterium tuberculosis H37Rv S0008_Mtb_Ec_annotated	fig|83332.883.peg.3244			P71879	Mycobacterium tuberculosis		MFS-type transporter Rv2333c family => implicated in rifampicin, ofloxacin efflux	the major facilitator superfamily (mfs).	2.A.1.3.49	12218036;17242035;9634230	100	100	99	1e-309
BLAT	Transporter	TCDB	Mycobacterium tuberculosis H37Rv S0008_Mtb_Ec_annotated	fig|83332.883.peg.3805			O53545	Mycobacterium tuberculosis		Conserved hypothetical integral membrane protein YrbEb	the atp-binding cassette (abc) superfamily.	3.A.1.27.5	12218036;12368430;9634230	100	100	100	1e-152
BLAT	Transporter	TCDB	Mycobacterium tuberculosis H37Rv S0013_Mtb_Ec_annotated	fig|83332.884.peg.995			P64711	Mycobacterium tuberculosis		Arginine exporter protein ArgO	the l-lysine exporter (lyse) family.	2.A.75.1.3	12218036;9634230	100	96	100	1e-110
BLAT	Transporter	TCDB	Mycobacterium tuberculosis H37Rv S0039_Mtb_Ec_annotated	fig|83332.887.peg.748			Q79FV6	Mycobacterium tuberculosis		PE_PGRS family protein => PE_PGRS14	the pe-pgrs protein family.	9.B.96.1.1	12368430;9634230	46	100	100	1e-240
BLAT	Transporter	TCDB	Mycobacterium tuberculosis H37Rv S0036_Mtb_Ec_annotated	fig|83332.888.peg.1002			O53781	Mycobacterium tuberculosis		putative membrane protein	the major facilitator superfamily (mfs).	2.A.1.3.41	9634230	100	100	100	0.0
BLAT	Transporter	TCDB	Mycobacterium tuberculosis H37Rv S0013_Mtb_Ec_annotated	fig|83332.884.peg.589			P0A627	Mycobacterium bovis (strain ATCC BAA-935 / AF2122/97)		Phosphate ABC transporter, permease protein PstA (TC 3.A.1.7.1)	the atp-binding cassette (abc) superfamily.	3.A.1.7.4		100	100	100	1e-171
BLAT	Transporter	TCDB	Mycobacterium tuberculosis H37Rv S0165_Mtb_Ec_annotated	fig|83332.895.peg.3251			X2BJI2	Mycobacterium bovis (strain ATCC BAA-935 / AF2122/97)		Peptidoglycan glycosyltransferase FtsW (EC 2.4.1.129)	the bacterial murein precursor exporter (mpe) family.	2.A.103.1.4		100	100	100	1e-303
BLAT	Transporter	TCDB	Mycobacterium tuberculosis H37Rv S0039_Mtb_Ec_annotated	fig|83332.887.peg.249			P71997	Mycobacterium tuberculosis		Sulfate transporter	the sulfate permease (sulp) family.	2.A.53.4.2		99	100	99	1e-311
BLAT	Transporter	TCDB	Mycobacterium tuberculosis H37Rv S0149_Mtb_Ec_annotated	fig|83332.894.peg.2084			O06356	Mycobacterium tuberculosis		FIG00821219: MCE associated membrane protein	the atp-binding cassette (abc) superfamily.	3.A.1.27.5	12218036;12368430;9634230	100	100	100	1e-134
BLAT	Transporter	TCDB	Mycobacterium tuberculosis H37Rv S0091_Mtb_Ec_annotated	fig|83332.893.peg.3712			O53933	Mycobacterium tuberculosis		Membrane protein EccB5, component of Type VII secretion system ESX-5	the type vii or esx protein secretion system (t7ss) family.	3.A.24.4.1	12218036;19099550;19876390;9634230	100	100	100	1e-296
BLAT	Transporter	TCDB	Mycobacterium tuberculosis H37Rv S0040_Mtb_Ec_annotated	fig|83332.889.peg.4095			B8ZT62	Mycobacterium leprae (strain Br4923)		Cytochrome c-type biogenesis protein CcsA/ResC	the putative heme handling protein (hhp) family.	9.B.14.3.4		83	83	85	1e-135
BLAT	Transporter	TCDB	Mycobacterium tuberculosis H37Rv S0091_Mtb_Ec_annotated	fig|83332.893.peg.3180			P63393	Mycobacterium tuberculosis.		Iron siderophore ABC transporter, permease/ATP-binding protein IrtB	the atp-binding cassette (abc) superfamily.	3.A.1.21.2	12218036;9634230	100	100	99	0.0
BLAT	Transporter	TCDB	Mycobacterium tuberculosis H37Rv S0091_Mtb_Ec_annotated	fig|83332.893.peg.2190			Q50635	Mycobacterium tuberculosis		Protein translocase subunit SecF	the general secretory pathway (sec) family.	3.A.5.2.2	12218036;12606717;19099550;9634230	100	100	100	1e-247
BLAT	Transporter	TCDB	Mycobacterium tuberculosis H37Rv S0013_Mtb_Ec_annotated	fig|83332.884.peg.3282			P59950	Mycobacterium bovis (strain ATCC BAA-935 / AF2122/97)		Probable low-affinity inorganic phosphate transporter	the inorganic phosphate transporter (pit) family.	2.A.20.1.3	12788972	100	100	100	1e-238
BLAT	Transporter	TCDB	Mycobacterium tuberculosis H37Rv S0066_Mtb_Ec_annotated	fig|83332.891.peg.331			O05462	Mycobacterium tuberculosis		Membrane protein EccE1, component of Type VII secretion system ESX-1	the type vii or esx protein secretion system (t7ss) family.	3.A.24.1.1	11940590;12218036;14557536;14573626;15039340;16030141;16135231;16368961;16973880;17328726;17433643;17676952;18685700;18974091;19099550;19682254;19876390;9634230;9846755	100	100	99	1e-275
BLAT	Transporter	TCDB	Mycobacterium tuberculosis H37Rv S0205_Mtb_Ec_annotated	fig|83332.900.peg.1234			P64783	Mycobacterium tuberculosis		MFS-type drug/proton antiporter Rv1258c family => implicated in rifampicin, ofloxacin, isoniazid, ethambutol efflux	the major facilitator superfamily (mfs).	2.A.1.21.12	12218036;12520088;15057575;9634230	100	100	100	1e-235
BLAT	Transporter	TCDB	Mycobacterium tuberculosis H37Rv S0149_Mtb_Ec_annotated	fig|83332.894.peg.1382			O05804	Mycobacterium tuberculosis		HoxN/HupN/NixA family nickel/cobalt transporter	the ni(2+)-co(2+) transporter (nicot) family.	2.A.52.1.7		100	100	100	1e-217
BLAT	Transporter	TCDB	Mycobacterium tuberculosis H37Rv S0046_Mtb_Ec_annotated	fig|83332.901.peg.1462			O05460	Mycobacterium tuberculosis		AAA+ family protein ATPase EccA2, component of Type VII secretion system ESX-2	the type vii or esx protein secretion system (t7ss) family.	3.A.24.2.1		98	100	100	0.0
BLAT	Transporter	TCDB	Mycobacterium tuberculosis H37Rv S0007_Mtb_Ec_annotated	fig|83332.881.peg.1485			Q50614	Mycobacterium tuberculosis		Efflux ABC transporter, permease/ATP-binding protein	the atp-binding cassette (abc) superfamily.	3.A.1.203.4	12218036;9634230	100	100	100	0.0
BLAT	Transporter	TCDB	Mycobacterium tuberculosis H37Rv S0066_Mtb_Ec_annotated	fig|83332.891.peg.314			O05449	Mycobacterium tuberculosis		Membrane protein EccB2, component of Type VII secretion system ESX-2	the type vii or esx protein secretion system (t7ss) family.	3.A.24.2.1		100	100	100	1e-287
BLAT	Transporter	TCDB	Mycobacterium tuberculosis H37Rv S0165_Mtb_Ec_annotated	fig|83332.895.peg.2010			Q50634	Mycobacterium tuberculosis		Protein translocase subunit SecD	the general secretory pathway (sec) family.	3.A.5.2.2	12218036;12606717;19099550;9634230	100	100	100	0.0
BLAT	Transporter	TCDB	Mycobacterium tuberculosis H37Rv S0196_Mtb_Ec_annotated	fig|83332.897.peg.3951			P71744	Mycobacterium tuberculosis		Sulfate and thiosulfate binding protein CysP	the atp-binding cassette (abc) superfamily.	3.A.1.6.3	11929522;12218036;19099550;9634230	100	100	100	1e-208
BLAT	Transporter	TCDB	Mycobacterium tuberculosis H37Rv S0205_Mtb_Ec_annotated	fig|83332.900.peg.612			O05462	Mycobacterium tuberculosis		Membrane protein EccE1, component of Type VII secretion system ESX-1	the type vii or esx protein secretion system (t7ss) family.	3.A.24.1.1	11940590;12218036;14557536;14573626;15039340;16030141;16135231;16368961;16973880;17328726;17433643;17676952;18685700;18974091;19099550;19682254;19876390;9634230;9846755	100	100	99	1e-275
BLAT	Transporter	TCDB	Mycobacterium tuberculosis H37Rv S0008_Mtb_Ec_annotated	fig|83332.883.peg.392			P0A5Z2	Mycobacterium tuberculosis		Protein translocase subunit SecY	the general secretory pathway (sec) family.	3.A.5.2.2	12218036;12606717;19099550;9634230	100	100	100	1e-249
BLAT	Transporter	TCDB	Mycobacterium tuberculosis H37Rv S0039_Mtb_Ec_annotated	fig|83332.887.peg.491			O53656	Mycobacterium tuberculosis		FIG01121868: Possible membrane protein, Rv0205	the autoinducer-2 exporter (ai-2e) family (formerly the perm family, tc #9.b.22).	2.A.86.1.7	12218036;9634230	100	100	100	1e-201
BLAT	Transporter	TCDB	Mycobacterium tuberculosis H37Rv S0204_Mtb_Ec_annotated	fig|83332.899.peg.3990			F7WTS9	Mycobacterium tuberculosis (strain CCDC5180)		FIG00821990: molecular chaperone	the cation channel-forming heat shock protein-70 (hsp70) family.	1.A.33.2.2		96	95	99	0.0
BLAT	Transporter	TCDB	Mycobacterium tuberculosis H37Rv S0194_Mtb_Ec_annotated	fig|83332.896.peg.1596			O53183	Mycobacterium tuberculosis		Integral membrane transport protein	the major facilitator superfamily (mfs).	2.A.1.2.71	12218036;9634230	100	100	100	1e-237
BLAT	Transporter	TCDB	Mycobacterium tuberculosis H37Rv S0013_Mtb_Ec_annotated	fig|83332.884.peg.450			O53784	Mycobacterium tuberculosis		Transmembrane transport protein MmpL5	the resistance-nodulation-cell division (rnd) superfamily.	2.A.6.5.8		100	100	99	0.0
BLAT	Transporter	TCDB	Mycobacterium tuberculosis H37Rv S0017_Mtb_Ec_annotated	fig|83332.885.peg.622			P0A5C2	Mycobacterium bovis (strain ATCC BAA-935 / AF2122/97)		putative membrane protein	the major facilitator superfamily (mfs).	2.A.1.21.14	12788972	98	99	100	1e-247
BLAT	Transporter	TCDB	Mycobacterium tuberculosis H37Rv S0007_Mtb_Ec_annotated	fig|83332.881.peg.3737			O50453	Mycobacterium tuberculosis		Maltodextrin ABC transporter, permease protein MdxG	the atp-binding cassette (abc) superfamily.	3.A.1.1.31	12218036;19099550;9634230	99	97	100	1e-149
BLAT	Transporter	TCDB	Mycobacterium tuberculosis H37Rv S0008_Mtb_Ec_annotated	fig|83332.883.peg.343			Q79F93	Mycobacterium tuberculosis		PE family protein => PE35, interacts with PPE68, regulation of esxAB expression via Type VII secretion system ESX-1	the type vii or esx protein secretion system (t7ss) family.	3.A.24.1.1	11940590;12218036;14557536;14573626;15039340;16030141;16135231;16368961;16973880;17328726;17433643;17676952;18685700;18974091;19099550;19682254;19876390;9634230;9846755	98	100	100	2e-47
[truncated: 1,239 more rows]
