# Supplementary material for: Comparative genomics of drug-resistant strains of Mycobacterium tuberculosis in Ecuador
Source: BMC Genomics. 2022 Dec 21;23:844. doi: 10.1186/s12864-022-09042-1 (PMC9769008; doi:10.1186/s12864-022-09042-1)
Supplement: Supplementary file 7 — Additional file 7: Supplementary table 7. Characterization of Mycobacterium tuberculosis sub-lineages in 21 Ecuadorian isolates characterized by web-tools and their correlation with phenotypic and genotypic drug resistance profile. [file 12864_2022_9042_MOESM7_ESM.xlsx]

## Sheet: ST_7_Lineages
Supplementary table 7 - Characterization of Mycobacterium tuberculosis sub-lineages in 21 Ecuadorian isolates characterized by web-tools and their correlation with phenotypic and genotypic drug resistance profile
Isolate	PhyResSE	TB-profiler	SNP-IT	Mykrobe	CASTB	TB-LINEAGE	PhyTB	GenTB		DST profile	WGS profile
S1_Mtb_EC	(Ghana, Haarlem, X-Type, 4.1.1)	X-type, 4.1.1	X-type	4.1.1	X3	X3	4.1.1	X-type	4.1.1	MDR	pre-XDR
S7_Mtb_EC	(Haarlem, 4.1.2)	Haarlem, 4.1.2.1	Haarlem	4.1.2.1	Haarlem	H3	4.1.2.1	Haarlem	4.1.2.1	MDR	MDR
S8_Mtb_EC	(Haarlem, 4.1.2)	Haarlem, 4.1.2.1	Haarlem	4.1.2.1	Haarlem	H3	4.1.2.1	Haarlem	4.1.2.1	MDR	MDR
S13_Mtb_EC	(LAM, 4.3.3)*	LAM, 4.3.3	LAM	4.3.3	LAM5-LAM6	LAM4	4.3.3	LAM	4.3.3	MDR	XDR
S17_Mtb_EC	(Ghana, Haarlem, X-Type, 4.1.2)	T, H, 4.1.2	Haarlem	4.1.2	Haarlem	H3	4.1.2	Haarlem	4.1.2	MDR	MDR
S22_Mtb_EC	(LAM, 4.3.3)*	LAM, 4.3.3	LAM	4.3.3	LAM5-LAM6	LAM5	4.3.3	LAM	4.3.3	MDR	MDR
S36_Mtb_EC	(LAM, 4.3.4)***	LAM, 4.3.4.1	LAM	4.3.4.1	LAM9	LAM6	4.3.4.1	LAM	4.3.4.1	MDR	MDR
S39_Mtb_EC	(Ghana, Haarlem, X-Type, 4.1.2)	T, H, 4.1.2	Haarlem	4.1.2	Haarlem	H3	4.1.2	Haarlem	4.1.2	MDR	MDR
S40_Mtb_EC	(LAM, 4.3.3)*	LAM, 4.3.3	LAM	4.3.3	LAM5-LAM6	LAM5	4.3.3	LAM	4.3.3	MDR	MDR
S46_Mtb_EC	(LAM, 4.3.2)**	LAM, 4.3.2	LAM	4.3.2	LAM3	LAM3	4.3.2	LAM	4.3.2	MDR	MDR
S59_Mtb_EC	(LAM, 4.3.2)**	LAM, 4.3.2	LAM	4.3.2	LAM3	LAM3	4.3.2	LAM	4.3.2	MDR	pre-XDR
S66_Mtb_EC	-4.8	mainly T, 4,8	Lineage 4	4.10.	T1;T2;T3;T4;T5	T1-RUS2	4.8	Canetti	4.8	MDR	MDR
S70_Mtb_EC	(LAM, 4.3.4)***	LAM, 4.3.4.2	LAM	4.3.4.2	LAM9	LAM	4.3.4.2	LAM	4.3.4.2	MDR	MDR
S91_Mtb_EC	(S-type, 4.4.1)	S;Orphans, 4.4.1.1	S-type	4.4.1.1	S-type	H1	4.4.1.1	S-type	4.4.1.1	MDR	MDR
S149_Mtb_EC	(LAM, 4.3.3)*	LAM, 4.3.3	LAM	4.3.3	LAM5-LAM6	LAM5	4.3.3	LAM	4.3.3	MDR	MDR
S165_Mtb_EC	(Ghana, Haarlem, X-Type, 4.1.1)	X-type, 4.1.1	X-type	4.1.1	X3	X3	4.1.1	X-type	4.1.1	MDR	pre-XDR
S194_Mtb_EC	(LAM, 4.3.3)*	LAM, 4.3.3	LAM	4.3.3	LAM5-LAM6	LAM4	4.3.3	LAM	4.3.3	MDR	XDR
S196_Mtb_EC	(LAM, 4.3.3)*	LAM, 4.3.3	LAM	4.3.3	LAM5-LAM6	LAM	4.3.3	LAM	4.3.3	MDR	MDR
S202_Mtb_EC	(LAM, 4.3.3)*	LAM, 4.3.3	LAM	4.3.3	LAM5-LAM6	LAM4	4.3.3	LAM	4.3.3	MDR	pre-XDR
S204_Mtb_EC	(LAM, 4.3.2)**	LAM, 4.3.2	LAM	4.3.2	LAM3	LAM3	4.3.2	LAM	4.3.2	MDR	MDR
S205_Mtb_EC	(LAM, 4.3.3)*	LAM, 4.3.3	LAM	4.3.3	LAM5-LAM6	LAM5	4.3.3	LAM	4.3.3	MDR	MDR
