# Supplementary material for: Comparative genomics of drug-resistant strains of Mycobacterium tuberculosis in Ecuador
Source: BMC Genomics. 2022 Dec 21;23:844. doi: 10.1186/s12864-022-09042-1 (PMC9769008; doi:10.1186/s12864-022-09042-1)
Supplement: Supplementary file 8 — Additional file 8: Supplementary table 8. Genetic variants characterized in 21 Ecuadorian isolates of Mycobacterium tuberculosis. [file 12864_2022_9042_MOESM8_ESM.xlsx]

## Sheet: ST_8_Variants_grouped
Supplementary table 8 - Genetic variants characterized in 21 Ecuadorian isolates of Mycobacterium tuberculosis.
Isolate	Position	Reference	Sample	Quality	Type	Region	AA Exchange	PAM1	Known Variant	Resistance profile
S001_MTb_EC	1977	A	G	2117.77	SNP	intergenic			-	pre-XDR
S001_MTb_EC	4013	T	C	2627.77	SNP	Rv0003 (recF)	Ile245Thr	11	-	pre-XDR
S001_MTb_EC	6052	T	G	1829.77	SNP	Rv0005 (gyrB)	Ile271Met(s)	6	-	pre-XDR
S001_MTb_EC	7221	G	C	2339.77	SNP	Rv0005 (gyrB)	Ser661Thr	32	-	pre-XDR
S001_MTb_EC	7362	G	C	1935.77	SNP	Rv0006 (gyrA)	Glu21Gln	27	-	pre-XDR
S001_MTb_EC	7581	G	A	1552.77	SNP	Rv0006 (gyrA)	Asp94Asn	36	resistance	pre-XDR
S001_MTb_EC	7585	G	C	1773.77	SNP	Rv0006 (gyrA)	Ser95Thr	32	genotype	pre-XDR
S001_MTb_EC	9304	G	A	1787.77	SNP	Rv0006 (gyrA)	Gly668Asp	6	-	pre-XDR
S001_MTb_EC	11370	C	T	1613.77	SNP	intergenic			-	pre-XDR
S001_MTb_EC	11879	A	G	2062.77	SNP	Rv0008c	Ser145Pro	12	-	pre-XDR
S001_MTb_EC	14785	T	C	2420.77	SNP	Rv0012	Cys233Arg	1	-	pre-XDR
S001_MTb_EC	14791	G	C	2620.77	SNP	Rv0012	Glu235Gln	27	-	pre-XDR
S001_MTb_EC	21795	G	A	1490.77	SNP	Rv0018c (pstP)	Pro463Ser	17	-	pre-XDR
S001_MTb_EC	24698	GCCGCGTTGCTCGGGGTAA	G	6763.73	DEL	Rv0020c (fhaA)			-	pre-XDR
S001_MTb_EC	26959	C	G	2275.77	SNP	intergenic			-	pre-XDR
S001_MTb_EC	29482	CA	C	2452.73	DEL	Rv0025			-	pre-XDR
S001_MTb_EC	30688	T	G	2353.77	SNP	Rv0026	Ser323Ala	35	-	pre-XDR
S001_MTb_EC	30943	C	T	2098.77	SNP	Rv0026	Pro408Ser	17	-	pre-XDR
S001_MTb_EC	31077	C	T	2174.77	SNP	intergenic			-	pre-XDR
S001_MTb_EC	32349	CCCGCGCGTCGGCGATGCGT CGCGTCGAGTCGGCGATG	C	7993.73	DEL	Rv0029			-	pre-XDR
S001_MTb_EC	34044	T	C	2116.77	SNP	intergenic			-	pre-XDR
S001_MTb_EC	36470	GC	G	2119.73	DEL	Rv0032 (bioF2)			-	pre-XDR
S001_MTb_EC	37031	C	G	2051.77	SNP	Rv0034	silent (Ala55)	9867	-	pre-XDR
S001_MTb_EC	42967	G	C	2373.77	SNP	Rv0040c (mtc28)	silent (Pro133)	9926	-	pre-XDR
S001_MTb_EC	44420	C	T	2515.77	SNP	Rv0041 (leuS)	Leu287Leu(s)	4	-	pre-XDR
S001_MTb_EC	50557	T	C	2749.77	SNP	Rv0046c (ino1)	Arg190Gly	1	-	pre-XDR
S001_MTb_EC	51949	A	G	2130.77	SNP	Rv0048c	Val250Ala	18	-	pre-XDR
S001_MTb_EC	51954	T	A	1970.77	SNP	Rv0048c	Glu248Asp	53	-	pre-XDR
S001_MTb_EC	54394	A	G	1928.77	SNP	Rv0050 (ponA1)	silent (Ala244)	9867	-	pre-XDR
S001_MTb_EC	55553	C	CCGT	4596.73	INS	Rv0050 (ponA1)			-	pre-XDR
S001_MTb_EC	55634	A	G	1871.77	SNP	Rv0050 (ponA1)	Thr658Ala	32	-	pre-XDR
S001_MTb_EC	57393	A	T	1753.77	SNP	intergenic			-	pre-XDR
S001_MTb_EC	62049	A	G	2336.77	SNP	Rv0058 (dnaB)	Arg552Gly	1	-	pre-XDR
S001_MTb_EC	62657	G	A	1781.77	SNP	Rv0058 (dnaB)	silent (Pro754)	9926	genotype	pre-XDR
S001_MTb_EC	66285	C	G	1775.77	SNP	Rv0062 (celA1)	Ala245Gly	21	-	pre-XDR
S001_MTb_EC	66381	A	G	2218.77	SNP	Rv0062 (celA1)	Asn277Ser	34	-	pre-XDR
S001_MTb_EC	68039	G	T	2126.77	SNP	Rv0063	Gly373STOP	21	-	pre-XDR
S001_MTb_EC	68229	T	C	1757.77	SNP	Rv0063	Val436Ala	18	-	pre-XDR
S001_MTb_EC	69871	C	T	2283.77	SNP	Rv0064	Leu418Phe	6	-	pre-XDR
S001_MTb_EC	69989	G	A	1477.77	SNP	Rv0064	Gly457Asp	6	-	pre-XDR
S001_MTb_EC	70816	A	G	1770.77	SNP	Rv0064	Asn733Asp	42	-	pre-XDR
S001_MTb_EC	71336	G	C	1396.77	SNP	Rv0064	Arg906Pro	5	-	pre-XDR
S001_MTb_EC	71584	C	CCGAGCGCTGTTCTGGCGCT AATCTGACGCTAGAATAG	12815.7	INS	intergenic			-	pre-XDR
S001_MTb_EC	75264	C	T	2123.77	SNP	intergenic			-	pre-XDR
S001_MTb_EC	75940	G	C	2953.77	SNP	Rv0068	Val(s)214Leu	3	-	pre-XDR
S001_MTb_EC	80616	C	G	2058.77	SNP	intergenic			-	pre-XDR
S001_MTb_EC	83982	A	G	1833.77	SNP	Rv0074	silent (STOP412)	9867	-	pre-XDR
S001_MTb_EC	84486	C	A	1731.77	SNP	Rv0075	Ser164STOP	35	-	pre-XDR
S001_MTb_EC	92199	T	G	2162.77	SNP	Rv0083	silent (Thr600)	9871	-	pre-XDR
S001_MTb_EC	95591	G	T	1933.77	SNP	Rv0087 (hycE)	Glu60STOP	17	-	pre-XDR
S001_MTb_EC	100825	G	A	2284.77	SNP	Rv0092 (ctpA)	silent (Thr81)	9871	-	pre-XDR
S001_MTb_EC	104712	C	T	1391.77	SNP	intergenic			-	pre-XDR
S001_MTb_EC	104838	T	G	1744.77	SNP	Rv0095c	Glu126Asp	53	-	pre-XDR
S001_MTb_EC	104941	T	C	2244.77	SNP	Rv0095c	Gln92Arg	10	-	pre-XDR
S001_MTb_EC	104942	G	C	2145.77	SNP	Rv0095c	Gln92Glu	35	-	pre-XDR
S001_MTb_EC	104944	G	A	1962.77	SNP	Rv0095c	Ala91Val	13	-	pre-XDR
S001_MTb_EC	104962	G	A	1820.77	SNP	Rv0095c	Ala85Val(s)	9867	-	pre-XDR
S001_MTb_EC	105045	G	C	1957.77	SNP	Rv0095c	Asp57Glu	56	-	pre-XDR
S001_MTb_EC	105060	G	A	1711.77	SNP	Rv0095c	silent (Asp52)	9859	-	pre-XDR
S001_MTb_EC	105063	G	A	1749.77	SNP	Rv0095c	silent (Phe51)	9946	-	pre-XDR
S001_MTb_EC	106981	C	A	2080.77	SNP	Rv0097	Thr83Asn	9	-	pre-XDR
S001_MTb_EC	107793	C	T	1936.77	SNP	Rv0098 (fcoT)	Ala65Val	13	-	pre-XDR
S001_MTb_EC	108872	C	T	2010.77	SNP	Rv0099 (fadD10)	silent (Gly239)	9935	-	pre-XDR
S001_MTb_EC	116000	T	G	2409.77	SNP	Rv0101 (nrp)	Val2000Val(s)	18	-	pre-XDR
S001_MTb_EC	122109	A	G	2477.77	SNP	Rv0103c (ctpB)	Leu(s)22Ser	28	-	pre-XDR
S001_MTb_EC	122177	C	A	2336.77	SNP	intergenic			-	pre-XDR
S001_MTb_EC	125830	G	GA	3004.73	INS	Rv0107c (ctpI)			-	pre-XDR
S001_MTb_EC	131174	T	TG	2819.73	INS	intergenic			-	pre-XDR
S001_MTb_EC	131870	C	T	1439.77	SNP	Rv0109 (PE_PGRS1)	silent (Asn163)	9822	-	pre-XDR
S001_MTb_EC	132417	C	G	1334.77	SNP	Rv0109 (PE_PGRS1)	Arg346Gly	1	-	pre-XDR
S001_MTb_EC	133839	C	T	2069.77	SNP	intergenic			-	pre-XDR
S001_MTb_EC	137579	G	T	1871.77	SNP	Rv0113 (gmhA)	silent (Ser87)	9840	-	pre-XDR
S001_MTb_EC	137850	GT	G	2363.73	DEL	Rv0113 (gmhA)			-	pre-XDR
S001_MTb_EC	142311	G	T	2269.77	SNP	Rv0118c (oxcA)	silent (Gly522)	9935	-	pre-XDR
S001_MTb_EC	145837	C	T	1326.77	SNP	Rv0120c (fusA2)	silent (Leu645)	9947	-	pre-XDR
S001_MTb_EC	146087	T	C	2028.77	SNP	Rv0120c (fusA2)	Asn562Ser	34	-	pre-XDR
S001_MTb_EC	149731	G	A	1690.77	SNP	Rv0124 (PE_PGRS2)	Ala67Thr	22	-	pre-XDR
S001_MTb_EC	150025	TCCGGCGGGGCCGGCGGCTC CGGCGCGGCCGGCGGGG	T	2826.73	DEL	Rv0124 (PE_PGRS2)			-	pre-XDR
S001_MTb_EC	154283	T	C	1877.77	SNP	Rv0127 (mak)	Ser18Pro	12	-	pre-XDR
S001_MTb_EC	163573	A	C	2011.77	SNP	Rv0136 (cyp138)	silent (Arg70)	9913	-	pre-XDR
S001_MTb_EC	177596	T	C	2432.77	SNP	Rv0151c (PE1)	Ile572Val	57	-	pre-XDR
S001_MTb_EC	177857	G	A	1793.77	SNP	Rv0151c (PE1)	Leu485Leu(s)	4	-	pre-XDR
S001_MTb_EC	178239	T	C	1954.77	SNP	Rv0151c (PE1)	silent (Ala357)	9867	-	pre-XDR
S001_MTb_EC	178946	C	T	1694.77	SNP	Rv0151c (PE1)	Ala122Thr	22	-	pre-XDR
S001_MTb_EC	188800	T	C	1846.77	SNP	Rv0159c (PE3)	Thr14Ala	32	-	pre-XDR
S001_MTb_EC	194681	G	C	2120.77	SNP	Rv0165c (mce1R)	silent (Leu45)	9947	-	pre-XDR
S001_MTb_EC	196642	C	T	2191.77	SNP	Rv0166 (fadD5)	silent (Asn550)	9822	-	pre-XDR
S001_MTb_EC	201773	C	T	1807.77	SNP	Rv0171 (mce1C)	Ala281Val	13	-	pre-XDR
S001_MTb_EC	206339	T	C	1554.77	SNP	Rv0174 (mce1F)	Leu370Pro	2	-	pre-XDR
S001_MTb_EC	220050	C	T	2183.77	SNP	Rv0189c (ilvD)	silent (Leu558)	9947	-	pre-XDR
S001_MTb_EC	223942	T	C	1779.77	SNP	Rv0192	Ser127Pro	12	-	pre-XDR
S001_MTb_EC	225323	T	C	2446.77	SNP	Rv0193c	Lys417Glu	4	-	pre-XDR
S001_MTb_EC	225696	C	G	2766.77	SNP	Rv0193c	Glu292Asp	53	-	pre-XDR
S001_MTb_EC	227098	T	C	2236.77	SNP	Rv0194	Met(s)74Thr	22	-	pre-XDR
S001_MTb_EC	231114	C	G	1984.77	SNP	Rv0195	silent (Ala72)	9867	-	pre-XDR
S001_MTb_EC	232574	G	T	2089.77	SNP	Rv0197	Gly115Val	3	-	pre-XDR
S001_MTb_EC	234477	T	G	364.77	SNP	Rv0197	Tyr749STOP	2	-	pre-XDR
S001_MTb_EC	234496	C	CGT	927.73	INS	Rv0197			-	pre-XDR
S001_MTb_EC	235319	CTTT	C	3181.81	DEL	Rv0198c (zmp1)			-	pre-XDR
S001_MTb_EC	235323	G	C	1661.77	SNP	Rv0198c (zmp1)	silent (Ala395)	9867	-	pre-XDR
S001_MTb_EC	258880	C	G	2129.77	SNP	intergenic			-	pre-XDR
S001_MTb_EC	259662	C	T	2476.77	SNP	Rv0216	silent (Gly250)	9935	-	pre-XDR
S001_MTb_EC	261530	C	G	2270.77	SNP	Rv0218	His203Asp	4	-	pre-XDR
S001_MTb_EC	261869	T	C	1233.77	SNP	Rv0218	Cys316Arg	1	-	pre-XDR
S001_MTb_EC	265554	A	C	1614.77	SNP	Rv0222 (echA1)	silent (Val16)	9901	-	pre-XDR
S001_MTb_EC	265968	C	G	1971.77	SNP	Rv0222 (echA1)	silent (Arg154)	9913	-	pre-XDR
S001_MTb_EC	273966	G	A	1792.77	SNP	Rv0228	silent (Leu304)	9947	-	pre-XDR
S001_MTb_EC	278681	C	G	2356.77	SNP	Rv0233 (nrdB)	His33Asp	4	-	pre-XDR
S001_MTb_EC	283614	T	C	1987.77	SNP	Rv0236c (aftD)	Ser1080Gly	21	-	pre-XDR
S001_MTb_EC	284623	G	A	1659.77	SNP	Rv0236c (aftD)	silent (Thr743)	9871	-	pre-XDR
S001_MTb_EC	285772	A	C	1787.77	SNP	Rv0236c (aftD)	silent (Pro360)	9926	-	pre-XDR
S001_MTb_EC	285871	A	G	1783.77	SNP	Rv0236c (aftD)	silent (Val327)	9901	-	pre-XDR
S001_MTb_EC	293628	A	AC	2436.73	INS	intergenic			-	pre-XDR
S001_MTb_EC	297180	C	T	2146.77	SNP	Rv0246	silent (Ile124)	9872	-	pre-XDR
S001_MTb_EC	304902	C	T	2100.77	SNP	Rv0252 (nirB)	silent (Arg679)	9913	-	pre-XDR
S001_MTb_EC	304923	A	G	2754.77	SNP	Rv0252 (nirB)	silent (Lys686)	9926	-	pre-XDR
S001_MTb_EC	310973	G	A	2328.77	SNP	Rv0259c	Ala182Val(s)	9867	-	pre-XDR
S001_MTb_EC	311238	C	G	2382.77	SNP	Rv0259c	Gly94Arg	0	-	pre-XDR
S001_MTb_EC	311613	G	T	2179.77	SNP	Rv0260c	silent (Val349)	9901	-	pre-XDR
S001_MTb_EC	332981	C	A	2216.77	SNP	Rv0277c (vapC25)	silent (Thr52)	9871	-	pre-XDR
S001_MTb_EC	333556	G	C	83.77	SNP	Rv0278c (PE_PGRS3)	Arg919Gly	1	-	pre-XDR
S001_MTb_EC	333559	A	G	55.77	SNP	Rv0278c (PE_PGRS3)	Cys918Arg	1	-	pre-XDR
S001_MTb_EC	333562	G	C	109.77	SNP	Rv0278c (PE_PGRS3)	Arg917Gly	1	-	pre-XDR
S001_MTb_EC	333569	G	C	38.77	SNP	Rv0278c (PE_PGRS3)	silent (Gly914)	9935	-	pre-XDR
S001_MTb_EC	333571	C	G	62.77	SNP	Rv0278c (PE_PGRS3)	Gly914Arg	0	-	pre-XDR
S001_MTb_EC	333580	G	C	177.77	SNP	Rv0278c (PE_PGRS3)	Gln911Glu	35	-	pre-XDR
S001_MTb_EC	333584	G	C	201.77	SNP	Rv0278c (PE_PGRS3)	silent (Arg909)	9913	-	pre-XDR
S001_MTb_EC	333637	A	G	381.77	SNP	Rv0278c (PE_PGRS3)	Trp892Arg	8	-	pre-XDR
S001_MTb_EC	333640	G	A	365.77	SNP	Rv0278c (PE_PGRS3)	Arg891Trp	2	-	pre-XDR
S001_MTb_EC	333641	C	T	362.77	SNP	Rv0278c (PE_PGRS3)	silent (Gln890)	9876	-	pre-XDR
S001_MTb_EC	333672	CA	C	378.73	DEL	Rv0278c (PE_PGRS3)			-	pre-XDR
S001_MTb_EC	333677	C	G	242.77	SNP	Rv0278c (PE_PGRS3)	silent (Gly878)	9935	-	pre-XDR
S001_MTb_EC	333683	A	G	323.77	SNP	Rv0278c (PE_PGRS3)	silent (Gly876)	9935	-	pre-XDR
S001_MTb_EC	333892	G	C	541.77	SNP	Rv0278c (PE_PGRS3)	Arg807Gly	1	-	pre-XDR
S001_MTb_EC	334641	G	C	443.77	SNP	Rv0278c (PE_PGRS3)	Ala557Gly	21	-	pre-XDR
S001_MTb_EC	335597	C	G	33.74	SNP	Rv0278c (PE_PGRS3)	silent (Gly238)	9935	-	pre-XDR
S001_MTb_EC	335606	T	C	106.03	SNP	Rv0278c (PE_PGRS3)	silent (Gly235)	9935	-	pre-XDR
S001_MTb_EC	335642	A	G	114.03	SNP	Rv0278c (PE_PGRS3)	silent (Ala223)	9867	-	pre-XDR
S001_MTb_EC	335643	G	T	105.03	SNP	Rv0278c (PE_PGRS3)	Ala223Asp	6	-	pre-XDR
S001_MTb_EC	335651	G	C	75.28	SNP	Rv0278c (PE_PGRS3)	silent (Ala220)	9867	-	pre-XDR
S001_MTb_EC	335654	G	A	69.28	SNP	Rv0278c (PE_PGRS3)	silent (Gly219)	9935	-	pre-XDR
S001_MTb_EC	335657	G	A	57.77	SNP	Rv0278c (PE_PGRS3)	silent (Gly218)	9935	-	pre-XDR
S001_MTb_EC	335885	T	G	472.77	SNP	Rv0278c (PE_PGRS3)	silent (Gly142)	9935	-	pre-XDR
S001_MTb_EC	335906	T	C	598.77	SNP	Rv0278c (PE_PGRS3)	Leu135Leu(s)	4	-	pre-XDR
S001_MTb_EC	335919	T	G	550.77	SNP	Rv0278c (PE_PGRS3)	Asp131Ala	10	-	pre-XDR
S001_MTb_EC	335920	C	G	530.77	SNP	Rv0278c (PE_PGRS3)	Asp131His	3	-	pre-XDR
S001_MTb_EC	335922	C	G	567.77	SNP	Rv0278c (PE_PGRS3)	Gly130Ala	21	-	pre-XDR
S001_MTb_EC	335927	A	G	526.77	SNP	Rv0278c (PE_PGRS3)	silent (Asn128)	9822	-	pre-XDR
S001_MTb_EC	335929	T	C	562.77	SNP	Rv0278c (PE_PGRS3)	Asn128Asp	42	-	pre-XDR
S001_MTb_EC	335971	A	G	1833.77	SNP	Rv0278c (PE_PGRS3)	Leu(s)114Leu	3	-	pre-XDR
S001_MTb_EC	336005	G	A	775.77	SNP	Rv0278c (PE_PGRS3)	silent (Ile102)	9872	-	pre-XDR
S001_MTb_EC	336047	C	G	651.77	SNP	Rv0278c (PE_PGRS3)	silent (Ala88)	9867	-	pre-XDR
S001_MTb_EC	336050	A	G	617.77	SNP	Rv0278c (PE_PGRS3)	silent (Tyr87)	9945	-	pre-XDR
S001_MTb_EC	336053	G	C	571.77	SNP	Rv0278c (PE_PGRS3)	silent (Ala86)	9867	-	pre-XDR
S001_MTb_EC	336074	T	C	445.77	SNP	Rv0278c (PE_PGRS3)	silent (Ala79)	9867	-	pre-XDR
S001_MTb_EC	336081	A	G	434.77	SNP	Rv0278c (PE_PGRS3)	Val(s)77Ala	9867	-	pre-XDR
S001_MTb_EC	336082	C	T	337.77	SNP	Rv0278c (PE_PGRS3)	Val(s)77Met(s)	9867	-	pre-XDR
S001_MTb_EC	336113	G	A	180.77	SNP	Rv0278c (PE_PGRS3)	silent (Ser66)	9840	-	pre-XDR
S001_MTb_EC	336191	C	T	1373.77	SNP	Rv0278c (PE_PGRS3)	Met(s)40Ile	2	-	pre-XDR
S001_MTb_EC	336227	T	G	1081.77	SNP	Rv0278c (PE_PGRS3)	silent (Ala28)	9867	-	pre-XDR
S001_MTb_EC	336234	C	G	1054.77	SNP	Rv0278c (PE_PGRS3)	Ser26Thr	32	-	pre-XDR
S001_MTb_EC	336235	T	C	992.77	SNP	Rv0278c (PE_PGRS3)	Ser26Gly	21	-	pre-XDR
S001_MTb_EC	336245	T	C	759.77	SNP	Rv0278c (PE_PGRS3)	silent (Gly22)	9935	-	pre-XDR
S001_MTb_EC	336246	C	T	688.77	SNP	Rv0278c (PE_PGRS3)	Gly22Glu	4	-	pre-XDR
S001_MTb_EC	336257	C	T	641.77	SNP	Rv0278c (PE_PGRS3)	Leu(s)18Leu	3	-	pre-XDR
S001_MTb_EC	336323	A	G	89.77	SNP	intergenic			-	pre-XDR
S001_MTb_EC	336325	T	C	106.77	SNP	intergenic			-	pre-XDR
S001_MTb_EC	336326	A	G	95.77	SNP	intergenic			-	pre-XDR
S001_MTb_EC	336327	C	G	91.77	SNP	intergenic			-	pre-XDR
S001_MTb_EC	336332	G	C	123.03	SNP	intergenic			-	pre-XDR
S001_MTb_EC	336344	A	G	101.03	SNP	intergenic			-	pre-XDR
S001_MTb_EC	336345	T	C	126.03	SNP	intergenic			-	pre-XDR
S001_MTb_EC	336353	C	T	103.03	SNP	intergenic			-	pre-XDR
S001_MTb_EC	336369	C	T	167.84	SNP	intergenic			-	pre-XDR
S001_MTb_EC	336370	A	G	188.84	SNP	intergenic			-	pre-XDR
S001_MTb_EC	336380	A	T	841.77	SNP	intergenic			-	pre-XDR
S001_MTb_EC	336400	C	G	924.77	SNP	intergenic			-	pre-XDR
S001_MTb_EC	336403	C	G	880.77	SNP	intergenic			-	pre-XDR
S001_MTb_EC	336405	A	G	843.77	SNP	intergenic			-	pre-XDR
S001_MTb_EC	336504	G	T	1112.77	SNP	intergenic			-	pre-XDR
S001_MTb_EC	336535	T	G	851.77	SNP	intergenic			-	pre-XDR
S001_MTb_EC	336537	T	G	816.77	SNP	intergenic			-	pre-XDR
S001_MTb_EC	336540	G	T	736.77	SNP	intergenic			-	pre-XDR
S001_MTb_EC	336546	T	G	808.77	SNP	intergenic			-	pre-XDR
S001_MTb_EC	336557	C	CT	1195.73	INS	intergenic			-	pre-XDR
S001_MTb_EC	336560	T	C	615.77	SNP	Rv0279c (PE_PGRS4)	silent (STOP838)	9867	-	pre-XDR
S001_MTb_EC	336562	A	ATGG	1343.73	INS	Rv0279c (PE_PGRS4)			-	pre-XDR
S001_MTb_EC	336590	G	C	740.77	SNP	Rv0279c (PE_PGRS4)	Ile828Met(s)	6	-	pre-XDR
S001_MTb_EC	336592	T	G	728.77	SNP	Rv0279c (PE_PGRS4)	Ile828Leu	22	-	pre-XDR
S001_MTb_EC	336611	G	C	609.77	SNP	Rv0279c (PE_PGRS4)	silent (Ala821)	9867	-	pre-XDR
S001_MTb_EC	336617	G	C	607.77	SNP	Rv0279c (PE_PGRS4)	silent (Pro819)	9926	-	pre-XDR
S001_MTb_EC	336620	T	C	580.77	SNP	Rv0279c (PE_PGRS4)	silent (Thr818)	9871	-	pre-XDR
S001_MTb_EC	336728	G	A	114.03	SNP	Rv0279c (PE_PGRS4)	silent (Gly782)	9935	-	pre-XDR
S001_MTb_EC	338648	T	G	181.84	SNP	Rv0279c (PE_PGRS4)	silent (Gly142)	9935	-	pre-XDR
S001_MTb_EC	338669	T	C	196.84	SNP	Rv0279c (PE_PGRS4)	Leu135Leu(s)	4	-	pre-XDR
S001_MTb_EC	338682	T	G	172.84	SNP	Rv0279c (PE_PGRS4)	Asp131Ala	10	-	pre-XDR
S001_MTb_EC	338683	C	G	171.84	SNP	Rv0279c (PE_PGRS4)	Asp131His	3	-	pre-XDR
S001_MTb_EC	338685	C	G	179.84	SNP	Rv0279c (PE_PGRS4)	Gly130Ala	21	-	pre-XDR
S001_MTb_EC	338690	A	G	175.84	SNP	Rv0279c (PE_PGRS4)	silent (Asn128)	9822	-	pre-XDR
S001_MTb_EC	338692	T	C	192.84	SNP	Rv0279c (PE_PGRS4)	Asn128Asp	42	-	pre-XDR
S001_MTb_EC	338719	T	C	195.84	SNP	Rv0279c (PE_PGRS4)	Thr119Ala	32	-	pre-XDR
S001_MTb_EC	338768	G	A	67.28	SNP	Rv0279c (PE_PGRS4)	silent (Ile102)	9872	-	pre-XDR
S001_MTb_EC	338774	G	A	37.74	SNP	Rv0279c (PE_PGRS4)	silent (Ala100)	9867	-	pre-XDR
S001_MTb_EC	338775	G	T	37.74	SNP	Rv0279c (PE_PGRS4)	Ala100Asp	6	-	pre-XDR
S001_MTb_EC	338777	G	C	39.74	SNP	Rv0279c (PE_PGRS4)	silent (Leu99)	9947	-	pre-XDR
S001_MTb_EC	338789	G	C	41.74	SNP	Rv0279c (PE_PGRS4)	silent (Thr95)	9871	-	pre-XDR
S001_MTb_EC	338790	G	A	36.74	SNP	Rv0279c (PE_PGRS4)	Thr95Ile	7	-	pre-XDR
S001_MTb_EC	338791	T	C	41.74	SNP	Rv0279c (PE_PGRS4)	Thr95Ala	32	-	pre-XDR
S001_MTb_EC	338792	G	C	41.74	SNP	Rv0279c (PE_PGRS4)	silent (Ala94)	9867	-	pre-XDR
S001_MTb_EC	338844	A	G	753.77	SNP	Rv0279c (PE_PGRS4)	Val(s)77Ala	9867	-	pre-XDR
S001_MTb_EC	338845	C	T	681.77	SNP	Rv0279c (PE_PGRS4)	Val(s)77Met(s)	9867	-	pre-XDR
S001_MTb_EC	338876	G	A	1047.77	SNP	Rv0279c (PE_PGRS4)	silent (Ser66)	9840	-	pre-XDR
S001_MTb_EC	338903	G	C	1362.77	SNP	Rv0279c (PE_PGRS4)	silent (Ala57)	9867	-	pre-XDR
S001_MTb_EC	338960	T	C	1354.77	SNP	Rv0279c (PE_PGRS4)	silent (Ala38)	9867	-	pre-XDR
S001_MTb_EC	338963	T	C	2077.77	SNP	Rv0279c (PE_PGRS4)	silent (Thr37)	9871	-	pre-XDR
S001_MTb_EC	338984	C	T	516.77	SNP	Rv0279c (PE_PGRS4)	silent (Ala30)	9867	-	pre-XDR
S001_MTb_EC	339283	G	C	1890.77	SNP	intergenic			-	pre-XDR
S001_MTb_EC	340372	T	C	632.77	SNP	Rv0280 (PPE3)	Ser337Pro	12	-	pre-XDR
S001_MTb_EC	345694	C	G	1988.77	SNP	Rv0284 (eccC3)	silent (Gly20)	9935	-	pre-XDR
S001_MTb_EC	346275	C	G	2149.77	SNP	Rv0284 (eccC3)	Pro214Arg	4	-	pre-XDR
S001_MTb_EC	352446	C	T	1832.77	SNP	Rv0289 (espG3)	Leu100Leu(s)	4	-	pre-XDR
S001_MTb_EC	356528	A	G	1611.77	SNP	Rv0292 (eccE3)	Asn217Asp	42	-	pre-XDR
S001_MTb_EC	372913	A	C	1940.77	SNP	Rv0305c (PPE6)	silent (Gly933)	9935	-	pre-XDR
S001_MTb_EC	373282	TA	T	1879.73	DEL	Rv0305c (PPE6)			-	pre-XDR
S001_MTb_EC	373376	C	T	971.77	SNP	Rv0305c (PPE6)	Ser779Asn	20	-	pre-XDR
S001_MTb_EC	376774	T	C	1933.77	SNP	Rv0307c	silent (Ala94)	9867	-	pre-XDR
S001_MTb_EC	383271	C	T	2244.77	SNP	Rv0314c	Gly91Ser	16	-	pre-XDR
S001_MTb_EC	384380	A	C	1759.77	SNP	Rv0315	Lys260Thr	8	-	pre-XDR
S001_MTb_EC	386432	C	G	2131.77	SNP	Rv0318c	Gly223Ala	21	-	pre-XDR
S001_MTb_EC	386707	C	T	2344.77	SNP	Rv0318c	silent (Ala131)	9867	-	pre-XDR
S001_MTb_EC	390828	T	C	2410.77	SNP	Rv0323c	Ser142Gly	21	-	pre-XDR
S001_MTb_EC	391853	A	G	2330.77	SNP	Rv0324	Thr168Ala	32	-	pre-XDR
S001_MTb_EC	396198	C	T	1835.77	SNP	intergenic			-	pre-XDR
S001_MTb_EC	397275	G	C	2399.77	SNP	Rv0331	Ala359Pro	13	-	pre-XDR
S001_MTb_EC	403980	G	A	2332.77	SNP	Rv0338c	Ala621Val	13	-	pre-XDR
S001_MTb_EC	404326	T	C	1753.77	SNP	Rv0338c	Arg506Gly	1	-	pre-XDR
S001_MTb_EC	409940	T	G	1743.77	SNP	Rv0341 (iniB)	silent (Ala193)	9867	-	pre-XDR
S001_MTb_EC	414486	C	T	1826.77	SNP	Rv0344c (lpqJ)	silent (Glu152)	9865	-	pre-XDR
S001_MTb_EC	420008	A	G	2228.77	SNP	Rv0350 (dnaK)	silent (Ala58)	9867	-	pre-XDR
S001_MTb_EC	424320	T	TC	1807.73	INS	Rv0354c (PPE7)			-	pre-XDR
S001_MTb_EC	427310	TTGCCGAGGTTTGCAC	T	2676.73	DEL	Rv0355c (PPE8)			-	pre-XDR
S001_MTb_EC	432591	A	C	1681.77	SNP	Rv0355c (PPE8)	Phe697Val	1	-	pre-XDR
S001_MTb_EC	436350	C	T	1882.77	SNP	Rv0357c (purA)	silent (Lys140)	9926	-	pre-XDR
S001_MTb_EC	454295	T	C	1544.77	SNP	Rv0376c	silent (Pro26)	9926	-	pre-XDR
S001_MTb_EC	457452	T	G	1823.77	SNP	Rv0381c	silent (Thr124)	9871	-	pre-XDR
S001_MTb_EC	459399	A	C	1488.77	SNP	intergenic			-	pre-XDR
S001_MTb_EC	467497	C	CG	2486.73	INS	Rv0388c (PPE9)			-	pre-XDR
S001_MTb_EC	467508	C	CG	2747.73	INS	Rv0388c (PPE9)			-	pre-XDR
S001_MTb_EC	467516	G	C	1910.77	SNP	Rv0388c (PPE9)	silent (Ser162)	9840	-	pre-XDR
S001_MTb_EC	467526	C	G	1959.77	SNP	Rv0388c (PPE9)	Gly159Ala	21	-	pre-XDR
S001_MTb_EC	467546	G	C	1733.77	SNP	Rv0388c (PPE9)	Asp152Glu	56	-	pre-XDR
S001_MTb_EC	467557	A	C	1738.77	SNP	Rv0388c (PPE9)	Leu(s)149Val(s)	9867	-	pre-XDR
S001_MTb_EC	467564	A	C	1743.77	SNP	Rv0388c (PPE9)	His146Gln	23	-	pre-XDR
S001_MTb_EC	467585	G	C	1640.77	SNP	Rv0388c (PPE9)	His139Gln	23	-	pre-XDR
S001_MTb_EC	467590	T	C	1726.77	SNP	Rv0388c (PPE9)	Thr138Ala	32	-	pre-XDR
S001_MTb_EC	467621	T	G	1752.77	SNP	Rv0388c (PPE9)	silent (Gly127)	9935	-	pre-XDR
S001_MTb_EC	467638	G	T	1495.77	SNP	Rv0388c (PPE9)	Gln122Lys	12	-	pre-XDR
S001_MTb_EC	472711	T	TTTGTGGGCCTTGTGGGCC	7474.73	INS	intergenic			-	pre-XDR
S001_MTb_EC	475178	T	C	1871.77	SNP	Rv0395	Val80Ala	18	-	pre-XDR
S001_MTb_EC	478015	T	C	2205.77	SNP	Rv0399c (lpqK)	Asp181Gly	11	-	pre-XDR
S001_MTb_EC	483935	T	G	1695.77	SNP	intergenic			-	pre-XDR
S001_MTb_EC	483945	G	A	1639.77	SNP	intergenic			-	pre-XDR
S001_MTb_EC	485475	A	C	2115.77	SNP	Rv0404 (fadD30)	Asp500Ala	10	-	pre-XDR
S001_MTb_EC	489073	C	G	1735.77	SNP	Rv0405 (pks6)	Leu1115Val	11	-	pre-XDR
S001_MTb_EC	489935	G	C	2040.77	SNP	Rv0405 (pks6); Rv0406c	Arg1402Pro; silent (Thr257)	5; 9871	-	pre-XDR
S001_MTb_EC	498557	C	A	1619.77	SNP	Rv0412c	Asp355Tyr	0	-	pre-XDR
S001_MTb_EC	499061	G	A	1629.77	SNP	Rv0412c	Leu187Phe	6	-	pre-XDR
S001_MTb_EC	501615	C	G	2480.77	SNP	Rv0415 (thiO)	silent (Leu156)	9947	-	pre-XDR
S001_MTb_EC	502589	C	G	1818.77	SNP	Rv0417 (thiG)	Ser75Cys	5	-	pre-XDR
S001_MTb_EC	503354	G	C	2457.77	SNP	intergenic			-	pre-XDR
S001_MTb_EC	513257	T	C	2184.77	SNP	Rv0425c (ctpH)	Met(s)689Val(s)	9867	-	pre-XDR
S001_MTb_EC	514245	C	T	2179.77	SNP	Rv0425c (ctpH)	Val(s)359Val	13	genotype	pre-XDR
S001_MTb_EC	516881	G	C	1420.77	SNP	Rv0427c (xthA)	silent (Gly4)	9935	-	pre-XDR
S001_MTb_EC	519974	C	A	1659.77	SNP	Rv0432 (sodC)	silent (Pro125)	9926	-	pre-XDR
S001_MTb_EC	524891	C	A	1571.77	SNP	Rv0436c (pssA)	Gly167Val	3	-	pre-XDR
S001_MTb_EC	531580	C	A	37.77	SNP	Rv0442c (PPE10)	Ser212Ile	1	-	pre-XDR
S001_MTb_EC	531608	T	C	40.77	SNP	Rv0442c (PPE10)	Asn203Asp	42	-	pre-XDR
S001_MTb_EC	541201	A	G	2051.77	SNP	Rv0450c (mmpL4)	silent (Leu97)	9947	-	pre-XDR
S001_MTb_EC	544461	C	T	1756.77	SNP	Rv0453 (PPE11)	Arg430Cys	1	-	pre-XDR
S001_MTb_EC	546914	G	A	2120.77	SNP	intergenic			-	pre-XDR
S001_MTb_EC	551525	A	C	2088.77	SNP	Rv0459	silent (Arg110)	9913	-	pre-XDR
S001_MTb_EC	560067	T	C	1718.77	SNP	Rv0469 (umaA)	silent (His60)	9912	-	pre-XDR
S001_MTb_EC	565655	A	G	2450.77	SNP	intergenic			-	pre-XDR
S001_MTb_EC	573262	A	G	1847.77	SNP	Rv0484c	silent (Gly180)	9935	-	pre-XDR
S001_MTb_EC	574697	C	T	2272.77	SNP	Rv0485	silent (Tyr238)	9945	-	pre-XDR
S001_MTb_EC	576123	T	G	53.77	SNP	Rv0486 (mshA)	Leu259Arg	1	-	pre-XDR
S001_MTb_EC	576880	G	T	2062.77	SNP	Rv0487	Ala32Ser	28	-	pre-XDR
S001_MTb_EC	576889	G	T	1967.77	SNP	Rv0487	Ala35Ser	28	-	pre-XDR
S001_MTb_EC	578590	G	A	2450.77	SNP	Rv0489 (gpm1)	Val(s)55Val	13	-	pre-XDR
S001_MTb_EC	580772	T	A	812.77	SNP	intergenic			-	pre-XDR
S001_MTb_EC	580773	GGGGGCACCACCCGCTTGCG GGGGA	G	7837.73	DEL	intergenic			-	pre-XDR
S001_MTb_EC	583133	C	T	2359.77	SNP	Rv0492c	Val(s)82Val	13	-	pre-XDR
S001_MTb_EC	590436	T	C	2273.77	SNP	Rv0500 (proC)	silent (Ala118)	9867	-	pre-XDR
S001_MTb_EC	591367	G	A	1901.77	SNP	intergenic			-	pre-XDR
S001_MTb_EC	595399	AT	A	2226.73	DEL	intergenic			-	pre-XDR
S001_MTb_EC	596278	A	G	1877.77	SNP	Rv0505c (serB1)	Met(s)103Thr	22	-	pre-XDR
S001_MTb_EC	597816	A	G	1609.77	SNP	Rv0507 (mmpL2)	silent (Ala206)	9867	-	pre-XDR
S001_MTb_EC	598475	G	A	1789.77	SNP	Rv0507 (mmpL2)	Arg426His	8	-	pre-XDR
S001_MTb_EC	599165	A	C	1373.77	SNP	Rv0507 (mmpL2)	Glu656Ala	17	-	pre-XDR
S001_MTb_EC	610120	T	G	1877.77	SNP	intergenic			-	pre-XDR
S001_MTb_EC	611208	T	C	1955.77	SNP	Rv0519c	silent (Glu289)	9865	-	pre-XDR
S001_MTb_EC	623472	A	G	1075.77	SNP	Rv0532 (PE_PGRS6)	Asp227Gly	11	-	pre-XDR
S001_MTb_EC	623508	C	G	937.77	SNP	Rv0532 (PE_PGRS6)	Ala239Gly	21	-	pre-XDR
S001_MTb_EC	628895	G	A	1761.77	SNP	Rv0537c	silent (Phe279)	9946	-	pre-XDR
S001_MTb_EC	629944	C	T	1768.77	SNP	intergenic			-	pre-XDR
S001_MTb_EC	630722	G	C	1837.77	SNP	Rv0538	Arg228Pro	5	-	pre-XDR
S001_MTb_EC	637319	G	A	1885.77	SNP	Rv0545c (pitA)	Pro49Ser	17	-	pre-XDR
S001_MTb_EC	648002	T	G	1983.77	SNP	Rv0556	Leu15Arg	1	-	pre-XDR
S001_MTb_EC	657269	A	G	2217.77	SNP	Rv0565c	Ser68Pro	12	-	pre-XDR
S001_MTb_EC	660075	A	G	1919.77	SNP	Rv0568 (cyp135B1)	Asp209Gly	11	-	pre-XDR
S001_MTb_EC	663146	G	T	1966.77	SNP	Rv0570 (nrdZ)	Val618Phe	0	-	pre-XDR
S001_MTb_EC	665293	A	G	1761.77	SNP	Rv0572c	Phe31Leu	13	-	pre-XDR
S001_MTb_EC	669398	T	C	1555.77	SNP	Rv0575c	silent (Gln116)	9876	-	pre-XDR
S001_MTb_EC	672491	C	G	322.78	SNP	Rv0578c (PE_PGRS7)	silent (Gly1142)	9935	-	pre-XDR
S001_MTb_EC	672808	T	C	141.03	SNP	Rv0578c (PE_PGRS7)	Thr1037Ala	32	-	pre-XDR
S001_MTb_EC	673238	A	G	784.77	SNP	Rv0578c (PE_PGRS7)	silent (His893)	9912	-	pre-XDR
S001_MTb_EC	683498	C	T	1549.77	SNP	Rv0585c	Ala259Thr	22	-	pre-XDR
S001_MTb_EC	685461	C	G	1937.77	SNP	Rv0587 (yrbE2A)	silent (Ala111)	9867	-	pre-XDR
S001_MTb_EC	685608	T	C	2007.77	SNP	Rv0587 (yrbE2A)	silent (Leu160)	9947	-	pre-XDR
S001_MTb_EC	686655	C	T	1281.77	SNP	Rv0588 (yrbE2B)	Thr243Ile	7	-	pre-XDR
S001_MTb_EC	686972	T	C	1875.77	SNP	Rv0589 (mce2A)	Phe51Ser	3	-	pre-XDR
S001_MTb_EC	687129	C	A	1520.77	SNP	Rv0589 (mce2A)	silent (Val103)	9901	-	pre-XDR
S001_MTb_EC	690465	T	G	1728.77	SNP	Rv0591 (mce2C)	silent (Leu469)	9947	-	pre-XDR
S001_MTb_EC	698968	G	A	1425.77	SNP	Rv0601c	silent (Gly9)	9935	-	pre-XDR
S001_MTb_EC	712693	A	G	1701.77	SNP	intergenic			-	pre-XDR
S001_MTb_EC	726816	G	C	1806.77	SNP	Rv0631c (recC)	Phe497Leu(s)	2	-	pre-XDR
S001_MTb_EC	735387	C	T	2100.77	SNP	Rv0640 (rplK)	silent (Asp122)	9859	-	pre-XDR
S001_MTb_EC	744728	A	C	2021.77	SNP	Rv0648	Glu670Asp	53	-	pre-XDR
S001_MTb_EC	754186	A	G	2438.77	SNP	Rv0658c	Leu75Pro	2	-	pre-XDR
S001_MTb_EC	760314	G	T	1825.77	SNP	Rv0667 (rpoB)	Val170Phe	0	resistance	pre-XDR
S001_MTb_EC	764819	T	G	1848.22	SNP	Rv0668 (rpoC)	Trp484Gly	0	-	pre-XDR
S001_MTb_EC	765150	G	A	2484.77	SNP	Rv0668 (rpoC)	Gly594Glu	4	genotype	pre-XDR
S001_MTb_EC	767414	G	A	2010.77	SNP	intergenic			-	pre-XDR
S001_MTb_EC	775639	T	C	2694.77	SNP	Rv0676c (mmpL5)	Ile948Val	57	-	pre-XDR
S001_MTb_EC	781395	T	C	1974.77	SNP	intergenic (Rv0682-165nt)			-	pre-XDR
S001_MTb_EC	781687	A	G	2206.77	SNP	Rv0682 (rpsL)	Lys43Arg	19	resistance	pre-XDR
S001_MTb_EC	787869	C	A	1974.77	SNP	Rv0687	silent (Gly257)	9935	-	pre-XDR
S001_MTb_EC	788259	G	T	2192.77	SNP	Rv0688	Gly107Val	3	-	pre-XDR
S001_MTb_EC	800219	T	C	2613.77	SNP	intergenic			-	pre-XDR
S001_MTb_EC	806222	G	C	105.77	SNP	intergenic			-	pre-XDR
S001_MTb_EC	820483	G	T	2108.77	SNP	Rv0727c (fucA)	Ala6Asp	6	-	pre-XDR
S001_MTb_EC	836272	A	G	392.77	SNP	Rv0746 (PE_PGRS9)	Glu191Gly	7	-	pre-XDR
S001_MTb_EC	836291	A	G	347.77	SNP	Rv0746 (PE_PGRS9)	silent (Gly197)	9935	-	pre-XDR
S001_MTb_EC	836426	A	C	265.78	SNP	Rv0746 (PE_PGRS9)	silent (Leu242)	9947	-	pre-XDR
S001_MTb_EC	836454	A	G	490.77	SNP	Rv0746 (PE_PGRS9)	Thr252Ala	32	-	pre-XDR
S001_MTb_EC	836538	A	G	1053.77	SNP	Rv0746 (PE_PGRS9)	Asn280Asp	42	-	pre-XDR
S001_MTb_EC	836658	A	G	1464.77	SNP	Rv0746 (PE_PGRS9)	Thr320Ala	32	-	pre-XDR
S001_MTb_EC	837033	A	G	937.77	SNP	Rv0746 (PE_PGRS9)	Thr445Ala	32	-	pre-XDR
S001_MTb_EC	837339	G	A	192.84	SNP	Rv0746 (PE_PGRS9)	Ala547Thr	22	-	pre-XDR
S001_MTb_EC	839123	A	G	94.28	SNP	Rv0747 (PE_PGRS10)	Arg225Gly	1	-	pre-XDR
S001_MTb_EC	839129	C	G	96.28	SNP	Rv0747 (PE_PGRS10)	Arg227Gly	1	-	pre-XDR
S001_MTb_EC	839194	A	G	129.77	SNP	Rv0747 (PE_PGRS10)	silent (Thr248)	9871	-	pre-XDR
S001_MTb_EC	839269	A	G	41.77	SNP	Rv0747 (PE_PGRS10)	silent (Gly273)	9935	-	pre-XDR
S001_MTb_EC	839279	G	A	59.77	SNP	Rv0747 (PE_PGRS10)	Asp277Asn	36	-	pre-XDR
S001_MTb_EC	839334	A	G	481.77	SNP	Rv0747 (PE_PGRS10)	Lys295Arg	19	-	pre-XDR
S001_MTb_EC	839348	A	G	461.77	SNP	Rv0747 (PE_PGRS10)	Ser300Gly	21	-	pre-XDR
S001_MTb_EC	839409	A	G	338.77	SNP	Rv0747 (PE_PGRS10)	Asn320Ser	34	-	pre-XDR
S001_MTb_EC	839461	C	T	35.74	SNP	Rv0747 (PE_PGRS10)	silent (Gly337)	9935	-	pre-XDR
S001_MTb_EC	839463	C	A	36.74	SNP	Rv0747 (PE_PGRS10)	Thr338Asn	9	-	pre-XDR
S001_MTb_EC	839471	T	C	189.8	SNP	Rv0747 (PE_PGRS10)	Leu(s)341Leu	3	-	pre-XDR
S001_MTb_EC	839472	T	A	69.77	SNP	Rv0747 (PE_PGRS10)	Leu(s)341STOP	9867	-	pre-XDR
S001_MTb_EC	839496	G	A	535.77	SNP	Rv0747 (PE_PGRS10)	Gly349Asp	6	-	pre-XDR
S001_MTb_EC	839515	G	A	350.77	SNP	Rv0747 (PE_PGRS10)	silent (Ala355)	9867	-	pre-XDR
S001_MTb_EC	839516	A	G	411.77	SNP	Rv0747 (PE_PGRS10)	Thr356Ala	32	-	pre-XDR
S001_MTb_EC	839519	C	G	376.77	SNP	Rv0747 (PE_PGRS10)	Leu357Val(s)	4	-	pre-XDR
S001_MTb_EC	839520	T	C	380.77	SNP	Rv0747 (PE_PGRS10)	Leu357Pro	2	-	pre-XDR
S001_MTb_EC	839534	A	C	350.77	SNP	Rv0747 (PE_PGRS10)	Ile362Leu	22	-	pre-XDR
S001_MTb_EC	839790	C	A	50.77	SNP	Rv0747 (PE_PGRS10)	Ala447Asp	6	-	pre-XDR
S001_MTb_EC	839794	C	T	68.77	SNP	Rv0747 (PE_PGRS10)	silent (Gly448)	9935	-	pre-XDR
S001_MTb_EC	839799	C	A	74.77	SNP	Rv0747 (PE_PGRS10)	Ala450Asp	6	-	pre-XDR
S001_MTb_EC	839806	G	C	111.77	SNP	Rv0747 (PE_PGRS10)	silent (Gly452)	9935	-	pre-XDR
S001_MTb_EC	839821	G	C	124.77	SNP	Rv0747 (PE_PGRS10)	Leu(s)457Phe	1	-	pre-XDR
S001_MTb_EC	840229	G	C	100.77	SNP	Rv0747 (PE_PGRS10)	silent (Ala593)	9867	-	pre-XDR
S001_MTb_EC	840235	C	G	119.77	SNP	Rv0747 (PE_PGRS10)	silent (Gly595)	9935	-	pre-XDR
S001_MTb_EC	841764	G	C	2450.77	SNP	Rv0749A	silent (Thr37)	9871	-	pre-XDR
S001_MTb_EC	850591	C	T	2166.77	SNP	intergenic			-	pre-XDR
S001_MTb_EC	852346	C	A	1854.77	SNP	Rv0757 (phoP)	silent (Arg247)	9913	-	pre-XDR
S001_MTb_EC	852910	C	T	2013.77	SNP	Rv0758 (phoR)	Pro172Leu	3	-	pre-XDR
S001_MTb_EC	853660	A	G	2162.77	SNP	Rv0758 (phoR)	Asp422Gly	11	-	pre-XDR
S001_MTb_EC	854252	GC	G	1774.73	DEL	intergenic			-	pre-XDR
S001_MTb_EC	857696	A	G	2086.77	SNP	Rv0764c (cyp51)	silent (Ala114)	9867	-	pre-XDR
S001_MTb_EC	869440	C	T	2553.77	SNP	Rv0776c	silent (Leu108)	9947	-	pre-XDR
S001_MTb_EC	874835	C	CCG	3402.73	INS	Rv0781 (ptrBa); Rv0782 (ptrBb)			-	pre-XDR
S001_MTb_EC	877224	C	A	1655.77	SNP	Rv0783c (emrB)	Gly406Val	3	-	pre-XDR
S001_MTb_EC	880562	G	T	1847.77	SNP	Rv0785	Cys408Phe	0	-	pre-XDR
S001_MTb_EC	882257	T	C	2794.77	SNP	Rv0787	Tyr267His	4	-	pre-XDR
S001_MTb_EC	886947	C	T	2094.77	SNP	Rv0793	Arg77Trp	2	-	pre-XDR
S001_MTb_EC	888774	G	A	994.77	SNP	intergenic			-	pre-XDR
S001_MTb_EC	893733	T	G	1903.77	SNP	Rv0800 (pepC)	Leu139Arg	1	-	pre-XDR
S001_MTb_EC	897209	G	C	2559.77	SNP	Rv0803 (purL)	Glu464Gln	27	-	pre-XDR
S001_MTb_EC	900221	T	C	1901.77	SNP	Rv0806c (cpsY)	Val370Val(s)	18	-	pre-XDR
S001_MTb_EC	902413	C	T	2001.77	SNP	Rv0808 (purF)	silent (Val101)	9901	-	pre-XDR
S001_MTb_EC	903550	T	C	1350.77	SNP	Rv0808 (purF)	silent (Ala480)	9867	-	pre-XDR
S001_MTb_EC	903913	T	C	1746.77	SNP	Rv0809 (purM)	silent (Gly63)	9935	-	pre-XDR
S001_MTb_EC	906857	A	G	2197.77	SNP	Rv0812	Ile145Met(s)	6	-	pre-XDR
S001_MTb_EC	918316	T	C	2107.77	SNP	Rv0824c (desA1)	silent (Gln145)	9876	-	pre-XDR
S001_MTb_EC	918827	G	C	1263.77	SNP	intergenic			-	pre-XDR
S001_MTb_EC	919574	T	C	2208.77	SNP	intergenic			-	pre-XDR
S001_MTb_EC	920840	G	T	1826.77	SNP	Rv0827c (kmtR)	Phe98Leu	13	-	pre-XDR
S001_MTb_EC	921813	C	G	2215.77	SNP	Rv0829	Ala80Gly	21	-	pre-XDR
S001_MTb_EC	923065	T	A	1611.77	SNP	Rv0831c	silent (Gly215)	9935	-	pre-XDR
S001_MTb_EC	927110	A	G	97.28	SNP	Rv0833 (PE_PGRS13)	Ser584Gly	21	-	pre-XDR
S001_MTb_EC	928158	CTCGCCGCCG	C	2866.73	DEL	Rv0834c (PE_PGRS14)			-	pre-XDR
S001_MTb_EC	933651	C	T	1472.77	SNP	Rv0837c	silent (Pro127)	9926	-	pre-XDR
S001_MTb_EC	945214	G	A	2051.77	SNP	Rv0848 (cysK2)	Gly93Ser	16	-	pre-XDR
S001_MTb_EC	949523	G	A	1992.77	SNP	Rv0853c (pdc)	silent (Asp532)	9859	-	pre-XDR
S001_MTb_EC	949535	T	C	2015.77	SNP	Rv0853c (pdc)	silent (Ala528)	9867	-	pre-XDR
S001_MTb_EC	950230	C	T	1782.77	SNP	Rv0853c (pdc)	Asp297Asn	36	-	pre-XDR
S001_MTb_EC	955524	A	G	2074.77	SNP	Rv0859 (fadA)	Ser150Gly	21	-	pre-XDR
S001_MTb_EC	957117	T	C	2316.77	SNP	Rv0860 (fadB)	silent (Asp275)	9859	-	pre-XDR
S001_MTb_EC	960308	T	G	2000.77	SNP	intergenic			-	pre-XDR
S001_MTb_EC	968426	A	AGCCGGGTTG	2319.73	INS	Rv0872c (PE_PGRS15)			-	pre-XDR
S001_MTb_EC	971488	G	T	2074.77	SNP	Rv0873 (fadE10)	silent (Ala328)	9867	-	pre-XDR
S001_MTb_EC	973773	T	G	54.77	SNP	intergenic			-	pre-XDR
S001_MTb_EC	976889	CT	C	1547.73	DEL	Rv0878c (PPE13)			-	pre-XDR
S001_MTb_EC	977795	C	T	1834.77	SNP	Rv0878c (PPE13)	Ala137Thr	22	-	pre-XDR
S001_MTb_EC	979704	G	C	2084.77	SNP	Rv0881	Gly115Arg	0	-	pre-XDR
S001_MTb_EC	983485	T	G	2024.77	SNP	Rv0885	Ser242Ala	35	-	pre-XDR
S001_MTb_EC	986463	G	C	2644.77	SNP	intergenic			-	pre-XDR
S001_MTb_EC	990001	G	C	2415.77	SNP	Rv0890c	Pro866Ala	22	-	pre-XDR
S001_MTb_EC	993346	A	C	2074.77	SNP	Rv0891c	Val37Gly	5	-	pre-XDR
S001_MTb_EC	1010204	C	CG	2292.73	INS	Rv0907			-	pre-XDR
S001_MTb_EC	1013944	A	C	2685.77	SNP	Rv0908 (ctpE)	silent (Gly738)	9935	-	pre-XDR
S001_MTb_EC	1024388	A	G	2293.77	SNP	Rv0918	Thr60Ala	32	-	pre-XDR
S001_MTb_EC	1025106	T	C	2149.77	SNP	Rv0919	silent (Phe141)	9946	-	pre-XDR
S001_MTb_EC	1037012	T	C	2046.77	SNP	Rv0930 (pstA1)	Met(s)5Thr	22	-	pre-XDR
S001_MTb_EC	1037911	C	T	2026.77	SNP	Rv0930 (pstA1)	Arg305STOP	2	-	pre-XDR
S001_MTb_EC	1038718	G	T	2247.77	SNP	Rv0931c (pknD)	Tyr399STOP	2	-	pre-XDR
S001_MTb_EC	1041141	G	C	1854.77	SNP	intergenic			-	pre-XDR
S001_MTb_EC	1047165	T	C	1633.77	SNP	Rv0938 (ligD)	Cys344Arg	1	-	pre-XDR
S001_MTb_EC	1056824	T	G	58.77	SNP	intergenic			-	pre-XDR
S001_MTb_EC	1056837	A	C	51.77	SNP	intergenic			-	pre-XDR
S001_MTb_EC	1061074	T	G	42.77	SNP	Rv0950c	Glu194Ala	17	-	pre-XDR
S001_MTb_EC	1068151	T	C	1916.77	SNP	Rv0956 (purN)	silent (His197)	9912	-	pre-XDR
S001_MTb_EC	1068432	A	G	2203.77	SNP	Rv0957 (purH)	silent (Pro76)	9926	-	pre-XDR
S001_MTb_EC	1070401	C	T	1849.77	SNP	Rv0958	silent (Ile173)	9872	-	pre-XDR
S001_MTb_EC	1070702	T	C	2345.77	SNP	Rv0958	Ser274Pro	12	-	pre-XDR
S001_MTb_EC	1074558	G	A	2326.77	SNP	Rv0962c (lprP)	Pro186Leu	3	-	pre-XDR
S001_MTb_EC	1075279	T	C	1702.77	SNP	intergenic			-	pre-XDR
S001_MTb_EC	1076309	G	T	1955.77	SNP	Rv0964c	Pro124Thr	5	-	pre-XDR
S001_MTb_EC	1077312	A	G	1504.77	SNP	Rv0966c	Val(s)175Ala	9867	-	pre-XDR
S001_MTb_EC	1079927	C	A	1980.77	SNP	Rv0969 (ctpV)	silent (Thr395)	9871	-	pre-XDR
S001_MTb_EC	1081681	T	C	2168.77	SNP	Rv0970	silent (Val210)	9901	-	pre-XDR
S001_MTb_EC	1087193	G	C	1688.77	SNP	Rv0974c (accD2)	Asn51Lys	25	-	pre-XDR
S001_MTb_EC	1091416	C	G	207.8	SNP	Rv0977 (PE_PGRS16)	silent (Ala348)	9867	-	pre-XDR
S001_MTb_EC	1091462	G	C	151.9	SNP	Rv0977 (PE_PGRS16)	Asp364His	3	-	pre-XDR
S001_MTb_EC	1091464	C	G	142.9	SNP	Rv0977 (PE_PGRS16)	Asp364Glu	56	-	pre-XDR
S001_MTb_EC	1092340	C	CG	2646.73	INS	Rv0977 (PE_PGRS16)			-	pre-XDR
S001_MTb_EC	1093406	A	G	2376.77	SNP	Rv0978c (PE_PGRS17)	silent (Val317)	9901	-	pre-XDR
S001_MTb_EC	1093928	G	A	577.77	SNP	Rv0978c (PE_PGRS17)	silent (Asn143)	9822	-	pre-XDR
S001_MTb_EC	1095942	A	G	575.77	SNP	Rv0980c (PE_PGRS18)	silent (Ala170)	9867	-	pre-XDR
S001_MTb_EC	1095944	C	T	522.77	SNP	Rv0980c (PE_PGRS18)	Ala170Thr	22	-	pre-XDR
S001_MTb_EC	1095945	T	G	590.77	SNP	Rv0980c (PE_PGRS18)	silent (Gly169)	9935	-	pre-XDR
S001_MTb_EC	1095981	A	C	316.77	SNP	Rv0980c (PE_PGRS18)	silent (Gly157)	9935	-	pre-XDR
S001_MTb_EC	1095990	C	G	305.77	SNP	Rv0980c (PE_PGRS18)	silent (Gly154)	9935	-	pre-XDR
S001_MTb_EC	1096002	C	T	225.77	SNP	Rv0980c (PE_PGRS18)	silent (Gly150)	9935	-	pre-XDR
S001_MTb_EC	1096023	G	A	197.78	SNP	Rv0980c (PE_PGRS18)	silent (Asn143)	9822	-	pre-XDR
S001_MTb_EC	1096567	A	G	1880.77	SNP	intergenic			-	pre-XDR
S001_MTb_EC	1096633	T	G	2056.77	SNP	intergenic			-	pre-XDR
S001_MTb_EC	1100234	T	C	2067.77	SNP	Rv0983 (pepD)	Leu390Pro	2	-	pre-XDR
S001_MTb_EC	1106422	T	C	2203.77	SNP	Rv0989c (grcC2)	Ile321Val	57	-	pre-XDR
S001_MTb_EC	1109975	A	G	1715.77	SNP	Rv0993 (galU)	Gln235Arg	10	-	pre-XDR
S001_MTb_EC	1121663	G	GGGGATGCCGATGCCC	5651.73	INS	Rv1004c			-	pre-XDR
S001_MTb_EC	1126889	G	C	1995.77	SNP	Rv1007c (metS)	Arg39Gly	1	-	pre-XDR
S001_MTb_EC	1127648	C	A	2011.77	SNP	Rv1008 (tatD)	Thr187Asn	9	-	pre-XDR
S001_MTb_EC	1128145	T	G	2023.77	SNP	Rv1009 (rpfB)	Tyr19Asp	0	-	pre-XDR
S001_MTb_EC	1137732	A	G	1964.77	SNP	Rv1018c (glmU)	Val110Ala	18	-	pre-XDR
S001_MTb_EC	1148255	G	A	2196.77	SNP	intergenic			-	pre-XDR
S001_MTb_EC	1149551	C	T	1623.77	SNP	Rv1028c (kdpD)	silent (Glu712)	9865	-	pre-XDR
S001_MTb_EC	1150585	G	A	1444.77	SNP	Rv1028c (kdpD)	Pro368Ser	17	-	pre-XDR
S001_MTb_EC	1151443	T	A	2353.77	SNP	Rv1028c (kdpD)	Ile82Phe	8	-	pre-XDR
S001_MTb_EC	1163134	T	C	3041.77	SNP	Rv1040c (PE8)	silent (Gly81)	9935	-	pre-XDR
S001_MTb_EC	1164080	TC	T	2961.73	DEL	intergenic			-	pre-XDR
S001_MTb_EC	1164336	G	A	2271.77	SNP	intergenic			-	pre-XDR
S001_MTb_EC	1164361	G	A	2423.77	SNP	intergenic			-	pre-XDR
S001_MTb_EC	1165521	T	TA	3412.73	INS	intergenic			-	pre-XDR
S001_MTb_EC	1168715	C	CT	3325.73	INS	Rv1046c			-	pre-XDR
S001_MTb_EC	1169576	C	G	194.84	SNP	Rv1047	Arg52Gly	1	-	pre-XDR
S001_MTb_EC	1170404	C	A	75.28	SNP	Rv1047	Gln328Lys	12	-	pre-XDR
S001_MTb_EC	1172167	C	T	2307.77	SNP	intergenic			-	pre-XDR
S001_MTb_EC	1178116	T	C	2107.77	SNP	Rv1056	silent (Thr163)	9871	-	pre-XDR
S001_MTb_EC	1185934	G	A	1742.77	SNP	Rv1063c	Ser297Phe	2	-	pre-XDR
S001_MTb_EC	1188906	C	T	304.78	SNP	Rv1067c (PE_PGRS19)	Gly507Ser	16	-	pre-XDR
S001_MTb_EC	1190093	A	C	2107.77	SNP	Rv1067c (PE_PGRS19)	Leu(s)111Trp	0	-	pre-XDR
S001_MTb_EC	1191741	G	A	369.77	SNP	Rv1068c (PE_PGRS20)	silent (Tyr136)	9945	-	pre-XDR
S001_MTb_EC	1193560	T	G	2091.77	SNP	Rv1069c	silent (Ala238)	9867	-	pre-XDR
S001_MTb_EC	1196266	A	G	123.77	SNP	intergenic			-	pre-XDR
S001_MTb_EC	1200418	A	G	1574.77	SNP	intergenic			-	pre-XDR
S001_MTb_EC	1213045	G	A	498.77	SNP	Rv1087 (PE_PGRS21)	Gly496Ser	16	-	pre-XDR
S001_MTb_EC	1214790	G	A	1874.77	SNP	Rv1088 (PE9)	Arg93His	8	-	pre-XDR
S001_MTb_EC	1220680	T	C	1921.77	SNP	Rv1093 (glyA1)	Val36Ala	18	-	pre-XDR
S001_MTb_EC	1224367	T	C	530.77	SNP	intergenic			-	pre-XDR
S001_MTb_EC	1248978	T	C	2166.77	SNP	Rv1125	silent (Ala299)	9867	-	pre-XDR
S001_MTb_EC	1251199	C	T	1965.77	SNP	Rv1127c (ppdK)	Gly69Glu	4	-	pre-XDR
S001_MTb_EC	1252164	T	C	2768.77	SNP	Rv1128c	Glu270Gly	7	-	pre-XDR
S001_MTb_EC	1256806	C	T	2176.77	SNP	Rv1131 (prpC)	silent (Asp225)	9859	-	pre-XDR
S001_MTb_EC	1262621	G	A	1219.77	SNP	Rv1135c (PPE16)	Pro503Leu	3	-	pre-XDR
S001_MTb_EC	1265259	C	A	2317.77	SNP	Rv1137c	Gly66Val	3	-	pre-XDR
S001_MTb_EC	1275957	T	C	1940.77	SNP	intergenic			-	pre-XDR
S001_MTb_EC	1277869	G	GT	2397.73	INS	intergenic			-	pre-XDR
S001_MTb_EC	1281118	T	C	1797.77	SNP	Rv1154c	Thr123Ala	32	-	pre-XDR
S001_MTb_EC	1292102	A	G	2188.77	SNP	Rv1162 (narH)	silent (Pro346)	9926	-	pre-XDR
S001_MTb_EC	1292464	C	T	1677.77	SNP	Rv1162 (narH)	Ala467Val(s)	9867	-	pre-XDR
S001_MTb_EC	1299262	T	C	2274.77	SNP	Rv1168c (PPE17)	silent (Glu181)	9865	-	pre-XDR
S001_MTb_EC	1306259	A	G	2890.77	SNP	Rv1175c (fadH)	silent (Ala656)	9867	-	pre-XDR
S001_MTb_EC	1307598	C	G	1945.77	SNP	Rv1175c (fadH)	Cys210Ser	11	-	pre-XDR
S001_MTb_EC	1313337	A	AG	571.73	INS	intergenic			-	pre-XDR
S001_MTb_EC	1313338	A	C	230.8	SNP	intergenic			-	pre-XDR
S001_MTb_EC	1315191	A	C	2087.77	SNP	Rv1180 (pks3)	STOP489Tyr	1	-	pre-XDR
S001_MTb_EC	1315884	G	A	1621.77	SNP	Rv1181 (pks4)	silent (Ala217)	9867	-	pre-XDR
S001_MTb_EC	1327890	G	A	1677.77	SNP	Rv1186c	silent (Asp472)	9859	-	pre-XDR
S001_MTb_EC	1328687	G	C	2173.77	SNP	Rv1186c	Pro207Ala	22	-	pre-XDR
S001_MTb_EC	1336425	C	T	2285.77	SNP	Rv1193 (fadD36)	Ala211Val	13	-	pre-XDR
S001_MTb_EC	1338693	G	A	2060.77	SNP	intergenic			-	pre-XDR
S001_MTb_EC	1340500	G	T	1808.77	SNP	Rv1196 (PPE18)	Met(s)384Ile	2	-	pre-XDR
S001_MTb_EC	1340667	A	G	1771.77	SNP	Rv1197 (esxK)	silent (Ser3)	9840	-	pre-XDR
S001_MTb_EC	1342581	T	C	894.77	SNP	Rv1199c	Thr9Ala	32	-	pre-XDR
S001_MTb_EC	1349430	T	G	1694.77	SNP	Rv1206 (fadD6)	silent (Arg33)	9913	-	pre-XDR
S001_MTb_EC	1355061	T	C	2274.77	SNP	Rv1212c (glgA)	Met(s)201Val(s)	9867	-	pre-XDR
S001_MTb_EC	1360209	T	C	1545.77	SNP	Rv1217c	silent (Ala531)	9867	-	pre-XDR
S001_MTb_EC	1360485	G	A	1417.77	SNP	Rv1217c	silent (Val439)	9901	-	pre-XDR
S001_MTb_EC	1362006	T	C	2335.77	SNP	Rv1218c	Gln243Arg	10	-	pre-XDR
S001_MTb_EC	1365837	C	CG	2164.73	INS	intergenic			-	pre-XDR
S001_MTb_EC	1374065	T	C	1702.77	SNP	Rv1230c	Ser45Gly	21	-	pre-XDR
S001_MTb_EC	1375724	A	C	1757.77	SNP	Rv1232c	Cys149Gly	1	-	pre-XDR
S001_MTb_EC	1380627	T	C	1907.77	SNP	Rv1237 (sugB)	Ile258Thr	11	-	pre-XDR
S001_MTb_EC	1382628	T	C	2266.77	SNP	Rv1239c (corA)	Lys139Glu	4	-	pre-XDR
S001_MTb_EC	1383352	C	T	2079.77	SNP	Rv1240 (mdh)	Ala47Val	13	-	pre-XDR
S001_MTb_EC	1390072	T	C	2445.77	SNP	Rv1248c	Glu994Gly	7	-	pre-XDR
S001_MTb_EC	1393626	A	G	1924.77	SNP	Rv1249c	silent (Leu119)	9947	-	pre-XDR
S001_MTb_EC	1393994	C	T	2293.77	SNP	intergenic			-	pre-XDR
S001_MTb_EC	1396922	T	C	2333.77	SNP	Rv1251c	silent (Thr773)	9871	-	pre-XDR
S001_MTb_EC	1399751	C	T	2001.77	SNP	Rv1252c (lprE)	Ala52Thr	22	-	pre-XDR
S001_MTb_EC	1411210	T	G	2268.77	SNP	Rv1263 (amiB2)	Val260Val(s)	18	-	pre-XDR
S001_MTb_EC	1413148	C	T	1808.77	SNP	intergenic			-	pre-XDR
S001_MTb_EC	1414021	C	T	1602.77	SNP	Rv1266c (pknH)	Arg607Gln	9	-	pre-XDR
S001_MTb_EC	1416222	A	G	861.77	SNP	Rv1267c (embR)	Phe376Leu	13	-	pre-XDR
S001_MTb_EC	1416232	A	G	854.77	SNP	Rv1267c (embR)	silent (Cys372)	9973	-	pre-XDR
S001_MTb_EC	1416234	A	C	851.77	SNP	Rv1267c (embR)	Cys372Gly	1	-	pre-XDR
S001_MTb_EC	1416699	G	C	2238.77	SNP	Rv1267c (embR)	Leu217Val	11	-	pre-XDR
S001_MTb_EC	1419877	G	A	2086.77	SNP	intergenic			-	pre-XDR
S001_MTb_EC	1440469	C	G	2107.77	SNP	Rv1286 (cysN)	silent (Pro521)	9926	-	pre-XDR
S001_MTb_EC	1443428	G	A	426.77	SNP	intergenic			-	pre-XDR
S001_MTb_EC	1444202	C	G	1849.77	SNP	Rv1290c	Leu(s)282Phe	1	-	pre-XDR
S001_MTb_EC	1445781	A	G	1956.77	SNP	Rv1291c	silent (Ala18)	9867	-	pre-XDR
S001_MTb_EC	1450718	A	C	1780.77	SNP	Rv1295 (thrC)	Thr8Pro	4	-	pre-XDR
S001_MTb_EC	1457144	C	T	1803.77	SNP	Rv1300 (hemK)	Arg194Cys	1	-	pre-XDR
S001_MTb_EC	1468208	A	C	1682.77	SNP	Rv1313c	Leu433Arg	1	-	pre-XDR
S001_MTb_EC	1471659	C	T	2111.77	SNP	intergenic (Rvnr01-187nt)			-	pre-XDR
S001_MTb_EC	1480174	C	G	323.77	SNP	Rv1318c	silent (Leu217)	9947	-	pre-XDR
S001_MTb_EC	1480176	G	T	343.77	SNP	Rv1318c	Leu217Met(s)	4	-	pre-XDR
S001_MTb_EC	1480184	G	A	296.77	SNP	Rv1318c	Pro214Leu	3	-	pre-XDR
S001_MTb_EC	1480186	C	T	287.77	SNP	Rv1318c	silent (Ala213)	9867	-	pre-XDR
S001_MTb_EC	1480189	C	G	317.77	SNP	Rv1318c	Leu(s)212Phe	1	-	pre-XDR
S001_MTb_EC	1480195	G	T	288.77	SNP	Rv1318c	silent (Arg210)	9913	-	pre-XDR
S001_MTb_EC	1480197	G	C	302.77	SNP	Rv1318c	Arg210Gly	1	-	pre-XDR
S001_MTb_EC	1480198	T	C	322.77	SNP	Rv1318c	silent (Pro209)	9926	-	pre-XDR
S001_MTb_EC	1480204	C	T	280.77	SNP	Rv1318c	silent (Pro207)	9926	-	pre-XDR
S001_MTb_EC	1480205	G	A	283.77	SNP	Rv1318c	Pro207Leu	3	-	pre-XDR
S001_MTb_EC	1480219	C	T	274.77	SNP	Rv1318c	silent (Ala202)	9867	-	pre-XDR
S001_MTb_EC	1480231	G	C	301.77	SNP	Rv1318c	Phe198Leu(s)	2	-	pre-XDR
S001_MTb_EC	1480233	A	C	292.77	SNP	Rv1318c	Phe198Val	1	-	pre-XDR
S001_MTb_EC	1480242	A	G	238.77	SNP	Rv1318c	Leu(s)195Leu	3	-	pre-XDR
S001_MTb_EC	1480243	T	A	149.77	SNP	Rv1318c	silent (Ala194)	9867	-	pre-XDR
S001_MTb_EC	1480945	C	G	1362.77	SNP	Rv1319c	silent (Thr519)	9871	-	pre-XDR
S001_MTb_EC	1480948	C	T	1274.77	SNP	Rv1319c	silent (Glu518)	9865	-	pre-XDR
S001_MTb_EC	1480972	T	C	3454.77	SNP	Rv1319c	silent (Glu510)	9865	-	pre-XDR
S001_MTb_EC	1481185	A	C	4042.77	SNP	Rv1319c	Asp439Glu	56	-	pre-XDR
S001_MTb_EC	1482627	T	C	2423.77	SNP	Rv1320c	Thr531Ala	32	-	pre-XDR
S001_MTb_EC	1483960	G	C	2451.77	SNP	Rv1320c	silent (Ala86)	9867	-	pre-XDR
S001_MTb_EC	1484708	A	C	2947.77	SNP	Rv1321	Ser144Arg	6	-	pre-XDR
S001_MTb_EC	1488433	A	G	78.77	SNP	Rv1325c (PE_PGRS24)	silent (Asp511)	9859	-	pre-XDR
S001_MTb_EC	1488434	T	G	80.77	SNP	Rv1325c (PE_PGRS24)	Asp511Ala	10	-	pre-XDR
S001_MTb_EC	1488435	C	A	52.77	SNP	Rv1325c (PE_PGRS24)	Asp511Tyr	0	-	pre-XDR
S001_MTb_EC	1495326	A	G	2114.77	SNP	Rv1328 (glgP)	Lys255Glu	4	-	pre-XDR
S001_MTb_EC	1499274	C	G	2426.77	SNP	Rv1330c (pncB1)	Gly429Ala	21	-	pre-XDR
S001_MTb_EC	1501729	C	A	1524.77	SNP	Rv1333	Ala44Glu	10	-	pre-XDR
S001_MTb_EC	1524749	C	T	2294.77	SNP	Rv1356c	silent (Gln24)	9876	-	pre-XDR
S001_MTb_EC	1526819	C	A	1982.77	SNP	Rv1358	silent (Arg70)	9913	-	pre-XDR
S001_MTb_EC	1527384	G	A	2325.77	SNP	Rv1358	Gly258Asp	6	-	pre-XDR
S001_MTb_EC	1531529	G	C	2077.77	SNP	Rv1360	Gly61Ala	21	-	pre-XDR
S001_MTb_EC	1533159	C	T	1204.77	SNP	Rv1361c (PPE19)	Ala159Thr	22	-	pre-XDR
S001_MTb_EC	1533162	T	C	1254.77	SNP	Rv1361c (PPE19)	Thr158Ala	32	-	pre-XDR
S001_MTb_EC	1533163	G	C	1257.77	SNP	Rv1361c (PPE19)	silent (Ala157)	9867	-	pre-XDR
S001_MTb_EC	1533208	C	G	1165.77	SNP	Rv1361c (PPE19)	silent (Gly142)	9935	-	pre-XDR
S001_MTb_EC	1533583	G	A	2300.77	SNP	Rv1361c (PPE19)	silent (Tyr17)	9945	-	pre-XDR
S001_MTb_EC	1536251	G	T	1948.77	SNP	Rv1364c	Ala465Glu	10	-	pre-XDR
S001_MTb_EC	1538659	T	G	1570.77	SNP	Rv1366	silent (Arg90)	9913	-	pre-XDR
S001_MTb_EC	1547125	T	C	2440.77	SNP	Rv1374c	Thr136Ala	32	-	pre-XDR
S001_MTb_EC	1552547	G	A	2040.77	SNP	Rv1378c	Arg37Trp	2	-	pre-XDR
S001_MTb_EC	1553633	T	C	2120.77	SNP	Rv1380 (pyrB)	silent (Gly134)	9935	-	pre-XDR
S001_MTb_EC	1563717	C	T	1647.77	SNP	Rv1388 (mihF)	silent (Val8)	9901	-	pre-XDR
S001_MTb_EC	1570566	C	A	1894.77	SNP	Rv1394c (cyp132)	Arg135Leu	1	-	pre-XDR
S001_MTb_EC	1572322	G	A	753.77	SNP	Rv1396c (PE_PGRS25)	silent (Asn512)	9822	-	pre-XDR
S001_MTb_EC	1573380	GC	G	357.74	DEL	Rv1396c (PE_PGRS25)			-	pre-XDR
S001_MTb_EC	1573660	T	G	1604.77	SNP	Rv1396c (PE_PGRS25)	Arg66Ser	11	-	pre-XDR
S001_MTb_EC	1580680	C	T	2477.77	SNP	Rv1404	silent (Ala30)	9867	-	pre-XDR
S001_MTb_EC	1588899	G	T	2104.77	SNP	Rv1412 (ribC)	silent (Ala111)	9867	-	pre-XDR
S001_MTb_EC	1589383	A	G	2329.77	SNP	intergenic			-	pre-XDR
S001_MTb_EC	1609840	A	G	2032.77	SNP	Rv1431	silent (Pro586)	9926	-	pre-XDR
S001_MTb_EC	1612278	G	GCGTCGA	5770.73	INS	Rv1434			-	pre-XDR
S001_MTb_EC	1612624	T	TATCGGTACCGGTGCGCCAG GG	7057.73	INS	Rv1435c			-	pre-XDR
S001_MTb_EC	1613035	T	C	2538.77	SNP	intergenic			-	pre-XDR
S001_MTb_EC	1618466	AGCCGCCGGT	A	970.74	DEL	Rv1441c (PE_PGRS26)			-	pre-XDR
S001_MTb_EC	1619100	A	ACCGGCTCCACCGGCGCCG	987.87	INS	Rv1441c (PE_PGRS26)			-	pre-XDR
S001_MTb_EC	1624791	C	G	2209.77	SNP	Rv1446c (opcA)	Arg192Pro	5	-	pre-XDR
S001_MTb_EC	1627351	T	C	2064.77	SNP	Rv1448c (tal)	Thr244Ala	32	-	pre-XDR
S001_MTb_EC	1630148	A	C	2370.77	SNP	Rv1449c (tkt)	Tyr18Asp	0	-	pre-XDR
S001_MTb_EC	1636826	C	A	223.8	SNP	Rv1452c (PE_PGRS28)	silent (Gly468)	9935	-	pre-XDR
S001_MTb_EC	1636918	C	T	162.77	SNP	Rv1452c (PE_PGRS28)	Ala438Thr	22	-	pre-XDR
S001_MTb_EC	1636927	C	T	111.77	SNP	Rv1452c (PE_PGRS28)	Asp435Asn	36	-	pre-XDR
S001_MTb_EC	1636928	A	G	138.77	SNP	Rv1452c (PE_PGRS28)	silent (Gly434)	9935	-	pre-XDR
S001_MTb_EC	1636934	A	G	136.77	SNP	Rv1452c (PE_PGRS28)	silent (His432)	9912	-	pre-XDR
S001_MTb_EC	1636936	G	T	111.77	SNP	Rv1452c (PE_PGRS28)	His432Asn	21	-	pre-XDR
S001_MTb_EC	1636944	G	T	84.77	SNP	Rv1452c (PE_PGRS28)	Ala429Asp	6	-	pre-XDR
S001_MTb_EC	1636945	C	G	137.77	SNP	Rv1452c (PE_PGRS28)	Ala429Pro	13	-	pre-XDR
S001_MTb_EC	1636946	C	A	85.77	SNP	Rv1452c (PE_PGRS28)	silent (Gly428)	9935	-	pre-XDR
S001_MTb_EC	1636980	G	T	141.77	SNP	Rv1452c (PE_PGRS28)	Pro417His	3	-	pre-XDR
S001_MTb_EC	1636981	G	T	138.77	SNP	Rv1452c (PE_PGRS28)	Pro417Thr	5	-	pre-XDR
S001_MTb_EC	1636983	C	G	154.77	SNP	Rv1452c (PE_PGRS28)	Gly416Ala	21	-	pre-XDR
S001_MTb_EC	1636991	T	C	39.77	SNP	Rv1452c (PE_PGRS28)	silent (Gly413)	9935	-	pre-XDR
S001_MTb_EC	1636996	G	C	39.77	SNP	Rv1452c (PE_PGRS28)	Arg412Gly	1	-	pre-XDR
S001_MTb_EC	1639594	C	A	2017.77	SNP	Rv1453	Pro405Gln	6	-	pre-XDR
S001_MTb_EC	1642489	C	G	2149.77	SNP	intergenic			-	pre-XDR
S001_MTb_EC	1644362	C	T	150.77	SNP	intergenic			-	pre-XDR
S001_MTb_EC	1645802	T	C	1742.77	SNP	Rv1459c	Lys113Glu	4	-	pre-XDR
S001_MTb_EC	1650072	A	G	1620.77	SNP	Rv1462	Asn183Asp	42	-	pre-XDR
S001_MTb_EC	1656182	G	C	67.77	SNP	Rv1468c (PE_PGRS29)	silent (Gly180)	9935	-	pre-XDR
S001_MTb_EC	1656191	G	C	67.77	SNP	Rv1468c (PE_PGRS29)	silent (Gly177)	9935	-	pre-XDR
S001_MTb_EC	1661383	G	A	2157.77	SNP	Rv1473	Gly243Asp	6	-	pre-XDR
S001_MTb_EC	1669358	C	A	1248.77	SNP	Rv1479 (moxR1)	His26Asn	21	-	pre-XDR
S001_MTb_EC	1673425	C	T	2272.77	SNP	intergenic (Rv1483-15nt)			resistance	pre-XDR
S001_MTb_EC	1673865	C	T	1799.77	SNP	Rv1483 (fabG1)	silent (Ser142)	9840	-	pre-XDR
S001_MTb_EC	1676290	C	A	2706.77	SNP	Rv1486c	Lys198Asn	13	-	pre-XDR
S001_MTb_EC	1689349	C	T	2068.77	SNP	Rv1498c	Arg191His	8	-	pre-XDR
S001_MTb_EC	1691990	C	A	2116.77	SNP	Rv1501	Ala34Glu	10	-	pre-XDR
S001_MTb_EC	1692141	A	C	2215.77	SNP	Rv1501	silent (Ile84)	9872	-	pre-XDR
S001_MTb_EC	1693561	A	G	2141.77	SNP	Rv1502	Tyr213Cys	3	-	pre-XDR
S001_MTb_EC	1695187	T	G	2475.77	SNP	intergenic			-	pre-XDR
S001_MTb_EC	1698911	G	A	1729.77	SNP	Rv1508c	silent (Gly328)	9935	-	pre-XDR
S001_MTb_EC	1706119	T	C	2098.77	SNP	Rv1514c	silent (Ser159)	9840	-	pre-XDR
S001_MTb_EC	1709432	C	T	1746.77	SNP	Rv1517	Leu188Phe	6	-	pre-XDR
S001_MTb_EC	1711645	T	C	1817.77	SNP	Rv1520	silent (Gly206)	9935	-	pre-XDR
S001_MTb_EC	1713192	A	G	2492.77	SNP	Rv1521 (fadD25)	Val297Val(s)	18	-	pre-XDR
S001_MTb_EC	1724722	T	C	2038.77	SNP	Rv1527c (pks5)	Thr1230Ala	32	-	pre-XDR
S001_MTb_EC	1728622	C	G	2152.77	SNP	intergenic			-	pre-XDR
S001_MTb_EC	1728837	A	G	1976.77	SNP	intergenic			-	pre-XDR
S001_MTb_EC	1732633	T	C	1595.77	SNP	Rv1531	Leu54Pro	2	-	pre-XDR
S001_MTb_EC	1740877	T	C	2003.77	SNP	Rv1537 (dinX)	Ile341Thr	11	-	pre-XDR
S001_MTb_EC	1752561	T	C	1235.77	SNP	Rv1548c (PPE21)	Asp258Gly	11	-	pre-XDR
S001_MTb_EC	1753519	G	GC	3045.73	INS	Rv1549 (fadD11.1)			-	pre-XDR
S001_MTb_EC	1759252	G	T	2205.77	SNP	Rv1552 (frdA)	silent (Ser524)	9840	-	pre-XDR
S001_MTb_EC	1760292	A	G	2108.77	SNP	Rv1554 (frdC)	Met(s)40Val(s)	9867	-	pre-XDR
S001_MTb_EC	1763130	G	A	1803.77	SNP	Rv1558	Asp62Asn	36	-	pre-XDR
S001_MTb_EC	1778430	T	C	2652.77	SNP	Rv1570 (bioD)	Met(s)191Thr	22	-	pre-XDR
S001_MTb_EC	1789446	C	T	189.77	SNP	Rv1588c	Val131Ile	33	-	pre-XDR
S001_MTb_EC	1789516	A	G	443.77	SNP	Rv1588c	silent (Gly107)	9935	-	pre-XDR
S001_MTb_EC	1789564	C	T	995.77	SNP	Rv1588c	silent (Arg91)	9913	-	pre-XDR
S001_MTb_EC	1789565	C	A	946.77	SNP	Rv1588c	Arg91Leu	1	-	pre-XDR
S001_MTb_EC	1789650	C	T	899.77	SNP	Rv1588c	Ala63Thr	22	-	pre-XDR
S001_MTb_EC	1789654	A	G	944.77	SNP	Rv1588c	silent (Leu61)	9947	-	pre-XDR
S001_MTb_EC	1789671	C	T	951.77	SNP	Rv1588c	Ala56Thr	22	-	pre-XDR
S001_MTb_EC	1789675	A	C	1061.77	SNP	Rv1588c	silent (Gly54)	9935	-	pre-XDR
S001_MTb_EC	1789678	C	G	968.77	SNP	Rv1588c	Val(s)53Val	13	-	pre-XDR
S001_MTb_EC	1792777	T	C	1570.77	SNP	Rv1592c	Ile322Val	57	-	pre-XDR
S001_MTb_EC	1792778	T	C	1589.77	SNP	Rv1592c	silent (Glu321)	9865	-	pre-XDR
S001_MTb_EC	1798355	G	A	2166.77	SNP	Rv1597	Gly21Asp	6	-	pre-XDR
S001_MTb_EC	1803265	G	A	1617.77	SNP	Rv1602 (hisH)	Ser201Asn	20	-	pre-XDR
S001_MTb_EC	1804409	C	A	2056.77	SNP	Rv1604 (impA)	Pro124Gln	6	-	pre-XDR
S001_MTb_EC	1817976	A	T	1942.77	SNP	Rv1618 (tesB1)	His121Leu	4	-	pre-XDR
S001_MTb_EC	1824823	T	G	2113.77	SNP	Rv1623c (cydA)	silent (Ala355)	9867	-	pre-XDR
S001_MTb_EC	1836286	G	C	1915.77	SNP	intergenic			-	pre-XDR
S001_MTb_EC	1844635	G	A	1740.77	SNP	Rv1638 (uvrA)	Val(s)299Met(s)	9867	-	pre-XDR
S001_MTb_EC	1847919	C	G	2025.77	SNP	Rv1639c	silent (Thr180)	9871	-	pre-XDR
S001_MTb_EC	1854300	T	C	2374.77	SNP	Rv1644 (tsnR)	Leu232Pro	2	-	pre-XDR
S001_MTb_EC	1856777	G	C	2326.77	SNP	Rv1647	Ala2Pro	13	-	pre-XDR
S001_MTb_EC	1864270	A	G	969.77	SNP	Rv1651c (PE_PGRS30)	silent (Gly371)	9935	-	pre-XDR
S001_MTb_EC	1864811	T	C	1105.77	SNP	Rv1651c (PE_PGRS30)	Asn191Ser	34	-	pre-XDR
S001_MTb_EC	1875207	C	T	2083.77	SNP	Rv1660 (pks10)	Leu350Leu(s)	4	-	pre-XDR
S001_MTb_EC	1878334	G	A	1296.77	SNP	Rv1661 (pks7)	Val(s)1011Met(s)	9867	-	pre-XDR
S001_MTb_EC	1885772	G	A	1682.77	SNP	Rv1662 (pks8)	Ala1357Thr	22	-	pre-XDR
S001_MTb_EC	1892422	C	T	1815.77	SNP	Rv1666c (cyp139)	Glu381Lys	7	-	pre-XDR
S001_MTb_EC	1894300	G	GGTCTTGCCGC	5945.73	INS	Rv1668c			-	pre-XDR
S001_MTb_EC	1894422	A	G	1663.77	SNP	Rv1668c	silent (Asp307)	9859	-	pre-XDR
S001_MTb_EC	1896387	T	C	2018.77	SNP	Rv1670	Trp90Arg	8	-	pre-XDR
S001_MTb_EC	1901493	T	C	2456.77	SNP	Rv1676	silent (Ser149)	9840	-	pre-XDR
S001_MTb_EC	1907296	G	C	2470.77	SNP	Rv1682	silent (Ala298)	9867	-	pre-XDR
S001_MTb_EC	1916137	A	G	2351.77	SNP	Rv1691	silent (Leu63)	9947	-	pre-XDR
S001_MTb_EC	1917972	A	G	1701.77	SNP	Rv1694 (tlyA)	silent (Leu11)	9947	-	pre-XDR
S001_MTb_EC	1931179	C	A	2428.77	SNP	Rv1704c (cycA)	Arg93Leu	1	-	pre-XDR
S001_MTb_EC	1933988	G	A	1564.77	SNP	intergenic			-	pre-XDR
S001_MTb_EC	1944107	A	G	1776.77	SNP	Rv1716	Ser178Gly	21	-	pre-XDR
S001_MTb_EC	1944402	T	C	1959.77	SNP	Rv1716	Val276Ala	18	-	pre-XDR
S001_MTb_EC	1950767	T	C	1765.77	SNP	Rv1724c	silent (Lys95)	9926	-	pre-XDR
S001_MTb_EC	1951626	GC	G	2525.73	DEL	Rv1725c			-	pre-XDR
S001_MTb_EC	1952601	C	T	1619.77	SNP	Rv1726	silent (His250)	9912	-	pre-XDR
S001_MTb_EC	1957752	A	C	2437.77	SNP	Rv1731 (gabD2)	Thr26Pro	4	-	pre-XDR
S001_MTb_EC	1960284	C	A	1433.77	SNP	Rv1733c	Gln68His	20	-	pre-XDR
S001_MTb_EC	1960391	G	A	1795.77	SNP	Rv1733c	Pro33Ser	17	-	pre-XDR
S001_MTb_EC	1967237	C	A	1751.77	SNP	Rv1739c	Arg134Leu	1	-	pre-XDR
S001_MTb_EC	1978048	C	G	2102.77	SNP	Rv1750c (fadD1)	Gly507Ala	21	-	pre-XDR
S001_MTb_EC	1983313	T	G	1384.77	SNP	Rv1753c (PPE24)	Asn488Thr	13	-	pre-XDR
S001_MTb_EC	1987703	T	G	72.28	SNP	intergenic			-	pre-XDR
S001_MTb_EC	1989057	A	G	76.28	SNP	Rv1758 (cut1)	Arg6Gly	1	-	pre-XDR
S001_MTb_EC	1993808	A	T	2135.77	SNP	Rv1760	Glu219Val(s)	17	-	pre-XDR
S001_MTb_EC	1998819	C	T	1849.77	SNP	intergenic			-	pre-XDR
S001_MTb_EC	2002094	A	C	69.77	SNP	Rv1768 (PE_PGRS31)	Asn494Thr	13	-	pre-XDR
S001_MTb_EC	2007502	G	A	2180.77	SNP	Rv1773c	His89Tyr	4	-	pre-XDR
S001_MTb_EC	2013804	T	C	1679.77	SNP	Rv1779c	Asn226Asp	42	-	pre-XDR
S001_MTb_EC	2020144	G	A	1658.77	SNP	Rv1783 (eccC5)	silent (Glu296)	9865	-	pre-XDR
S001_MTb_EC	2022868	T	C	2629.77	SNP	Rv1783 (eccC5)	silent (Ser1204)	9840	-	pre-XDR
S001_MTb_EC	2026148	C	T	2050.77	SNP	Rv1787 (PPE25)	Ala283Val(s)	9867	-	pre-XDR
S001_MTb_EC	2039901	C	T	1599.77	SNP	Rv1800 (PPE28)	Ala150Val	13	-	pre-XDR
S001_MTb_EC	2045310	A	G	1907.77	SNP	Rv1803c (PE_PGRS32)	silent (Ile511)	9872	-	pre-XDR
S001_MTb_EC	2049065	T	C	1554.77	SNP	intergenic			-	pre-XDR
S001_MTb_EC	2049097	G	C	1776.77	SNP	intergenic			-	pre-XDR
S001_MTb_EC	2051746	T	C	1821.77	SNP	Rv1809 (PPE33)	silent (Ala155)	9867	-	pre-XDR
S001_MTb_EC	2052035	G	T	1848.77	SNP	Rv1809 (PPE33)	Val(s)252Leu(s)	9867	-	pre-XDR
S001_MTb_EC	2055271	A	G	1862.77	SNP	Rv1812c	Leu30Pro	2	-	pre-XDR
S001_MTb_EC	2056270	T	A	1830.77	SNP	intergenic			-	pre-XDR
S001_MTb_EC	2057141	G	A	1702.77	SNP	Rv1814 (erg3)	silent (Pro207)	9926	-	pre-XDR
S001_MTb_EC	2057253	A	G	2146.77	SNP	Rv1814 (erg3)	Thr245Ala	32	-	pre-XDR
S001_MTb_EC	2057774	A	T	1808.77	SNP	Rv1815	Ile83Phe	8	-	pre-XDR
S001_MTb_EC	2061958	A	G	204.84	SNP	Rv1818c (PE_PGRS33)	silent (Ala239)	9867	-	pre-XDR
S001_MTb_EC	2074514	G	C	84.28	SNP	intergenic			-	pre-XDR
S001_MTb_EC	2074754	C	T	1831.77	SNP	intergenic			-	pre-XDR
S001_MTb_EC	2082145	C	G	2602.77	SNP	Rv1835c	Gly148Ala	21	-	pre-XDR
S001_MTb_EC	2094911	ACAGCGT	A	4317.73	DEL	Rv1844c (gnd1)			-	pre-XDR
S001_MTb_EC	2096186	A	G	2052.77	SNP	Rv1846c (blaI)	silent (Thr138)	9871	-	pre-XDR
S001_MTb_EC	2098211	G	A	1956.77	SNP	Rv1850 (ureC)	Trp84STOP	0	-	pre-XDR
S001_MTb_EC	2100516	C	T	1546.77	SNP	Rv1852 (ureG)	silent (Thr59)	9871	-	pre-XDR
S001_MTb_EC	2108141	T	C	1785.77	SNP	Rv1860 (apa)	Phe136Leu	13	-	pre-XDR
S001_MTb_EC	2108638	T	G	42.77	SNP	Rv1860 (apa)	silent (Ala301)	9867	-	pre-XDR
S001_MTb_EC	2108941	G	A	1776.77	SNP	intergenic			-	pre-XDR
S001_MTb_EC	2109523	C	CG	2181.73	INS	intergenic			-	pre-XDR
S001_MTb_EC	2115210	A	C	2195.77	SNP	Rv1866	Asn691His	18	-	pre-XDR
S001_MTb_EC	2116903	C	T	2225.77	SNP	Rv1867	silent (Gly380)	9935	-	pre-XDR
S001_MTb_EC	2123169	T	G	1942.77	SNP	intergenic			-	pre-XDR
S001_MTb_EC	2128870	A	G	1611.77	SNP	Rv1878 (glnA3)	silent (Leu283)	9947	-	pre-XDR
S001_MTb_EC	2131337	A	AC	2521.73	INS	Rv1880c (cyp140)			-	pre-XDR
S001_MTb_EC	2132107	C	T	1997.77	SNP	Rv1881c (lppE)	Gly75Ser	16	-	pre-XDR
S001_MTb_EC	2132152	T	C	1898.77	SNP	Rv1881c (lppE)	Ile60Val	57	-	pre-XDR
S001_MTb_EC	2133468	T	TTCGCATGCCGTCACC	32729.7	INS	Rv1883c			-	pre-XDR
S001_MTb_EC	2135870	T	C	1966.77	SNP	intergenic			-	pre-XDR
S001_MTb_EC	2137521	A	ACTCCGATCAC	7084.73	INS	Rv1888c			-	pre-XDR
S001_MTb_EC	2143191	C	T	1443.77	SNP	Rv1895	Ala224Val	13	-	pre-XDR
S001_MTb_EC	2143328	G	C	1809.77	SNP	Rv1895	Val(s)270Leu	3	-	pre-XDR
S001_MTb_EC	2147022	A	C	1905.77	SNP	Rv1900c (lipJ)	Ile204Met(s)	6	-	pre-XDR
S001_MTb_EC	2150920	C	A	1943.77	SNP	intergenic			-	pre-XDR
S001_MTb_EC	2158582	G	A	2054.77	SNP	Rv1912c (fadB5)	silent (Gly170)	9935	-	pre-XDR
S001_MTb_EC	2160998	G	A	2184.77	SNP	Rv1915 (aceAa)	Gly179Asp	6	-	pre-XDR
S001_MTb_EC	2161343	G	GT	2130.73	INS	Rv1915 (aceAa)			-	pre-XDR
S001_MTb_EC	2161559	G	A	1785.77	SNP	Rv1915 (aceAa)	Arg366Gln	9	-	pre-XDR
S001_MTb_EC	2162803	T	C	1623.77	SNP	intergenic			-	pre-XDR
S001_MTb_EC	2163375	T	C	879.77	SNP	Rv1917c (PPE34)	Asn1313Asp	42	-	pre-XDR
S001_MTb_EC	2163412	A	G	1008.77	SNP	Rv1917c (PPE34)	silent (Val1300)	9901	-	pre-XDR
S001_MTb_EC	2163415	C	A	920.77	SNP	Rv1917c (PPE34)	silent (Pro1299)	9926	-	pre-XDR
S001_MTb_EC	2163417	G	C	1245.77	SNP	Rv1917c (PPE34)	Pro1299Ala	22	-	pre-XDR
S001_MTb_EC	2163419	C	T	677.77	SNP	Rv1917c (PPE34)	Ser1298Asn	20	-	pre-XDR
S001_MTb_EC	2163421	C	G	775.77	SNP	Rv1917c (PPE34)	silent (Thr1297)	9871	-	pre-XDR
S001_MTb_EC	2163444	T	C	311.77	SNP	Rv1917c (PPE34)	Asn1290Asp	42	-	pre-XDR
S001_MTb_EC	2163790	A	C	538.77	SNP	Rv1917c (PPE34)	silent (Pro1174)	9926	-	pre-XDR
S001_MTb_EC	2165286	A	C	1896.77	SNP	Rv1917c (PPE34)	Ser676Ala	35	-	pre-XDR
S001_MTb_EC	2165503	T	A	890.77	SNP	Rv1917c (PPE34)	silent (Ala603)	9867	-	pre-XDR
S001_MTb_EC	2180796	CCGCCTTGGCCTTGTTTGAC CAT	C	8491.73	DEL	Rv1928c			-	pre-XDR
S001_MTb_EC	2191516	T	C	2429.77	SNP	Rv1938 (ephB)	Tyr164His	4	-	pre-XDR
S001_MTb_EC	2196715	G	C	1482.77	SNP	Rv1945	Val243Leu	15	-	pre-XDR
S001_MTb_EC	2196831	A	G	1047.77	SNP	Rv1945	silent (Leu281)	9947	-	pre-XDR
S001_MTb_EC	2196834	G	C	1012.77	SNP	Rv1945	silent (Gly282)	9935	-	pre-XDR
S001_MTb_EC	2196837	G	A	983.77	SNP	Rv1945	silent (Gln283)	9876	-	pre-XDR
S001_MTb_EC	2196840	T	C	1036.77	SNP	Rv1945	silent (His284)	9912	-	pre-XDR
S001_MTb_EC	2196841	C	A	946.77	SNP	Rv1945	silent (Arg285)	9913	-	pre-XDR
S001_MTb_EC	2196842	G	A	960.77	SNP	Rv1945	Arg285Gln	9	-	pre-XDR
S001_MTb_EC	2196847	T	C	1066.77	SNP	Rv1945	Leu(s)287Leu	3	-	pre-XDR
S001_MTb_EC	2196855	G	A	1055.77	SNP	Rv1945	Val(s)289Val	13	-	pre-XDR
S001_MTb_EC	2196858	C	G	1145.77	SNP	Rv1945	silent (Thr290)	9871	-	pre-XDR
S001_MTb_EC	2196859	G	A	1091.77	SNP	Rv1945	Val291Ile	33	-	pre-XDR
S001_MTb_EC	2197331	C	A	1397.77	SNP	Rv1945	Pro448His	3	-	pre-XDR
S001_MTb_EC	2197332	C	A	1374.77	SNP	Rv1945	silent (Pro448)	9926	-	pre-XDR
S001_MTb_EC	2202833	G	A	1933.77	SNP	Rv1957	Asp84Asn	36	-	pre-XDR
S001_MTb_EC	2207591	T	TC	2186.73	INS	intergenic			-	pre-XDR
S001_MTb_EC	2211826	A	G	2056.77	SNP	Rv1968 (mce3C)	silent (Lys67)	9926	-	pre-XDR
S001_MTb_EC	2216443	C	A	2111.77	SNP	Rv1971 (mce3F)	Ala396Glu	10	-	pre-XDR
S001_MTb_EC	2220512	T	G	1682.77	SNP	Rv1977	silent (Ser253)	9840	-	pre-XDR
S001_MTb_EC	2223293	T	C	2017.77	SNP	intergenic			-	pre-XDR
S001_MTb_EC	2225456	A	T	1689.77	SNP	Rv1982c (vapC36)	Leu126His	1	-	pre-XDR
S001_MTb_EC	2228967	A	G	1817.77	SNP	intergenic			-	pre-XDR
S001_MTb_EC	2234966	A	AC	2886.73	INS	intergenic			-	pre-XDR
S001_MTb_EC	2247677	A	C	2173.77	SNP	Rv2002 (fabG3)	silent (Ile6)	9872	-	pre-XDR
S001_MTb_EC	2248179	A	G	2020.77	SNP	Rv2002 (fabG3)	Ser174Gly	21	-	pre-XDR
S001_MTb_EC	2251999	A	G	1933.77	SNP	intergenic			-	pre-XDR
S001_MTb_EC	2253453	T	C	1980.77	SNP	Rv2006 (otsB1)	silent (Arg484)	9913	-	pre-XDR
S001_MTb_EC	2260151	A	G	487.77	SNP	intergenic			-	pre-XDR
S001_MTb_EC	2260154	C	T	448.77	SNP	intergenic			-	pre-XDR
S001_MTb_EC	2260171	T	C	756.77	SNP	intergenic			-	pre-XDR
S001_MTb_EC	2260174	C	T	891.77	SNP	intergenic			-	pre-XDR
S001_MTb_EC	2260196	C	CA	1151.73	INS	intergenic			-	pre-XDR
S001_MTb_EC	2260199	C	T	785.77	SNP	intergenic			-	pre-XDR
S001_MTb_EC	2260212	G	T	766.77	SNP	intergenic			-	pre-XDR
S001_MTb_EC	2260214	G	C	597.77	SNP	intergenic			-	pre-XDR
S001_MTb_EC	2260220	C	T	514.77	SNP	intergenic			-	pre-XDR
S001_MTb_EC	2260222	C	G	551.77	SNP	intergenic			-	pre-XDR
S001_MTb_EC	2260231	T	C	556.77	SNP	intergenic			-	pre-XDR
S001_MTb_EC	2260525	C	T	1662.77	SNP	intergenic			-	pre-XDR
S001_MTb_EC	2263760	C	T	1625.77	SNP	Rv2016	Pro112Leu	3	-	pre-XDR
S001_MTb_EC	2264782	C	A	1948.77	SNP	Rv2017	Ala262Glu	10	-	pre-XDR
S001_MTb_EC	2265059	T	G	2076.77	SNP	intergenic			-	pre-XDR
S001_MTb_EC	2266487	G	C	1453.77	SNP	Rv2020c	silent (Leu78)	9947	-	pre-XDR
S001_MTb_EC	2266504	T	TA	2124.73	INS	Rv2020c			-	pre-XDR
S001_MTb_EC	2266508	A	T	890.77	SNP	Rv2020c	Asp71Glu	56	-	pre-XDR
S001_MTb_EC	2266511	GT	G	1504.73	DEL	Rv2020c			-	pre-XDR
S001_MTb_EC	2266517	T	C	1126.77	SNP	Rv2020c	silent (Glu68)	9865	-	pre-XDR
S001_MTb_EC	2266550	G	T	1071.77	SNP	Rv2020c	silent (Gly57)	9935	-	pre-XDR
S001_MTb_EC	2266553	C	G	1112.77	SNP	Rv2020c	silent (Ser56)	9840	-	pre-XDR
S001_MTb_EC	2266583	C	G	1196.77	SNP	Rv2020c	Glu46Asp	53	-	pre-XDR
S001_MTb_EC	2266598	G	C	1410.77	SNP	Rv2020c	silent (Leu41)	9947	-	pre-XDR
S001_MTb_EC	2266604	C	G	1308.77	SNP	Rv2020c	silent (Ser39)	9840	-	pre-XDR
S001_MTb_EC	2266613	G	GC	1866.73	INS	Rv2020c			-	pre-XDR
S001_MTb_EC	2266624	G	T	1309.77	SNP	Rv2020c	Leu33Ile	9	-	pre-XDR
S001_MTb_EC	2269780	T	C	1832.77	SNP	Rv2024c	Asp154Gly	11	-	pre-XDR
S001_MTb_EC	2270102	A	G	1794.77	SNP	Rv2024c	Trp47Arg	8	-	pre-XDR
S001_MTb_EC	2282787	C	T	1920.77	SNP	Rv2037c	Cys312Tyr	3	-	pre-XDR
S001_MTb_EC	2285251	C	A	1598.77	SNP	Rv2039c	Val131Phe	0	-	pre-XDR
S001_MTb_EC	2287121	A	G	1927.77	SNP	Rv2041c	silent (Asp242)	9859	-	pre-XDR
S001_MTb_EC	2295692	C	T	160.84	SNP	Rv2048c (pks12)	Val(s)3765Val	13	-	pre-XDR
S001_MTb_EC	2296042	G	C	1344.77	SNP	Rv2048c (pks12)	Pro3649Ala	22	-	pre-XDR
S001_MTb_EC	2300237	A	G	1484.77	SNP	Rv2048c (pks12)	silent (Ala2250)	9867	-	pre-XDR
S001_MTb_EC	2300546	A	T	2198.77	SNP	Rv2048c (pks12)	His2147Gln	23	-	pre-XDR
S001_MTb_EC	2300552	T	G	2126.77	SNP	Rv2048c (pks12)	silent (Pro2145)	9926	-	pre-XDR
S001_MTb_EC	2300555	A	G	2170.77	SNP	Rv2048c (pks12)	silent (Asp2144)	9859	-	pre-XDR
S001_MTb_EC	2307701	G	A	1575.77	SNP	intergenic			-	pre-XDR
S001_MTb_EC	2311099	C	G	1479.77	SNP	Rv2052c	silent (Pro473)	9926	-	pre-XDR
S001_MTb_EC	2325009	C	T	1470.77	SNP	Rv2067c	Glu288Lys	7	-	pre-XDR
S001_MTb_EC	2329533	A	G	2094.77	SNP	Rv2072c (cobL)	Leu205Pro	2	-	pre-XDR
S001_MTb_EC	2330324	G	A	1683.77	SNP	Rv2073c	Arg214Cys	1	-	pre-XDR
S001_MTb_EC	2334007	A	G	1534.77	SNP	Rv2077c	silent (Ala96)	9867	-	pre-XDR
S001_MTb_EC	2335075	A	G	1659.77	SNP	Rv2078	Glu6Gly	7	-	pre-XDR
S001_MTb_EC	2335494	A	G	2298.77	SNP	Rv2079	Tyr47Cys	3	-	pre-XDR
S001_MTb_EC	2338194	A	AC	661.73	INS	Rv2081c			-	pre-XDR
S001_MTb_EC	2338416	C	G	1384.77	SNP	Rv2081c	silent (Ala30)	9867	-	pre-XDR
S001_MTb_EC	2338422	C	T	1244.77	SNP	Rv2081c	Trp28STOP	0	-	pre-XDR
S001_MTb_EC	2338425	A	G	1380.77	SNP	Rv2081c	silent (Phe27)	9946	-	pre-XDR
S001_MTb_EC	2338428	G	A	1334.77	SNP	Rv2081c	silent (Asn26)	9822	-	pre-XDR
S001_MTb_EC	2338431	A	G	1390.77	SNP	Rv2081c	silent (His25)	9912	-	pre-XDR
S001_MTb_EC	2338434	C	T	1190.77	SNP	Rv2081c	silent (Ser24)	9840	-	pre-XDR
S001_MTb_EC	2338457	G	A	1152.77	SNP	Rv2081c	Arg17Cys	1	-	pre-XDR
S001_MTb_EC	2338677	T	C	674.77	SNP	intergenic			-	pre-XDR
S001_MTb_EC	2338679	C	T	633.77	SNP	intergenic			-	pre-XDR
S001_MTb_EC	2338692	C	G	738.77	SNP	intergenic			-	pre-XDR
S001_MTb_EC	2338701	C	T	422.77	SNP	intergenic			-	pre-XDR
S001_MTb_EC	2338702	A	G	434.77	SNP	intergenic			-	pre-XDR
S001_MTb_EC	2338704	C	G	490.77	SNP	intergenic			-	pre-XDR
S001_MTb_EC	2338707	C	T	494.77	SNP	intergenic			-	pre-XDR
S001_MTb_EC	2338810	T	C	1395.77	SNP	Rv2082	silent (Arg34)	9913	-	pre-XDR
S001_MTb_EC	2338811	A	G	1357.77	SNP	Rv2082	Lys35Glu	4	-	pre-XDR
S001_MTb_EC	2338866	T	G	1316.77	SNP	Rv2082	Leu53Arg	1	-	pre-XDR
S001_MTb_EC	2339524	G	A	727.77	SNP	Rv2082	silent (Pro272)	9926	-	pre-XDR
S001_MTb_EC	2339525	G	T	712.77	SNP	Rv2082	Gly273Cys	0	-	pre-XDR
S001_MTb_EC	2339605	A	G	1246.77	SNP	Rv2082	silent (Pro299)	9926	-	pre-XDR
S001_MTb_EC	2339608	AGCAGCG	A	3496.73	DEL	Rv2082			-	pre-XDR
S001_MTb_EC	2339948	G	GC	1362.73	INS	Rv2082			-	pre-XDR
S001_MTb_EC	2340621	C	G	4135.77	SNP	Rv2082	Pro638Arg	4	-	pre-XDR
S001_MTb_EC	2341636	C	G	2178.77	SNP	Rv2083	Leu256Val(s)	4	-	pre-XDR
S001_MTb_EC	2345037	C	A	1788.77	SNP	Rv2088 (pknJ)	silent (Leu209)	9947	-	pre-XDR
S001_MTb_EC	2348446	C	G	1668.77	SNP	Rv2090	Phe358Leu(s)	2	-	pre-XDR
S001_MTb_EC	2357268	TGCC	T	2395.73	DEL	intergenic			-	pre-XDR
S001_MTb_EC	2357810	T	G	77.77	SNP	intergenic			-	pre-XDR
S001_MTb_EC	2358029	T	TG	2886.73	INS	intergenic			-	pre-XDR
S001_MTb_EC	2361604	C	G	2003.77	SNP	Rv2101 (helZ)	Val455Val(s)	18	-	pre-XDR
S001_MTb_EC	2362041	C	A	1941.77	SNP	Rv2101 (helZ)	Pro601Gln	6	-	pre-XDR
S001_MTb_EC	2368564	TA	T	2326.73	DEL	intergenic			-	pre-XDR
S001_MTb_EC	2369326	C	G	1744.77	SNP	Rv2109c (prcA)	Arg135Pro	5	-	pre-XDR
S001_MTb_EC	2377210	G	C	2614.77	SNP	Rv2117	Lys21Asn	13	-	pre-XDR
S001_MTb_EC	2381186	C	T	1460.77	SNP	Rv2123 (PPE37)	Ala39Val(s)	9867	-	pre-XDR
S001_MTb_EC	2386389	G	A	2273.77	SNP	Rv2125	Gly33Ser	16	-	pre-XDR
S001_MTb_EC	2387733	T	C	1816.77	SNP	Rv2126c (PE_PGRS37)	silent (Glu80)	9865	-	pre-XDR
S001_MTb_EC	2396514	G	A	1886.77	SNP	Rv2136c	Arg109Trp	2	-	pre-XDR
S001_MTb_EC	2401825	T	C	584.77	SNP	intergenic			-	pre-XDR
S001_MTb_EC	2401840	C	A	114.77	SNP	intergenic			-	pre-XDR
S001_MTb_EC	2404075	C	T	1928.77	SNP	intergenic			-	pre-XDR
S001_MTb_EC	2415656	G	C	2143.77	SNP	Rv2155c (murD)	Arg247Gly	1	-	pre-XDR
S001_MTb_EC	2416156	G	A	1314.77	SNP	Rv2155c (murD)	Thr80Ile	7	-	pre-XDR
S001_MTb_EC	2422927	C	G	2194.77	SNP	Rv2161c	Ala71Pro	13	-	pre-XDR
S001_MTb_EC	2424008	G	T	825.77	SNP	Rv2162c (PE_PGRS38)	silent (Ala277)	9867	-	pre-XDR
S001_MTb_EC	2424925	A	G	1559.77	SNP	intergenic			-	pre-XDR
S001_MTb_EC	2430117	T	G	142.9	SNP	intergenic			-	pre-XDR
S001_MTb_EC	2440926	G	T	2240.77	SNP	Rv2178c (aroG)	Asp265Glu	56	-	pre-XDR
S001_MTb_EC	2443397	C	T	1890.77	SNP	Rv2181	silent (Tyr32)	9945	-	pre-XDR
S001_MTb_EC	2450660	G	A	2485.77	SNP	Rv2188c (pimB)	Ala164Val	13	-	pre-XDR
S001_MTb_EC	2454798	G	A	1941.77	SNP	Rv2191	Arg327Lys	37	-	pre-XDR
S001_MTb_EC	2462871	G	A	2289.77	SNP	Rv2198c (mmpS3)	silent (Ala59)	9867	-	pre-XDR
S001_MTb_EC	2476121	T	G	2128.77	SNP	Rv2211c (gcvT)	Gln354Pro	8	-	pre-XDR
S001_MTb_EC	2487490	AG	A	1853.73	DEL	intergenic			-	pre-XDR
S001_MTb_EC	2499726	G	A	1402.77	SNP	Rv2226	Asp299Asn	36	-	pre-XDR
S001_MTb_EC	2509140	G	C	2063.77	SNP	Rv2236c (cobD)	Ser79Cys	5	-	pre-XDR
S001_MTb_EC	2509722	A	G	2316.77	SNP	Rv2237	silent (Pro78)	9926	-	pre-XDR
S001_MTb_EC	2512296	CTGG	C	3021.73	DEL	intergenic			-	pre-XDR
S001_MTb_EC	2516567	G	C	1293.77	SNP	intergenic			-	pre-XDR
S001_MTb_EC	2521080	A	G	1912.77	SNP	Rv2247 (accD6)	Gln113Arg	10	-	pre-XDR
S001_MTb_EC	2521342	T	C	1605.77	SNP	Rv2247 (accD6)	silent (Asp200)	9859	-	pre-XDR
S001_MTb_EC	2523205	G	GCGC	566.74	INS	intergenic			-	pre-XDR
S001_MTb_EC	2525722	CG	C	2286.73	DEL	Rv2250A; Rv2251			-	pre-XDR
S001_MTb_EC	2526974	T	C	2135.77	SNP	Rv2251	silent (Pro470)	9926	-	pre-XDR
S001_MTb_EC	2527120	C	T	1990.77	SNP	Rv2252	silent (Asp44)	9859	-	pre-XDR
S001_MTb_EC	2528822	G	A	1679.77	SNP	Rv2254c	Gln52STOP	8	-	pre-XDR
S001_MTb_EC	2529680	A	G	2004.77	SNP	Rv2256c	silent (Thr65)	9871	-	pre-XDR
S001_MTb_EC	2531742	A	G	1804.77	SNP	Rv2258c	silent (Ala52)	9867	-	pre-XDR
S001_MTb_EC	2531911	C	G	1924.77	SNP	intergenic			-	pre-XDR
S001_MTb_EC	2534562	GGA	G	2939.73	DEL	Rv2262c			-	pre-XDR
S001_MTb_EC	2541217	G	C	2310.77	SNP	Rv2266 (cyp124)	Gly372Arg	0	-	pre-XDR
S001_MTb_EC	2572754	G	A	1694.77	SNP	Rv2300c	silent (Asp85)	9859	-	pre-XDR
S001_MTb_EC	2573756	C	A	2100.77	SNP	intergenic			-	pre-XDR
S001_MTb_EC	2574022	C	T	2199.77	SNP	Rv2302	silent (Arg70)	9913	-	pre-XDR
S001_MTb_EC	2578626	A	G	2081.77	SNP	Rv2307c	Met(s)24Thr	22	-	pre-XDR
S001_MTb_EC	2580954	G	C	2214.77	SNP	Rv2308	Arg179Pro	5	-	pre-XDR
S001_MTb_EC	2582348	G	T	1826.77	SNP	intergenic			-	pre-XDR
S001_MTb_EC	2586127	A	G	2268.77	SNP	Rv2314c	silent (Gly388)	9935	-	pre-XDR
S001_MTb_EC	2589216	G	C	2285.77	SNP	Rv2316 (uspA)	Val(s)127Leu	3	-	pre-XDR
S001_MTb_EC	2595617	G	A	2290.77	SNP	Rv2323c	Pro218Leu	3	-	pre-XDR
S001_MTb_EC	2598400	A	G	1744.77	SNP	Rv2326c	silent (Asn516)	9822	-	pre-XDR
S001_MTb_EC	2600757	G	A	1977.77	SNP	Rv2328 (PE23)	silent (Glu9)	9865	-	pre-XDR
S001_MTb_EC	2603797	G	A	1953.77	SNP	Rv2330c (lppP)	silent (Ile142)	9872	-	pre-XDR
S001_MTb_EC	2608117	C	A	1863.77	SNP	Rv2333c (stp)	Asp69Tyr	0	-	pre-XDR
S001_MTb_EC	2610702	T	C	2043.77	SNP	intergenic			-	pre-XDR
S001_MTb_EC	2612632	C	A	1891.77	SNP	Rv2337c	Gly119Val	3	-	pre-XDR
S001_MTb_EC	2612742	G	A	1930.77	SNP	Rv2337c	silent (Arg82)	9913	-	pre-XDR
S001_MTb_EC	2617056	T	C	2252.77	SNP	Rv2339 (mmpL9)	silent (Ile788)	9872	-	pre-XDR
S001_MTb_EC	2617673	G	A	1907.77	SNP	Rv2340c (PE_PGRS39)	silent (His412)	9912	-	pre-XDR
S001_MTb_EC	2626056	A	G	112.77	SNP	Rv2346c (esxO)	silent (Gly39)	9935	-	pre-XDR
S001_MTb_EC	2626062	G	A	85.77	SNP	Rv2346c (esxO)	silent (Ala37)	9867	-	pre-XDR
S001_MTb_EC	2626068	C	T	118.77	SNP	Rv2346c (esxO)	Val(s)35Val	13	-	pre-XDR
S001_MTb_EC	2626077	A	C	241.77	SNP	Rv2346c (esxO)	Val32Val(s)	18	-	pre-XDR
S001_MTb_EC	2626083	G	C	165.77	SNP	Rv2346c (esxO)	silent (Ala30)	9867	-	pre-XDR
S001_MTb_EC	2626095	C	A	124.77	SNP	Rv2346c (esxO)	silent (Ala26)	9867	-	pre-XDR
S001_MTb_EC	2626106	A	C	30.77	SNP	Rv2346c (esxO)	Leu(s)23Val(s)	9867	-	pre-XDR
S001_MTb_EC	2626108	C	G	34.77	SNP	Rv2346c (esxO)	Gly22Ala	21	-	pre-XDR
S001_MTb_EC	2626110	G	C	55.77	SNP	Rv2346c (esxO)	silent (Ala21)	9867	-	pre-XDR
S001_MTb_EC	2626119	G	C	30.77	SNP	Rv2346c (esxO)	silent (Arg18)	9913	-	pre-XDR
S001_MTb_EC	2626143	G	C	67.77	SNP	Rv2346c (esxO)	Val10Val(s)	18	-	pre-XDR
S001_MTb_EC	2626244	G	C	287.77	SNP	Rv2347c (esxP)	silent (Ser92)	9840	-	pre-XDR
S001_MTb_EC	2626247	G	C	283.77	SNP	Rv2347c (esxP)	silent (Ala91)	9867	-	pre-XDR
S001_MTb_EC	2626271	G	A	225.77	SNP	Rv2347c (esxP)	silent (Asn83)	9822	-	pre-XDR
S001_MTb_EC	2626274	G	C	204.77	SNP	Rv2347c (esxP)	silent (Ala82)	9867	-	pre-XDR
S001_MTb_EC	2626280	G	A	217.77	SNP	Rv2347c (esxP)	silent (Arg80)	9913	-	pre-XDR
S001_MTb_EC	2626283	A	G	233.77	SNP	Rv2347c (esxP)	silent (Val79)	9901	-	pre-XDR
S001_MTb_EC	2626288	G	A	179.77	SNP	Rv2347c (esxP)	Leu78Leu(s)	4	-	pre-XDR
S001_MTb_EC	2626295	A	C	213.77	SNP	Rv2347c (esxP)	silent (Arg75)	9913	-	pre-XDR
S001_MTb_EC	2626304	G	A	136.77	SNP	Rv2347c (esxP)	silent (His72)	9912	-	pre-XDR
S001_MTb_EC	2628346	T	A	1628.77	SNP	Rv2349c (plcC)	Gln118Leu	6	-	pre-XDR
S001_MTb_EC	2630158	C	G	205.77	SNP	Rv2350c (plcB)	silent (Arg54)	9913	-	pre-XDR
S001_MTb_EC	2630161	A	G	205.77	SNP	Rv2350c (plcB)	silent (Asn53)	9822	-	pre-XDR
S001_MTb_EC	2630173	C	G	121.77	SNP	Rv2350c (plcB)	Leu(s)49Phe	1	-	pre-XDR
S001_MTb_EC	2630176	C	G	38.77	SNP	Rv2350c (plcB)	Leu(s)48Phe	1	-	pre-XDR
S001_MTb_EC	2630182	G	A	108.77	SNP	Rv2350c (plcB)	silent (Ile46)	9872	-	pre-XDR
S001_MTb_EC	2630184	T	A	68.77	SNP	Rv2350c (plcB)	Ile46Phe	8	-	pre-XDR
S001_MTb_EC	2630188	C	T	98.77	SNP	Rv2350c (plcB)	silent (Glu44)	9865	-	pre-XDR
S001_MTb_EC	2630211	G	A	31.77	SNP	Rv2350c (plcB)	Pro37Ser	17	-	pre-XDR
S001_MTb_EC	2631556	C	G	188.77	SNP	Rv2351c (plcA)	Gly174Arg	0	-	pre-XDR
S001_MTb_EC	2631565	T	C	324.77	SNP	Rv2351c (plcA)	Ile171Val	57	-	pre-XDR
S001_MTb_EC	2631574	T	C	356.77	SNP	Rv2351c (plcA)	Thr168Ala	32	-	pre-XDR
S001_MTb_EC	2631583	G	A	408.77	SNP	Rv2351c (plcA)	Leu165Leu(s)	4	-	pre-XDR
S001_MTb_EC	2631599	G	A	472.77	SNP	Rv2351c (plcA)	silent (Ile159)	9872	-	pre-XDR
S001_MTb_EC	2631620	A	G	461.77	SNP	Rv2351c (plcA)	silent (Gly152)	9935	-	pre-XDR
S001_MTb_EC	2631962	T	G	284.77	SNP	Rv2351c (plcA)	silent (Gly38)	9935	-	pre-XDR
S001_MTb_EC	2631967	G	A	245.77	SNP	Rv2351c (plcA)	Pro37Ser	17	-	pre-XDR
S001_MTb_EC	2631968	A	G	270.77	SNP	Rv2351c (plcA)	silent (Cys36)	9973	-	pre-XDR
S001_MTb_EC	2631971	A	G	262.77	SNP	Rv2351c (plcA)	silent (Pro35)	9926	-	pre-XDR
S001_MTb_EC	2631977	G	C	296.77	SNP	Rv2351c (plcA)	silent (Ala33)	9867	-	pre-XDR
S001_MTb_EC	2637541	C	T	1560.77	SNP	intergenic			-	pre-XDR
S001_MTb_EC	2638997	G	A	929.77	SNP	Rv2356c (PPE40)	Ser180Leu(s)	35	-	pre-XDR
S001_MTb_EC	2642383	C	T	2070.77	SNP	Rv2360c	Ala66Thr	22	-	pre-XDR
S001_MTb_EC	2647021	G	A	1943.77	SNP	Rv2365c	Ala23Val	13	-	pre-XDR
S001_MTb_EC	2656225	A	G	2557.77	SNP	Rv2377c (mbtH)	Val69Ala	18	-	pre-XDR
S001_MTb_EC	2660319	C	G	1696.77	SNP	Rv2379c (mbtF)	Glu589Asp	53	-	pre-XDR
S001_MTb_EC	2671061	C	A	1223.77	SNP	Rv2382c (mbtC)	silent (Ala181)	9867	-	pre-XDR
S001_MTb_EC	2671723	C	A	1821.77	SNP	Rv2383c (mbtB)	Arg1372Leu	1	-	pre-XDR
S001_MTb_EC	2672790	G	C	2050.77	SNP	Rv2383c (mbtB)	silent (Arg1016)	9913	-	pre-XDR
S001_MTb_EC	2680658	T	G	2028.77	SNP	intergenic			-	pre-XDR
S001_MTb_EC	2695378	C	G	2212.77	SNP	Rv2398c (cysW)	Gly141Ala	21	-	pre-XDR
S001_MTb_EC	2700239	G	A	2144.77	SNP	Rv2402	Val(s)571Met(s)	9867	-	pre-XDR
S001_MTb_EC	2700486	C	A	36.77	SNP	intergenic			-	pre-XDR
S001_MTb_EC	2702985	G	A	1763.77	SNP	Rv2404c (lepA)	silent (Tyr88)	9945	-	pre-XDR
S001_MTb_EC	2704884	A	ACAGCGACCATATCGCCGAG CT	32729.7	INS	Rv2407			-	pre-XDR
S001_MTb_EC	2713795	C	T	1727.77	SNP	intergenic			-	pre-XDR
S001_MTb_EC	2718852	T	G	2046.77	SNP	intergenic			-	pre-XDR
S001_MTb_EC	2721562	C	G	2088.77	SNP	Rv2424c	silent (Ala72)	9867	-	pre-XDR
S001_MTb_EC	2734069	C	T	2187.77	SNP	Rv2436 (rbsK)	silent (Ser280)	9840	-	pre-XDR
S001_MTb_EC	2734074	T	C	2363.77	SNP	Rv2436 (rbsK)	Val282Ala	18	-	pre-XDR
S001_MTb_EC	2737572	C	A	977.77	SNP	Rv2439c (proB)	Ala226Ser	28	-	pre-XDR
S001_MTb_EC	2739174	T	G	2049.77	SNP	Rv2440c (obg)	silent (Gly171)	9935	-	pre-XDR
S001_MTb_EC	2751804	C	T	1664.77	SNP	Rv2450c (rpfE)	Arg126Gln	9	-	pre-XDR
S001_MTb_EC	2752698	C	A	1515.77	SNP	intergenic			-	pre-XDR
S001_MTb_EC	2752854	G	A	1749.77	SNP	Rv2452c	silent (Asp47)	9859	-	pre-XDR
S001_MTb_EC	2754171	G	A	2199.77	SNP	Rv2454c	silent (Phe192)	9946	-	pre-XDR
S001_MTb_EC	2760152	A	G	2398.77	SNP	Rv2458 (mmuM)	Tyr125Cys	3	-	pre-XDR
S001_MTb_EC	2760241	G	A	1802.77	SNP	Rv2458 (mmuM)	Glu155Lys	7	-	pre-XDR
S001_MTb_EC	2779136	T	C	1867.77	SNP	Rv2476c (gdh)	Ser1043Gly	21	-	pre-XDR
S001_MTb_EC	2783932	G	C	38.77	SNP	Rv2477c	Val37Val(s)	18	-	pre-XDR
S001_MTb_EC	2784617	A	G	87.28	SNP	intergenic			-	pre-XDR
S001_MTb_EC	2786952	A	G	2023.77	SNP	Rv2482c (plsB2)	Cys778Arg	1	-	pre-XDR
S001_MTb_EC	2788745	C	T	1946.77	SNP	Rv2482c (plsB2)	Arg180Gln	9	-	pre-XDR
S001_MTb_EC	2794542	G	A	1573.77	SNP	Rv2486 (echA14)	Gly65Arg	0	-	pre-XDR
S001_MTb_EC	2805464	G	T	889.77	SNP	Rv2490c (PE_PGRS43)	Pro258His	3	-	pre-XDR
S001_MTb_EC	2807514	G	A	1853.77	SNP	Rv2492	Met(s)79Ile	2	-	pre-XDR
S001_MTb_EC	2808506	G	C	1511.77	SNP	Rv2494 (vapC38)	Arg66Pro	5	-	pre-XDR
S001_MTb_EC	2809621	T	C	2002.77	SNP	Rv2495c (bkdC)	Thr107Ala	32	-	pre-XDR
S001_MTb_EC	2818837	A	G	1987.77	SNP	Rv2503c (scoB)	silent (Gly97)	9935	-	pre-XDR
S001_MTb_EC	2819041	G	A	1663.77	SNP	Rv2503c (scoB)	silent (Ile29)	9872	-	pre-XDR
S001_MTb_EC	2821342	C	T	1937.77	SNP	Rv2505c (fadD35)	silent (Ala85)	9867	-	pre-XDR
S001_MTb_EC	2827984	G	T	1381.77	SNP	intergenic			-	pre-XDR
S001_MTb_EC	2828019	T	C	1499.77	SNP	intergenic			-	pre-XDR
S001_MTb_EC	2828493	G	T	1546.77	SNP	intergenic			-	pre-XDR
S001_MTb_EC	2828822	G	T	112.03	SNP	Rv2512c	Gln328Lys	12	-	pre-XDR
S001_MTb_EC	2829650	G	C	154.9	SNP	Rv2512c	Arg52Gly	1	-	pre-XDR
S001_MTb_EC	2829779	T	C	581.77	SNP	Rv2512c	Thr9Ala	32	-	pre-XDR
S001_MTb_EC	2830525	C	A	2080.77	SNP	Rv2513	Thr122Lys	11	-	pre-XDR
S001_MTb_EC	2841238	C	A	1824.77	SNP	Rv2524c (fas)	Ala2699Ser	28	-	pre-XDR
S001_MTb_EC	2850830	G	A	2218.77	SNP	intergenic			-	pre-XDR
S001_MTb_EC	2855259	A	G	2113.77	SNP	Rv2531c	silent (Ala841)	9867	-	pre-XDR
S001_MTb_EC	2865760	A	G	2296.77	SNP	Rv2542	Thr211Ala	32	-	pre-XDR
S001_MTb_EC	2865882	T	C	1819.77	SNP	Rv2542	silent (Val251)	9901	-	pre-XDR
S001_MTb_EC	2871977	C	G	1772.77	SNP	Rv2552c (aroE)	silent (Ser13)	9840	-	pre-XDR
S001_MTb_EC	2873093	G	GCCACCA	2736.74	INS	Rv2553c			-	pre-XDR
S001_MTb_EC	2880702	G	C	1961.77	SNP	Rv2560	Val210Leu	15	-	pre-XDR
S001_MTb_EC	2881597	AG	A	2086.73	DEL	Rv2561			-	pre-XDR
S001_MTb_EC	2885734	G	A	2058.77	SNP	Rv2565	Gly375Asp	6	-	pre-XDR
S001_MTb_EC	2888201	T	C	2692.77	SNP	Rv2566	Leu610Pro	2	-	pre-XDR
S001_MTb_EC	2889633	T	C	2482.77	SNP	Rv2566	silent (Ala1087)	9867	-	pre-XDR
S001_MTb_EC	2891267	C	T	1626.77	SNP	Rv2567	silent (Gly491)	9935	-	pre-XDR
S001_MTb_EC	2891728	A	G	1785.77	SNP	Rv2567	Gln645Arg	10	-	pre-XDR
S001_MTb_EC	2892003	G	A	2314.77	SNP	Rv2567	Val(s)737Met(s)	9867	-	pre-XDR
S001_MTb_EC	2894208	G	A	1637.77	SNP	Rv2569c	silent (Ser67)	9840	-	pre-XDR
S001_MTb_EC	2906611	G	C	2134.77	SNP	Rv2581c	silent (Ala51)	9867	-	pre-XDR
S001_MTb_EC	2906978	C	T	1818.77	SNP	Rv2582 (ppiB)	silent (Leu55)	9947	-	pre-XDR
S001_MTb_EC	2910461	G	T	2219.77	SNP	Rv2584c (apt)	Ala147Glu	10	-	pre-XDR
S001_MTb_EC	2911293	C	G	1883.77	SNP	Rv2585c	Cys462Ser	11	-	pre-XDR
S001_MTb_EC	2912294	T	G	2325.77	SNP	Rv2585c	silent (Ala128)	9867	-	pre-XDR
S001_MTb_EC	2913554	C	T	1491.77	SNP	Rv2586c (secF)	Arg153Gln	9	-	pre-XDR
S001_MTb_EC	2915682	C	T	1891.77	SNP	Rv2587c (secD)	Val(s)19Met(s)	9867	-	pre-XDR
S001_MTb_EC	2923391	T	C	1706.77	SNP	Rv2592c (ruvB)	silent (Pro281)	9926	-	pre-XDR
S001_MTb_EC	2927939	T	C	2401.77	SNP	intergenic			-	pre-XDR
S001_MTb_EC	2928478	T	G	2055.77	SNP	Rv2601 (speE)	Cys31Gly	1	-	pre-XDR
S001_MTb_EC	2939373	G	C	1548.77	SNP	Rv2611c	Ser197Cys	5	-	pre-XDR
S001_MTb_EC	2939657	T	C	1421.77	SNP	Rv2611c	Ile102Met(s)	6	-	pre-XDR
S001_MTb_EC	2946570	G	A	2289.77	SNP	Rv2618	Gly46Asp	6	-	pre-XDR
S001_MTb_EC	2953367	T	C	2041.77	SNP	intergenic			-	pre-XDR
S001_MTb_EC	2954439	T	C	1500.77	SNP	Rv2627c	Arg104Gly	1	-	pre-XDR
S001_MTb_EC	2957394	C	T	1958.77	SNP	Rv2630	Arg168Cys	1	-	pre-XDR
S001_MTb_EC	2958749	G	A	1575.77	SNP	Rv2631	Gly393Asp	6	-	pre-XDR
S001_MTb_EC	2960944	G	GCC	446.73	INS	Rv2634c (PE_PGRS46)			-	pre-XDR
S001_MTb_EC	2961622	C	T	1227.77	SNP	Rv2634c (PE_PGRS46)	Ala274Thr	22	-	pre-XDR
S001_MTb_EC	2964140	C	A	2262.77	SNP	Rv2637 (dedA)	silent (Ile185)	9872	-	pre-XDR
S001_MTb_EC	2973695	C	G	1848.77	SNP	intergenic			-	pre-XDR
S001_MTb_EC	2974933	A	G	1828.77	SNP	Rv2650c	Ile101Thr	11	-	pre-XDR
S001_MTb_EC	2975910	A	G	1900.77	SNP	intergenic			-	pre-XDR
S001_MTb_EC	2977555	G	A	1660.77	SNP	Rv2655c	silent (Phe368)	9946	-	pre-XDR
S001_MTb_EC	2983613	G	A	585.77	SNP	Rv2666	silent (Gly181)	9935	-	pre-XDR
S001_MTb_EC	2984740	A	G	1653.77	SNP	Rv2668	His3Arg	10	-	pre-XDR
S001_MTb_EC	3001395	T	C	1982.77	SNP	Rv2684 (arsA)	Val(s)261Ala	9867	-	pre-XDR
S001_MTb_EC	3005185	G	T	1567.77	SNP	Rv2688c	Pro156Thr	5	-	pre-XDR
S001_MTb_EC	3005618	C	T	2024.77	SNP	Rv2688c	silent (Ala11)	9867	-	pre-XDR
S001_MTb_EC	3009692	A	G	1582.77	SNP	Rv2691 (ceoB)	Thr117Ala	32	-	pre-XDR
S001_MTb_EC	3017276	A	G	2154.77	SNP	Rv2702 (ppgK)	Asn140Ser	34	-	pre-XDR
S001_MTb_EC	3017465	T	C	2274.77	SNP	Rv2702 (ppgK)	Ile203Thr	11	-	pre-XDR
S001_MTb_EC	3020722	A	C	1878.77	SNP	Rv2707	silent (Gly50)	9935	-	pre-XDR
S001_MTb_EC	3021471	C	T	1481.77	SNP	Rv2707	Ala300Val	13	-	pre-XDR
S001_MTb_EC	3037377	T	C	1229.77	SNP	intergenic			-	pre-XDR
S001_MTb_EC	3041871	G	T	1847.77	SNP	Rv2729c	Ala202Glu	10	-	pre-XDR
S001_MTb_EC	3042152	C	G	1933.77	SNP	Rv2729c	Met(s)108Ile	2	-	pre-XDR
S001_MTb_EC	3042153	A	T	1825.77	SNP	Rv2729c	Met(s)108Lys	2	-	pre-XDR
S001_MTb_EC	3052153	A	C	30.77	SNP	Rv2739c	Leu346Arg	1	-	pre-XDR
S001_MTb_EC	3054081	A	G	1737.77	SNP	Rv2741 (PE_PGRS47)	silent (Gly56)	9935	-	pre-XDR
S001_MTb_EC	3054321	A	G	1542.77	SNP	Rv2741 (PE_PGRS47)	silent (Gly136)	9935	-	pre-XDR
S001_MTb_EC	3066898	G	A	1741.77	SNP	Rv2753c (dapA)	Ala76Val(s)	9867	-	pre-XDR
S001_MTb_EC	3069167	A	G	1913.77	SNP	Rv2756c (hsdM)	Leu306Pro	2	-	pre-XDR
S001_MTb_EC	3070343	C	T	1816.77	SNP	Rv2757c (vapC21)	Glu82Lys	7	-	pre-XDR
S001_MTb_EC	3078178	C	T	2375.77	SNP	Rv2769c (PE27)	Val(s)270Met(s)	9867	-	pre-XDR
S001_MTb_EC	3080795	A	G	2576.77	SNP	Rv2771c	Leu80Pro	2	-	pre-XDR
S001_MTb_EC	3082419	T	G	43.77	SNP	Rv2774c	Lys113Thr	8	-	pre-XDR
S001_MTb_EC	3084244	C	T	1968.77	SNP	Rv2776c	Val(s)20Val	13	-	pre-XDR
S001_MTb_EC	3086208	G	T	1701.77	SNP	intergenic			-	pre-XDR
S001_MTb_EC	3086788	T	C	1912.77	SNP	intergenic			-	pre-XDR
S001_MTb_EC	3089776	G	A	1946.77	SNP	Rv2782c (pepR)	Arg196Trp	2	-	pre-XDR
S001_MTb_EC	3099091	TCCG	T	3152.73	DEL	Rv2790c (ltp1)			-	pre-XDR
S001_MTb_EC	3101269	C	T	2207.77	SNP	Rv2791c	Gly105Ser	16	-	pre-XDR
S001_MTb_EC	3103682	T	C	1510.77	SNP	Rv2794c (pptT)	Met(s)87Val(s)	9867	-	pre-XDR
S001_MTb_EC	3105748	C	T	1487.77	SNP	Rv2797c	Met(s)520Ile	2	-	pre-XDR
S001_MTb_EC	3113872	A	T	1794.77	SNP	Rv2807	Glu72Val(s)	17	-	pre-XDR
S001_MTb_EC	3118000	A	G	1943.77	SNP	Rv2812	Arg395Gly	1	-	pre-XDR
S001_MTb_EC	3118045	G	A	1492.77	SNP	Rv2812	Ala410Thr	22	-	pre-XDR
S001_MTb_EC	3120910	C	T	36.74	SNP	intergenic			-	pre-XDR
S001_MTb_EC	3125156	T	A	1722.77	SNP	Rv2818c	Glu330Val(s)	17	-	pre-XDR
S001_MTb_EC	3129359	C	T	1632.77	SNP	Rv2823c	silent (Lys805)	9926	-	pre-XDR
S001_MTb_EC	3131469	T	TTGTCGGCGA	6099.73	INS	Rv2823c			-	pre-XDR
S001_MTb_EC	3133536	T	C	2449.77	SNP	Rv2825c	Lys2Glu	4	-	pre-XDR
S001_MTb_EC	3137058	G	A	2074.77	SNP	Rv2830c (vapB22)	Ala56Val(s)	9867	-	pre-XDR
S001_MTb_EC	3159998	CAA	C	2892.73	DEL	Rv2850c			-	pre-XDR
S001_MTb_EC	3162805	C	G	1450.77	SNP	Rv2853 (PE_PGRS48)	Arg180Gly	1	-	pre-XDR
S001_MTb_EC	3170663	T	C	2205.77	SNP	Rv2858c (aldC)	Thr21Ala	32	-	pre-XDR
S001_MTb_EC	3174982	T	G	84.77	SNP	Rv2862A (vapB23)	Leu79Arg	1	-	pre-XDR
S001_MTb_EC	3177884	C	A	1884.77	SNP	Rv2866 (relG)	silent (Arg21)	9913	-	pre-XDR
S001_MTb_EC	3186588	ACGG	A	2683.73	DEL	Rv2874 (dipZ)			-	pre-XDR
S001_MTb_EC	3186860	T	G	1799.77	SNP	Rv2874 (dipZ)	Tyr672Asp	0	-	pre-XDR
S001_MTb_EC	3190145	TC	T	2411.73	DEL	Rv2880c			-	pre-XDR
S001_MTb_EC	3198318	C	T	2728.77	SNP	Rv2889c (tsf)	Val264Ile	33	-	pre-XDR
S001_MTb_EC	3221588	A	C	2303.77	SNP	Rv2913c	silent (Thr37)	9871	-	pre-XDR
S001_MTb_EC	3226181	A	C	2322.77	SNP	Rv2916c (ffh)	silent (Arg35)	9913	-	pre-XDR
S001_MTb_EC	3228143	G	T	1997.77	SNP	Rv2917	Arg594Leu	1	-	pre-XDR
S001_MTb_EC	3231091	C	A	1851.77	SNP	Rv2920c (amt)	Val(s)472Val	13	-	pre-XDR
S001_MTb_EC	3232703	G	A	1294.77	SNP	intergenic			-	pre-XDR
S001_MTb_EC	3232759	G	A	2048.79	SNP	intergenic			-	pre-XDR
S001_MTb_EC	3247316	C	G	2177.77	SNP	Rv2931 (ppsA)	Asp624Glu	56	-	pre-XDR
S001_MTb_EC	3247851	G	A	818.77	SNP	Rv2931 (ppsA)	Ala803Thr	22	-	pre-XDR
S001_MTb_EC	3247853	C	T	829.77	SNP	Rv2931 (ppsA)	silent (Ala803)	9867	-	pre-XDR
S001_MTb_EC	3247856	G	C	896.77	SNP	Rv2931 (ppsA)	silent (Arg804)	9913	-	pre-XDR
S001_MTb_EC	3247864	C	CTAGG	1674.73	INS	Rv2931 (ppsA)			-	pre-XDR
S001_MTb_EC	3247865	GCAAA	G	1510.73	DEL	Rv2931 (ppsA)			-	pre-XDR
S001_MTb_EC	3247874	G	A	829.77	SNP	Rv2931 (ppsA)	silent (Arg810)	9913	-	pre-XDR
S001_MTb_EC	3247877	T	C	865.77	SNP	Rv2931 (ppsA)	silent (Phe811)	9946	-	pre-XDR
S001_MTb_EC	3247883	T	C	1356.77	SNP	Rv2931 (ppsA)	silent (Ser813)	9840	-	pre-XDR
S001_MTb_EC	3248074	G	A	1619.77	SNP	Rv2931 (ppsA)	Arg877His	8	-	pre-XDR
S001_MTb_EC	3248075	C	T	1631.77	SNP	Rv2931 (ppsA)	silent (Arg877)	9913	-	pre-XDR
S001_MTb_EC	3248308	A	C	31.77	SNP	Rv2931 (ppsA)	His955Pro	5	-	pre-XDR
S001_MTb_EC	3256494	A	G	2072.77	SNP	Rv2933 (ppsC)	silent (Gly270)	9935	-	pre-XDR
S001_MTb_EC	3258274	A	C	1463.77	SNP	Rv2933 (ppsC)	Ser864Arg	6	-	pre-XDR
S001_MTb_EC	3269581	A	G	2045.77	SNP	Rv2935 (ppsE)	silent (Ala615)	9867	-	pre-XDR
S001_MTb_EC	3270784	A	G	1833.77	SNP	Rv2935 (ppsE)	silent (Gln1016)	9876	-	pre-XDR
S001_MTb_EC	3287658	G	A	1531.77	SNP	Rv2942 (mmpL7)	silent (Arg863)	9913	-	pre-XDR
S001_MTb_EC	3289923	C	A	1781.77	SNP	Rv2943A; Rv2944	silent (Ala73); Pro45His	9867; 3	-	pre-XDR
S001_MTb_EC	3296843	A	G	1831.77	SNP	Rv2947c (pks15)	Val(s)333Ala	9867	-	pre-XDR
S001_MTb_EC	3308606	G	A	1800.77	SNP	intergenic			-	pre-XDR
S001_MTb_EC	3313475	CG	C	2738.73	DEL	Rv2961			-	pre-XDR
S001_MTb_EC	3336528	T	A	60.77	SNP	intergenic			-	pre-XDR
S001_MTb_EC	3336825	T	C	1295.77	SNP	Rv2981c (ddlA)	Thr365Ala	32	-	pre-XDR
S001_MTb_EC	3338603	G	C	2440.77	SNP	Rv2982c (gpdA2)	Pro133Ala	22	-	pre-XDR
S001_MTb_EC	3348498	C	A	30.77	SNP	intergenic			-	pre-XDR
S001_MTb_EC	3348510	G	C	68.77	SNP	intergenic			-	pre-XDR
S001_MTb_EC	3348523	G	T	97.77	SNP	intergenic			-	pre-XDR
S001_MTb_EC	3349539	G	A	2351.77	SNP	Rv2992c (gltS)	Leu247Phe	6	-	pre-XDR
S001_MTb_EC	3349978	T	G	1849.77	SNP	Rv2992c (gltS)	silent (Arg100)	9913	-	pre-XDR
S001_MTb_EC	3352244	A	G	2017.77	SNP	Rv2994	Thr326Ala	32	-	pre-XDR
S001_MTb_EC	3352932	C	G	1919.77	SNP	Rv2995c (leuB)	silent (Thr179)	9871	-	pre-XDR
S001_MTb_EC	3355161	C	T	1225.77	SNP	Rv2997	silent (Arg21)	9913	-	pre-XDR
S001_MTb_EC	3358235	A	T	2128.77	SNP	Rv2999 (lppY)	Met(s)212Leu(s)	9867	-	pre-XDR
S001_MTb_EC	3362068	G	A	2313.77	SNP	Rv3003c (ilvB1)	Leu307Leu(s)	4	-	pre-XDR
S001_MTb_EC	3363338	A	G	1932.77	SNP	intergenic			-	pre-XDR
S001_MTb_EC	3367765	G	A	1832.77	SNP	Rv3009c (gatB)	silent (Gly343)	9935	-	pre-XDR
S001_MTb_EC	3368375	T	G	1927.77	SNP	Rv3009c (gatB)	Glu140Ala	17	-	pre-XDR
S001_MTb_EC	3379708	G	C	933.77	SNP	intergenic			-	pre-XDR
S001_MTb_EC	3379712	G	C	846.77	SNP	intergenic			-	pre-XDR
S001_MTb_EC	3379718	T	C	888.77	SNP	intergenic			-	pre-XDR
S001_MTb_EC	3379726	C	A	755.77	SNP	intergenic			-	pre-XDR
S001_MTb_EC	3379730	G	C	824.77	SNP	intergenic			-	pre-XDR
S001_MTb_EC	3379732	C	T	735.77	SNP	intergenic			-	pre-XDR
S001_MTb_EC	3379735	A	C	842.77	SNP	intergenic			-	pre-XDR
S001_MTb_EC	3379736	C	A	664.77	SNP	intergenic			-	pre-XDR
S001_MTb_EC	3379742	T	C	1458.77	SNP	intergenic			-	pre-XDR
S001_MTb_EC	3379751	A	C	1720.77	SNP	intergenic			-	pre-XDR
S001_MTb_EC	3379757	A	C	1643.77	SNP	intergenic			-	pre-XDR
S001_MTb_EC	3379763	G	A	1482.77	SNP	intergenic			-	pre-XDR
S001_MTb_EC	3379784	C	A	1521.77	SNP	intergenic			-	pre-XDR
S001_MTb_EC	3379788	C	G	1704.77	SNP	intergenic			-	pre-XDR
S001_MTb_EC	3380439	G	GC	384.74	INS	intergenic			-	pre-XDR
S001_MTb_EC	3381641	G	T	43.74	SNP	Rv3023c	Gln328Lys	12	-	pre-XDR
S001_MTb_EC	3392197	G	A	2368.77	SNP	Rv3032	Val(s)222Met(s)	9867	-	pre-XDR
S001_MTb_EC	3401871	A	G	1915.77	SNP	Rv3041c	silent (Ala16)	9867	-	pre-XDR
S001_MTb_EC	3402816	C	T	2181.77	SNP	Rv3042c (serB2)	Gly116Glu	4	-	pre-XDR
S001_MTb_EC	3404376	C	G	2247.77	SNP	Rv3043c (ctaD)	silent (Thr182)	9871	-	pre-XDR
S001_MTb_EC	3415180	ACACCTAGGGGGTGG	A	4792.73	DEL	intergenic			-	pre-XDR
S001_MTb_EC	3423376	G	T	1801.77	SNP	Rv3061c (fadE22)	silent (Gly684)	9935	-	pre-XDR
S001_MTb_EC	3425854	C	T	2233.77	SNP	Rv3062 (ligB)	Pro91Ser	17	-	pre-XDR
S001_MTb_EC	3428374	C	G	2578.77	SNP	Rv3063 (cstA)	His378Asp	4	-	pre-XDR
S001_MTb_EC	3428917	C	A	1958.77	SNP	Rv3063 (cstA)	Arg559Ser	11	-	pre-XDR
S001_MTb_EC	3437826	A	T	1808.77	SNP	Rv3074	Thr350Ser	38	-	pre-XDR
S001_MTb_EC	3439065	C	T	2021.77	SNP	intergenic			-	pre-XDR
S001_MTb_EC	3440464	T	G	2293.77	SNP	Rv3077	silent (Arg308)	9913	-	pre-XDR
S001_MTb_EC	3440468	G	C	2437.77	SNP	Rv3077	Gly310Arg	0	-	pre-XDR
S001_MTb_EC	3440895	G	A	1887.77	SNP	Rv3077	Arg452His	8	-	pre-XDR
S001_MTb_EC	3443569	A	C	2005.77	SNP	Rv3080c (pknK)	Leu807Arg	1	-	pre-XDR
S001_MTb_EC	3444131	C	G	2166.77	SNP	Rv3080c (pknK)	Ala620Pro	13	-	pre-XDR
S001_MTb_EC	3450725	T	C	2689.77	SNP	Rv3084 (lipR)	silent (Val243)	9901	-	pre-XDR
S001_MTb_EC	3455686	G	C	2638.77	SNP	Rv3088 (tgs4)	silent (Leu449)	9947	-	pre-XDR
S001_MTb_EC	3456666	A	G	2245.77	SNP	Rv3089 (fadD13)	silent (Ala302)	9867	-	pre-XDR
S001_MTb_EC	3461746	C	T	2150.77	SNP	intergenic			-	pre-XDR
S001_MTb_EC	3462135	G	C	2060.77	SNP	Rv3093c	Cys210Trp	0	-	pre-XDR
S001_MTb_EC	3462145	A	AGGCGC	3539.73	INS	Rv3093c			-	pre-XDR
S001_MTb_EC	3465812	G	A	1369.77	SNP	Rv3097c (lipY)	Pro427Leu	3	-	pre-XDR
S001_MTb_EC	3467875	T	C	1488.81	SNP	Rv3098A	silent (Arg90)	9913	-	pre-XDR
S001_MTb_EC	3473996	G	GA	2549.73	INS	intergenic			-	pre-XDR
S001_MTb_EC	3480474	G	A	1601.77	SNP	Rv3113	Gly134Glu	4	-	pre-XDR
S001_MTb_EC	3482432	C	A	107.03	SNP	Rv3115	Gln328Lys	12	-	pre-XDR
S001_MTb_EC	3486977	A	G	2046.77	SNP	Rv3121 (cyp141)	Lys157Glu	4	-	pre-XDR
S001_MTb_EC	3492021	G	T	1841.77	SNP	Rv3126c	silent (Val34)	9901	-	pre-XDR
S001_MTb_EC	3503895	C	T	1837.77	SNP	Rv3137	Pro168Leu	3	-	pre-XDR
S001_MTb_EC	3505406	G	A	1695.77	SNP	Rv3139 (fadE24)	Gly15Asp	6	-	pre-XDR
S001_MTb_EC	3507156	C	T	1228.77	SNP	Rv3140 (fadE23)	Arg123Trp	2	-	pre-XDR
S001_MTb_EC	3518167	A	G	1787.77	SNP	Rv3151 (nuoG)	Ile474Met(s)	6	-	pre-XDR
S001_MTb_EC	3518386	T	G	2081.77	SNP	Rv3151 (nuoG)	silent (Pro547)	9926	-	pre-XDR
S001_MTb_EC	3518555	A	G	1900.77	SNP	Rv3151 (nuoG)	Thr604Ala	32	-	pre-XDR
S001_MTb_EC	3523424	G	A	1909.77	SNP	Rv3156 (nuoL)	silent (Pro397)	9926	-	pre-XDR
S001_MTb_EC	3528064	T	C	140.77	SNP	Rv3159c (PPE53)	Asn367Ser	34	-	pre-XDR
S001_MTb_EC	3528065	T	C	180.77	SNP	Rv3159c (PPE53)	Asn367Asp	42	-	pre-XDR
S001_MTb_EC	3528066	G	A	101.77	SNP	Rv3159c (PPE53)	silent (Asn366)	9822	-	pre-XDR
S001_MTb_EC	3528072	A	G	169.77	SNP	Rv3159c (PPE53)	silent (Ser364)	9840	-	pre-XDR
S001_MTb_EC	3528084	A	G	177.77	SNP	Rv3159c (PPE53)	silent (Gly360)	9935	-	pre-XDR
S001_MTb_EC	3528087	G	A	192.77	SNP	Rv3159c (PPE53)	silent (Ile359)	9872	-	pre-XDR
S001_MTb_EC	3528099	A	C	360.77	SNP	Rv3159c (PPE53)	silent (Gly355)	9935	-	pre-XDR
S001_MTb_EC	3528102	C	A	400.77	SNP	Rv3159c (PPE53)	silent (Ser354)	9840	-	pre-XDR
S001_MTb_EC	3528117	T	C	591.77	SNP	Rv3159c (PPE53)	silent (Leu349)	9947	-	pre-XDR
S001_MTb_EC	3528119	G	T	568.77	SNP	Rv3159c (PPE53)	Leu349Ile	9	-	pre-XDR
S001_MTb_EC	3528120	A	G	601.77	SNP	Rv3159c (PPE53)	silent (Asn348)	9822	-	pre-XDR
S001_MTb_EC	3528129	G	T	652.77	SNP	Rv3159c (PPE53)	silent (Gly345)	9935	-	pre-XDR
S001_MTb_EC	3528140	G	A	700.77	SNP	Rv3159c (PPE53)	Leu342Leu(s)	4	-	pre-XDR
S001_MTb_EC	3528144	G	A	743.77	SNP	Rv3159c (PPE53)	silent (Gly340)	9935	-	pre-XDR
S001_MTb_EC	3528158	A	G	844.77	SNP	Rv3159c (PPE53)	Leu(s)336Leu	3	-	pre-XDR
S001_MTb_EC	3528159	G	A	811.77	SNP	Rv3159c (PPE53)	silent (Asn335)	9822	-	pre-XDR
S001_MTb_EC	3528165	G	A	802.77	SNP	Rv3159c (PPE53)	silent (Gly333)	9935	-	pre-XDR
S001_MTb_EC	3528192	G	A	730.77	SNP	Rv3159c (PPE53)	silent (Asn324)	9822	-	pre-XDR
S001_MTb_EC	3528198	A	G	689.77	SNP	Rv3159c (PPE53)	silent (Asn322)	9822	-	pre-XDR
S001_MTb_EC	3529067	G	C	3658.77	SNP	Rv3159c (PPE53)	Arg33Gly	1	-	pre-XDR
S001_MTb_EC	3544710	T	C	2091.77	SNP	Rv3176c (mesT)	silent (Pro197)	9926	-	pre-XDR
S001_MTb_EC	3551230	T	A	151.9	SNP	intergenic			-	pre-XDR
S001_MTb_EC	3556275	A	G	1638.77	SNP	Rv3190c	Leu138Pro	2	-	pre-XDR
S001_MTb_EC	3556607	G	T	2164.77	SNP	Rv3190c	Ser27Arg	6	-	pre-XDR
S001_MTb_EC	3573507	C	A	2005.77	SNP	Rv3200c	Ala55Ser	28	-	pre-XDR
S001_MTb_EC	3580636	CT	C	2581.73	DEL	intergenic			-	pre-XDR
S001_MTb_EC	3581414	A	G	2420.77	SNP	Rv3204	Thr34Ala	32	-	pre-XDR
S001_MTb_EC	3585791	G	A	1863.77	SNP	Rv3208A (TB9.4)	silent (His53)	9912	-	pre-XDR
S001_MTb_EC	3588571	G	A	1799.77	SNP	Rv3211 (rhlE)	Val(s)258Val	13	-	pre-XDR
S001_MTb_EC	3589232	T	C	2083.77	SNP	Rv3211 (rhlE)	Ser479Pro	12	-	pre-XDR
S001_MTb_EC	3591063	T	C	1559.77	SNP	Rv3213c	Lys144Glu	4	-	pre-XDR
S001_MTb_EC	3597737	C	T	1895.77	SNP	Rv3221c (TB7.3)	Val(s)10Val	13	-	pre-XDR
S001_MTb_EC	3603355	G	A	1994.77	SNP	intergenic			-	pre-XDR
S001_MTb_EC	3604821	G	C	1580.77	SNP	Rv3228	silent (Ala32)	9867	-	pre-XDR
S001_MTb_EC	3608271	G	A	1493.77	SNP	intergenic			-	pre-XDR
S001_MTb_EC	3614982	T	C	2382.77	SNP	Rv3239c	silent (Leu874)	9947	-	pre-XDR
S001_MTb_EC	3621423	A	G	1907.77	SNP	intergenic			-	pre-XDR
S001_MTb_EC	3622441	A	C	2132.77	SNP	Rv3243c	Val217Val(s)	18	-	pre-XDR
S001_MTb_EC	3625065	T	G	1857.77	SNP	Rv3245c (mtrB)	Met(s)517Leu	3	-	pre-XDR
S001_MTb_EC	3627511	G	C	1838.77	SNP	Rv3247c (tmk)	Gln185Glu	35	-	pre-XDR
S001_MTb_EC	3632059	A	G	1514.77	SNP	intergenic			-	pre-XDR
S001_MTb_EC	3637226	G	A	1588.77	SNP	Rv3256c	silent (Ala30)	9867	-	pre-XDR
S001_MTb_EC	3663924	CCCCTGTGAGTCGAGTGAGC GGAACGAA	C	4432.73	DEL	Rv3281 (accE5)			-	pre-XDR
S001_MTb_EC	3663952	C	A	430.77	SNP	Rv3281 (accE5)	Asn88Lys	25	-	pre-XDR
S001_MTb_EC	3683037	C	T	2043.77	SNP	intergenic			-	pre-XDR
S001_MTb_EC	3689523	G	T	1903.77	SNP	Rv3303c (lpdA)	Cys472STOP	3	-	pre-XDR
S001_MTb_EC	3704596	G	C	2138.77	SNP	Rv3317 (sdhD)	Val(s)54Leu	3	-	pre-XDR
S001_MTb_EC	3714108	G	A	2222.77	SNP	Rv3328c (sigJ)	silent (Thr75)	9871	-	pre-XDR
S001_MTb_EC	3714211	G	T	2233.77	SNP	Rv3328c (sigJ)	Pro41Gln	6	-	pre-XDR
S001_MTb_EC	3714757	A	C	2475.77	SNP	Rv3329	Gln122His	20	-	pre-XDR
S001_MTb_EC	3718357	C	T	1486.77	SNP	Rv3331 (sugI)	Pro423Leu	3	-	pre-XDR
S001_MTb_EC	3721806	G	C	1442.77	SNP	Rv3335c	silent (Gly265)	9935	-	pre-XDR
S001_MTb_EC	3730411	G	A	1106.77	SNP	Rv3343c (PPE54)	silent (Gly2175)	9935	-	pre-XDR
S001_MTb_EC	3730426	G	A	1090.77	SNP	Rv3343c (PPE54)	silent (Gly2170)	9935	-	pre-XDR
S001_MTb_EC	3730648	A	G	640.77	SNP	Rv3343c (PPE54)	silent (Ser2096)	9840	-	pre-XDR
S001_MTb_EC	3730684	A	G	278.77	SNP	Rv3343c (PPE54)	silent (Ser2084)	9840	-	pre-XDR
S001_MTb_EC	3732154	G	A	228.8	SNP	Rv3343c (PPE54)	silent (Gly1594)	9935	-	pre-XDR
S001_MTb_EC	3735677	A	G	49.74	SNP	Rv3343c (PPE54)	Val420Ala	18	-	pre-XDR
S001_MTb_EC	3735813	C	G	59.28	SNP	Rv3343c (PPE54)	Glu375Gln	27	-	pre-XDR
S001_MTb_EC	3735865	A	G	104.03	SNP	Rv3343c (PPE54)	silent (Asn357)	9822	-	pre-XDR
S001_MTb_EC	3736024	A	G	374.77	SNP	Rv3343c (PPE54)	silent (Gly304)	9935	-	pre-XDR
S001_MTb_EC	3736628	T	G	2049.77	SNP	Rv3343c (PPE54)	Glu103Ala	17	-	pre-XDR
S001_MTb_EC	3740904	ATGCCGCCGTTGCCGCCGT	A	5710.73	DEL	Rv3345c (PE_PGRS50)			-	pre-XDR
S001_MTb_EC	3744452	A	C	1436.77	SNP	Rv3347c (PPE55)	silent (Pro2911)	9926	-	pre-XDR
S001_MTb_EC	3746409	A	G	1935.77	SNP	Rv3347c (PPE55)	Leu2259Pro	2	-	pre-XDR
S001_MTb_EC	3746702	C	T	1553.77	SNP	Rv3347c (PPE55)	silent (Ser2161)	9840	-	pre-XDR
S001_MTb_EC	3752207	A	G	1670.77	SNP	Rv3347c (PPE55)	silent (Ile326)	9872	-	pre-XDR
S001_MTb_EC	3752809	G	A	180.8	SNP	Rv3347c (PPE55)	Leu126Leu(s)	4	-	pre-XDR
S001_MTb_EC	3752813	G	A	152.84	SNP	Rv3347c (PPE55)	silent (Asn124)	9822	-	pre-XDR
S001_MTb_EC	3752821	T	C	60.28	SNP	Rv3347c (PPE55)	Met(s)122Val(s)	9867	-	pre-XDR
S001_MTb_EC	3752975	G	C	621.77	SNP	Rv3347c (PPE55)	silent (Ala70)	9867	-	pre-XDR
S001_MTb_EC	3756992	T	C	1712.77	SNP	Rv3350c (PPE56)	Thr3371Ala	32	-	pre-XDR
S001_MTb_EC	3763674	G	A	1624.77	SNP	Rv3350c (PPE56)	silent (Gly1143)	9935	-	pre-XDR
S001_MTb_EC	3766679	G	A	523.77	SNP	Rv3350c (PPE56)	Leu142Leu(s)	4	-	pre-XDR
S001_MTb_EC	3766696	G	A	671.77	SNP	Rv3350c (PPE56)	Ala136Val	13	-	pre-XDR
S001_MTb_EC	3766709	C	CTG	1679.73	INS	Rv3350c (PPE56)			-	pre-XDR
S001_MTb_EC	3766713	CGT	C	1380.73	DEL	Rv3350c (PPE56)			-	pre-XDR
S001_MTb_EC	3766852	T	A	500.77	SNP	Rv3350c (PPE56)	Glu84Val(s)	17	-	pre-XDR
S001_MTb_EC	3766858	G	T	383.77	SNP	Rv3350c (PPE56)	Ala82Glu	10	-	pre-XDR
S001_MTb_EC	3766859	C	G	498.77	SNP	Rv3350c (PPE56)	Ala82Pro	13	-	pre-XDR
S001_MTb_EC	3766860	G	C	523.77	SNP	Rv3350c (PPE56)	silent (Ala81)	9867	-	pre-XDR
S001_MTb_EC	3779671	C	CGGCAACGGT	886.75	INS	Rv3367 (PE_PGRS51)			-	pre-XDR
S001_MTb_EC	3783058	G	A	1946.77	SNP	Rv3370c (dnaE2)	silent (Ser561)	9840	-	pre-XDR
S001_MTb_EC	3788256	G	A	1611.77	SNP	Rv3373 (echA18)	silent (Thr177)	9871	-	pre-XDR
S001_MTb_EC	3790390	G	C	1797.77	SNP	Rv3376	Asp79His	3	-	pre-XDR
S001_MTb_EC	3798095	A	C	2470.77	SNP	Rv3383c (idsB)	Val132Gly	5	-	pre-XDR
S001_MTb_EC	3798451	C	G	2117.77	SNP	Rv3383c (idsB)	silent (Gly13)	9935	-	pre-XDR
S001_MTb_EC	3803054	G	T	179.9	SNP	Rv3388 (PE_PGRS52)	Gly468Cys	0	-	pre-XDR
S001_MTb_EC	3803424	ACGGCGGGGCCGGCGGCAC	A	7296.73	DEL	Rv3388 (PE_PGRS52)			-	pre-XDR
S001_MTb_EC	3812821	A	C	2399.77	SNP	Rv3396c (guaA)	Leu(s)420Val(s)	9867	-	pre-XDR
S001_MTb_EC	3815477	G	T	2265.77	SNP	Rv3398c (idsA1)	silent (Ala210)	9867	-	pre-XDR
S001_MTb_EC	3817117	C	A	2091.77	SNP	Rv3399	Ala330Glu	10	-	pre-XDR
S001_MTb_EC	3823159	A	T	1996.77	SNP	Rv3403c	silent (Val235)	9901	-	pre-XDR
S001_MTb_EC	3826684	C	T	1638.77	SNP	Rv3408 (vapC47)	Ser46Leu(s)	35	-	pre-XDR
S001_MTb_EC	3829770	T	C	2323.77	SNP	Rv3410c (guaB3)	silent (Pro47)	9926	-	pre-XDR
S001_MTb_EC	3838871	A	G	2130.77	SNP	Rv3420c (rimI)	silent (Ala64)	9867	-	pre-XDR
S001_MTb_EC	3849331	T	G	2067.77	SNP	Rv3431c	Gln270Pro	8	-	pre-XDR
S001_MTb_EC	3854174	G	A	2226.77	SNP	Rv3435c	Ala207Val(s)	9867	-	pre-XDR
S001_MTb_EC	3859893	C	T	1316.77	SNP	Rv3440c	silent (Glu28)	9865	-	pre-XDR
S001_MTb_EC	3862472	GA	G	2351.73	DEL	intergenic			-	pre-XDR
S001_MTb_EC	3864995	T	C	1961.77	SNP	Rv3447c (eccC4)	Ser1082Gly	21	-	pre-XDR
S001_MTb_EC	3865293	C	A	2212.77	SNP	Rv3447c (eccC4)	silent (Ala982)	9867	-	pre-XDR
S001_MTb_EC	3866350	C	T	1864.77	SNP	Rv3447c (eccC4)	Gly630Glu	4	-	pre-XDR
S001_MTb_EC	3873242	G	A	2517.77	SNP	Rv3451 (cut3)	Gly209Asp	6	-	pre-XDR
S001_MTb_EC	3874722	AT	A	2532.73	DEL	Rv3453			-	pre-XDR
S001_MTb_EC	3877421	A	G	2142.77	SNP	Rv3456c (rplQ)	silent (Pro4)	9926	-	pre-XDR
S001_MTb_EC	3883626	A	G	1170.77	SNP	Rv3466	silent (Pro34)	9926	-	pre-XDR
S001_MTb_EC	3884906	A	G	1601.77	SNP	Rv3467	Lys315Glu	4	-	pre-XDR
S001_MTb_EC	3885886	T	C	1663.77	SNP	Rv3468c	Ile62Val	57	-	pre-XDR
S001_MTb_EC	3887921	A	G	2219.77	SNP	Rv3470c (ilvB2)	silent (Phe294)	9946	-	pre-XDR
S001_MTb_EC	3892671	A	G	1660.77	SNP	Rv3476c (kgtP)	silent (Val350)	9901	-	pre-XDR
S001_MTb_EC	3896340	T	G	1683.77	SNP	Rv3479	Leu174Arg	1	-	pre-XDR
S001_MTb_EC	3896754	C	G	1506.77	SNP	Rv3479	Ala312Gly	21	-	pre-XDR
S001_MTb_EC	3898408	A	G	2734.77	SNP	Rv3479	silent (Ala863)	9867	-	pre-XDR
S001_MTb_EC	3902696	G	A	1849.77	SNP	Rv3483c	silent (Leu39)	9947	-	pre-XDR
S001_MTb_EC	3905785	GC	G	1670.73	DEL	Rv3486			-	pre-XDR
S001_MTb_EC	3922380	G	A	2039.77	SNP	intergenic			-	pre-XDR
S001_MTb_EC	3923172	C	T	1716.77	SNP	Rv3504 (fadE26)	silent (Asn234)	9822	-	pre-XDR
S001_MTb_EC	3925733	T	G	1766.77	SNP	Rv3506 (fadD17)	Phe282Val	1	-	pre-XDR
S001_MTb_EC	3929089	GACGGCGGCA	G	3593.73	DEL	Rv3507 (PE_PGRS53)			-	pre-XDR
S001_MTb_EC	3932267	C	G	72.28	SNP	Rv3508 (PE_PGRS54)	silent (Gly421)	9935	-	pre-XDR
S001_MTb_EC	3932269	T	C	84.28	SNP	Rv3508 (PE_PGRS54)	Val422Ala	18	-	pre-XDR
S001_MTb_EC	3932276	C	G	67.28	SNP	Rv3508 (PE_PGRS54)	silent (Gly424)	9935	-	pre-XDR
S001_MTb_EC	3932305	T	C	251.8	SNP	Rv3508 (PE_PGRS54)	Ile434Thr	11	-	pre-XDR
S001_MTb_EC	3932318	T	C	252.8	SNP	Rv3508 (PE_PGRS54)	silent (Gly438)	9935	-	pre-XDR
S001_MTb_EC	3932321	T	C	253.8	SNP	Rv3508 (PE_PGRS54)	silent (Gly439)	9935	-	pre-XDR
S001_MTb_EC	3932339	C	A	182.82	SNP	Rv3508 (PE_PGRS54)	silent (Gly445)	9935	-	pre-XDR
S001_MTb_EC	3934542	T	G	531.77	SNP	Rv3508 (PE_PGRS54)	Ser1180Ala	35	-	pre-XDR
S001_MTb_EC	3935771	C	G	57.28	SNP	Rv3508 (PE_PGRS54)	silent (Gly1589)	9935	-	pre-XDR
S001_MTb_EC	3937243	G	A	1376.77	SNP	Rv3509c (ilvX)	silent (Val394)	9901	-	pre-XDR
S001_MTb_EC	3940802	A	G	85.28	SNP	Rv3511 (PE_PGRS55)	Asn396Asp	42	-	pre-XDR
S001_MTb_EC	3941327	G	C	194.77	SNP	Rv3511 (PE_PGRS55)	Gly571Arg	0	-	pre-XDR
S001_MTb_EC	3941433	T	TTGGCGGCAA	1524.73	INS	Rv3511 (PE_PGRS55)			-	pre-XDR
S001_MTb_EC	3941440	C	A	161.77	SNP	Rv3511 (PE_PGRS55)	silent (Gly608)	9935	-	pre-XDR
S001_MTb_EC	3941497	G	C	36.77	SNP	Rv3511 (PE_PGRS55)	silent (Gly627)	9935	-	pre-XDR
S001_MTb_EC	3941568	A	C	233.77	SNP	Rv3511 (PE_PGRS55)	Asn651Thr	13	-	pre-XDR
S001_MTb_EC	3941572	C	CGGCCAACAA	1273.73	INS	Rv3511 (PE_PGRS55)			-	pre-XDR
S001_MTb_EC	3941663	G	C	66.77	SNP	Rv3511 (PE_PGRS55)	Gly683Arg	0	-	pre-XDR
S001_MTb_EC	3941834	G	C	49.77	SNP	intergenic			-	pre-XDR
S001_MTb_EC	3941836	C	A	49.77	SNP	intergenic			-	pre-XDR
S001_MTb_EC	3942481	C	G	936.77	SNP	intergenic			-	pre-XDR
S001_MTb_EC	3942640	T	C	951.77	SNP	intergenic			-	pre-XDR
S001_MTb_EC	3948937	C	G	106.77	SNP	Rv3514 (PE_PGRS57)	silent (Gly1048)	9935	-	pre-XDR
S001_MTb_EC	3948938	A	G	133.77	SNP	Rv3514 (PE_PGRS57)	Lys1049Glu	4	-	pre-XDR
S001_MTb_EC	3948939	A	C	116.77	SNP	Rv3514 (PE_PGRS57)	Lys1049Thr	8	-	pre-XDR
S001_MTb_EC	3948940	A	C	94.77	SNP	Rv3514 (PE_PGRS57)	Lys1049Asn	13	-	pre-XDR
S001_MTb_EC	3948984	CCGG	C	815.73	DEL	Rv3514 (PE_PGRS57)			-	pre-XDR
S001_MTb_EC	3949000	G	C	64.77	SNP	Rv3514 (PE_PGRS57)	silent (Gly1069)	9935	-	pre-XDR
S001_MTb_EC	3949001	G	A	36.77	SNP	Rv3514 (PE_PGRS57)	Ala1070Thr	22	-	pre-XDR
S001_MTb_EC	3950522	G	A	1797.77	SNP	intergenic			-	pre-XDR
S001_MTb_EC	3952800	G	A	2611.77	SNP	Rv3516 (echA19)	Gly86Asp	6	-	pre-XDR
S001_MTb_EC	3956025	C	T	1874.77	SNP	Rv3519	Pro159Leu	3	-	pre-XDR
S001_MTb_EC	3958403	A	G	2238.77	SNP	Rv3521	Asn295Asp	42	-	pre-XDR
S001_MTb_EC	3959418	C	T	2279.77	SNP	Rv3522 (ltp4)	Thr324Ile	7	-	pre-XDR
S001_MTb_EC	3959506	G	A	1218.77	SNP	Rv3522 (ltp4)	silent (Arg353)	9913	-	pre-XDR
S001_MTb_EC	3980985	A	C	1637.77	SNP	Rv3541c	Ser22Ala	35	-	pre-XDR
S001_MTb_EC	3992881	G	C	2316.77	SNP	Rv3554 (fdxB)	Ser66Thr	32	-	pre-XDR
S001_MTb_EC	3999704	G	A	2326.77	SNP	Rv3559c	silent (Ser244)	9840	-	pre-XDR
S001_MTb_EC	4002899	C	T	2136.77	SNP	Rv3561 (fadD3)	silent (Ala421)	9867	-	pre-XDR
S001_MTb_EC	4003130	G	A	1990.77	SNP	Rv3561 (fadD3)	Val(s)498Val	13	-	pre-XDR
S001_MTb_EC	4005607	T	C	2391.77	SNP	Rv3564 (fadE33)	Leu(s)121Leu	3	-	pre-XDR
S001_MTb_EC	4024273	T	C	1915.77	SNP	Rv3581c (ispF)	Val25Val(s)	18	-	pre-XDR
S001_MTb_EC	4026899	G	A	2627.77	SNP	Rv3585 (radA)	silent (Gln152)	9876	-	pre-XDR
S001_MTb_EC	4031626	G	A	1389.77	SNP	Rv3590c (PE_PGRS58)	silent (Gly511)	9935	-	pre-XDR
S001_MTb_EC	4034827	C	T	1859.77	SNP	Rv3593 (lpqF)	Ala159Val(s)	9867	-	pre-XDR
S001_MTb_EC	4037283	T	G	777.77	SNP	Rv3595c (PE_PGRS59)	silent (Gly256)	9935	-	pre-XDR
S001_MTb_EC	4045381	T	G	1860.77	SNP	Rv3603c	silent (Gly246)	9935	-	pre-XDR
S001_MTb_EC	4046469	G	A	1898.77	SNP	Rv3604c	Pro343Leu	3	-	pre-XDR
S001_MTb_EC	4048038	G	GGCGACC	4781.73	INS	Rv3605c			-	pre-XDR
S001_MTb_EC	4055801	G	A	2187.77	SNP	Rv3616c (espA)	Thr192Ile	7	-	pre-XDR
S001_MTb_EC	4059904	A	G	1710.77	SNP	intergenic			-	pre-XDR
S001_MTb_EC	4060100	G	A	1115.77	SNP	Rv3619c (esxV)	Leu57Leu(s)	4	-	pre-XDR
S001_MTb_EC	4060201	G	A	525.77	SNP	Rv3619c (esxV)	Ser23Leu(s)	35	-	pre-XDR
S001_MTb_EC	4060210	T	A	451.77	SNP	Rv3619c (esxV)	Gln20Leu	6	-	pre-XDR
S001_MTb_EC	4060230	G	A	432.77	SNP	Rv3619c (esxV)	silent (His13)	9912	-	pre-XDR
S001_MTb_EC	4063682	G	T	1868.77	SNP	Rv3624c (hpt)	Leu75Met(s)	4	-	pre-XDR
S001_MTb_EC	4069292	G	A	1674.77	SNP	Rv3630	Ala40Thr	22	-	pre-XDR
S001_MTb_EC	4086802	G	A	1996.77	SNP	Rv3646c (topA)	silent (His152)	9912	-	pre-XDR
S001_MTb_EC	4088717	T	G	1883.77	SNP	intergenic			-	pre-XDR
S001_MTb_EC	4095001	CG	C	2099.73	DEL	Rv3655c			-	pre-XDR
S001_MTb_EC	4100975	T	C	2617.77	SNP	intergenic			-	pre-XDR
S001_MTb_EC	4111303	G	C	2053.77	SNP	Rv3669	Val(s)159Val	13	-	pre-XDR
S001_MTb_EC	4114083	T	G	48.77	SNP	Rv3672c	Glu87Ala	17	-	pre-XDR
S001_MTb_EC	4117167	GGC	G	3018.73	DEL	intergenic			-	pre-XDR
S001_MTb_EC	4120364	C	A	1847.77	SNP	Rv3680	silent (Ile190)	9872	-	pre-XDR
S001_MTb_EC	4128887	A	G	2050.77	SNP	Rv3686c	Met(s)66Thr	22	-	pre-XDR
S001_MTb_EC	4146314	G	T	2249.77	SNP	Rv3703c	Pro193Gln	6	-	pre-XDR
S001_MTb_EC	4151855	A	G	2256.77	SNP	Rv3708c (asd)	silent (Pro121)	9926	-	pre-XDR
S001_MTb_EC	4156099	C	A	1878.77	SNP	Rv3711c (dnaQ)	Val(s)211Leu(s)	9867	-	pre-XDR
S001_MTb_EC	4159195	T	C	2349.77	SNP	Rv3714c	silent (Pro209)	9926	-	pre-XDR
S001_MTb_EC	4160923	C	T	2032.77	SNP	intergenic			-	pre-XDR
S001_MTb_EC	4162339	A	G	1904.77	SNP	Rv3719	Thr12Ala	32	-	pre-XDR
S001_MTb_EC	4182695	G	A	1899.77	SNP	Rv3731 (ligC)	Arg313His	8	-	pre-XDR
S001_MTb_EC	4187485	T	C	1781.77	SNP	Rv3736	silent (Ala284)	9867	-	pre-XDR
S001_MTb_EC	4187817	A	G	2131.77	SNP	Rv3737	Asp40Gly	11	-	pre-XDR
S001_MTb_EC	4192568	T	C	2379.77	SNP	Rv3741c	Asn96Asp	42	-	pre-XDR
S001_MTb_EC	4192588	G	A	2382.77	SNP	Rv3741c	Ala89Val(s)	9867	-	pre-XDR
S001_MTb_EC	4197138	C	CT	2428.73	INS	intergenic			-	pre-XDR
S001_MTb_EC	4198611	CG	C	2707.73	DEL	intergenic			-	pre-XDR
S001_MTb_EC	4204441	A	G	1616.77	SNP	Rv3759c (proX)	silent (His311)	9912	-	pre-XDR
S001_MTb_EC	4205120	A	G	1982.77	SNP	Rv3759c (proX)	Leu85Pro	2	-	pre-XDR
S001_MTb_EC	4207887	TC	T	2593.73	DEL	Rv3762c			-	pre-XDR
S001_MTb_EC	4210274	A	G	2327.77	SNP	Rv3764c (tcrY)	Cys246Arg	1	-	pre-XDR
S001_MTb_EC	4212227	G	A	2588.77	SNP	intergenic			-	pre-XDR
S001_MTb_EC	4220804	G	A	2051.77	SNP	Rv3775 (lipE)	Asp374Asn	36	-	pre-XDR
S001_MTb_EC	4221490	C	G	2012.77	SNP	Rv3776	silent (Leu134)	9947	-	pre-XDR
S001_MTb_EC	4222073	A	G	2244.77	SNP	Rv3776	Met(s)329Val(s)	9867	-	pre-XDR
S001_MTb_EC	4222882	A	G	1991.77	SNP	Rv3777	silent (Leu63)	9947	-	pre-XDR
S001_MTb_EC	4223172	T	C	1630.77	SNP	Rv3777	Val160Ala	18	-	pre-XDR
S001_MTb_EC	4230910	G	T	1585.77	SNP	Rv3784	Val219Phe	0	-	pre-XDR
S001_MTb_EC	4231228	G	GT	2162.73	INS	Rv3784			-	pre-XDR
S001_MTb_EC	4232863	G	C	1813.77	SNP	Rv3786c	Asp245Glu	56	-	pre-XDR
S001_MTb_EC	4242643	C	T	1730.77	SNP	Rv3793 (embC)	silent (Arg927)	9913	-	pre-XDR
S001_MTb_EC	4242803	G	C	1711.77	SNP	Rv3793 (embC)	Val(s)981Leu	3	genotype	pre-XDR
S001_MTb_EC	4246564	G	T	46.77	SNP	Rv3795 (embB)	Leu(s)17Phe	1	-	pre-XDR
S001_MTb_EC	4249408	G	A	1734.77	SNP	Rv3795 (embB)	silent (Pro965)	9926	-	pre-XDR
S001_MTb_EC	4254290	T	G	1772.77	SNP	Rv3798	Leu433Arg	1	-	pre-XDR
S001_MTb_EC	4255922	A	G	2578.77	SNP	Rv3799c (accD4)	silent (His9)	9912	-	pre-XDR
S001_MTb_EC	4257220	A	G	2242.77	SNP	Rv3800c (pks13)	silent (Arg1309)	9913	-	pre-XDR
S001_MTb_EC	4261822	C	T	1863.77	SNP	Rv3801c (fadD32)	silent (Thr415)	9871	-	pre-XDR
S001_MTb_EC	4275386	G	C	1565.77	SNP	Rv3811	Ala197Pro	13	-	pre-XDR
S001_MTb_EC	4280841	G	A	2115.77	SNP	Rv3816c	Ala244Val	13	-	pre-XDR
S001_MTb_EC	4296015	G	A	1841.77	SNP	Rv3825c (pks2)	silent (Asp1197)	9859	-	pre-XDR
S001_MTb_EC	4302036	T	C	2176.77	SNP	Rv3827c	Thr252Ala	32	-	pre-XDR
S001_MTb_EC	4305561	G	C	1908.77	SNP	Rv3830c	Ala42Gly	21	-	pre-XDR
S001_MTb_EC	4306155	C	T	2109.77	SNP	Rv3831	silent (Ser133)	9840	-	pre-XDR
S001_MTb_EC	4306767	G	A	2261.77	SNP	Rv3832c	silent (Gly15)	9935	-	pre-XDR
S001_MTb_EC	4306929	G	T	1933.77	SNP	Rv3833	silent (Arg21)	9913	-	pre-XDR
S001_MTb_EC	4307179	G	A	1787.77	SNP	Rv3833	Val105Ile	33	-	pre-XDR
S001_MTb_EC	4314645	A	G	2270.77	SNP	Rv3841 (bfrB)	silent (Leu156)	9947	-	pre-XDR
S001_MTb_EC	4315050	G	A	1582.77	SNP	Rv3842c (glpQ1)	silent (Val171)	9901	-	pre-XDR
S001_MTb_EC	4315429	C	G	2079.77	SNP	Rv3842c (glpQ1)	Cys45Ser	11	-	pre-XDR
S001_MTb_EC	4323355	G	C	2435.77	SNP	intergenic			-	pre-XDR
S001_MTb_EC	4338732	G	A	1975.77	SNP	intergenic			-	pre-XDR
S001_MTb_EC	4339068	C	A	1920.77	SNP	Rv3863	His74Asn	21	-	pre-XDR
S001_MTb_EC	4340006	A	C	1994.77	SNP	Rv3863	silent (Ala386)	9867	-	pre-XDR
S001_MTb_EC	4351039	G	T	1836.77	SNP	Rv3872 (PE35)	Glu99STOP	17	-	pre-XDR
S001_MTb_EC	4356110	G	C	1808.77	SNP	Rv3877 (eccD1)	silent (Leu368)	9947	-	pre-XDR
S001_MTb_EC	4357123	C	A	2641.77	SNP	Rv3878 (espJ)	Thr144Lys	11	-	pre-XDR
S001_MTb_EC	4357597	C	G	1935.77	SNP	Rv3879c (espK)	Cys729Ser	11	-	pre-XDR
S001_MTb_EC	4358979	CG	C	2101.73	DEL	Rv3879c (espK)			-	pre-XDR
S001_MTb_EC	4359165	G	GGTGATCGGGGTTCCCGGGG TGATCGGGGTTCCCGGC	12974.7	INS	Rv3879c (espK)			-	pre-XDR
S001_MTb_EC	4361921	G	A	1791.77	SNP	Rv3881c (espB)	Thr2Met(s)	32	-	pre-XDR
S001_MTb_EC	4366195	T	C	2250.77	SNP	Rv3884c (eccA2)	Glu215Gly	7	-	pre-XDR
S001_MTb_EC	4366272	G	C	2530.77	SNP	Rv3884c (eccA2)	silent (Ala189)	9867	-	pre-XDR
S001_MTb_EC	4371510	G	C	1896.77	SNP	Rv3887c (eccD2)	Leu59Val(s)	4	-	pre-XDR
S001_MTb_EC	4372274	C	G	1940.77	SNP	Rv3888c	Asp145His	3	-	pre-XDR
S001_MTb_EC	4375480	C	T	1798.77	SNP	Rv3892c (PPE69)	silent (Ala68)	9867	-	pre-XDR
S001_MTb_EC	4375628	G	T	1420.77	SNP	Rv3892c (PPE69)	Thr19Lys	11	-	pre-XDR
S001_MTb_EC	4379680	C	G	2330.77	SNP	Rv3894c (eccC2)	Arg258Pro	5	-	pre-XDR
S001_MTb_EC	4382054	T	C	1760.77	SNP	Rv3896c	silent (Ala266)	9867	-	pre-XDR
S001_MTb_EC	4382275	G	T	1787.77	SNP	Rv3896c	Gln193Lys	12	-	pre-XDR
S001_MTb_EC	4383144	C	CCGGGG	5770.73	INS	Rv3897c			-	pre-XDR
S001_MTb_EC	4384417	C	T	2151.77	SNP	Rv3899c	silent (Leu321)	9947	-	pre-XDR
S001_MTb_EC	4386228	T	C	1561.77	SNP	Rv3900c	silent (Leu27)	9947	-	pre-XDR
S001_MTb_EC	4386709	C	T	2120.77	SNP	Rv3901c	Ala36Thr	22	-	pre-XDR
S001_MTb_EC	4391565	G	C	2522.77	SNP	Rv3906c	Ile14Met(s)	6	-	pre-XDR
S001_MTb_EC	4393178	A	G	2261.77	SNP	intergenic			-	pre-XDR
S001_MTb_EC	4400246	G	A	1763.77	SNP	Rv3911 (sigM)	Asp21Asn	36	-	pre-XDR
S001_MTb_EC	4400660	AC	A	2173.73	DEL	Rv3911 (sigM)			-	pre-XDR
S007_MTb_EC	1977	A	G	1547.77	SNP	intergenic			-	MDR
S007_MTb_EC	4013	T	C	2038.77	SNP	Rv0003 (recF)	Ile245Thr	11	-	MDR
S007_MTb_EC	7362	G	C	1876.77	SNP	Rv0006 (gyrA)	Glu21Gln	27	-	MDR
S007_MTb_EC	7585	G	C	1829.77	SNP	Rv0006 (gyrA)	Ser95Thr	32	genotype	MDR
S007_MTb_EC	9304	G	A	1865.77	SNP	Rv0006 (gyrA)	Gly668Asp	6	-	MDR
S007_MTb_EC	11370	C	T	1693.77	SNP	intergenic			-	MDR
S007_MTb_EC	11879	A	G	1741.77	SNP	Rv0008c	Ser145Pro	12	-	MDR
S007_MTb_EC	12020	G	A	1731.77	SNP	Rv0008c	Arg98Cys	1	-	MDR
S007_MTb_EC	14785	T	C	1973.77	SNP	Rv0012	Cys233Arg	1	-	MDR
S007_MTb_EC	21795	G	A	838.77	SNP	Rv0018c (pstP)	Pro463Ser	17	-	MDR
S007_MTb_EC	24698	GCCGCGTTGCTCGGGGTAA	G	6800.73	DEL	Rv0020c (fhaA)			-	MDR
S007_MTb_EC	26959	C	G	1547.77	SNP	intergenic			-	MDR
S007_MTb_EC	29482	CA	C	2289.73	DEL	Rv0025			-	MDR
S007_MTb_EC	30943	C	T	2050.77	SNP	Rv0026	Pro408Ser	17	-	MDR
S007_MTb_EC	31077	C	T	2023.77	SNP	intergenic			-	MDR
S007_MTb_EC	34044	T	C	2270.77	SNP	intergenic			-	MDR
S007_MTb_EC	36470	GC	G	1920.73	DEL	Rv0032 (bioF2)			-	MDR
S007_MTb_EC	37031	C	G	1777.77	SNP	Rv0034	silent (Ala55)	9867	-	MDR
S007_MTb_EC	42449	G	A	1382.77	SNP	Rv0040c (mtc28)	Pro306Leu	3	-	MDR
S007_MTb_EC	42967	G	C	1778.77	SNP	Rv0040c (mtc28)	silent (Pro133)	9926	-	MDR
S007_MTb_EC	50557	T	C	2184.77	SNP	Rv0046c (ino1)	Arg190Gly	1	-	MDR
S007_MTb_EC	51949	A	G	1571.77	SNP	Rv0048c	Val250Ala	18	-	MDR
S007_MTb_EC	51954	T	A	1559.77	SNP	Rv0048c	Glu248Asp	53	-	MDR
S007_MTb_EC	54394	A	G	1387.77	SNP	Rv0050 (ponA1)	silent (Ala244)	9867	-	MDR
S007_MTb_EC	55553	C	T	1855.77	SNP	Rv0050 (ponA1)	Pro631Ser	17	-	MDR
S007_MTb_EC	57393	A	T	1550.77	SNP	intergenic			-	MDR
S007_MTb_EC	61647	T	G	1939.77	SNP	Rv0058 (dnaB)	Phe418Val	1	-	MDR
S007_MTb_EC	62049	A	G	1557.77	SNP	Rv0058 (dnaB)	Arg552Gly	1	-	MDR
S007_MTb_EC	62657	G	A	1934.77	SNP	Rv0058 (dnaB)	silent (Pro754)	9926	genotype	MDR
S007_MTb_EC	62686	C	T	2030.77	SNP	Rv0058 (dnaB)	Ala764Val(s)	9867	-	MDR
S007_MTb_EC	63868	C	T	1830.77	SNP	Rv0059	silent (Val223)	9901	-	MDR
S007_MTb_EC	64920	G	T	1758.77	SNP	Rv0060	Asp338Tyr	0	-	MDR
S007_MTb_EC	69834	C	T	1698.77	SNP	Rv0064	silent (Asp405)	9859	-	MDR
S007_MTb_EC	69871	C	T	1445.77	SNP	Rv0064	Leu418Phe	6	-	MDR
S007_MTb_EC	69989	G	A	1734.77	SNP	Rv0064	Gly457Asp	6	-	MDR
S007_MTb_EC	70095	G	A	2102.77	SNP	Rv0064	silent (Arg492)	9913	-	MDR
S007_MTb_EC	70816	A	G	1464.77	SNP	Rv0064	Asn733Asp	42	-	MDR
S007_MTb_EC	70924	C	T	1423.77	SNP	Rv0064	Leu769Phe	6	-	MDR
S007_MTb_EC	71336	G	C	1149.77	SNP	Rv0064	Arg906Pro	5	-	MDR
S007_MTb_EC	75940	G	C	1526.77	SNP	Rv0068	Val(s)214Leu	3	-	MDR
S007_MTb_EC	78422	C	T	1784.77	SNP	Rv0070c (glyA2)	Val159Ile	33	-	MDR
S007_MTb_EC	80616	C	G	1983.77	SNP	intergenic			-	MDR
S007_MTb_EC	81963	G	A	1336.77	SNP	Rv0073	silent (Leu96)	9947	-	MDR
S007_MTb_EC	83842	G	A	1608.77	SNP	Rv0074	silent (Pro365)	9926	-	MDR
S007_MTb_EC	83982	A	G	2152.77	SNP	Rv0074	silent (STOP412)	9867	-	MDR
S007_MTb_EC	92199	T	G	1631.77	SNP	Rv0083	silent (Thr600)	9871	-	MDR
S007_MTb_EC	94344	G	A	2488.77	SNP	Rv0086 (hycQ)	Val132Ile	33	-	MDR
S007_MTb_EC	103776	G	C	1415.77	SNP	Rv0094c	silent (Arg296)	9913	-	MDR
S007_MTb_EC	103778	G	A	1290.77	SNP	Rv0094c	Arg296Cys	1	-	MDR
S007_MTb_EC	103779	G	C	1333.77	SNP	Rv0094c	silent (Pro295)	9926	-	MDR
S007_MTb_EC	104712	C	T	2155.77	SNP	intergenic			-	MDR
S007_MTb_EC	104856	C	T	1133.77	SNP	Rv0095c	silent (Leu120)	9947	-	MDR
S007_MTb_EC	104858	G	A	1183.77	SNP	Rv0095c	Leu120Leu(s)	4	-	MDR
S007_MTb_EC	105000	C	T	662.77	SNP	Rv0095c	silent (Pro72)	9926	-	MDR
S007_MTb_EC	105007	C	G	728.77	SNP	Rv0095c	Ser70Thr	32	-	MDR
S007_MTb_EC	105011	G	A	640.77	SNP	Rv0095c	Leu69Leu(s)	4	-	MDR
S007_MTb_EC	105799	C	T	1910.77	SNP	Rv0096 (PPE1)	Thr159Met(s)	32	-	MDR
S007_MTb_EC	107485	T	C	2125.77	SNP	Rv0097	Ile251Thr	11	-	MDR
S007_MTb_EC	107794	C	T	1572.77	SNP	Rv0098 (fcoT)	silent (Ala65)	9867	genotype	MDR
S007_MTb_EC	116000	T	G	2110.77	SNP	Rv0101 (nrp)	Val2000Val(s)	18	-	MDR
S007_MTb_EC	122109	A	G	2389.77	SNP	Rv0103c (ctpB)	Leu(s)22Ser	28	-	MDR
S007_MTb_EC	122330	C	T	1317.77	SNP	Rv0104	Thr5Ile	7	-	MDR
S007_MTb_EC	125830	G	GA	2127.73	INS	Rv0107c (ctpI)			-	MDR
S007_MTb_EC	130997	C	T	1563.77	SNP	Rv0108c	Val(s)36Val	13	-	MDR
S007_MTb_EC	131174	T	TG	3270.73	INS	intergenic			-	MDR
S007_MTb_EC	132417	C	G	1470.77	SNP	Rv0109 (PE_PGRS1)	Arg346Gly	1	-	MDR
S007_MTb_EC	133839	C	T	1932.77	SNP	intergenic			-	MDR
S007_MTb_EC	146087	T	C	1866.77	SNP	Rv0120c (fusA2)	Asn562Ser	34	-	MDR
S007_MTb_EC	146737	C	T	1548.77	SNP	Rv0120c (fusA2)	silent (Thr345)	9871	-	MDR
S007_MTb_EC	154283	T	C	2172.77	SNP	Rv0127 (mak)	Ser18Pro	12	-	MDR
S007_MTb_EC	164676	G	A	1839.77	SNP	Rv0136 (cyp138)	Val(s)437Val	13	-	MDR
S007_MTb_EC	169637	G	C	2171.77	SNP	Rv0143c	Phe182Leu(s)	2	-	MDR
S007_MTb_EC	177596	T	C	1968.77	SNP	Rv0151c (PE1)	Ile572Val	57	-	MDR
S007_MTb_EC	177857	G	A	1652.77	SNP	Rv0151c (PE1)	Leu485Leu(s)	4	-	MDR
S007_MTb_EC	178946	C	T	1659.77	SNP	Rv0151c (PE1)	Ala122Thr	22	-	MDR
S007_MTb_EC	187226	G	A	1364.77	SNP	Rv0158	Gly148Ser	16	-	MDR
S007_MTb_EC	187420	G	C	1518.77	SNP	Rv0158	Lys212Asn	13	-	MDR
S007_MTb_EC	188800	T	C	1408.77	SNP	Rv0159c (PE3)	Thr14Ala	32	-	MDR
S007_MTb_EC	194681	G	C	1538.77	SNP	Rv0165c (mce1R)	silent (Leu45)	9947	-	MDR
S007_MTb_EC	196642	C	T	924.77	SNP	Rv0166 (fadD5)	silent (Asn550)	9822	-	MDR
S007_MTb_EC	202197	G	A	1065.77	SNP	Rv0171 (mce1C)	silent (Thr422)	9871	-	MDR
S007_MTb_EC	206339	T	C	1298.77	SNP	Rv0174 (mce1F)	Leu370Pro	2	-	MDR
S007_MTb_EC	220050	C	T	1806.77	SNP	Rv0189c (ilvD)	silent (Leu558)	9947	-	MDR
S007_MTb_EC	222486	C	T	2089.77	SNP	Rv0191	silent (Ala66)	9867	-	MDR
S007_MTb_EC	223942	T	C	1486.77	SNP	Rv0192	Ser127Pro	12	-	MDR
S007_MTb_EC	224760	C	T	1614.77	SNP	Rv0193c	silent (Arg604)	9913	-	MDR
S007_MTb_EC	225323	T	C	1474.77	SNP	Rv0193c	Lys417Glu	4	-	MDR
S007_MTb_EC	227098	T	C	1949.77	SNP	Rv0194	Met(s)74Thr	22	-	MDR
S007_MTb_EC	231114	C	G	1896.77	SNP	Rv0195	silent (Ala72)	9867	-	MDR
S007_MTb_EC	234477	T	G	384.77	SNP	Rv0197	Tyr749STOP	2	-	MDR
S007_MTb_EC	234496	C	CGT	719.73	INS	Rv0197			-	MDR
S007_MTb_EC	261869	T	C	1489.77	SNP	Rv0218	Cys316Arg	1	-	MDR
S007_MTb_EC	265554	A	C	1958.77	SNP	Rv0222 (echA1)	silent (Val16)	9901	-	MDR
S007_MTb_EC	278681	C	G	2377.77	SNP	Rv0233 (nrdB)	His33Asp	4	-	MDR
S007_MTb_EC	283614	T	C	1572.77	SNP	Rv0236c (aftD)	Ser1080Gly	21	-	MDR
S007_MTb_EC	284623	G	A	1659.77	SNP	Rv0236c (aftD)	silent (Thr743)	9871	-	MDR
S007_MTb_EC	285772	A	C	2183.77	SNP	Rv0236c (aftD)	silent (Pro360)	9926	-	MDR
S007_MTb_EC	285871	A	G	2405.77	SNP	Rv0236c (aftD)	silent (Val327)	9901	-	MDR
S007_MTb_EC	290163	CT	C	2059.73	DEL	Rv0241c (htdX)			-	MDR
S007_MTb_EC	293628	A	AC	1658.73	INS	intergenic			-	MDR
S007_MTb_EC	297658	A	G	1952.77	SNP	Rv0246	Ile284Val	57	-	MDR
S007_MTb_EC	304923	A	G	2163.77	SNP	Rv0252 (nirB)	silent (Lys686)	9926	-	MDR
S007_MTb_EC	310973	G	A	1737.77	SNP	Rv0259c	Ala182Val(s)	9867	-	MDR
S007_MTb_EC	311029	C	A	2049.77	SNP	Rv0259c	silent (Thr163)	9871	-	MDR
S007_MTb_EC	311613	G	T	1536.77	SNP	Rv0260c	silent (Val349)	9901	-	MDR
S007_MTb_EC	333580	G	C	195.77	SNP	Rv0278c (PE_PGRS3)	Gln911Glu	35	-	MDR
S007_MTb_EC	333584	G	C	198.77	SNP	Rv0278c (PE_PGRS3)	silent (Arg909)	9913	-	MDR
S007_MTb_EC	333637	A	G	401.77	SNP	Rv0278c (PE_PGRS3)	Trp892Arg	8	-	MDR
S007_MTb_EC	333640	G	A	383.77	SNP	Rv0278c (PE_PGRS3)	Arg891Trp	2	-	MDR
S007_MTb_EC	333641	C	T	367.77	SNP	Rv0278c (PE_PGRS3)	silent (Gln890)	9876	-	MDR
S007_MTb_EC	333672	CA	C	516.73	DEL	Rv0278c (PE_PGRS3)			-	MDR
S007_MTb_EC	333677	C	G	382.77	SNP	Rv0278c (PE_PGRS3)	silent (Gly878)	9935	-	MDR
S007_MTb_EC	333683	A	G	380.77	SNP	Rv0278c (PE_PGRS3)	silent (Gly876)	9935	-	MDR
S007_MTb_EC	333786	G	C	65.77	SNP	Rv0278c (PE_PGRS3)	Ala842Gly	21	-	MDR
S007_MTb_EC	333789	G	T	63.77	SNP	Rv0278c (PE_PGRS3)	Ser841Tyr	1	-	MDR
S007_MTb_EC	333892	G	C	299.53	SNP	Rv0278c (PE_PGRS3)	Arg807Gly	1	-	MDR
S007_MTb_EC	334641	G	C	520.77	SNP	Rv0278c (PE_PGRS3)	Ala557Gly	21	-	MDR
S007_MTb_EC	334751	G	A	67.77	SNP	Rv0278c (PE_PGRS3)	silent (Asn520)	9822	-	MDR
S007_MTb_EC	335378	G	A	112.81	SNP	Rv0278c (PE_PGRS3)	silent (Gly311)	9935	-	MDR
S007_MTb_EC	335597	C	G	40.77	SNP	Rv0278c (PE_PGRS3)	silent (Gly238)	9935	-	MDR
S007_MTb_EC	335606	T	C	74.81	SNP	Rv0278c (PE_PGRS3)	silent (Gly235)	9935	-	MDR
S007_MTb_EC	335642	A	G	45.77	SNP	Rv0278c (PE_PGRS3)	silent (Ala223)	9867	-	MDR
S007_MTb_EC	335643	G	T	42.77	SNP	Rv0278c (PE_PGRS3)	Ala223Asp	6	-	MDR
S007_MTb_EC	335885	T	G	177.77	SNP	Rv0278c (PE_PGRS3)	silent (Gly142)	9935	-	MDR
S007_MTb_EC	335906	T	C	226.77	SNP	Rv0278c (PE_PGRS3)	Leu135Leu(s)	4	-	MDR
S007_MTb_EC	335919	T	G	251.77	SNP	Rv0278c (PE_PGRS3)	Asp131Ala	10	-	MDR
S007_MTb_EC	335920	C	G	244.77	SNP	Rv0278c (PE_PGRS3)	Asp131His	3	-	MDR
S007_MTb_EC	335922	C	G	243.77	SNP	Rv0278c (PE_PGRS3)	Gly130Ala	21	-	MDR
S007_MTb_EC	335927	A	G	250.77	SNP	Rv0278c (PE_PGRS3)	silent (Asn128)	9822	-	MDR
S007_MTb_EC	335929	T	C	273.77	SNP	Rv0278c (PE_PGRS3)	Asn128Asp	42	-	MDR
S007_MTb_EC	335956	C	T	278.77	SNP	Rv0278c (PE_PGRS3)	Ala119Thr	22	-	MDR
S007_MTb_EC	335971	A	G	924.77	SNP	Rv0278c (PE_PGRS3)	Leu(s)114Leu	3	-	MDR
S007_MTb_EC	336005	G	A	308.77	SNP	Rv0278c (PE_PGRS3)	silent (Ile102)	9872	-	MDR
S007_MTb_EC	336011	A	G	309.77	SNP	Rv0278c (PE_PGRS3)	silent (Asp100)	9859	-	MDR
S007_MTb_EC	336012	T	G	284.77	SNP	Rv0278c (PE_PGRS3)	Asp100Ala	10	-	MDR
S007_MTb_EC	336014	C	G	305.77	SNP	Rv0278c (PE_PGRS3)	silent (Leu99)	9947	-	MDR
S007_MTb_EC	336047	C	G	243.77	SNP	Rv0278c (PE_PGRS3)	silent (Ala88)	9867	-	MDR
S007_MTb_EC	336050	A	G	222.77	SNP	Rv0278c (PE_PGRS3)	silent (Tyr87)	9945	-	MDR
S007_MTb_EC	336053	G	C	170.77	SNP	Rv0278c (PE_PGRS3)	silent (Ala86)	9867	-	MDR
S007_MTb_EC	336074	T	C	713.77	SNP	Rv0278c (PE_PGRS3)	silent (Ala79)	9867	-	MDR
S007_MTb_EC	336191	C	T	1902.77	SNP	Rv0278c (PE_PGRS3)	Met(s)40Ile	2	-	MDR
S007_MTb_EC	336380	A	T	698.77	SNP	intergenic			-	MDR
S007_MTb_EC	336400	C	G	594.77	SNP	intergenic			-	MDR
S007_MTb_EC	336403	C	G	675.77	SNP	intergenic			-	MDR
S007_MTb_EC	336405	A	G	695.77	SNP	intergenic			-	MDR
S007_MTb_EC	336504	G	T	727.77	SNP	intergenic			-	MDR
S007_MTb_EC	336535	T	G	837.77	SNP	intergenic			-	MDR
S007_MTb_EC	336537	T	G	800.77	SNP	intergenic			-	MDR
S007_MTb_EC	336540	G	T	738.77	SNP	intergenic			-	MDR
S007_MTb_EC	336546	T	G	829.77	SNP	intergenic			-	MDR
S007_MTb_EC	336557	C	CT	1241.73	INS	intergenic			-	MDR
S007_MTb_EC	336560	T	C	480.77	SNP	Rv0279c (PE_PGRS4)	silent (STOP838)	9867	-	MDR
S007_MTb_EC	336562	A	ATGG	1481.73	INS	Rv0279c (PE_PGRS4)			-	MDR
S007_MTb_EC	336590	G	C	761.77	SNP	Rv0279c (PE_PGRS4)	Ile828Met(s)	6	-	MDR
S007_MTb_EC	336592	T	G	792.77	SNP	Rv0279c (PE_PGRS4)	Ile828Leu	22	-	MDR
S007_MTb_EC	336611	G	C	697.77	SNP	Rv0279c (PE_PGRS4)	silent (Ala821)	9867	-	MDR
S007_MTb_EC	336617	G	C	477.77	SNP	Rv0279c (PE_PGRS4)	silent (Pro819)	9926	-	MDR
S007_MTb_EC	336620	T	C	462.77	SNP	Rv0279c (PE_PGRS4)	silent (Thr818)	9871	-	MDR
S007_MTb_EC	336680	GGGGA	G	1142.73	DEL	Rv0279c (PE_PGRS4)			-	MDR
S007_MTb_EC	336687	GAGC	G	885.73	DEL	Rv0279c (PE_PGRS4)			-	MDR
S007_MTb_EC	336691	T	C	550.77	SNP	Rv0279c (PE_PGRS4)	Ser795Gly	21	-	MDR
S007_MTb_EC	336694	A	ACACCGCC	1754.73	INS	Rv0279c (PE_PGRS4)			-	MDR
S007_MTb_EC	336698	C	G	600.77	SNP	Rv0279c (PE_PGRS4)	silent (Gly792)	9935	-	MDR
S007_MTb_EC	336701	A	G	550.84	SNP	Rv0279c (PE_PGRS4)	silent (Gly791)	9935	-	MDR
S007_MTb_EC	336707	G	A	535.77	SNP	Rv0279c (PE_PGRS4)	silent (Asp789)	9859	-	MDR
S007_MTb_EC	336708	T	C	559.77	SNP	Rv0279c (PE_PGRS4)	Asp789Gly	11	-	MDR
S007_MTb_EC	336710	A	G	590.77	SNP	Rv0279c (PE_PGRS4)	silent (Ala788)	9867	-	MDR
S007_MTb_EC	337820	G	A	208.8	SNP	Rv0279c (PE_PGRS4)	silent (Gly418)	9935	-	MDR
S007_MTb_EC	337959	A	C	151.03	SNP	Rv0279c (PE_PGRS4)	Ile372Ser	2	-	MDR
S007_MTb_EC	338020	A	C	187.9	SNP	Rv0279c (PE_PGRS4)	Cys352Gly	1	-	MDR
S007_MTb_EC	338100	T	C	340.78	SNP	Rv0279c (PE_PGRS4)	Asn325Ser	34	-	MDR
S007_MTb_EC	338329	TTCCGCCGGA	T	1045.77	DEL	Rv0279c (PE_PGRS4)			-	MDR
S007_MTb_EC	338453	A	G	92.28	SNP	Rv0279c (PE_PGRS4)	silent (Ala207)	9867	-	MDR
S007_MTb_EC	338648	T	G	86.77	SNP	Rv0279c (PE_PGRS4)	silent (Gly142)	9935	-	MDR
S007_MTb_EC	338669	T	C	94.77	SNP	Rv0279c (PE_PGRS4)	Leu135Leu(s)	4	-	MDR
S007_MTb_EC	338682	T	G	62.77	SNP	Rv0279c (PE_PGRS4)	Asp131Ala	10	-	MDR
S007_MTb_EC	338683	C	G	63.77	SNP	Rv0279c (PE_PGRS4)	Asp131His	3	-	MDR
S007_MTb_EC	338685	C	G	63.77	SNP	Rv0279c (PE_PGRS4)	Gly130Ala	21	-	MDR
S007_MTb_EC	338690	A	G	65.77	SNP	Rv0279c (PE_PGRS4)	silent (Asn128)	9822	-	MDR
S007_MTb_EC	338692	T	C	73.77	SNP	Rv0279c (PE_PGRS4)	Asn128Asp	42	-	MDR
S007_MTb_EC	338719	T	C	34.77	SNP	Rv0279c (PE_PGRS4)	Thr119Ala	32	-	MDR
S007_MTb_EC	338789	G	C	493.77	SNP	Rv0279c (PE_PGRS4)	silent (Thr95)	9871	-	MDR
S007_MTb_EC	338790	G	A	439.77	SNP	Rv0279c (PE_PGRS4)	Thr95Ile	7	-	MDR
S007_MTb_EC	338791	T	C	492.77	SNP	Rv0279c (PE_PGRS4)	Thr95Ala	32	-	MDR
S007_MTb_EC	338792	G	C	481.77	SNP	Rv0279c (PE_PGRS4)	silent (Ala94)	9867	-	MDR
S007_MTb_EC	338810	G	C	316.77	SNP	Rv0279c (PE_PGRS4)	silent (Ala88)	9867	-	MDR
S007_MTb_EC	338813	G	A	279.77	SNP	Rv0279c (PE_PGRS4)	silent (Tyr87)	9945	-	MDR
S007_MTb_EC	338816	C	G	282.77	SNP	Rv0279c (PE_PGRS4)	silent (Ala86)	9867	-	MDR
S007_MTb_EC	338844	A	G	519.77	SNP	Rv0279c (PE_PGRS4)	Val(s)77Ala	9867	-	MDR
S007_MTb_EC	338845	C	T	426.77	SNP	Rv0279c (PE_PGRS4)	Val(s)77Met(s)	9867	-	MDR
S007_MTb_EC	338876	G	A	839.77	SNP	Rv0279c (PE_PGRS4)	silent (Ser66)	9840	-	MDR
S007_MTb_EC	338903	G	C	1152.77	SNP	Rv0279c (PE_PGRS4)	silent (Ala57)	9867	-	MDR
S007_MTb_EC	338960	T	C	1332.77	SNP	Rv0279c (PE_PGRS4)	silent (Ala38)	9867	-	MDR
S007_MTb_EC	338963	T	C	1246.77	SNP	Rv0279c (PE_PGRS4)	silent (Thr37)	9871	-	MDR
S007_MTb_EC	340372	T	C	754.77	SNP	Rv0280 (PPE3)	Ser337Pro	12	-	MDR
S007_MTb_EC	342340	C	T	1528.77	SNP	Rv0282 (eccA3)	Leu71Leu(s)	4	-	MDR
S007_MTb_EC	346275	C	G	2140.77	SNP	Rv0284 (eccC3)	Pro214Arg	4	-	MDR
S007_MTb_EC	356528	A	G	1853.77	SNP	Rv0292 (eccE3)	Asn217Asp	42	-	MDR
S007_MTb_EC	368370	G	A	1407.77	SNP	Rv0304c (PPE5)	silent (Thr1465)	9871	-	MDR
S007_MTb_EC	372913	A	C	1250.77	SNP	Rv0305c (PPE6)	silent (Gly933)	9935	-	MDR
S007_MTb_EC	373282	TA	T	1580.73	DEL	Rv0305c (PPE6)			-	MDR
S007_MTb_EC	374673	G	T	35.77	SNP	Rv0305c (PPE6)	Pro347Thr	5	-	MDR
S007_MTb_EC	376774	T	C	2036.77	SNP	Rv0307c	silent (Ala94)	9867	-	MDR
S007_MTb_EC	384380	A	C	1616.77	SNP	Rv0315	Lys260Thr	8	-	MDR
S007_MTb_EC	386013	G	A	1787.77	SNP	intergenic			-	MDR
S007_MTb_EC	386432	C	G	2028.77	SNP	Rv0318c	Gly223Ala	21	-	MDR
S007_MTb_EC	386935	C	T	1412.77	SNP	Rv0318c	silent (Ala55)	9867	-	MDR
S007_MTb_EC	388410	G	T	2014.77	SNP	Rv0320	Gly175Trp	0	-	MDR
S007_MTb_EC	390828	T	C	2299.77	SNP	Rv0323c	Ser142Gly	21	-	MDR
S007_MTb_EC	391853	A	G	1869.77	SNP	Rv0324	Thr168Ala	32	-	MDR
S007_MTb_EC	397275	G	C	2047.77	SNP	Rv0331	Ala359Pro	13	-	MDR
S007_MTb_EC	403980	G	A	2189.77	SNP	Rv0338c	Ala621Val	13	-	MDR
S007_MTb_EC	404326	T	C	1757.77	SNP	Rv0338c	Arg506Gly	1	-	MDR
S007_MTb_EC	414486	C	T	1715.77	SNP	Rv0344c (lpqJ)	silent (Glu152)	9865	-	MDR
S007_MTb_EC	420008	A	G	1450.77	SNP	Rv0350 (dnaK)	silent (Ala58)	9867	-	MDR
S007_MTb_EC	424320	T	TC	1809.73	INS	Rv0354c (PPE7)			-	MDR
S007_MTb_EC	427310	TTGCCGAGGTTTGCAC	T	2919.73	DEL	Rv0355c (PPE8)			-	MDR
S007_MTb_EC	428840	C	T	1571.77	SNP	Rv0355c (PPE8)	Gly1947Asp	6	-	MDR
S007_MTb_EC	430756	G	A	851.77	SNP	Rv0355c (PPE8)	silent (Ile1308)	9872	-	MDR
S007_MTb_EC	435190	C	T	1708.77	SNP	Rv0356c	silent (Leu95)	9947	-	MDR
S007_MTb_EC	438158	T	G	1728.77	SNP	Rv0359	Leu214Arg	1	-	MDR
S007_MTb_EC	440742	G	A	1600.77	SNP	Rv0362 (mgtE)	Arg291Gln	9	-	MDR
S007_MTb_EC	443277	A	C	1753.77	SNP	Rv0365c	Asp307Glu	56	-	MDR
S007_MTb_EC	446165	G	C	1958.77	SNP	Rv0368c	Gln121Glu	35	-	MDR
S007_MTb_EC	448266	G	A	1878.77	SNP	Rv0371c	Ala123Val	13	-	MDR
S007_MTb_EC	454167	T	C	1916.77	SNP	Rv0376c	Tyr69Cys	3	-	MDR
S007_MTb_EC	454295	T	C	1775.77	SNP	Rv0376c	silent (Pro26)	9926	-	MDR
S007_MTb_EC	456281	C	T	1869.77	SNP	Rv0380c	Gly180Asp	6	-	MDR
S007_MTb_EC	457326	C	T	1954.77	SNP	Rv0381c	silent (Leu166)	9947	-	MDR
S007_MTb_EC	457452	T	G	2197.77	SNP	Rv0381c	silent (Thr124)	9871	-	MDR
S007_MTb_EC	459399	A	C	1124.77	SNP	intergenic			-	MDR
S007_MTb_EC	467497	C	CG	2851.73	INS	Rv0388c (PPE9)			-	MDR
S007_MTb_EC	467508	C	CG	3227.04	INS	Rv0388c (PPE9)			-	MDR
S007_MTb_EC	467516	G	C	2345.77	SNP	Rv0388c (PPE9)	silent (Ser162)	9840	-	MDR
S007_MTb_EC	467526	C	G	2294.77	SNP	Rv0388c (PPE9)	Gly159Ala	21	-	MDR
S007_MTb_EC	467546	G	C	2098.77	SNP	Rv0388c (PPE9)	Asp152Glu	56	-	MDR
S007_MTb_EC	467557	A	C	2019.77	SNP	Rv0388c (PPE9)	Leu(s)149Val(s)	9867	-	MDR
S007_MTb_EC	467564	A	C	2112.77	SNP	Rv0388c (PPE9)	His146Gln	23	-	MDR
S007_MTb_EC	467585	G	C	1984.77	SNP	Rv0388c (PPE9)	His139Gln	23	-	MDR
S007_MTb_EC	467590	T	C	1931.77	SNP	Rv0388c (PPE9)	Thr138Ala	32	-	MDR
S007_MTb_EC	467621	T	G	1812.77	SNP	Rv0388c (PPE9)	silent (Gly127)	9935	-	MDR
S007_MTb_EC	467638	G	T	1755.77	SNP	Rv0388c (PPE9)	Gln122Lys	12	-	MDR
S007_MTb_EC	469420	C	T	1424.77	SNP	Rv0389 (purT)	silent (Gly362)	9935	-	MDR
S007_MTb_EC	475178	T	C	2039.77	SNP	Rv0395	Val80Ala	18	-	MDR
S007_MTb_EC	483935	T	G	1564.77	SNP	intergenic			-	MDR
S007_MTb_EC	487852	C	G	1626.77	SNP	Rv0405 (pks6)	Leu708Val	11	-	MDR
S007_MTb_EC	489073	C	G	1467.77	SNP	Rv0405 (pks6)	Leu1115Val	11	-	MDR
S007_MTb_EC	489935	G	C	1932.77	SNP	Rv0405 (pks6); Rv0406c	Arg1402Pro; silent (Thr257)	5; 9871	-	MDR
S007_MTb_EC	491591	A	T	1273.77	SNP	Rv0407 (fgd1)	Lys270Met(s)	2	genotype	MDR
S007_MTb_EC	498557	C	A	1877.77	SNP	Rv0412c	Asp355Tyr	0	-	MDR
S007_MTb_EC	502589	C	G	1604.77	SNP	Rv0417 (thiG)	Ser75Cys	5	-	MDR
S007_MTb_EC	503354	G	C	1706.77	SNP	intergenic			-	MDR
S007_MTb_EC	513257	T	C	1756.77	SNP	Rv0425c (ctpH)	Met(s)689Val(s)	9867	-	MDR
S007_MTb_EC	524891	C	A	1506.77	SNP	Rv0436c (pssA)	Gly167Val	3	-	MDR
S007_MTb_EC	525833	C	T	1967.77	SNP	Rv0437c (psd)	Val(s)84Met(s)	9867	-	MDR
S007_MTb_EC	541201	A	G	1257.77	SNP	Rv0450c (mmpL4)	silent (Leu97)	9947	-	MDR
S007_MTb_EC	544461	C	T	1037.77	SNP	Rv0453 (PPE11)	Arg430Cys	1	-	MDR
S007_MTb_EC	546914	G	A	1330.77	SNP	intergenic			-	MDR
S007_MTb_EC	551525	A	C	1767.77	SNP	Rv0459	silent (Arg110)	9913	-	MDR
S007_MTb_EC	552495	G	GCTA	2764.73	INS	Rv0461			-	MDR
S007_MTb_EC	565655	A	G	1966.77	SNP	intergenic			-	MDR
S007_MTb_EC	569226	A	G	1359.77	SNP	Rv0480c	Met(s)194Thr	22	-	MDR
S007_MTb_EC	569897	C	T	119.77	SNP	intergenic			-	MDR
S007_MTb_EC	573262	A	G	1309.77	SNP	Rv0484c	silent (Gly180)	9935	-	MDR
S007_MTb_EC	575679	A	G	1926.77	SNP	Rv0486 (mshA)	Asn111Ser	34	genotype	MDR
S007_MTb_EC	580772	T	A	1070.77	SNP	intergenic			-	MDR
S007_MTb_EC	580773	GGGGGCACCACCCGCTTGCG GGGGA	G	10277.7	DEL	intergenic			-	MDR
S007_MTb_EC	590436	T	C	1996.77	SNP	Rv0500 (proC)	silent (Ala118)	9867	-	MDR
S007_MTb_EC	597816	A	G	1873.77	SNP	Rv0507 (mmpL2)	silent (Ala206)	9867	-	MDR
S007_MTb_EC	598475	G	A	1869.77	SNP	Rv0507 (mmpL2)	Arg426His	8	-	MDR
S007_MTb_EC	608775	T	C	1696.77	SNP	Rv0517	silent (Gly10)	9935	-	MDR
S007_MTb_EC	610120	T	G	2233.77	SNP	intergenic			-	MDR
S007_MTb_EC	623472	A	G	1034.77	SNP	Rv0532 (PE_PGRS6)	Asp227Gly	11	-	MDR
S007_MTb_EC	623508	C	G	983.77	SNP	Rv0532 (PE_PGRS6)	Ala239Gly	21	-	MDR
S007_MTb_EC	628334	C	T	1306.77	SNP	Rv0537c	silent (Arg466)	9913	-	MDR
S007_MTb_EC	628895	G	A	1579.77	SNP	Rv0537c	silent (Phe279)	9946	-	MDR
S007_MTb_EC	629925	C	A	1264.77	SNP	intergenic			-	MDR
S007_MTb_EC	630722	G	C	1601.77	SNP	Rv0538	Arg228Pro	5	-	MDR
S007_MTb_EC	632455	T	G	1083.77	SNP	Rv0540	Ile28Met(s)	6	-	MDR
S007_MTb_EC	637319	G	A	2043.77	SNP	Rv0545c (pitA)	Pro49Ser	17	-	MDR
S007_MTb_EC	637730	C	T	1677.77	SNP	Rv0546c	silent (Leu80)	9947	-	MDR
S007_MTb_EC	640914	C	T	1566.77	SNP	intergenic			-	MDR
S007_MTb_EC	648002	T	G	1505.77	SNP	Rv0556	Leu15Arg	1	-	MDR
S007_MTb_EC	648990	G	C	1990.77	SNP	Rv0557 (mgtA)	Arg152Pro	5	genotype	MDR
S007_MTb_EC	657269	A	G	2482.77	SNP	Rv0565c	Ser68Pro	12	-	MDR
S007_MTb_EC	665293	A	G	1845.77	SNP	Rv0572c	Phe31Leu	13	-	MDR
S007_MTb_EC	669398	T	C	1647.77	SNP	Rv0575c	silent (Gln116)	9876	-	MDR
S007_MTb_EC	672491	C	G	419.77	SNP	Rv0578c (PE_PGRS7)	silent (Gly1142)	9935	-	MDR
S007_MTb_EC	673238	A	G	579.77	SNP	Rv0578c (PE_PGRS7)	silent (His893)	9912	-	MDR
S007_MTb_EC	677685	G	GCGCCA	3607.73	INS	intergenic			-	MDR
S007_MTb_EC	685461	C	G	1552.77	SNP	Rv0587 (yrbE2A)	silent (Ala111)	9867	-	MDR
S007_MTb_EC	685608	T	C	2349.77	SNP	Rv0587 (yrbE2A)	silent (Leu160)	9947	-	MDR
S007_MTb_EC	686655	C	T	1502.77	SNP	Rv0588 (yrbE2B)	Thr243Ile	7	-	MDR
S007_MTb_EC	686972	T	C	1285.77	SNP	Rv0589 (mce2A)	Phe51Ser	3	-	MDR
S007_MTb_EC	690465	T	G	1167.77	SNP	Rv0591 (mce2C)	silent (Leu469)	9947	-	MDR
S007_MTb_EC	691887	G	GC	1905.73	INS	Rv0592 (mce2D)			-	MDR
S007_MTb_EC	698968	G	A	1705.77	SNP	Rv0601c	silent (Gly9)	9935	-	MDR
S007_MTb_EC	712693	A	G	1945.77	SNP	intergenic			-	MDR
S007_MTb_EC	739444	G	A	1880.77	SNP	Rv0645c (mmaA1)	silent (Arg248)	9913	-	MDR
S007_MTb_EC	754186	A	G	1658.77	SNP	Rv0658c	Leu75Pro	2	-	MDR
S007_MTb_EC	760115	C	T	1816.77	SNP	Rv0667 (rpoB)	silent (Asp103)	9859	-	MDR
S007_MTb_EC	761095	T	C	1825.77	SNP	Rv0667 (rpoB)	Leu430Pro	2	resistance	MDR
S007_MTb_EC	761141	C	G	1755.77	SNP	Rv0667 (rpoB)	His445Gln	23	- (A would be resistance)	MDR
S007_MTb_EC	765150	G	A	1575.77	SNP	Rv0668 (rpoC)	Gly594Glu	4	genotype	MDR
S007_MTb_EC	767414	G	A	1700.77	SNP	intergenic			-	MDR
S007_MTb_EC	775639	T	C	1492.77	SNP	Rv0676c (mmpL5)	Ile948Val	57	-	MDR
S007_MTb_EC	781276	A	C	2194.77	SNP	Rv0681	silent (Arg186)	9913	-	MDR
S007_MTb_EC	781395	T	C	1678.77	SNP	intergenic (Rv0682-165nt)			-	MDR
S007_MTb_EC	788259	G	T	1846.77	SNP	Rv0688	Gly107Val	3	-	MDR
S007_MTb_EC	795023	C	A	2180.77	SNP	Rv0695	silent (Ala103)	9867	-	MDR
S007_MTb_EC	805663	G	T	1959.77	SNP	Rv0709 (rpmC)	silent (Arg46)	9913	-	MDR
S007_MTb_EC	815693	T	G	37.77	SNP	Rv0724 (sppA)	Ser11Ala	35	-	MDR
S007_MTb_EC	817326	A	G	1404.77	SNP	Rv0724 (sppA)	Asp555Gly	11	-	MDR
S007_MTb_EC	820483	G	T	1039.77	SNP	Rv0727c (fucA)	Ala6Asp	6	-	MDR
S007_MTb_EC	824494	G	A	1988.77	SNP	Rv0731c	Pro49Leu	3	-	MDR
S007_MTb_EC	832708	A	C	1552.77	SNP	Rv0741	Asn59His	18	-	MDR
S007_MTb_EC	836272	A	G	622.77	SNP	Rv0746 (PE_PGRS9)	Glu191Gly	7	-	MDR
S007_MTb_EC	836291	A	G	508.77	SNP	Rv0746 (PE_PGRS9)	silent (Gly197)	9935	-	MDR
S007_MTb_EC	836426	A	C	190.84	SNP	Rv0746 (PE_PGRS9)	silent (Leu242)	9947	-	MDR
S007_MTb_EC	836454	A	G	244.78	SNP	Rv0746 (PE_PGRS9)	Thr252Ala	32	-	MDR
S007_MTb_EC	836538	A	G	556.77	SNP	Rv0746 (PE_PGRS9)	Asn280Asp	42	-	MDR
S007_MTb_EC	836658	A	G	826.77	SNP	Rv0746 (PE_PGRS9)	Thr320Ala	32	-	MDR
S007_MTb_EC	836777	G	T	697.77	SNP	Rv0746 (PE_PGRS9)	silent (Gly359)	9935	-	MDR
S007_MTb_EC	837033	A	G	1379.77	SNP	Rv0746 (PE_PGRS9)	Thr445Ala	32	-	MDR
S007_MTb_EC	838990	C	G	277.78	SNP	Rv0747 (PE_PGRS10)	silent (Ala180)	9867	-	MDR
S007_MTb_EC	839089	G	A	247.8	SNP	Rv0747 (PE_PGRS10)	silent (Gly213)	9935	-	MDR
S007_MTb_EC	839263	C	A	83.77	SNP	Rv0747 (PE_PGRS10)	silent (Ala271)	9867	-	MDR
S007_MTb_EC	839269	A	G	80.77	SNP	Rv0747 (PE_PGRS10)	silent (Gly273)	9935	-	MDR
S007_MTb_EC	839279	G	A	136.77	SNP	Rv0747 (PE_PGRS10)	Asp277Asn	36	-	MDR
S007_MTb_EC	839291	T	C	90.77	SNP	Rv0747 (PE_PGRS10)	Phe281Leu	13	-	MDR
S007_MTb_EC	839295	T	C	88.77	SNP	Rv0747 (PE_PGRS10)	Phe282Ser	3	-	MDR
S007_MTb_EC	839334	A	G	147.9	SNP	Rv0747 (PE_PGRS10)	Lys295Arg	19	-	MDR
S007_MTb_EC	839348	A	G	46.74	SNP	Rv0747 (PE_PGRS10)	Ser300Gly	21	-	MDR
S007_MTb_EC	839471	T	C	54.77	SNP	Rv0747 (PE_PGRS10)	Leu(s)341Leu	3	-	MDR
S007_MTb_EC	839472	T	A	44.77	SNP	Rv0747 (PE_PGRS10)	Leu(s)341STOP	9867	-	MDR
S007_MTb_EC	839496	G	A	523.77	SNP	Rv0747 (PE_PGRS10)	Gly349Asp	6	-	MDR
S007_MTb_EC	839515	G	A	445.77	SNP	Rv0747 (PE_PGRS10)	silent (Ala355)	9867	-	MDR
S007_MTb_EC	839516	A	G	500.77	SNP	Rv0747 (PE_PGRS10)	Thr356Ala	32	-	MDR
S007_MTb_EC	839519	C	G	480.77	SNP	Rv0747 (PE_PGRS10)	Leu357Val(s)	4	-	MDR
S007_MTb_EC	839520	T	C	483.77	SNP	Rv0747 (PE_PGRS10)	Leu357Pro	2	-	MDR
S007_MTb_EC	839534	A	C	354.77	SNP	Rv0747 (PE_PGRS10)	Ile362Leu	22	-	MDR
S007_MTb_EC	839790	C	A	47.77	SNP	Rv0747 (PE_PGRS10)	Ala447Asp	6	-	MDR
S007_MTb_EC	839799	C	A	52.77	SNP	Rv0747 (PE_PGRS10)	Ala450Asp	6	-	MDR
S007_MTb_EC	839806	G	C	64.77	SNP	Rv0747 (PE_PGRS10)	silent (Gly452)	9935	-	MDR
S007_MTb_EC	839821	G	C	117.77	SNP	Rv0747 (PE_PGRS10)	Leu(s)457Phe	1	-	MDR
S007_MTb_EC	840235	C	G	39.77	SNP	Rv0747 (PE_PGRS10)	silent (Gly595)	9935	-	MDR
S007_MTb_EC	840241	C	T	67.77	SNP	Rv0747 (PE_PGRS10)	silent (Gly597)	9935	-	MDR
S007_MTb_EC	840272	G	T	64.77	SNP	Rv0747 (PE_PGRS10)	Ala608Ser	28	-	MDR
S007_MTb_EC	840496	C	G	94.82	SNP	Rv0747 (PE_PGRS10)	silent (Gly682)	9935	-	MDR
S007_MTb_EC	841764	G	C	2005.77	SNP	Rv0749A	silent (Thr37)	9871	-	MDR
S007_MTb_EC	842364	C	T	1612.77	SNP	Rv0751c (mmsB)	Ala290Thr	22	-	MDR
S007_MTb_EC	850591	C	T	1718.77	SNP	intergenic			-	MDR
S007_MTb_EC	852910	C	T	2192.77	SNP	Rv0758 (phoR)	Pro172Leu	3	-	MDR
S007_MTb_EC	854252	GCC	G	2120.73	DEL	intergenic			-	MDR
S007_MTb_EC	857696	A	G	2332.77	SNP	Rv0764c (cyp51)	silent (Ala114)	9867	-	MDR
S007_MTb_EC	874835	C	CCG	2568.73	INS	Rv0781 (ptrBa); Rv0782 (ptrBb)			-	MDR
S007_MTb_EC	880562	G	T	1815.77	SNP	Rv0785	Cys408Phe	0	-	MDR
S007_MTb_EC	882257	T	C	1941.77	SNP	Rv0787	Tyr267His	4	-	MDR
S007_MTb_EC	891756	A	G	1627.77	SNP	Rv0798c (cfp29)	Leu(s)172Leu	3	genotype	MDR
S007_MTb_EC	893733	T	G	1810.77	SNP	Rv0800 (pepC)	Leu139Arg	1	-	MDR
S007_MTb_EC	897209	G	C	1629.77	SNP	Rv0803 (purL)	Glu464Gln	27	-	MDR
S007_MTb_EC	900221	T	C	1849.77	SNP	Rv0806c (cpsY)	Val370Val(s)	18	-	MDR
S007_MTb_EC	902413	C	T	1446.77	SNP	Rv0808 (purF)	silent (Val101)	9901	-	MDR
S007_MTb_EC	903550	T	C	1796.77	SNP	Rv0808 (purF)	silent (Ala480)	9867	-	MDR
S007_MTb_EC	903633	C	T	1688.77	SNP	Rv0808 (purF)	Ala508Val(s)	9867	-	MDR
S007_MTb_EC	903913	T	C	2061.77	SNP	Rv0809 (purM)	silent (Gly63)	9935	-	MDR
S007_MTb_EC	906857	A	G	1623.77	SNP	Rv0812	Ile145Met(s)	6	-	MDR
S007_MTb_EC	909724	G	C	2055.77	SNP	Rv0816c (thiX)	Leu104Val	11	-	MDR
S007_MTb_EC	917905	C	A	2167.77	SNP	Rv0824c (desA1)	silent (Gly282)	9935	-	MDR
S007_MTb_EC	919574	T	C	2116.77	SNP	intergenic			-	MDR
S007_MTb_EC	921813	C	G	2232.77	SNP	Rv0829	Ala80Gly	21	-	MDR
S007_MTb_EC	923065	T	A	1936.77	SNP	Rv0831c	silent (Gly215)	9935	-	MDR
S007_MTb_EC	927110	A	G	142.03	SNP	Rv0833 (PE_PGRS13)	Ser584Gly	21	-	MDR
S007_MTb_EC	927385	A	G	96.28	SNP	Rv0833 (PE_PGRS13)	silent (Gly675)	9935	-	MDR
S007_MTb_EC	928158	CTCGCCGCCG	C	2425.73	DEL	Rv0834c (PE_PGRS14)			-	MDR
S007_MTb_EC	945214	G	A	1582.77	SNP	Rv0848 (cysK2)	Gly93Ser	16	-	MDR
S007_MTb_EC	949535	T	C	1779.77	SNP	Rv0853c (pdc)	silent (Ala528)	9867	-	MDR
S007_MTb_EC	953233	T	G	1766.77	SNP	intergenic			-	MDR
S007_MTb_EC	954324	C	T	1211.77	SNP	Rv0858c (dapC)	silent (Glu199)	9865	-	MDR
S007_MTb_EC	955524	A	G	1730.77	SNP	Rv0859 (fadA)	Ser150Gly	21	-	MDR
S007_MTb_EC	957117	T	C	1678.77	SNP	Rv0860 (fadB)	silent (Asp275)	9859	-	MDR
S007_MTb_EC	968426	A	AGCCGGGTTG	3434.73	INS	Rv0872c (PE_PGRS15)			-	MDR
S007_MTb_EC	976897	T	TTG	2398.73	INS	Rv0878c (PPE13)			-	MDR
S007_MTb_EC	979704	G	C	2094.77	SNP	Rv0881	Gly115Arg	0	-	MDR
S007_MTb_EC	981670	C	T	2099.77	SNP	Rv0884c (serC)	silent (Arg295)	9913	-	MDR
S007_MTb_EC	983485	T	G	2081.77	SNP	Rv0885	Ser242Ala	35	-	MDR
S007_MTb_EC	985621	G	A	1803.77	SNP	Rv0887c	silent (Tyr117)	9945	-	MDR
S007_MTb_EC	986463	G	C	1689.77	SNP	intergenic			-	MDR
S007_MTb_EC	990001	G	C	1689.77	SNP	Rv0890c	Pro866Ala	22	-	MDR
S007_MTb_EC	991215	C	G	1982.77	SNP	Rv0890c	Gly461Ala	21	-	MDR
S007_MTb_EC	993346	A	C	1942.77	SNP	Rv0891c	Val37Gly	5	-	MDR
S007_MTb_EC	1010204	C	CG	2603.73	INS	Rv0907			-	MDR
S007_MTb_EC	1012109	C	T	1688.77	SNP	Rv0908 (ctpE)	Leu127Phe	6	-	MDR
S007_MTb_EC	1014446	C	T	1922.77	SNP	intergenic			-	MDR
S007_MTb_EC	1019632	A	G	2052.77	SNP	Rv0914c	Tyr112His	4	-	MDR
S007_MTb_EC	1025106	T	C	2019.77	SNP	Rv0919	silent (Phe141)	9946	-	MDR
S007_MTb_EC	1037012	T	C	1879.77	SNP	Rv0930 (pstA1)	Met(s)5Thr	22	-	MDR
S007_MTb_EC	1037911	C	T	1651.77	SNP	Rv0930 (pstA1)	Arg305STOP	2	-	MDR
S007_MTb_EC	1046757	C	T	1804.77	SNP	Rv0938 (ligD)	Pro208Ser	17	-	MDR
S007_MTb_EC	1047165	T	C	1370.77	SNP	Rv0938 (ligD)	Cys344Arg	1	-	MDR
S007_MTb_EC	1056824	T	G	47.77	SNP	intergenic			-	MDR
S007_MTb_EC	1061074	T	G	39.77	SNP	Rv0950c	Glu194Ala	17	-	MDR
S007_MTb_EC	1068151	T	C	2138.77	SNP	Rv0956 (purN)	silent (His197)	9912	-	MDR
S007_MTb_EC	1068432	A	G	1759.77	SNP	Rv0957 (purH)	silent (Pro76)	9926	-	MDR
S007_MTb_EC	1070702	T	C	1768.77	SNP	Rv0958	Ser274Pro	12	-	MDR
S007_MTb_EC	1074558	G	A	1917.77	SNP	Rv0962c (lprP)	Pro186Leu	3	-	MDR
S007_MTb_EC	1075279	T	C	2220.77	SNP	intergenic			-	MDR
S007_MTb_EC	1076309	G	T	1947.77	SNP	Rv0964c	Pro124Thr	5	-	MDR
S007_MTb_EC	1077312	A	G	1699.77	SNP	Rv0966c	Val(s)175Ala	9867	-	MDR
S007_MTb_EC	1078328	C	T	1789.77	SNP	Rv0967 (csoR)	silent (Asn118)	9822	-	MDR
S007_MTb_EC	1079927	C	A	1761.77	SNP	Rv0969 (ctpV)	silent (Thr395)	9871	-	MDR
S007_MTb_EC	1080528	G	A	1711.77	SNP	Rv0969 (ctpV)	Ala596Thr	22	-	MDR
S007_MTb_EC	1081681	T	C	2278.77	SNP	Rv0970	silent (Val210)	9901	-	MDR
S007_MTb_EC	1087193	G	C	1493.77	SNP	Rv0974c (accD2)	Asn51Lys	25	-	MDR
S007_MTb_EC	1091253	A	G	649.77	SNP	Rv0977 (PE_PGRS16)	Asn294Ser	34	-	MDR
S007_MTb_EC	1092340	C	CG	2127.73	INS	Rv0977 (PE_PGRS16)			-	MDR
S007_MTb_EC	1093406	A	G	2170.77	SNP	Rv0978c (PE_PGRS17)	silent (Val317)	9901	-	MDR
S007_MTb_EC	1093928	G	A	598.77	SNP	Rv0978c (PE_PGRS17)	silent (Asn143)	9822	-	MDR
S007_MTb_EC	1095942	A	G	381.77	SNP	Rv0980c (PE_PGRS18)	silent (Ala170)	9867	-	MDR
S007_MTb_EC	1095944	C	T	267.78	SNP	Rv0980c (PE_PGRS18)	Ala170Thr	22	-	MDR
S007_MTb_EC	1095945	T	G	398.77	SNP	Rv0980c (PE_PGRS18)	silent (Gly169)	9935	-	MDR
S007_MTb_EC	1095981	A	C	293.78	SNP	Rv0980c (PE_PGRS18)	silent (Gly157)	9935	-	MDR
S007_MTb_EC	1095990	C	G	276.78	SNP	Rv0980c (PE_PGRS18)	silent (Gly154)	9935	-	MDR
S007_MTb_EC	1096002	C	T	148.84	SNP	Rv0980c (PE_PGRS18)	silent (Gly150)	9935	-	MDR
S007_MTb_EC	1096023	G	A	146.84	SNP	Rv0980c (PE_PGRS18)	silent (Asn143)	9822	-	MDR
S007_MTb_EC	1096299	C	G	381.77	SNP	Rv0980c (PE_PGRS18)	silent (Ala51)	9867	-	MDR
S007_MTb_EC	1096323	G	T	227.78	SNP	Rv0980c (PE_PGRS18)	His43Gln	23	-	MDR
S007_MTb_EC	1096398	C	T	507.77	SNP	Rv0980c (PE_PGRS18)	silent (Ala18)	9867	-	MDR
S007_MTb_EC	1096567	A	G	1845.77	SNP	intergenic			-	MDR
S007_MTb_EC	1096633	T	G	1487.77	SNP	intergenic			-	MDR
S007_MTb_EC	1100234	T	C	1607.77	SNP	Rv0983 (pepD)	Leu390Pro	2	-	MDR
S007_MTb_EC	1103688	G	A	1368.77	SNP	Rv0987	Ala383Thr	22	-	MDR
S007_MTb_EC	1106422	T	C	2156.77	SNP	Rv0989c (grcC2)	Ile321Val	57	-	MDR
S007_MTb_EC	1109975	A	G	1670.77	SNP	Rv0993 (galU)	Gln235Arg	10	-	MDR
S007_MTb_EC	1111826	G	T	1498.77	SNP	Rv0995 (rimJ)	Arg72Leu	1	-	MDR
S007_MTb_EC	1111925	A	G	2181.77	SNP	Rv0995 (rimJ)	Tyr105Cys	3	-	MDR
S007_MTb_EC	1126889	G	C	1425.77	SNP	Rv1007c (metS)	Arg39Gly	1	-	MDR
S007_MTb_EC	1127648	C	A	2073.77	SNP	Rv1008 (tatD)	Thr187Asn	9	-	MDR
S007_MTb_EC	1127869	T	C	1675.77	SNP	Rv1008 (tatD)	Trp261Arg	8	-	MDR
S007_MTb_EC	1135251	T	G	2166.77	SNP	Rv1016c (lpqT)	Glu72Ala	17	-	MDR
S007_MTb_EC	1148255	G	A	1626.77	SNP	intergenic			-	MDR
S007_MTb_EC	1149551	C	T	1654.77	SNP	Rv1028c (kdpD)	silent (Glu712)	9865	-	MDR
S007_MTb_EC	1150585	G	A	1640.77	SNP	Rv1028c (kdpD)	Pro368Ser	17	-	MDR
S007_MTb_EC	1153676	C	G	1524.77	SNP	Rv1029 (kdpA)	Phe555Leu(s)	2	-	MDR
S007_MTb_EC	1163134	T	C	2105.77	SNP	Rv1040c (PE8)	silent (Gly81)	9935	-	MDR
S007_MTb_EC	1164336	G	A	1439.77	SNP	intergenic			-	MDR
S007_MTb_EC	1165521	T	TA	2100.73	INS	intergenic			-	MDR
S007_MTb_EC	1168715	C	CT	2240.73	INS	Rv1046c			-	MDR
S007_MTb_EC	1170404	C	A	104.03	SNP	Rv1047	Gln328Lys	12	-	MDR
S007_MTb_EC	1178116	T	C	1862.77	SNP	Rv1056	silent (Thr163)	9871	-	MDR
S007_MTb_EC	1183149	A	T	1882.77	SNP	Rv1059	silent (Thr253)	9871	-	MDR
S007_MTb_EC	1190093	A	C	1455.77	SNP	Rv1067c (PE_PGRS19)	Leu(s)111Trp	0	-	MDR
S007_MTb_EC	1191741	G	A	485.77	SNP	Rv1068c (PE_PGRS20)	silent (Tyr136)	9945	-	MDR
S007_MTb_EC	1200418	A	G	1344.77	SNP	intergenic			-	MDR
S007_MTb_EC	1217506	T	G	242.78	SNP	Rv1091 (PE_PGRS22)	silent (Gly346)	9935	-	MDR
S007_MTb_EC	1217515	G	C	227.8	SNP	Rv1091 (PE_PGRS22)	silent (Gly349)	9935	-	MDR
S007_MTb_EC	1217518	C	G	158.84	SNP	Rv1091 (PE_PGRS22)	His350Gln	23	-	MDR
S007_MTb_EC	1217525	G	A	130.9	SNP	Rv1091 (PE_PGRS22)	Ala353Thr	22	-	MDR
S007_MTb_EC	1220680	T	C	2466.77	SNP	Rv1093 (glyA1)	Val36Ala	18	-	MDR
S007_MTb_EC	1224367	T	C	250.78	SNP	intergenic			-	MDR
S007_MTb_EC	1226777	A	G	1860.77	SNP	Rv1098c (fum)	silent (Asn263)	9822	-	MDR
S007_MTb_EC	1232037	C	A	1613.77	SNP	intergenic			-	MDR
S007_MTb_EC	1234262	G	C	2012.77	SNP	Rv1108c (xseA)	Ala400Gly	21	-	MDR
S007_MTb_EC	1248978	T	C	2171.77	SNP	Rv1125	silent (Ala299)	9867	-	MDR
S007_MTb_EC	1251199	C	T	1679.77	SNP	Rv1127c (ppdK)	Gly69Glu	4	-	MDR
S007_MTb_EC	1252164	T	C	2290.77	SNP	Rv1128c	Glu270Gly	7	-	MDR
S007_MTb_EC	1254132	C	CTAG	2926.73	INS	Rv1129c			-	MDR
S007_MTb_EC	1269300	T	G	1999.77	SNP	Rv1142c (echA10)	Asn220Thr	13	-	MDR
S007_MTb_EC	1275957	T	C	1815.77	SNP	intergenic			-	MDR
S007_MTb_EC	1276321	T	G	1039.77	SNP	Rv1148c	Gln476His	20	-	MDR
S007_MTb_EC	1276322	T	G	1044.77	SNP	Rv1148c	Gln476Pro	8	-	MDR
S007_MTb_EC	1276340	G	T	813.77	SNP	Rv1148c	Ala470Glu	10	-	MDR
S007_MTb_EC	1276360	T	G	331.77	SNP	Rv1148c	silent (Ile463)	9872	-	MDR
S007_MTb_EC	1276363	T	G	340.77	SNP	Rv1148c	silent (Arg462)	9913	-	MDR
S007_MTb_EC	1276366	C	T	291.77	SNP	Rv1148c	silent (Pro461)	9926	-	MDR
S007_MTb_EC	1276375	G	A	232.78	SNP	Rv1148c	silent (His458)	9912	-	MDR
S007_MTb_EC	1276381	G	C	41.74	SNP	Rv1148c	silent (Leu456)	9947	-	MDR
S007_MTb_EC	1276383	G	A	35.74	SNP	Rv1148c	Leu456Phe	6	-	MDR
S007_MTb_EC	1276588	C	G	677.77	SNP	Rv1148c	silent (Ala387)	9867	-	MDR
S007_MTb_EC	1276771	C	T	332.77	SNP	Rv1148c	silent (Lys326)	9926	-	MDR
S007_MTb_EC	1276774	T	A	342.77	SNP	Rv1148c	silent (Leu325)	9947	-	MDR
S007_MTb_EC	1276885	C	T	33.74	SNP	Rv1148c	silent (Gln288)	9876	-	MDR
S007_MTb_EC	1277869	G	GT	2720.73	INS	intergenic			-	MDR
S007_MTb_EC	1281118	T	C	2317.77	SNP	Rv1154c	Thr123Ala	32	-	MDR
S007_MTb_EC	1292102	A	G	1679.77	SNP	Rv1162 (narH)	silent (Pro346)	9926	-	MDR
S007_MTb_EC	1292464	C	T	1814.77	SNP	Rv1162 (narH)	Ala467Val(s)	9867	-	MDR
S007_MTb_EC	1306259	A	G	2014.77	SNP	Rv1175c (fadH)	silent (Ala656)	9867	-	MDR
S007_MTb_EC	1307598	C	G	2315.77	SNP	Rv1175c (fadH)	Cys210Ser	11	-	MDR
S007_MTb_EC	1313337	A	AG	413.73	INS	intergenic			-	MDR
S007_MTb_EC	1313338	A	C	153.9	SNP	intergenic			-	MDR
S007_MTb_EC	1315191	A	C	2013.77	SNP	Rv1180 (pks3)	STOP489Tyr	1	-	MDR
S007_MTb_EC	1315884	G	A	1450.77	SNP	Rv1181 (pks4)	silent (Ala217)	9867	-	MDR
S007_MTb_EC	1327890	G	A	1726.77	SNP	Rv1186c	silent (Asp472)	9859	-	MDR
S007_MTb_EC	1328687	G	C	1802.77	SNP	Rv1186c	Pro207Ala	22	-	MDR
S007_MTb_EC	1338172	G	C	1301.77	SNP	Rv1194c	Phe114Leu(s)	2	-	MDR
S007_MTb_EC	1339741	C	G	1165.77	SNP	Rv1196 (PPE18)	silent (Thr131)	9871	-	MDR
S007_MTb_EC	1339774	C	G	1523.77	SNP	Rv1196 (PPE18)	silent (Gly142)	9935	-	MDR
S007_MTb_EC	1341023	A	G	857.77	SNP	Rv1198 (esxL)	silent (Gln6)	9876	-	MDR
S007_MTb_EC	1341029	G	T	801.77	SNP	Rv1198 (esxL)	silent (Gly8)	9935	-	MDR
S007_MTb_EC	1341624	G	T	42.74	SNP	Rv1199c	Gln328Lys	12	-	MDR
S007_MTb_EC	1342715	A	AC	1329.73	INS	intergenic			-	MDR
S007_MTb_EC	1342720	T	G	1114.77	SNP	intergenic			-	MDR
S007_MTb_EC	1356135	C	T	1912.77	SNP	Rv1213 (glgC)	silent (Thr100)	9871	-	MDR
S007_MTb_EC	1360209	T	C	1404.77	SNP	Rv1217c	silent (Ala531)	9867	-	MDR
S007_MTb_EC	1362006	T	C	1906.77	SNP	Rv1218c	Gln243Arg	10	-	MDR
S007_MTb_EC	1365837	C	CG	2233.73	INS	intergenic			-	MDR
S007_MTb_EC	1368860	T	G	1827.77	SNP	Rv1226c	Asp479Ala	10	-	MDR
S007_MTb_EC	1374065	T	C	1494.77	SNP	Rv1230c	Ser45Gly	21	-	MDR
S007_MTb_EC	1375490	C	T	1519.77	SNP	Rv1232c	Glu227Lys	7	-	MDR
S007_MTb_EC	1375724	A	C	1664.77	SNP	Rv1232c	Cys149Gly	1	-	MDR
S007_MTb_EC	1382628	T	C	1754.77	SNP	Rv1239c (corA)	Lys139Glu	4	-	MDR
S007_MTb_EC	1387656	C	T	1605.77	SNP	Rv1244 (lpqZ)	Ala267Val(s)	9867	-	MDR
S007_MTb_EC	1393626	A	G	1456.77	SNP	Rv1249c	silent (Leu119)	9947	-	MDR
S007_MTb_EC	1393694	C	A	1526.77	SNP	Rv1249c	Ala97Ser	28	-	MDR
S007_MTb_EC	1393994	C	T	1677.77	SNP	intergenic			-	MDR
S007_MTb_EC	1396311	G	T	2015.77	SNP	Rv1251c	Pro977His	3	-	MDR
S007_MTb_EC	1396922	T	C	2806.77	SNP	Rv1251c	silent (Thr773)	9871	-	MDR
S007_MTb_EC	1399395	C	T	1700.77	SNP	Rv1252c (lprE)	Val(s)170Val	13	-	MDR
S007_MTb_EC	1410133	T	C	1967.77	SNP	Rv1262c	silent (Thr80)	9871	-	MDR
S007_MTb_EC	1411210	T	G	1702.77	SNP	Rv1263 (amiB2)	Val260Val(s)	18	-	MDR
S007_MTb_EC	1413075	C	T	1716.77	SNP	Rv1264	silent (Gly394)	9935	-	MDR
S007_MTb_EC	1413148	C	T	1441.77	SNP	intergenic			-	MDR
S007_MTb_EC	1414021	C	T	1428.77	SNP	Rv1266c (pknH)	Arg607Gln	9	-	MDR
S007_MTb_EC	1416222	A	G	534.77	SNP	Rv1267c (embR)	Phe376Leu	13	-	MDR
S007_MTb_EC	1416232	A	G	504.77	SNP	Rv1267c (embR)	silent (Cys372)	9973	-	MDR
S007_MTb_EC	1416234	A	C	523.77	SNP	Rv1267c (embR)	Cys372Gly	1	-	MDR
S007_MTb_EC	1437883	A	G	1661.77	SNP	intergenic			-	MDR
S007_MTb_EC	1440271	C	T	1743.77	SNP	Rv1286 (cysN)	silent (Gly455)	9935	-	MDR
S007_MTb_EC	1440469	C	G	2224.77	SNP	Rv1286 (cysN)	silent (Pro521)	9926	-	MDR
S007_MTb_EC	1443428	G	A	485.77	SNP	intergenic			-	MDR
S007_MTb_EC	1444202	C	G	2240.77	SNP	Rv1290c	Leu(s)282Phe	1	-	MDR
S007_MTb_EC	1445781	A	G	1761.77	SNP	Rv1291c	silent (Ala18)	9867	-	MDR
S007_MTb_EC	1457144	C	T	2149.77	SNP	Rv1300 (hemK)	Arg194Cys	1	-	MDR
S007_MTb_EC	1468208	A	C	1802.77	SNP	Rv1313c	Leu433Arg	1	-	MDR
S007_MTb_EC	1471659	C	T	1744.77	SNP	intergenic (Rvnr01-187nt)			-	MDR
S007_MTb_EC	1477588	G	C	1695.77	SNP	Rv1316c (ogt)	Thr15Ser	38	-	MDR
S007_MTb_EC	1480174	C	G	326.77	SNP	Rv1318c	silent (Leu217)	9947	-	MDR
S007_MTb_EC	1480176	G	T	292.77	SNP	Rv1318c	Leu217Met(s)	4	-	MDR
[truncated: 24,745 more rows]
