# Supplementary material for: Comparative genomics of drug-resistant strains of Mycobacterium tuberculosis in Ecuador
Source: BMC Genomics. 2022 Dec 21;23:844. doi: 10.1186/s12864-022-09042-1 (PMC9769008; doi:10.1186/s12864-022-09042-1)
Supplement: Supplementary file 9 — Additional file 9: Supplementary table 9. Mutations identified in resistance related genes by web-tools on 21 samples of Mycobacterium tuberculosis. [file 12864_2022_9042_MOESM9_ESM.xlsx]

## Sheet: ST_9_SNV_INDEL_AMR_gene_Dist
Supplementary table 9 - Mutations identified in resistance related genes by web-tools on 21 samples of Mycobacterium tuberculosis
Treatments	Drug	Gene	mutation	Chromosome positión	Type	S001_MTb_EC	S007_MTb_EC	S008_MTb_EC	S013_MTb_EC	S017_MTb_EC	S022_MTb_EC	S036_MTb_EC	S039_MTb_EC	S040_MTb_EC	S046_MTb_EC	S059_MTb_EC	S066_MTb_EC	S070_MTb_EC	S091_MTb_EC	S149_MTb_EC	S165_MTb_EC	S194_MTb_EC	S196_MTb_EC	S202_MTb_EC	S204_MTb_EC	S205_MTb_EC
First line	Rifampicin	rpoB	Pro45Ser	759939	missense																		yes
First line	Rifampicin	rpoB	Val170Phe	760314	missense	yes															yes
First line	Rifampicin	rpoB	Leu430Pro	761095	missense		yes	yes
First line	Rifampicin	rpoB	Asp435Tyr	761109	missense						yes
First line	Rifampicin	rpoB	Asp435Val	761110	missense												yes	yes
First line	Rifampicin	rpoB	His445Tyr	761139	missense					yes			yes
First line	Rifampicin	rpoB	His445Gln	761141	missense		yes	yes
First line	Rifampicin	rpoB	Ser450Leu	761155	missense				yes			yes		yes	yes	yes			yes	yes		yes	yes	yes	yes	yes
First line	Isoniazid	fabG1	.-15C>T	1673425	non_coding	yes						yes					yes				yes
First line	Isoniazid	kasA	Gly269Ser		missense				yes		yes			yes						yes		yes	yes	yes		yes
First line	Isoniazid	katG	Ser315Thr	2155168	missense		yes	yes	yes	yes	yes		yes	yes	yes	yes			yes	yes		yes	yes	yes	yes	yes
First line	Isoniazid	katG	Ser315Asn	2155168	missense													yes
First line	Isoniazid	katG	Ser315Gly	2155168	missense				yes	yes	yes		yes	yes	yes	yes			yes	yes						yes
First line	Isoniazid	katG	Ser315Val	2155168	missense													yes
First line	Pyrazinamide	pncA	Val125Phe	2288869	missense		yes	yes
First line	Pyrazinamide	pncA	Gly108Glu	2288919	missense						yes							yes
First line	Pyrazinamide	pncA	Ser104Gly	2288932	missense					yes
First line	Pyrazinamide	pncA	His82Arg	2288997	missense				yes													yes		yes
First line	Pyrazinamide	pncA	His51Arg	2289090	missense															yes						yes
First line	Pyrazinamide	pncA	Asp49Ala	2289096	missense												yes
First line	Pyrazinamide	pncA	Ala46Val	2289105	missense								yes
First line	Pyrazinamide	pncA	His43Pro	2289114	missense																				yes
First line	Pyrazinamide	pncA	Asp8His	2289220	missense																		yes
First line	Pyrazinamide	pncA	Val7Ala	2289222	missense											yes
First line	Pyrazinamide	pncA	292_293GinsGC		frameshift							yes
First line	Pyrazinamide	pncA	293_294CinsCC		frameshift							yes
First line	Pyrazinamide	pncA	294_295CinsCC	2288947	frameshift							yes
First line	Pyrazinamide	pncA	254_255TinsTG		frameshift								yes
First line	Pyrazinamide	pncA	255_256GinsGG		frameshift								yes
First line	Pyrazinamide	pncA	256_257GinsGG	2288985	frameshift									yes
First line	Pyrazinamide	Rv2042c,Rv2043c,Rv2041c-Rv2042c	891del	2287848	SV														yes
First line	Ethambutol	embA	.-16C>T	4243217	non_coding																		yes
First line	Ethambutol	embB	Asp354Ala	4247574	missense						yes														yes
First line	Ethambutol	embB	Gly406Ala	4247730	missense																		yes
First line	Ethambutol	embB	Gly406Asp	4247730	missense																				yes
First line	Ethambutol	embB	Met306Ile	4247431	missense	yes			yes	yes						yes						yes		yes	yes
First line	Ethambutol	embB	Met306Val	4247429	missense														yes	yes						yes
Second line	Quinolones	gyrA	Asp89Gly	7567	missense												yes
Second line	Quinolones	gyrA	Ala90Val	7570	missense				yes													yes		yes
Second line	Quinolones	gyrA	Asp94Asn	7581	missense	yes										yes					yes
Second line	Streptomycin	rpsL	Lys43Arg	781687	missense	yes				yes			yes								yes		yes		yes
Second line	Streptomycin	rpsL	Lys88Arg	781822	missense																				yes
Second line	Streptomycin	gid	102_102del	4408100	frameshift														yes
Second line	Streptomycin	gid	115_115del	4408088	frameshift											yes
Second line	Streptomycin	gid	193_193del	4407863	frameshift												yes
Second line	Streptomycin	rrs	492c>t	1472337	non_coding										yes	yes									yes
Second line	Streptomycin	rrs	514a>c	1472359	non_coding				yes													yes		yes
Second line	Streptomycin	rrs	888g>a	1472733	non_coding															yes
Second line	Streptomycin	rrs	906a>g	1472751	non_coding												yes
Second line	Ethionamide	fabG1	.-15C>T	1673425	non_coding	yes						yes					yes				yes
Second line	Ethionamide	ethA	1222_1222delA	4326251	frameshift				yes													yes		yes
Second line	Ethionamide	ethR	Ala95Thr	4327831	missense																		yes
Second line	Ethionamide	ethR	Phe110Leu	4327876	missense					yes			yes
Second line	PAS	thyA	Thr202Ala						yes		yes	yes		yes	yes	yes		yes		yes		yes	yes	yes	yes	yes
Second line	Aminoglicosides	rrs	1401a>g	1473246	non_coding				yes													yes
PAS: para-aminosalicylic acid
