# Supplementary material for: Comparative genomics of drug-resistant strains of Mycobacterium tuberculosis in Ecuador
Source: BMC Genomics. 2022 Dec 21;23:844. doi: 10.1186/s12864-022-09042-1 (PMC9769008; doi:10.1186/s12864-022-09042-1)
Supplement: Supplementary file 10 — Additional file 10: Supplementary table 10. Distribution of mutations identified in resistance related genes for web-tools on 21 samples of Mycobacterium tuberculosis. [file 12864_2022_9042_MOESM10_ESM.xlsx]

## Sheet: ST_10_SNV_INDEL_AMR_gene_vs_Sof
Supplementary table 10 - Distribution of mutations identified in resistance related genes for web-tools on 21 samples of Mycobacterium tuberculosis
Treatments	Drug	Gene	mutation	Chromosome positión	Type	TB-profiler	Mykrobe	PhyTB	PhyReSse	SAM-TB
First line	Rifampicin	rpoB	Pro45Ser	759939	missense					yes
First line	Rifampicin	rpoB	Val170Phe	760314	missense	yes	yes	yes	yes	yes
First line	Rifampicin	rpoB	Leu430Pro	761095	missense	yes	yes		yes	yes
First line	Rifampicin	rpoB	Asp435Tyr	761109	missense	yes	yes	yes	yes	yes
First line	Rifampicin	rpoB	Asp435Val	761110	missense	yes	yes	yes	yes	yes
First line	Rifampicin	rpoB	His445Tyr	761139	missense	yes	yes	yes	yes	yes
First line	Rifampicin	rpoB	His445Gln	761141	missense	yes	yes	yes		yes
First line	Rifampicin	rpoB	Ser450Leu	761155	missense	yes	yes	yes	yes	yes
First line	Isoniazid	fabG1	.-15C>T	1673425	non_coding	yes	yes	yes	yes	yes
First line	Isoniazid	kasA	Gly269Ser	2518919	missense			yes
First line	Isoniazid	katG	Ser315Thr	2155168	missense	yes	yes	yes	yes	yes
First line	Isoniazid	katG	Ser315Asn	2155168	missense		yes	yes	yes	yes
First line	Isoniazid	katG	Ser315Gly	2155168	missense		yes
First line	Isoniazid	katG	Ser315Val	2155168	missense		yes
First line	Pyrazinamide	pncA	Val125Phe	2288869	missense				yes	yes
First line	Pyrazinamide	pncA	Gly108Glu	2288919	missense		yes			yes
First line	Pyrazinamide	pncA	Ser104Gly	2288932	missense	yes	yes			yes
First line	Pyrazinamide	pncA	His82Arg	2288997	missense	yes	yes	yes	yes	yes
First line	Pyrazinamide	pncA	His51Arg	2289090	missense	yes	yes		yes	yes
First line	Pyrazinamide	pncA	Asp49Ala	2289096	missense		yes	yes	yes
First line	Pyrazinamide	pncA	Ala46Val	2289105	missense	yes	yes			yes
First line	Pyrazinamide	pncA	His43Pro	2289114	missense	yes	yes	yes		yes
First line	Pyrazinamide	pncA	Asp8His	2289220	missense		yes			yes
First line	Pyrazinamide	pncA	Val7Ala	2289222	missense					yes
First line	Pyrazinamide	pncA	292_293GinsGC	2288945	frameshift		yes
First line	Pyrazinamide	pncA	293_294CinsCC	2288946	frameshift		yes
First line	Pyrazinamide	pncA	294_295CinsCC	2288947	frameshift	yes	yes			yes
First line	Pyrazinamide	pncA	254_255TinsTG	2288983	frameshift		yes
First line	Pyrazinamide	pncA	255_256GinsGG	2288984	frameshift		yes
First line	Pyrazinamide	pncA	256_257GinsGG	2288985	frameshift	yes	yes			yes
First line	Pyrazinamide	Rv2042c,Rv2043c,Rv2041c-Rv2042c	891del	2287848	SV					yes
First line	Ethambutol	embA	.-16C>T	4243217	non_coding	yes	yes	yes		yes
First line	Ethambutol	embB	Asp354Ala	4247574	missense	yes	yes			yes
First line	Ethambutol	embB	Gly406Ala	4247730	missense	yes	yes	yes	yes	yes
First line	Ethambutol	embB	Gly406Asp	4247730	missense	yes	yes		yes	yes
First line	Ethambutol	embB	Met306Ile	4247431	missense	yes	yes		yes	yes
First line	Ethambutol	embB	Met306Val	4247429	missense	yes	yes		yes	yes
Second line	Quinolones	gyrA	Asp89Gly	7567	missense		yes
Second line	Quinolones	gyrA	Ala90Val	7570	missense	yes	yes	yes	yes	yes
Second line	Quinolones	gyrA	Asp94Asn	7581	missense	yes	yes	yes	yes	yes
Second line	Streptomycin	rpsL	Lys43Arg	781687	missense	yes	yes	yes	yes	yes
Second line	Streptomycin	rpsL	Lys88Arg	781822	missense	yes	yes		yes	yes
Second line	Streptomycin	gid	102_102del	4408100	frameshift			yes	yes
Second line	Streptomycin	gid	115_115del	4408088	frameshift					yes
Second line	Streptomycin	gid	193_193del	4407863	frameshift					yes
Second line	Streptomycin	rrs	492c>t	1472337	non_coding			yes	yes
Second line	Streptomycin	rrs	514a>c	1472359	non_coding	yes	yes	yes	yes	yes
Second line	Streptomycin	rrs	888g>a	1472733	non_coding					yes
Second line	Streptomycin	rrs	906a>g	1472751	non_coding		yes	yes	yes	yes
Second line	Ethionamide	fabG1	.-15C>T	1673425	non_coding	yes			yes	yes
Second line	Ethionamide	ethA	1222_1222delA	4326251	frameshift			yes	yes
Second line	Ethionamide	ethR	Ala95Thr	4327831	missense	yes		yes		yes
Second line	Ethionamide	ethR	Phe110Leu	4327876	missense	yes		yes		yes
Second line	PAS	thyA	Thr202Ala	3073868	missense			yes
Second line	Aminoglicosides	rrs	1401a>g	1473246	non_coding	yes	yes		yes	yes
PAS: para-aminosalicylic acid
